# Supplementary material for: Staphylococcus aureus Proteins Implicated in the Reduced Virulence of sarA and sarA/agr Mutants in Osteomyelitis
Source: Microorganisms. 2025 Jan 16;13(1):181. doi: 10.3390/microorganisms13010181 (PMC11767506; doi:10.3390/microorganisms13010181)
Supplement: Supplementary file 1 [file microorganisms-13-00181-s001.zip]

Archive with 6 entries (6 files):
- Supplemental Table S1 RawData.xlsx
- Supplemental Table S2 Stats_Log2FC.xlsx
- Supplementary Table S3 missing in agr_Log2FC.xlsx
- Supplementary Table S4 sig down in agr_Log2FC.xlsx
- Supplementary Table S5 70 APvA similar_Log2FC.xlsx
- Supplementary Table S6 SAPvSA_Log2FC.xlsx
