# Supplementary material for: Staphylococcus aureus Proteins Implicated in the Reduced Virulence of sarA and sarA/agr Mutants in Osteomyelitis
Source: Microorganisms. 2025 Jan 16;13(1):181. doi: 10.3390/microorganisms13010181 (PMC11767506; doi:10.3390/microorganisms13010181)
Supplement: Supplementary file 1 [file microorganisms-13-00181-s001.zip › Supplemental Table S1 RawData.xlsx]

## Sheet: Sheet1
Supplemental Table S1. The MS2 spectral counts for each strain in the same gel band as the gel band with the maximum count from the WT sample.
					max band					count					count					count					count					count					count					count					count
number	Identified Proteins (1072)	Accession Number	Alternate ID	Molecular Weight	gel1_WT	gel3_WT	gel5_WT	gel7_WT	gel9_WT	gel1_WT	gel3_WT	gel5_WT	gel7_WT	gel9_WT	gel1_P	gel3_P	gel5_P	gel7_P	gel9_P	gel1_S	gel3_S	gel5_S	gel7_S	gel9_S	gel1_SP	gel3_SP	gel5_SP	gel7_SP	gel9_SP	gel2_A	gel4_A	gel6_A	gel8_A	gel10_A	gel2_AP	gel4_AP	gel6_AP	gel8_AP	gel10_AP	gel2_SA	gel4_SA	gel6_SA	gel8_SA	gel10_SA	gel2_SAP	gel4_SAP	gel6_SAP	gel8_SAP	gel10_SAP
1	Triacylglycerol lipase OS=Staphylococcus aureus (strain USA300) GN=SAUSA300_0320 PE=4 SV=1	A0A0H2XI72	SAUSA300_0320	76 kDa	6	7	5	7	5	251	244	339	321	408	78	33	495	49	479	23	28	2	29	2	112	63	455	40	512	4	11	25	10	51	3	2	26	1	57	2	34	0	2	2	3	1	54	5	72
2	Thermonuclease OS=Staphylococcus aureus (strain USA300) GN=nuc PE=4 SV=1	A0A0H2XHI2	nuc	25 kDa	9	9	9	9	9	77	87	87	98	98	104	91	52	93	86	79	9	10	3	90	516	430	395	364	466	140	124	125	100	129	103	115	117	91	99	86	128	122	170	153	311	360	156	411	442
3	Triacylglycerol lipase OS=Staphylococcus aureus (strain USA300) GN=lip PE=4 SV=1	A0A0H2XG41	lip	77 kDa	4	6	5	5	5	142	134	187	177	172	92	47	307	289	311	3	1	1	4	1	43	86	281	265	323	1	3	18	16	29	0	1	24	17	28	0	0	0	1	1	0	1	37	39	40
5	Uncharacterized protein OS=Staphylococcus aureus (strain USA300) GN=SAUSA300_pUSA010004 PE=4 SV=1	A0A0H2XKN2	SAUSA300_pUSA010004	21 kDa	9	10	10	10	9	79	73	79	76	115	94	83	93	114	87	1	1	0	1	0	35	157	157	141	39	11	121	100	101	27	12	102	119	99	78	4	19	15	12	12	5	119	131	136	22
6	Panton-Valentine leukocidin, LukF-PV OS=Staphylococcus aureus (strain USA300) GN=lukF-PV PE=4 SV=1	A0A0H2XFK0	lukF-PV	37 kDa	7	7	7	7	7	46	55	51	51	63	43	42	65	43	55	189	267	176	160	205	232	290	232	180	206	22	22	14	17	27	15	15	13	10	17	21	31	32	34	46	22	19	33	37	44
7	Panton-Valentine leukocidin, LukS-PV OS=Staphylococcus aureus (strain USA300) GN=lukS-PV PE=4 SV=1	A0A0H2XI46	lukS-PV	35 kDa	7	8	8	8	7	35	32	32	30	41	36	25	35	23	38	66	113	103	90	75	160	178	187	96	160	1	11	8	4	10	1	8	7	3	9	5	17	16	3	35	0	15	19	18	2
9	Uncharacterized protein OS=Staphylococcus aureus (strain USA300) GN=SAUSA300_0602 PE=4 SV=1	A0A0H2XG24	SAUSA300_0602	19 kDa	10	10	10	10	10	93	84	67	65	136	123	146	72	119	165	5	3	3	2	4	102	94	60	44	108	90	104	59	51	108	76	87	90	71	126	11	17	2	13	14	54	70	42	54	94
11	Putative surface protein OS=Staphylococcus aureus (strain USA300) GN=SAUSA300_0883 PE=4 SV=1	A0A0H2XIW0	SAUSA300_0883	16 kDa	10	11	10	10	10	32	41	31	31	38	39	25	31	29	47	62	53	39	54	81	64	92	49	66	93	8	10	9	24	25	16	8	20	23	33	36	11	43	63	62	4	44	4	30	53
13	1-phosphatidylinositol phosphodiesterase OS=Staphylococcus aureus (strain USA300) GN=plc PE=4 SV=1	A0A0H2XK15	plc	37 kDa	7	8	8	8	7	24	22	25	18	27	17	16	33	18	23	102	187	152	88	129	16	125	112	142	27	0	9	8	8	0	0	8	8	5	11	11	39	68	12	34	1	36	39	57	1
18	Alkyl hydroperoxide reductase subunit C OS=Staphylococcus aureus (strain USA300) GN=ahpC PE=3 SV=1	Q2FJN4	ahpC	21 kDa	6	6	7	7	6	66	69	63	49	75	46	11	31	41	87	3	1	9	9	2	34	6	30	24	20	5	0	13	12	9	2	1	11	11	17	3	7	24	22	15	4	5	33	30	6
24	Enolase OS=Staphylococcus aureus (strain USA300) GN=eno PE=3 SV=1	Q2FIL7	eno	47 kDa	6	6	6	6	6	87	86	70	56	77	73	73	50	35	95	2	2	4	6	7	51	60	46	33	57	22	20	16	14	21	13	11	12	12	18	19	37	10	21	33	18	16	28	27	33
25	Gamma-hemolysin component B OS=Staphylococcus aureus (strain USA300) GN=hlgB PE=4 SV=1	A0A0H2XH48	hlgB	37 kDa	7	7	7	7	7	27	29	32	27	34	25	22	35	26	25	58	83	58	55	60	79	87	78	56	63	35	31	14	24	30	11	19	12	12	20	16	23	27	26	30	7	10	14	22	26
26	Uncharacterized protein OS=Staphylococcus aureus (strain USA300) GN=SAUSA300_2164 PE=4 SV=1	A0A0H2XIL0	SAUSA300_2164	15 kDa	10	10	10	10	10	57	46	62	66	84	59	47	49	73	85	28	20	11	21	46	38	6	34	38	63	12	20	13	18	19	15	16	16	16	21	14	18	12	27	25	3	19	2	18	36
27	Immunoglobulin-binding protein sbi OS=Staphylococcus aureus (strain USA300) GN=sbi PE=3 SV=1	Q2FE79	sbi	50 kDa	9	9	9	9	8	21	15	19	15	21	1	1	0	1	2	0	6	0	0	0	3	2	2	1	11	15	22	13	12	30	2	3	2	2	16	6	7	8	8	1	0	2	0	5	12
29	Serine-aspartate repeat-containing protein E OS=Staphylococcus aureus (strain USA300) GN=sdrE PE=3 SV=1	Q2FJ77	sdrE	125 kDa	3	3	3	4	3	7	9	7	7	7	8	15	12	4	18	0	0	0	4	0	68	93	115	52	112	1	10	4	4	11	5	3	13	1	11	0	1	1	8	3	4	14	19	21	34
30	Catalase OS=Staphylococcus aureus (strain USA300) GN=katA PE=3 SV=1	Q2FH99	katA	58 kDa	5	5	5	6	5	65	56	59	43	70	54	27	31	36	57	14	23	20	20	21	27	12	39	27	46	11	5	9	1	21	0	0	6	9	19	5	8	18	7	47	14	19	1	33	4
31	ABC transporter, substrate-binding protein OS=Staphylococcus aureus (strain USA300) GN=SAUSA300_0618 PE=3 SV=1	A0A0H2XI48	SAUSA300_0618	35 kDa	7	8	8	8	7	73	106	61	44	95	68	79	57	30	92	33	31	27	20	20	6	49	44	44	14	0	21	14	16	2	0	17	20	8	21	6	31	43	5	41	0	26	32	26	0
33	Ear protein OS=Staphylococcus aureus (strain USA300) GN=ear PE=4 SV=1	A0A0H2XJB4	ear	20 kDa	9	10	10	10	9	12	10	12	14	16	11	8	12	13	10	45	69	78	72	93	31	71	71	64	47	0	6	6	7	0	0	5	3	6	6	6	31	29	33	23	0	25	24	35	2
35	Immunodominant staphylococcal antigen B OS=Staphylococcus aureus (strain USA300) GN=isaB PE=3 SV=1	Q2FDM1	isaB	19 kDa	9	10	10	10	9	27	30	24	23	22	25	27	12	27	13	14	28	22	21	16	5	47	46	37	5	3	58	37	35	5	1	48	45	41	16	3	36	26	39	6	0	33	33	41	3
38	Glycerophosphoryl diester phosphodiesterase OS=Staphylococcus aureus (strain USA300) GN=glpQ PE=4 SV=1	A0A0H2XHP4	glpQ	35 kDa	7	8	8	8	7	34	27	27	23	33	31	27	35	20	32	11	27	35	24	3	5	47	47	41	9	3	49	41	41	5	2	53	49	32	59	4	32	44	41	6	0	32	42	56	1
40	Glyceraldehyde-3-phosphate dehydrogenase OS=Staphylococcus aureus (strain USA300) GN=gap PE=3 SV=1	A0A0H2XHX6	gap	36 kDa	6	7	7	7	6	67	51	47	35	66	42	55	29	37	60	8	12	13	9	12	20	30	22	14	12	1	12	9	10	3	0	9	9	8	13	1	17	28	9	25	2	16	17	19	2
41	Leukotoxin LukD OS=Staphylococcus aureus (strain USA300) GN=lukD PE=4 SV=1	A0A0H2XFN4	lukD	37 kDa	7	7	7	7	7	19	20	18	19	21	17	15	24	15	18	49	52	44	49	49	81	95	81	72	72	13	10	7	12	14	8	8	7	5	7	16	22	24	29	33	15	12	21	26	29
43	Dihydrolipoyl dehydrogenase OS=Staphylococcus aureus (strain USA300) GN=lpdA PE=4 SV=1	A0A0H2XIQ2	lpdA	49 kDa	5	6	6	6	5	47	29	40	26	44	38	43	13	18	40	17	12	2	8	19	11	36	31	24	29	3	19	18	10	23	0	19	17	13	19	1	36	25	6	26	2	19	29	23	1
46	Aconitate hydratase OS=Staphylococcus aureus (strain USA300) GN=acnA PE=3 SV=1	A0A0H2XKH5	acnA	99 kDa	4	4	4	4	4	59	43	56	36	43	45	41	50	38	66	1	2	1	1	1	46	47	50	27	56	10	11	6	14	10	1	6	9	5	3	1	5	3	11	12	15	6	33	26	14
55	5'-nucleotidase, lipoprotein e(P4) family OS=Staphylococcus aureus (strain USA300) GN=SAUSA300_0307 PE=4 SV=1	A0A0H2XKC1	SAUSA300_0307	33 kDa	7	8	8	8	7	15	20	17	17	15	12	14	16	11	20	6	24	27	20	4	9	33	27	29	12	2	27	23	22	8	1	24	23	19	25	2	24	23	35	5	1	22	26	28	0
57	Cysteine synthase OS=Staphylococcus aureus (strain USA300) GN=cysK PE=3 SV=1	A0A0H2XFQ3	cysK	33 kDa	7	7	7	7	7	65	68	45	41	76	50	60	37	38	81	0	1	0	0	0	35	33	26	19	34	12	17	5	9	13	5	8	6	8	8	21	25	21	23	35	18	14	0	16	4
58	Putative lipoprotein OS=Staphylococcus aureus (strain USA300) GN=SAUSA300_0693 PE=4 SV=1	A0A0H2XH45	SAUSA300_0693	16 kDa	9	10	10	10	10	43	49	34	33	40	28	37	24	33	38	0	21	15	14	22	6	22	16	16	16	0	32	17	16	24	0	16	14	16	20	0	15	16	17	16	0	11	10	14	16
60	L-lactate dehydrogenase 2 OS=Staphylococcus aureus (strain USA300) GN=ldh2 PE=3 SV=1	Q2FDQ7	ldh2	34 kDa	6	7	7	7	6	19	13	18	14	17	16	9	14	9	8	1	0	1	0	1	6	13	12	9	4	2	7	5	6	1	1	7	4	4	6	1	6	6	5	7	4	9	15	14	5
63	Phosphoenolpyruvate carboxykinase [ATP] OS=Staphylococcus aureus (strain USA300) GN=pckA PE=3 SV=1	Q2FFV5	pckA	59 kDa	5	5	6	6	5	69	58	57	34	65	57	12	11	25	64	0	0	0	4	0	3	3	22	14	26	0	0	6	1	10	0	0	6	3	9	0	0	12	0	25	1	0	17	18	0
66	Clumping factor A OS=Staphylococcus aureus (strain USA300) GN=clfA PE=4 SV=1	A0A0H2XG16	clfA	97 kDa	3	3	3	4	3	24	24	18	16	20	22	20	20	13	27	0	0	0	1	0	20	19	18	6	21	2	4	4	8	5	6	3	8	3	10	1	0	0	10	0	4	6	11	5	8
68	Glucose-6-phosphate isomerase OS=Staphylococcus aureus (strain USA300) GN=pgi PE=3 SV=1	Q2FIB3	pgi	50 kDa	6	6	6	6	6	51	53	53	33	55	36	41	37	28	69	10	11	8	14	8	34	29	28	15	41	14	21	11	12	17	8	9	7	8	9	11	28	17	26	40	10	11	16	26	14
73	Urocanate hydratase OS=Staphylococcus aureus (strain USA300) GN=hutU PE=3 SV=1	A0A0H2XDW3	hutU	61 kDa	5	5	5	5	5	46	30	40	34	52	32	30	18	14	36	0	1	0	0	0	20	21	13	6	17	11	15	7	8	15	2	5	3	3	7	25	39	11	28	38	12	8	3	12	11
80	DNA-binding protein HU OS=Staphylococcus aureus (strain USA300) GN=hup PE=3 SV=1	A0A0H2XF50	hup	10 kDa	10	11	11	11	10	31	46	45	36	45	42	56	9	36	57	0	0	0	1	0	3	36	32	29	32	0	15	6	5	8	0	12	14	10	12	0	2	3	1	0	0	17	32	16	0
81	5'-nucleotidase family protein OS=Staphylococcus aureus (strain USA300) GN=SAUSA300_0025 PE=3 SV=1	A0A0H2XI02	SAUSA300_0025	83 kDa	5	5	6	6	5	18	10	17	9	14	4	6	2	2	7	9	1	13	23	6	20	21	11	11	26	4	2	8	3	14	2	4	3	3	9	0	1	7	3	15	7	4	3	10	8
84	Uncharacterized protein OS=Staphylococcus aureus (strain USA300) GN=SAUSA300_0274 PE=4 SV=1	A0A0H2XDX3	SAUSA300_0274	58 kDa	5	5	5	6	5	13	10	6	5	6	7	3	5	1	7	0	0	0	1	0	18	5	13	13	20	0	0	0	4	7	0	0	0	5	16	0	1	2	4	28	6	8	0	33	1
85	Gamma-hemolysin component A OS=Staphylococcus aureus (strain USA300) GN=hlgA PE=4 SV=1	A0A0H2XIG9	hlgA	35 kDa	7	8	8	8	7	33	34	32	24	28	25	21	30	25	25	0	0	2	0	0	5	27	20	20	3	4	37	24	25	5	0	23	23	13	21	0	4	4	0	0	0	9	13	15	0
89	Gamma-hemolysin component C OS=Staphylococcus aureus (strain USA300) GN=hlgC PE=4 SV=1	A0A0H2XFL0	hlgC	36 kDa	7	8	8	8	7	8	4	7	5	9	7	4	6	5	8	13	17	16	11	12	33	31	45	23	27	0	4	4	2	4	0	3	4	0	4	0	3	2	0	4	0	4	5	4	0
90	Triosephosphate isomerase OS=Staphylococcus aureus (strain USA300) GN=tpiA PE=3 SV=1	Q2FIL9	tpiA	27 kDa	8	8	8	8	8	36	46	35	25	39	33	36	26	22	45	6	7	8	8	6	24	24	22	20	29	12	8	6	7	7	6	7	7	4	9	15	16	17	15	27	8	15	0	14	16
92	Pyruvate dehydrogenase E1 component, beta subunit OS=Staphylococcus aureus (strain USA300) GN=pdhB PE=4 SV=1	A0A0H2XFH8	pdhB	35 kDa	7	7	7	7	7	28	31	30	16	32	28	31	25	25	32	9	9	12	9	9	28	30	26	16	34	14	17	6	10	16	3	6	6	7	10	5	7	12	13	10	10	9	28	11	10
95	2,3-bisphosphoglycerate-dependent phosphoglycerate mutase OS=Staphylococcus aureus (strain USA300) GN=gpmA PE=3 SV=1	Q2FE81	gpmA	27 kDa	8	8	8	8	8	36	40	39	24	54	32	25	22	19	50	1	0	6	1	3	20	20	19	12	32	6	7	6	4	3	3	4	5	2	5	9	11	19	19	30	9	7	13	12	12
100	Pyruvate dehydrogenase E1 component, alpha subunit OS=Staphylococcus aureus (strain USA300) GN=pdhA PE=4 SV=1	A0A0H2XHD5	pdhA	41 kDa	6	6	6	6	6	28	30	21	18	29	27	13	19	6	36	4	4	4	0	5	24	2	20	5	27	4	4	4	6	11	2	0	4	4	5	0	0	2	6	5	2	4	0	8	0
101	Uncharacterized protein OS=Staphylococcus aureus (strain USA300) GN=SAUSA300_1759 PE=4 SV=1	A0A0H2XJY4	SAUSA300_1759	20 kDa	9	10	10	10	10	29	33	31	31	41	17	28	34	28	35	2	19	18	19	27	2	13	12	8	16	0	3	2	2	2	0	1	0	1	2	0	4	4	4	3	0	1	1	3	3
109	UvrABC system protein B OS=Staphylococcus aureus (strain USA300) GN=uvrB PE=3 SV=1	A0A0H2XGZ8	uvrB	77 kDa	5	4	5	5	5	8	5	10	2	6	2	3	5	2	6	0	0	0	0	1	2	1	3	0	4	0	1	0	0	6	0	1	1	1	3	0	0	0	0	3	0	0	1	0	0
110	Amino acid ABC transporter, amino acid-binding protein OS=Staphylococcus aureus (strain USA300) GN=SAUSA300_2359 PE=4 SV=1	A0A0H2XK42	SAUSA300_2359	29 kDa	8	8	8	8	8	29	47	30	19	44	17	33	26	14	49	5	4	4	1	4	17	20	17	17	32	8	6	5	5	3	8	6	4	3	9	5	7	8	14	19	5	7	4	7	9
113	Molecular chaperone Hsp31 and glyoxalase 3 OS=Staphylococcus aureus (strain USA300) GN=hchA PE=3 SV=1	Q2FJ89	hchA	32 kDa	7	8	8	8	7	29	25	24	21	29	27	24	15	14	36	1	0	2	0	1	12	18	13	10	19	0	8	4	0	6	0	5	4	0	8	1	8	8	2	13	0	10	11	9	0
115	Staphylococcal enterotoxin Q OS=Staphylococcus aureus (strain USA300) GN=seq PE=4 SV=1	A0A0H2XFV8	seq	28 kDa	8	8	8	8	8	15	17	16	14	18	12	14	18	14	22	6	4	3	3	4	13	12	16	16	18	13	14	14	17	11	18	15	16	12	18	10	9	9	15	15	11	12	10	18	19
123	Putative aldehyde dehydrogenase AldA OS=Staphylococcus aureus (strain USA300) GN=aldA PE=3 SV=1	Q2FK94	aldA	54 kDa	5	6	6	6	5	27	18	24	15	25	23	26	17	12	26	1	1	0	0	0	0	18	14	8	3	0	3	4	4	0	0	2	4	1	5	0	2	1	1	1	0	4	12	9	0
129	2,3-bisphosphoglycerate-independent phosphoglycerate mutase OS=Staphylococcus aureus (strain USA300) GN=gpmI PE=3 SV=1	A0A0H2XHC4	gpmI	56 kDa	5	5	5	5	5	36	33	23	14	36	21	20	15	14	29	3	3	3	2	2	16	21	17	7	22	4	5	2	2	10	2	3	2	2	7	8	10	4	9	16	10	5	5	6	6
132	Oligoendopeptidase F OS=Staphylococcus aureus (strain USA300) GN=pepF PE=4 SV=1	A0A0H2XIW1	pepF	70 kDa	5	5	5	5	5	25	10	17	12	16	26	12	13	10	18	2	2	4	3	1	18	20	10	5	15	6	3	3	4	4	2	2	2	1	6	10	11	9	15	19	13	8	9	9	10
135	Staphylokinase OS=Staphylococcus aureus (strain USA300) GN=sak PE=4 SV=1	A0A0H2XFS8	sak	18 kDa	10	10	10	10	10	9	10	10	13	12	10	10	16	14	18	3	4	8	2	7	22	24	16	21	36	7	8	4	7	10	6	9	9	6	12	7	11	12	14	19	11	10	14	15	17
139	Proline dipeptidase OS=Staphylococcus aureus (strain USA300) GN=SAUSA300_1491 PE=3 SV=1	A0A0H2XHB5	SAUSA300_1491	39 kDa	6	7	7	7	6	26	31	28	19	24	5	19	18	22	4	0	8	7	3	0	0	17	14	5	0	0	6	1	3	0	0	1	2	1	3	0	14	13	12	0	0	6	7	8	0
147	Aminopeptidase PepS OS=Staphylococcus aureus (strain USA300) GN=pepS PE=4 SV=1	A0A0H2XI24	pepS	47 kDa	6	6	6	6	6	29	32	34	12	26	22	28	22	9	29	2	1	1	0	1	20	14	14	6	26	5	4	3	2	2	2	1	1	2	2	5	11	8	16	22	2	4	0	12	5
158	CHAP domain family OS=Staphylococcus aureus (strain USA300) GN=SAUSA300_0651 PE=4 SV=1	A0A0H2XHA3	SAUSA300_0651	28 kDa	10	10	10	10	10	9	9	9	8	13	11	9	12	11	15	0	0	0	0	1	10	5	7	8	16	9	11	8	10	16	8	7	8	10	14	2	3	3	2	5	3	6	3	7	10
169	Phosphate acetyltransferase OS=Staphylococcus aureus (strain USA300) GN=pta PE=4 SV=1	A0A0H2XHL4	pta	35 kDa	7	7	7	7	7	13	18	16	14	21	14	14	13	15	22	7	6	11	4	0	10	14	12	8	19	10	8	5	4	4	3	4	4	2	4	9	9	10	10	20	9	4	10	7	10
171	Ornithine carbamoyltransferase OS=Staphylococcus aureus (strain USA300) GN=argF PE=3 SV=1	A0A0H2XHH2	argF	38 kDa	6	7	7	7	6	10	9	7	3	7	8	6	4	4	5	0	2	4	1	0	3	12	7	6	3	0	8	4	5	1	0	6	5	4	5	0	26	19	6	6	0	10	13	15	0
175	Translation initiation factor IF-3 OS=Staphylococcus aureus (strain USA300) GN=infC PE=3 SV=1	Q2FG56	infC	20 kDa	8	9	9	9	8	12	14	12	8	9	11	12	5	9	7	1	0	1	1	1	0	7	4	5	1	0	7	2	2	0	0	1	2	1	2	0	0	0	0	1	0	1	5	4	1
180	Uncharacterized protein OS=Staphylococcus aureus (strain USA300) GN=SAUSA300_2112 PE=4 SV=1	A0A0H2XE09	SAUSA300_2112	35 kDa	6	7	7	7	6	17	14	16	9	16	17	14	12	12	10	0	2	0	0	0	3	15	8	6	0	0	13	7	7	0	0	10	9	6	13	0	9	5	2	0	0	7	7	10	0
196	Ornithine carbamoyltransferase OS=Staphylococcus aureus (strain USA300) GN=arcB PE=3 SV=1	A0A0H2XIV7	arcB	38 kDa	6	7	7	7	6	6	5	4	2	7	12	13	10	12	10	1	10	6	4	0	0	13	14	9	0	0	3	0	1	0	0	5	3	2	4	0	19	18	8	3	0	12	11	11	0
212	Putative glutamyl aminopeptidase OS=Staphylococcus aureus (strain USA300) GN=SAUSA300_1261 PE=4 SV=1	A0A0H2XI69	SAUSA300_1261	38 kDa	6	7	7	7	6	20	18	15	11	17	5	17	13	11	0	0	8	5	5	0	0	13	8	3	0	0	5	2	1	0	0	2	0	0	1	0	7	7	7	0	0	3	5	3	0
217	50S ribosomal protein L17 OS=Staphylococcus aureus (strain USA300) GN=rplQ PE=3 SV=1	Q2FER6	rplQ	14 kDa	9	10	10	10	10	11	13	8	10	13	5	12	9	8	16	0	0	2	0	2	2	11	8	8	9	0	7	6	6	7	0	5	6	5	6	0	7	6	7	8	0	6	8	8	6
219	D-alanine aminotransferase OS=Staphylococcus aureus (strain USA300) GN=dat PE=3 SV=1	A0A0H2XHU6	dat	32 kDa	7	8	8	8	7	15	14	12	10	13	15	14	9	4	18	2	2	2	3	1	2	10	7	4	6	0	2	3	2	0	0	2	1	0	1	2	10	11	0	15	0	5	10	8	0
222	Purine nucleoside phosphorylase DeoD-type OS=Staphylococcus aureus (strain USA300) GN=deoD PE=3 SV=1	A0A0H2XEF6	deoD	26 kDa	8	8	9	8	8	11	10	7	5	11	7	11	0	5	16	5	10	4	7	9	7	2	1	7	14	5	2	3	4	4	1	4	3	2	3	4	4	2	7	13	0	4	5	5	1
229	Lipoprotein OS=Staphylococcus aureus (strain USA300) GN=SAUSA300_0798 PE=3 SV=1	A0A0H2XEA1	SAUSA300_0798	30 kDa	7	8	8	8	8	9	19	12	7	12	0	16	7	2	15	0	8	5	3	2	0	12	7	5	16	0	3	2	2	2	0	1	1	0	2	0	11	11	13	13	0	4	6	6	5
251	ESAT-6-like protein OS=Staphylococcus aureus (strain USA300) GN=SAUSA300_0278 PE=3 SV=1	A0A0H2XI99	SAUSA300_0278	11 kDa	10	11	11	10	10	7	9	7	4	5	7	6	4	4	8	0	0	2	0	0	7	11	12	7	15	0	1	1	3	4	0	0	2	3	3	0	3	5	4	4	0	8	13	5	10
260	Tryptophan--tRNA ligase OS=Staphylococcus aureus (strain USA300) GN=trpS PE=3 SV=1	A0A0H2XGX6	trpS	37 kDa	7	7	7	7	7	15	16	12	11	14	13	13	10	8	13	2	3	1	2	0	10	10	7	2	8	1	6	0	0	3	0	1	0	0	1	4	11	11	8	13	5	7	7	7	6
265	Phosphopentomutase OS=Staphylococcus aureus (strain USA300) GN=deoB PE=3 SV=1	Q2FKC0	deoB	44 kDa	6	6	6	6	6	17	15	12	5	12	11	8	8	3	12	3	2	3	0	3	9	6	5	4	9	4	3	3	1	4	2	1	1	1	2	4	5	5	8	10	3	3	0	5	5
273	Leucine aminopeptidase 2, chloroplastic OS=Staphylococcus aureus (strain USA300) GN=ampA PE=4 SV=1	A0A0H2XDZ4	ampA	54 kDa	6	6	6	6	6	16	16	14	7	15	8	11	9	6	14	3	3	2	4	3	10	7	7	4	15	3	5	3	3	4	3	1	3	2	3	4	6	4	7	14	2	3	5	6	5
280	Signal transduction protein TRAP OS=Staphylococcus aureus (strain USA300) GN=traP PE=3 SV=1	Q2FFR1	traP	20 kDa	9	9	10	9	9	12	10	6	6	11	7	10	1	3	17	3	2	2	3	2	5	0	4	3	6	0	2	3	2	3	0	1	2	3	2	3	4	2	4	7	0	1	3	0	1
282	Delta-aminolevulinic acid dehydratase OS=Staphylococcus aureus (strain USA300) GN=hemB PE=3 SV=1	A0A0H2XHM1	hemB	37 kDa	7	7	7	7	7	13	16	15	8	17	12	9	6	8	14	3	4	2	2	1	7	9	7	3	13	1	3	1	1	3	0	1	1	0	1	4	6	4	5	13	1	4	5	3	4
283	Oligoendopeptidase F OS=Staphylococcus aureus (strain USA300) GN=pepF PE=4 SV=1	A0A0H2XIY5	pepF	69 kDa	5	5	5	5	5	23	15	10	8	11	18	12	8	9	19	0	0	1	0	0	8	12	8	3	10	1	2	0	0	6	0	1	0	0	3	3	7	3	5	7	6	1	4	4	4
288	N5-carboxyaminoimidazole ribonucleotide mutase OS=Staphylococcus aureus (strain USA300) GN=purE PE=3 SV=1	A0A0H2XKD0	purE	15 kDa	9	10	10	10	10	13	11	8	9	8	5	7	8	7	11	0	1	0	0	0	0	7	6	4	7	0	6	3	2	6	0	4	3	2	4	0	7	7	7	7	0	6	4	6	5
289	UPF0173 metal-dependent hydrolase SAUSA300_1653 OS=Staphylococcus aureus (strain USA300) GN=SAUSA300_1653 PE=3 SV=1	Q2FG31	SAUSA300_1653	25 kDa	8	9	9	9	8	8	13	5	5	10	5	10	2	3	10	3	3	3	4	4	4	6	5	2	7	0	2	1	0	2	0	2	2	1	2	2	2	4	0	5	0	2	3	3	0
297	Nucleoside diphosphate kinase OS=Staphylococcus aureus (strain USA300) GN=ndk PE=3 SV=2	Q2FGX3	ndk	17 kDa	9	10	10	10	9	12	10	8	5	10	9	10	6	5	7	1	7	5	4	5	0	6	3	3	0	0	6	3	2	0	0	2	3	1	0	0	8	7	7	0	0	5	7	5	0
299	Dihydroorotase OS=Staphylococcus aureus (strain USA300) GN=pyrC PE=3 SV=1	A0A0H2XIA8	pyrC	46 kDa	6	6	6	6	6	14	11	10	8	11	7	10	8	4	12	2	2	1	2	2	7	7	5	2	8	2	3	0	1	1	1	1	0	0	1	4	9	4	6	11	2	4	4	5	3
300	Ornithine carbamoyltransferase OS=Staphylococcus aureus (strain USA300) GN=arcB PE=3 SV=1	A0A0H2XIR5	arcB	38 kDa	6	6	7	1	6	6	5	3	0	3	7	0	3	0	6	0	0	3	0	0	3	0	4	0	4	0	0	2	0	0	0	0	3	0	3	0	0	9	0	5	0	0	6	0	0
303	Putative lipoprotein OS=Staphylococcus aureus (strain USA300) GN=SAUSA300_0079 PE=4 SV=1	A0A0H2XFS1	SAUSA300_0079	20 kDa	9	9	9	9	9	19	17	11	6	11	11	13	2	5	13	0	0	0	2	0	8	5	1	2	6	2	2	1	1	2	2	2	0	0	2	2	3	1	1	4	0	1	2	1	1
309	Thioredoxin OS=Staphylococcus aureus (strain USA300) GN=trxA PE=3 SV=1	Q2FHT6	trxA	11 kDa	10	11	11	11	10	10	10	10	7	12	11	13	2	7	13	1	1	5	7	4	2	11	6	6	14	0	2	4	0	6	0	0	0	1	5	0	4	7	0	2	0	1	5	4	0
312	3-hydroxyacyl-[acyl-carrier-protein] dehydratase FabZ OS=Staphylococcus aureus (strain USA300) GN=fabZ PE=3 SV=1	Q2FF28	fabZ	16 kDa	4	5	5	5	5	7	6	11	8	8	0	8	3	3	5	0	2	2	2	2	0	5	4	2	5	0	4	2	2	2	0	2	1	1	2	0	3	1	3	4	0	2	3	2	3
333	Peptide deformylase OS=Staphylococcus aureus (strain USA300) GN=def PE=3 SV=1	A0A0H2XIK0	def	21 kDa	8	9	9	9	8	7	16	10	6	12	8	14	1	7	14	1	4	4	2	2	0	9	4	2	2	0	3	0	0	0	0	0	0	0	1	0	7	7	0	1	0	1	6	8	0
351	General stress protein 20U OS=Staphylococcus aureus (strain USA300) GN=dps PE=3 SV=1	A0A0H2XK48	dps	17 kDa	9	10	10	10	9	9	10	10	7	8	5	10	11	7	9	0	0	0	1	0	0	8	6	2	2	0	1	0	0	0	0	0	4	0	0	0	3	6	1	0	0	1	4	0	0
358	Putative heme-dependent peroxidase SAUSA300_0569 OS=Staphylococcus aureus (strain USA300) GN=SAUSA300_0569 PE=3 SV=1	Q2FJ56	SAUSA300_0569	29 kDa	8	8	8	5	8	11	13	6	1	9	5	10	8	0	12	1	5	2	0	3	6	10	2	0	7	2	2	1	0	1	1	1	1	0	1	1	2	1	0	5	1	1	1	0	1
366	Superoxide dismutase [Mn/Fe] 1 OS=Staphylococcus aureus (strain USA300) GN=sodA PE=3 SV=1	Q2FGH0	sodA	23 kDa	8	9	9	9	8	7	16	10	4	9	5	13	1	5	11	5	2	4	3	4	2	6	4	3	1	0	2	1	1	0	0	1	1	1	1	0	2	2	1	1	0	2	2	2	0
402	Putative lipoprotein OS=Staphylococcus aureus (strain USA300) GN=SAUSA300_1492 PE=4 SV=1	A0A0H2XGW7	SAUSA300_1492	21 kDa	9	10	10	10	9	3	4	5	2	2	2	1	6	4	5	0	2	2	1	0	0	6	6	4	2	0	5	2	2	0	0	3	2	2	3	0	3	3	5	0	0	4	3	2	1
405	Peptidase T OS=Staphylococcus aureus (strain USA300) GN=pepT PE=3 SV=1	Q2FIP8	pepT	46 kDa	6	6	6	6	6	7	9	8	5	7	6	9	7	4	6	2	2	0	0	3	8	5	4	2	6	1	0	0	1	1	1	1	0	0	2	4	5	4	5	7	1	3	0	3	3
434	Iron compound ABC transporter, iron compound-binding protein SirA OS=Staphylococcus aureus (strain USA300) GN=sirA PE=4 SV=1	A0A0H2XHK0	sirA	37 kDa	7	7	7	7	7	7	8	5	3	4	5	5	3	2	5	1	1	0	2	0	4	5	5	2	9	2	3	2	2	2	0	2	1	1	2	3	4	4	4	4	2	1	2	2	3
445	Uncharacterized protein OS=Staphylococcus aureus (strain USA300) GN=SAUSA300_2529 PE=4 SV=1	A0A0H2XH33	SAUSA300_2529	17 kDa	9	10	10	10	9	4	9	4	3	5	2	10	3	5	4	0	1	1	2	0	0	3	2	2	0	0	2	1	1	0	0	1	2	1	0	0	3	1	1	0	0	1	1	2	0
461	Phi77 ORF006-like protein, putative capsid protein OS=Staphylococcus aureus (strain USA300) GN=SAUSA300_1938 PE=4 SV=1	A0A0H2XEL4	SAUSA300_1938	42 kDa	7	8	8	8	7	4	4	3	1	3	5	3	4	1	6	2	5	1	0	0	0	5	6	5	0	0	2	2	1	1	0	1	2	0	2	0	1	2	0	3	0	1	3	2	0
524	Hydrolase, TatD family OS=Staphylococcus aureus (strain USA300) GN=SAUSA300_0468 PE=4 SV=1	A0A0H2XI16	SAUSA300_0468	29 kDa	8	8	8	8	8	4	6	4	4	4	4	6	4	1	5	2	2	1	2	2	2	1	4	2	4	1	2	0	1	2	0	1	1	0	1	2	3	2	3	4	2	1	3	1	1
549	Superoxide dismutase [Mn/Fe] 2 OS=Staphylococcus aureus (strain USA300) GN=sodM PE=3 SV=1	Q2FKC6	sodM	23 kDa	8	9	9	9	8	2	2	2	1	2	2	2	1	1	1	3	1	3	1	3	1	4	2	1	1	0	1	1	1	0	0	1	1	0	1	0	3	2	1	1	0	1	2	3	0
563	Uncharacterized protein OS=Staphylococcus aureus (strain USA300) GN=SAUSA300_1230 PE=4 SV=1	A0A0H2XIS0	SAUSA300_1230	12 kDa	10	11	11	11	10	5	6	5	3	7	5	7	0	3	7	0	1	1	1	1	2	4	2	2	2	0	1	0	0	2	0	0	0	0	2	0	1	1	0	1	0	0	1	0	0
574	Exotoxin OS=Staphylococcus aureus (strain USA300) GN=SAUSA300_0395 PE=4 SV=1	A0A0H2XEC0	SAUSA300_0395	26 kDa	8	9	9	9	8	1	1	1	2	1	1	0	0	0	1	0	1	0	0	0	0	0	0	0	2	0	3	3	1	2	1	3	3	2	3	0	4	1	0	4	0	2	3	4	0
588	Putative thioredoxin OS=Staphylococcus aureus (strain USA300) GN=SAUSA300_1690 PE=4 SV=1	A0A0H2XGN7	SAUSA300_1690	12 kDa	10	11	11	11	10	6	5	5	1	5	3	6	0	1	4	0	0	1	1	1	0	4	1	1	3	0	1	0	0	1	0	1	0	1	1	0	1	2	1	0	0	1	1	1	0
607	High-affinity heme uptake system protein IsdE OS=Staphylococcus aureus (strain USA300) GN=isdE PE=3 SV=2	Q2FHU8	isdE	33 kDa	7	8	8	8	7	2	2	2	1	1	0	1	3	0	0	0	2	0	0	0	0	1	1	2	0	0	2	1	0	0	0	1	1	1	1	0	2	0	2	0	0	2	1	1	0
622	FPRL1 inhibitory protein OS=Staphylococcus aureus (strain USA300) GN=flr PE=3 SV=1	Q2FHS7	flr	15 kDa	10	5	10	10	10	1	1	1	2	1	0	0	2	2	2	0	0	0	0	1	1	0	0	2	1	0	0	0	3	6	1	0	1	2	5	0	0	0	1	0	0	0	0	1	1
4	Autolysin OS=Staphylococcus aureus (strain USA300) GN=atl PE=4 SV=1	A0A0H2XIJ3	atl	137 kDa	6	6	6	6	6	89	72	91	77	93	66	46	64	37	81	0	0	0	0	0	62	69	84	57	94	53	24	40	32	47	20	23	25	15	28	0	6	2	3	13	24	17	63	27	27
8	Alpha-hemolysin OS=Staphylococcus aureus (strain USA300) GN=SAUSA300_1058 PE=4 SV=1	A0A0H2XEW5	SAUSA300_1058	36 kDa	7	8	8	8	7	118	146	130	97	166	127	102	153	68	140	19	27	36	18	30	95	156	161	106	155	1	14	8	6	10	0	11	11	6	11	0	0	0	0	0	0	8	11	12	0
10	Serine-aspartate repeat-containing protein D OS=Staphylococcus aureus (strain USA300) GN=sdrD PE=3 SV=1	Q2FJ78	sdrD	149 kDa	3	3	3	3	3	12	11	12	6	9	5	4	15	10	11	0	0	0	0	0	59	81	81	63	99	36	44	24	29	39	48	39	50	27	45	12	17	13	10	18	50	72	92	85	70
12	Penicillin-binding protein 2 OS=Staphylococcus aureus (strain USA300) GN=mecA PE=4 SV=1	A0A0H2XHY4	mecA	76 kDa	5	5	5	5	5	72	50	57	38	67	58	58	38	27	48	0	0	0	0	0	31	28	25	16	33	18	21	18	17	30	14	17	19	15	35	4	7	0	5	13	19	9	29	10	9
14	Immunoglobulin G binding protein A OS=Staphylococcus aureus (strain USA300) GN=SAUSA300_0113 PE=4 SV=1	A0A0H2XJH7	SAUSA300_0113	56 kDa	6	6	6	6	6	21	18	36	18	29	2	11	37	23	21	0	0	0	0	0	39	35	70	38	90	48	70	73	70	81	38	28	70	49	85	1	6	1	2	15	20	37	70	112	63
15	Foldase protein PrsA OS=Staphylococcus aureus (strain USA300) GN=prsA PE=3 SV=1	Q2FFQ5	prsA	36 kDa	7	7	8	8	7	65	67	47	45	58	63	37	41	32	72	0	0	0	0	0	86	20	55	28	66	14	9	35	11	53	11	30	28	7	48	2	0	32	13	34	9	31	72	48	7
20	Formate acetyltransferase OS=Staphylococcus aureus (strain USA300) GN=pflB PE=3 SV=1	Q2FK44	pflB	85 kDa	4	4	5	5	4	69	46	52	32	53	37	36	32	22	54	0	0	0	0	0	26	33	17	6	27	5	13	6	7	13	2	8	5	7	7	5	12	11	28	17	13	8	19	25	15
21	DNA-directed RNA polymerase subunit beta' OS=Staphylococcus aureus (strain USA300) GN=rpoC PE=3 SV=2	Q2FJ97	rpoC	135 kDa	3	4	4	4	4	124	101	91	50	86	45	100	67	54	122	0	0	0	0	0	4	66	49	25	68	0	19	2	2	21	0	7	5	1	1	2	23	0	0	28	0	8	32	20	23
22	Elongation factor G OS=Staphylococcus aureus (strain USA300) GN=fusA PE=3 SV=3	Q2FJ93	fusA	77 kDa	4	4	4	4	4	118	82	81	45	95	83	71	70	13	138	0	0	0	0	0	52	54	55	9	72	6	5	6	6	15	0	1	3	3	7	0	3	1	3	11	5	7	6	24	11
23	DNA-directed RNA polymerase subunit beta OS=Staphylococcus aureus (strain USA300) GN=rpoB PE=3 SV=2	Q2FJ98	rpoB	133 kDa	3	3	3	4	3	113	122	100	37	102	109	103	49	49	126	0	0	0	0	0	57	76	55	17	48	7	12	7	0	13	1	1	2	0	7	5	9	1	1	8	7	14	18	10	12
28	Elongation factor Tu OS=Staphylococcus aureus (strain USA300) GN=tuf PE=3 SV=1	Q2FJ92	tuf	43 kDa	6	6	6	6	6	49	34	56	29	39	42	33	46	37	61	0	0	0	0	0	31	30	27	12	39	9	14	5	7	9	3	3	4	5	5	0	2	0	1	2	8	5	14	15	10
32	Lipoteichoic acid synthase OS=Staphylococcus aureus (strain USA300) GN=ltaS PE=3 SV=1	Q2FIS2	ltaS	74 kDa	5	6	6	6	6	46	46	62	59	59	19	44	68	56	76	0	0	0	0	0	0	61	65	48	85	1	35	32	28	48	1	31	39	30	40	0	4	6	11	9	0	20	47	46	50
34	ATP-dependent Clp protease ATP-binding subunit ClpL OS=Staphylococcus aureus (strain USA300) GN=clpL PE=3 SV=1	Q2FDV8	clpL	78 kDa	5	5	5	5	5	73	77	62	49	75	78	81	45	50	88	0	0	0	0	0	46	60	37	22	45	10	12	1	5	7	4	10	5	3	9	0	7	0	0	3	27	15	23	26	25
37	Uncharacterized leukocidin-like protein 2 OS=Staphylococcus aureus (strain USA300) GN=SAUSA300_1975 PE=3 SV=1	Q2FFA2	SAUSA300_1975	40 kDa	10	11	10	9	10	38	41	32	29	38	13	8	8	10	13	0	0	0	0	0	14	15	14	8	18	2	2	2	1	3	1	0	1	0	3	0	0	0	4	1	0	2	3	0	8
42	Putative lipoprotein OS=Staphylococcus aureus (strain USA300) GN=SAUSA300_0372 PE=4 SV=1	A0A0H2XH82	SAUSA300_0372	21 kDa	8	9	9	9	8	35	44	34	33	29	37	34	18	33	40	0	0	0	0	0	21	34	21	19	39	2	15	15	12	13	8	19	17	11	22	0	5	0	0	0	8	20	25	26	10
44	Putative universal stress protein SAUSA300_1656 OS=Staphylococcus aureus (strain USA300) GN=SAUSA300_1656 PE=3 SV=1	Q2FG28	SAUSA300_1656	18 kDa	9	9	9	9	9	37	55	30	30	46	41	46	16	30	63	0	0	0	0	0	23	25	13	9	24	7	8	6	5	10	4	6	6	5	7	3	2	5	4	5	7	6	9	8	8
45	Glutamine synthetase OS=Staphylococcus aureus (strain USA300) GN=glnA PE=3 SV=1	A0A0H2XHM8	glnA	51 kDa	6	6	6	6	6	41	55	47	26	37	34	53	27	21	52	0	0	0	0	0	28	30	23	15	36	11	11	10	7	12	6	5	7	6	8	9	21	5	11	16	7	7	19	14	16
48	Succinyl-CoA ligase [ADP-forming] subunit beta OS=Staphylococcus aureus (strain USA300) GN=sucC PE=3 SV=1	Q2FHJ3	sucC	42 kDa	6	6	7	6	6	43	36	31	26	38	46	26	21	8	46	0	0	0	0	0	27	17	19	7	24	5	0	1	4	5	1	0	3	1	7	0	6	5	2	11	4	4	20	10	4
49	Elongation factor Ts OS=Staphylococcus aureus (strain USA300) GN=tsf PE=3 SV=1	Q2FHI1	tsf	32 kDa	6	7	7	7	6	58	63	57	45	51	23	57	46	44	12	0	0	0	0	0	1	48	42	22	2	1	10	2	6	1	0	1	2	1	5	0	11	13	5	4	0	18	25	21	1
51	Alkaline shock protein 23 OS=Staphylococcus aureus (strain USA300) GN=asp23 PE=3 SV=1	Q2FEV0	asp23	19 kDa	9	9	9	9	9	62	66	56	37	55	67	79	23	45	66	0	0	0	0	0	37	34	32	25	42	14	12	9	8	17	7	12	9	8	14	1	6	1	1	6	12	16	9	19	20
52	Ornithine aminotransferase OS=Staphylococcus aureus (strain USA300) GN=rocD PE=3 SV=1	A0A0H2XIK4	rocD	43 kDa	6	7	7	7	6	54	67	57	40	76	46	54	35	37	66	0	0	0	0	0	21	36	22	7	17	2	10	3	5	2	0	4	3	4	6	0	21	15	0	6	2	9	19	15	2
53	Inosine-5'-monophosphate dehydrogenase OS=Staphylococcus aureus (strain USA300) GN=guaB PE=3 SV=1	Q2FJM6	guaB	53 kDa	5	6	6	6	5	79	84	71	47	69	54	73	51	40	43	0	0	0	0	0	0	48	38	18	1	0	14	6	6	0	0	6	5	2	11	0	7	0	0	0	0	14	33	21	0
54	Formate--tetrahydrofolate ligase OS=Staphylococcus aureus (strain USA300) GN=fhs PE=3 SV=1	Q2FG06	fhs	60 kDa	5	5	6	6	5	53	44	40	28	51	42	26	11	28	50	0	0	0	0	0	21	17	20	15	37	5	5	4	1	15	1	2	6	5	9	5	6	5	5	22	5	6	20	18	6
56	30S ribosomal protein S1 OS=Staphylococcus aureus (strain USA300) GN=rpsA PE=4 SV=1	A0A0H2XIC6	rpsA	43 kDa	5	6	6	6	6	51	57	54	41	51	25	53	46	31	66	0	0	0	0	0	0	52	43	18	55	0	16	7	8	11	0	5	5	6	8	0	6	0	0	2	0	13	19	24	15
62	Phosphoglycerate kinase OS=Staphylococcus aureus (strain USA300) GN=pgk PE=3 SV=1	Q2FIM0	pgk	43 kDa	6	6	7	6	6	56	66	39	32	53	44	24	8	14	62	0	0	0	0	0	38	4	7	2	37	2	0	1	6	7	0	0	2	3	8	0	2	5	11	33	0	5	16	13	0
64	Glycine--tRNA ligase OS=Staphylococcus aureus (strain USA300) GN=glyQS PE=3 SV=1	Q2FGF8	glyQS	54 kDa	5	6	6	6	6	49	54	52	39	47	23	53	28	24	54	0	0	0	0	0	6	33	25	10	32	0	7	2	3	5	0	3	1	3	3	0	13	2	1	17	1	7	10	10	10
65	6-phosphogluconate dehydrogenase, decarboxylating OS=Staphylococcus aureus (strain USA300) GN=gnd PE=3 SV=1	A0A0H2XGG1	gnd	52 kDa	6	6	6	6	6	59	55	48	33	52	47	46	33	24	61	0	0	0	0	0	32	36	27	18	32	18	15	14	14	16	10	13	11	8	14	19	26	20	23	27	15	16	14	21	20
69	Fructose bisphosphate aldolase OS=Staphylococcus aureus (strain USA300) GN=fba PE=4 SV=1	A0A0H2XHZ5	fba	31 kDa	7	8	8	8	7	37	37	35	20	35	34	33	25	14	35	0	0	0	0	0	12	29	16	9	16	1	7	4	1	4	1	5	6	3	5	2	7	12	2	16	1	7	17	16	1
70	Clumping factor B OS=Staphylococcus aureus (strain USA300) GN=clfB PE=4 SV=1	A0A0H2XHK2	clfB	96 kDa	4	4	4	4	4	12	12	11	11	12	0	1	14	7	1	0	0	0	0	0	5	4	5	10	11	12	16	15	15	19	9	15	4	2	1	5	14	4	17	20	6	4	6	14	8
71	Alcohol dehydrogenase OS=Staphylococcus aureus (strain USA300) GN=adh PE=3 SV=1	Q2FJ31	adh	36 kDa	7	7	7	7	7	34	40	39	29	38	33	31	31	28	45	0	0	0	0	0	27	31	28	14	31	10	13	4	10	13	5	9	6	4	6	14	17	22	18	30	15	19	19	24	28
75	Transketolase OS=Staphylococcus aureus (strain USA300) GN=tkt PE=4 SV=1	A0A0H2XIH6	tkt	68 kDa	5	5	5	5	5	41	33	42	29	46	47	51	29	30	46	0	0	0	0	0	35	42	32	16	35	6	8	4	6	12	4	5	4	5	10	0	2	1	4	1	14	5	19	9	11
77	Acetate kinase OS=Staphylococcus aureus (strain USA300) GN=ackA PE=3 SV=1	Q2FG27	ackA	44 kDa	6	6	6	6	6	48	56	45	30	61	43	38	31	18	65	0	0	0	0	0	29	20	17	11	34	6	4	4	4	6	4	5	4	2	5	0	5	3	1	7	7	9	4	12	9
79	Putative dipeptidase SAUSA300_1697 OS=Staphylococcus aureus (strain USA300) GN=SAUSA300_1697 PE=3 SV=1	Q2FFY7	SAUSA300_1697	53 kDa	5	6	6	6	5	46	37	40	28	36	30	35	28	17	28	0	0	0	0	0	9	28	21	10	8	0	5	8	8	2	0	3	5	4	8	0	16	8	10	1	3	7	14	14	0
82	Fructose-bisphosphate aldolase class 1 OS=Staphylococcus aureus (strain USA300) GN=fda PE=3 SV=1	Q2FDQ4	fda	33 kDa	7	7	7	7	7	37	49	45	28	55	35	34	22	38	59	0	0	0	0	0	31	42	32	10	35	6	13	3	8	12	3	5	4	3	6	4	9	8	3	13	12	21	2	12	10
83	Citrate synthase OS=Staphylococcus aureus (strain USA300) GN=gltA PE=3 SV=1	A0A0H2XGL1	gltA	43 kDa	6	3	4	4	3	41	32	21	17	29	20	3	13	14	5	0	0	0	0	0	5	8	9	5	0	0	0	0	2	0	0	0	2	1	0	0	0	2	5	0	0	0	5	4	0
87	DNA-directed RNA polymerase subunit alpha OS=Staphylococcus aureus (strain USA300) GN=rpoA PE=3 SV=1	Q2FER5	rpoA	35 kDa	6	6	7	5	6	26	27	23	12	24	25	8	7	6	28	0	0	0	0	0	11	2	7	4	13	1	0	4	2	4	0	0	3	0	5	0	0	4	0	0	0	2	12	4	0
88	Glutamate dehydrogenase OS=Staphylococcus aureus (strain USA300) GN=gudB PE=3 SV=1	A0A0H2XHC2	gudB	46 kDa	6	6	6	6	6	39	36	39	24	39	29	37	26	19	46	0	0	0	0	0	25	21	20	12	31	12	9	8	5	11	6	3	6	5	8	9	13	7	10	20	8	10	13	19	15
91	Isoleucine--tRNA ligase OS=Staphylococcus aureus (strain USA300) GN=ileS PE=3 SV=1	Q2FHP4	ileS	105 kDa	4	4	4	4	4	64	50	47	24	48	38	46	29	23	59	0	0	0	0	0	28	25	28	9	35	4	6	4	3	7	1	2	1	2	2	3	13	4	17	25	9	5	13	12	7
93	Amidophosphoribosyltransferase OS=Staphylococcus aureus (strain USA300) GN=purF PE=3 SV=1	A0A0H2XFY4	purF	54 kDa	5	6	6	6	6	31	43	31	30	30	6	37	20	10	46	0	0	0	0	0	0	26	18	16	22	0	5	7	9	12	0	6	7	5	6	0	3	0	0	0	0	7	11	14	12
94	Valine--tRNA ligase OS=Staphylococcus aureus (strain USA300) GN=valS PE=3 SV=1	Q2FG72	valS	102 kDa	4	4	4	4	4	50	46	31	15	34	39	33	28	17	39	0	0	0	0	0	28	30	23	8	29	5	7	2	3	5	0	3	2	1	1	5	7	1	5	14	7	4	11	7	6
98	Glutamate--tRNA ligase OS=Staphylococcus aureus (strain USA300) GN=gltX PE=3 SV=1	Q2FJB2	gltX	56 kDa	5	6	6	6	5	41	26	34	24	42	28	35	22	16	42	0	0	0	0	0	0	27	24	12	3	0	7	5	4	6	0	3	3	3	9	0	21	8	3	0	0	5	17	17	0
102	Succinyl-CoA ligase [ADP-forming] subunit alpha OS=Staphylococcus aureus (strain USA300) GN=sucD PE=3 SV=1	A0A0H2XIE1	sucD	32 kDa	7	8	7	7	7	32	25	18	15	30	32	21	15	19	33	0	0	0	0	0	13	8	10	8	16	2	3	1	2	4	0	0	0	1	2	1	2	4	1	7	4	3	4	5	7
104	Phosphoenolpyruvate-protein phosphotransferase OS=Staphylococcus aureus (strain USA300) GN=ptsI PE=3 SV=1	A0A0H2XJZ3	ptsI	63 kDa	5	5	5	5	5	37	35	35	25	37	31	36	25	24	37	0	0	0	0	0	26	28	24	15	26	3	5	1	2	9	0	5	0	1	6	0	2	0	0	1	11	7	15	11	14
105	Fibrinogen-binding protein OS=Staphylococcus aureus (strain USA300) GN=efb PE=4 SV=1	A0A0H2XIH9	efb	19 kDa	10	11	11	11	10	13	13	17	15	16	2	2	2	4	5	0	0	0	0	0	5	2	2	2	7	2	38	8	5	18	17	2	4	2	10	0	2	2	0	0	5	3	6	2	22
106	Leukotoxin LukE OS=Staphylococcus aureus (strain USA300) GN=lukE PE=4 SV=1	A0A0H2XJW6	lukE	35 kDa	7	8	8	8	7	13	12	9	7	12	9	5	12	4	9	9	12	17	9	14	13	35	29	28	23	0	0	0	0	0	0	0	0	0	1	0	2	4	0	8	0	14	15	15	0
107	Alanine dehydrogenase 1 OS=Staphylococcus aureus (strain USA300) GN=ald1 PE=3 SV=1	Q2FH00	ald1	40 kDa	6	6	6	6	6	29	20	20	15	25	20	13	18	3	24	0	0	0	0	0	31	26	20	8	35	2	0	1	1	0	0	0	1	0	3	0	4	0	3	3	8	8	8	13	10
108	Threonine--tRNA ligase OS=Staphylococcus aureus (strain USA300) GN=thrS PE=3 SV=1	Q2FG54	thrS	74 kDa	5	5	5	5	5	47	37	36	22	42	34	37	18	19	39	0	0	0	0	0	31	34	23	10	29	1	3	0	0	4	0	1	0	0	1	0	1	0	0	1	12	5	14	11	11
111	L-lactate dehydrogenase 1 OS=Staphylococcus aureus (strain USA300) GN=ldh1 PE=3 SV=2	Q2FK29	ldh1	35 kDa	7	7	7	7	7	29	25	24	19	30	31	23	20	21	37	0	0	0	0	0	15	12	9	4	10	3	3	0	2	7	1	3	3	2	5	0	2	0	0	6	1	3	1	6	7
114	Methionine--tRNA ligase OS=Staphylococcus aureus (strain USA300) GN=metS PE=3 SV=1	A0A0H2XID2	metS	75 kDa	5	5	5	5	5	46	36	34	23	41	37	34	22	21	43	0	0	0	0	0	23	33	22	12	27	5	5	2	2	5	2	4	2	1	2	8	12	1	10	14	14	4	9	6	7
116	Pyruvate carboxylase OS=Staphylococcus aureus (strain USA300) GN=pyc PE=4 SV=1	A0A0H2XGF8	pyc	129 kDa	4	4	4	4	4	45	36	32	16	27	31	22	31	22	27	0	0	0	0	0	22	20	19	12	24	13	13	7	6	12	2	6	7	2	2	1	2	0	0	5	10	1	16	12	4
118	Dihydrolipoamide acetyltransferase OS=Staphylococcus aureus (strain USA300) GN=SAUSA300_0995 PE=3 SV=1	A0A0H2XJG3	SAUSA300_0995	46 kDa	5	5	5	5	5	29	28	14	5	16	18	22	5	4	14	0	0	0	0	0	9	13	4	3	12	4	5	3	3	6	1	3	4	2	3	2	3	2	2	2	9	4	8	4	6
119	GMP synthase [glutamine-hydrolyzing] OS=Staphylococcus aureus (strain USA300) GN=guaA PE=3 SV=1	Q2FJM5	guaA	58 kDa	5	5	5	6	5	33	16	32	22	27	29	19	21	14	34	0	0	0	0	0	16	8	16	9	19	1	2	1	0	8	0	0	1	1	3	0	0	0	0	4	1	1	1	11	1
120	Glutamine--fructose-6-phosphate aminotransferase [isomerizing] OS=Staphylococcus aureus (strain USA300) GN=glmS PE=3 SV=1	A0A0H2XFA9	glmS	66 kDa	5	5	5	5	5	31	29	32	26	35	30	27	17	17	25	0	0	0	0	0	17	23	13	4	20	1	4	0	1	3	0	1	0	0	1	4	6	0	1	2	7	3	7	2	2
121	Alanine dehydrogenase 2 OS=Staphylococcus aureus (strain USA300) GN=ald2 PE=3 SV=1	Q2FG29	ald2	40 kDa	6	6	7	7	6	27	27	19	12	28	18	0	10	16	25	0	0	0	0	0	15	0	10	7	9	0	0	7	3	7	0	0	7	6	10	0	0	14	4	26	0	0	20	12	0
122	Adenylosuccinate synthetase OS=Staphylococcus aureus (strain USA300) GN=purA PE=3 SV=1	A0A0H2XG07	purA	48 kDa	6	6	6	6	6	38	35	33	19	39	35	27	19	16	38	0	0	0	0	0	19	16	15	10	27	7	1	1	1	6	1	5	2	1	3	9	15	7	9	21	5	7	6	8	8
125	Pyrimidine-nucleoside phosphorylase OS=Staphylococcus aureus (strain USA300) GN=pdp PE=3 SV=2	Q2FEZ3	pdp	46 kDa	6	6	6	6	6	42	33	29	19	32	29	29	18	15	45	0	0	0	0	0	20	21	12	4	25	7	8	4	3	5	3	4	3	2	3	2	8	1	1	12	6	6	0	12	11
128	Adenylosuccinate lyase OS=Staphylococcus aureus (strain USA300) GN=purB PE=3 SV=1	Q2FFI7	purB	50 kDa	6	6	6	6	6	32	26	32	24	29	33	19	20	12	32	0	0	0	0	0	18	24	17	2	18	3	1	1	2	1	1	2	2	0	1	6	13	4	13	17	2	5	4	7	9
130	GTP-sensing transcriptional pleiotropic repressor CodY OS=Staphylococcus aureus (strain USA300) GN=codY PE=3 SV=1	Q2FHI3	codY	29 kDa	8	8	8	8	8	38	36	25	24	30	25	30	21	17	39	0	0	0	0	0	23	20	15	11	23	3	8	2	2	5	1	3	2	2	3	8	8	3	5	6	8	8	7	6	9
131	1,4-dihydroxy-2-naphthoyl-CoA synthase OS=Staphylococcus aureus (strain USA300) GN=menB PE=3 SV=1	A0A0H2XH50	menB	30 kDa	7	8	8	8	8	16	20	14	11	16	14	22	14	8	19	0	0	0	0	0	5	13	6	3	11	0	4	2	2	4	0	4	3	1	2	3	4	3	4	4	0	3	4	4	4
133	Uncharacterized protein OS=Staphylococcus aureus (strain USA300) GN=SAUSA300_1698 PE=4 SV=1	A0A0H2XFG6	SAUSA300_1698	16 kDa	9	10	10	10	9	31	29	20	20	27	28	29	14	17	25	0	0	0	0	0	10	16	10	7	10	0	9	1	0	0	0	5	0	1	3	0	10	6	3	6	0	9	8	9	0
134	Putative pyridoxal phosphate-dependent acyltransferase OS=Staphylococcus aureus (strain USA300) GN=SAUSA300_0535 PE=3 SV=1	A0A0H2XJW8	SAUSA300_0535	43 kDa	6	6	6	6	6	34	34	30	15	27	23	30	16	13	30	0	0	0	0	0	18	21	13	7	16	4	3	3	3	6	1	2	3	2	3	5	15	1	3	14	3	4	4	10	7
136	Lysine--tRNA ligase OS=Staphylococcus aureus (strain USA300) GN=lysS PE=3 SV=1	Q2FJC3	lysS	57 kDa	5	5	5	6	5	42	33	27	20	37	33	5	21	10	38	0	0	0	0	0	13	1	14	5	17	0	0	0	0	1	0	0	0	1	1	0	1	0	2	7	1	1	0	5	0
137	Uncharacterized protein OS=Staphylococcus aureus (strain USA300) GN=SAUSA300_0409 PE=4 SV=1	A0A0H2XGR0	SAUSA300_0409	11 kDa	10	11	11	11	11	10	21	33	35	20	0	16	5	37	20	0	0	0	0	0	0	9	19	19	23	0	10	8	19	27	0	7	15	15	25	0	2	2	6	11	0	2	3	7	15
138	Adenylate kinase OS=Staphylococcus aureus (strain USA300) GN=adk PE=3 SV=1	A0A0H2XH09	adk	24 kDa	8	8	9	8	8	20	27	16	11	36	18	29	0	8	37	0	0	0	0	0	13	1	0	13	29	2	0	4	5	5	0	0	3	1	8	8	11	0	15	23	0	5	12	10	1
140	Thioredoxin reductase OS=Staphylococcus aureus (strain USA300) GN=trxB PE=3 SV=1	A0A0H2XHQ2	trxB	34 kDa	7	7	7	7	7	28	28	25	17	28	20	23	18	14	27	0	0	0	0	0	15	16	15	8	20	8	9	6	8	8	5	5	3	3	4	9	13	13	11	16	10	10	0	12	5
141	30S ribosomal protein S2 OS=Staphylococcus aureus (strain USA300) GN=rpsB PE=3 SV=1	Q2FHI2	rpsB	29 kDa	7	7	7	7	7	19	16	16	12	16	19	15	14	12	17	0	0	0	0	0	10	5	8	6	13	3	4	2	4	8	1	2	2	0	2	0	1	0	0	3	2	3	2	2	0
142	Putative 2-hydroxyacid dehydrogenase SAUSA300_2254 OS=Staphylococcus aureus (strain USA300) GN=SAUSA300_2254 PE=3 SV=1	Q2FEI9	SAUSA300_2254	35 kDa	6	7	7	7	6	24	15	19	15	18	12	11	14	17	3	0	0	0	0	0	0	9	12	6	1	0	8	2	3	0	0	1	2	1	5	0	1	1	0	0	1	2	11	2	0
145	Putative staphylococcal enterotoxin OS=Staphylococcus aureus (strain USA300) GN=SAUSA300_0370 PE=4 SV=1	A0A0H2XIS3	SAUSA300_0370	23 kDa	9	9	9	9	9	20	17	19	14	15	18	13	10	19	19	0	0	0	0	0	11	14	11	10	17	23	18	13	12	18	11	14	13	11	16	0	2	1	1	6	5	7	3	10	11
146	ATP synthase subunit beta OS=Staphylococcus aureus (strain USA300) GN=atpD PE=3 SV=1	Q2FF24	atpD	51 kDa	6	6	6	6	6	39	37	31	18	23	27	40	15	12	30	0	0	0	0	0	17	21	22	14	27	5	5	5	2	7	0	0	0	1	1	0	9	0	3	8	2	2	16	4	4
148	Uncharacterized hydrolase SAUSA300_2518 OS=Staphylococcus aureus (strain USA300) GN=SAUSA300_2518 PE=3 SV=1	Q2FDS6	SAUSA300_2518	31 kDa	7	7	7	7	7	28	34	26	22	36	24	28	19	23	41	0	0	0	0	0	16	19	14	6	20	3	4	1	2	5	2	2	2	1	2	5	8	5	8	17	4	5	2	7	8
149	Leucine--tRNA ligase OS=Staphylococcus aureus (strain USA300) GN=leuS PE=3 SV=1	Q2FFY0	leuS	92 kDa	4	4	4	4	4	45	34	26	16	27	29	25	17	15	37	0	0	0	0	0	21	19	16	9	24	5	9	3	3	6	0	3	3	1	3	1	4	2	3	11	7	7	15	13	9
152	Alkyl hydroperoxide reductase, subunit F OS=Staphylococcus aureus (strain USA300) GN=ahpF PE=3 SV=1	A0A0H2XHQ4	ahpF	55 kDa	5	5	6	6	5	29	23	26	16	24	29	3	18	17	29	0	0	0	0	0	0	0	15	6	4	0	0	0	1	4	0	0	2	1	3	0	0	1	0	0	0	0	9	9	0
154	ATP synthase subunit alpha OS=Staphylococcus aureus (strain USA300) GN=atpA PE=3 SV=1	Q2FF22	atpA	55 kDa	5	6	6	6	5	20	23	20	14	15	5	22	13	8	4	0	0	0	0	0	0	14	17	10	0	0	3	4	3	0	0	3	3	2	0	0	9	2	3	0	1	3	12	3	0
156	Uncharacterized protein OS=Staphylococcus aureus (strain USA300) GN=SAUSA300_0385 PE=4 SV=1	A0A0H2XJ55	SAUSA300_0385	15 kDa	9	10	10	10	9	21	27	19	19	23	20	23	13	18	25	0	0	0	0	0	1	18	13	11	1	0	8	3	5	0	0	2	4	3	6	0	3	0	0	0	0	9	11	11	0
159	Deoxyribose-phosphate aldolase OS=Staphylococcus aureus (strain USA300) GN=deoC PE=3 SV=1	A0A0H2XFP3	deoC	23 kDa	8	8	8	8	8	21	23	15	12	25	21	26	18	12	29	0	0	0	0	0	12	12	13	9	21	4	2	0	1	4	3	4	1	1	5	0	1	0	1	0	0	5	0	11	6
160	Extracellular matrix protein-binding protein emp OS=Staphylococcus aureus (strain USA300) GN=emp PE=3 SV=1	Q2FIK4	emp	38 kDa	10	10	10	10	10	4	3	5	4	4	0	1	1	1	1	0	0	0	0	0	0	2	1	0	1	2	5	1	2	6	0	0	1	0	4	0	0	0	1	0	0	0	0	0	1
161	Staphylococcal complement inhibitor OS=Staphylococcus aureus (strain USA300) GN=scn PE=3 SV=1	Q2FFF8	scn	13 kDa	10	11	11	11	10	10	13	12	10	9	7	5	2	12	6	0	0	0	0	0	1	8	10	11	8	0	15	8	8	13	0	17	15	13	11	0	2	1	0	0	0	14	14	14	0
166	Chemotaxis inhibitory protein OS=Staphylococcus aureus (strain USA300) GN=chp PE=3 SV=1	Q2FFF7	chp	17 kDa	10	10	10	10	10	12	14	13	13	16	10	13	14	14	13	0	0	0	0	0	17	17	16	11	14	14	14	13	14	12	10	10	9	9	10	0	3	1	1	1	14	15	16	14	17
167	Uncharacterized lipoprotein SAUSA300_0419 OS=Staphylococcus aureus (strain USA300) GN=SAUSA300_0419 PE=3 SV=1	Q2FJJ6	SAUSA300_0419	31 kDa	7	8	8	8	7	22	22	16	12	22	17	22	20	10	20	0	0	0	0	0	0	7	7	7	0	0	6	4	7	0	0	4	6	1	2	0	1	0	0	0	0	3	5	6	0
172	Deoxyribose-phosphate aldolase OS=Staphylococcus aureus (strain USA300) GN=deoC PE=3 SV=1	A0A0H2XIA2	deoC	24 kDa	8	8	8	8	8	19	19	13	11	21	17	25	15	11	24	0	0	0	0	0	12	11	13	9	20	4	2	0	1	4	3	4	1	1	5	0	1	0	1	0	0	5	0	11	6
173	Staphylococcal enterotoxin K OS=Staphylococcus aureus (strain USA300) GN=sek PE=4 SV=1	A0A0H2XJE8	sek	28 kDa	8	8	8	8	8	10	13	12	8	13	12	9	12	12	14	0	0	0	0	0	10	12	9	11	17	14	11	10	9	9	13	10	9	5	14	5	4	4	5	6	6	10	4	12	15
176	Putative lipoprotein OS=Staphylococcus aureus (strain USA300) GN=SAUSA300_1106 PE=4 SV=1	A0A0H2XF17	SAUSA300_1106	36 kDa	7	7	7	7	7	10	12	10	3	8	8	8	5	5	8	0	0	0	0	0	5	10	11	7	14	3	9	1	6	13	1	5	2	4	11	2	6	14	22	37	5	8	0	14	13
177	50S ribosomal protein L13 OS=Staphylococcus aureus (strain USA300) GN=rplM PE=3 SV=1	Q2FES1	rplM	16 kDa	9	10	10	10	9	26	32	18	16	31	24	30	11	21	27	0	0	0	0	0	14	16	8	6	19	0	9	3	0	0	0	3	2	0	3	0	1	0	0	0	0	7	11	8	0
178	Hydroxymethylglutaryl-CoA synthase OS=Staphylococcus aureus (strain USA300) GN=SAUSA300_2484 PE=4 SV=1	A0A0H2XFD1	SAUSA300_2484	43 kDa	6	6	7	7	6	23	16	13	9	18	15	7	9	11	17	0	0	0	0	0	10	1	3	2	10	1	0	1	0	1	0	0	0	0	2	0	0	0	1	0	1	0	7	2	0
179	Phosphoribosylamine--glycine ligase OS=Staphylococcus aureus (strain USA300) GN=purD PE=3 SV=1	A0A0H2XFS4	purD	46 kDa	6	6	6	6	6	33	20	30	18	28	27	17	25	8	32	0	0	0	0	0	14	13	10	2	16	2	2	1	1	2	0	2	1	1	2	0	2	0	1	2	1	1	1	2	1
181	2-oxoglutarate dehydrogenase E1 component OS=Staphylococcus aureus (strain USA300) GN=odhA PE=3 SV=1	Q2FH25	odhA	105 kDa	4	4	4	4	4	41	22	20	12	18	24	25	15	13	38	0	0	0	0	0	21	17	12	3	25	1	1	1	1	1	0	0	1	0	0	0	0	0	1	1	1	0	4	2	1
182	Phage terminase family protein OS=Staphylococcus aureus (strain USA300) GN=SAUSA300_1981 PE=4 SV=1	A0A0H2XGR2	SAUSA300_1981	22 kDa	2	2	9	1	2	1	1	2	1	1	1	1	1	0	1	0	0	1	1	0	1	1	0	0	1	0	1	1	0	1	0	0	0	0	0	0	1	1	0	0	1	0	1	0	0
184	Putative serine protease HtrA OS=Staphylococcus aureus (strain USA300) GN=SAUSA300_1674 PE=4 SV=1	A0A0H2XGV4	SAUSA300_1674	46 kDa	6	6	6	6	6	26	20	19	10	19	22	17	11	4	20	0	0	0	0	0	9	11	5	2	11	0	0	0	0	2	0	0	0	0	1	0	0	0	0	1	1	1	2	3	2
186	Putative phosphoesterase SAUSA300_0916 OS=Staphylococcus aureus (strain USA300) GN=SAUSA300_0916 PE=3 SV=1	Q2FI62	SAUSA300_0916	19 kDa	9	9	9	9	9	15	25	17	15	22	13	20	7	10	22	0	0	0	0	0	14	15	11	5	11	4	7	3	2	7	2	3	3	3	5	10	8	8	5	12	6	10	13	5	8
187	Transaldolase OS=Staphylococcus aureus (strain USA300) GN=SAUSA300_1725 PE=3 SV=1	A0A0H2XET4	SAUSA300_1725	26 kDa	8	8	9	8	8	24	19	21	12	27	20	20	2	9	28	0	0	0	0	0	14	2	1	8	20	0	0	3	2	5	1	2	1	1	3	1	3	0	3	4	0	3	9	6	2
188	Bacterial non-heme ferritin OS=Staphylococcus aureus (strain USA300) GN=ftnA PE=3 SV=1	Q2FFK2	ftnA	20 kDa	9	10	10	10	9	11	10	12	7	13	12	8	4	9	15	0	0	0	0	0	9	12	2	2	9	0	2	2	0	3	0	2	2	0	3	2	2	3	0	3	0	3	5	4	1
190	Nicotinate phosphoribosyltransferase OS=Staphylococcus aureus (strain USA300) GN=SAUSA300_1894 PE=3 SV=1	A0A0H2XI81	SAUSA300_1894	56 kDa	5	3	6	6	5	19	11	15	9	16	14	12	9	2	16	0	0	0	0	0	0	8	7	4	3	0	0	1	0	2	0	0	0	0	1	0	0	0	0	1	0	0	8	9	0
191	30S ribosomal protein S13 OS=Staphylococcus aureus (strain USA300) GN=rpsM PE=3 SV=1	Q2FER3	rpsM	14 kDa	10	10	10	10	10	23	15	12	9	17	16	14	9	10	19	0	0	0	0	0	13	12	7	7	14	6	7	2	2	5	4	6	2	2	5	0	1	0	0	0	5	3	3	6	6
192	Branched-chain-amino-acid aminotransferase OS=Staphylococcus aureus (strain USA300) GN=ilvE PE=3 SV=1	A0A0H2XIS2	ilvE	40 kDa	6	7	7	7	6	22	24	21	17	19	3	22	18	16	0	0	0	0	0	0	0	18	11	4	0	0	4	0	2	0	0	2	0	0	2	0	3	3	3	0	0	6	9	6	0
193	Coenzyme A disulfide reductase OS=Staphylococcus aureus (strain USA300) GN=cdr PE=1 SV=1	Q2FIA5	cdr	49 kDa	6	6	6	6	6	29	24	21	11	25	18	23	17	6	29	0	0	0	0	0	21	16	20	7	23	1	0	0	0	0	0	0	1	0	0	4	10	5	5	16	5	6	10	8	6
197	Elongation factor P OS=Staphylococcus aureus (strain USA300) GN=efp PE=3 SV=1	Q2FGJ3	efp	21 kDa	7	8	8	8	7	20	23	17	15	22	17	18	12	8	20	0	0	0	0	0	0	14	11	8	0	0	8	4	4	0	0	3	2	1	2	0	6	1	0	1	0	11	13	11	0
198	Lipoprotein OS=Staphylococcus aureus (strain USA300) GN=SAUSA300_0437 PE=3 SV=1	A0A0H2XFT9	SAUSA300_0437	30 kDa	7	8	8	8	8	10	16	8	7	9	6	11	9	3	12	0	0	0	0	0	0	5	5	6	13	1	3	2	1	3	0	1	2	1	2	0	2	2	3	5	1	2	3	3	4
199	Cysteine--tRNA ligase OS=Staphylococcus aureus (strain USA300) GN=cysS PE=3 SV=1	Q2FJB0	cysS	54 kDa	5	6	6	6	5	32	32	31	15	18	18	26	14	11	9	0	0	0	0	0	0	13	8	5	0	0	1	1	0	0	0	1	1	1	0	0	1	0	0	0	0	2	5	4	0
202	Uncharacterized protein OS=Staphylococcus aureus (strain USA300) GN=SAUSA300_1236 PE=4 SV=1	A0A0H2XEI1	SAUSA300_1236	34 kDa	7	7	8	8	7	15	10	13	6	16	12	3	10	10	14	0	0	0	0	0	12	0	8	0	15	1	0	6	0	10	0	2	5	0	7	0	0	0	0	11	0	0	8	5	0
204	30S ribosomal protein S8 OS=Staphylococcus aureus (strain USA300) GN=rpsH PE=3 SV=1	Q2FEQ3	rpsH	15 kDa	10	10	10	10	10	30	25	17	16	23	19	19	10	13	23	0	0	0	0	0	12	10	8	5	16	9	7	3	4	7	5	4	4	2	6	1	4	0	0	2	1	7	3	4	4
207	Probable manganese-dependent inorganic pyrophosphatase OS=Staphylococcus aureus (strain USA300) GN=ppaC PE=3 SV=1	Q2FFH6	ppaC	34 kDa	7	7	7	7	7	12	13	13	10	13	11	11	11	11	15	0	0	0	0	0	9	10	8	6	10	3	3	0	1	4	0	2	0	0	0	1	0	0	0	0	2	0	6	2	4
209	Ribosome-recycling factor OS=Staphylococcus aureus (strain USA300) GN=frr PE=3 SV=1	Q2FHH9	frr	20 kDa	8	9	9	9	8	9	15	12	14	11	11	17	8	12	14	0	0	0	0	0	1	10	9	10	1	0	10	7	7	0	0	9	9	7	10	0	2	1	0	0	0	9	11	12	0
210	Uncharacterized protein OS=Staphylococcus aureus (strain USA300) GN=SAUSA300_1652 PE=4 SV=1	A0A0H2XFW2	SAUSA300_1652	15 kDa	10	10	10	10	10	14	14	15	15	18	15	13	16	14	19	2	2	1	0	0	12	12	7	5	13	6	7	1	2	6	1	4	5	3	6	0	0	0	0	0	4	5	5	4	3
211	Succinate dehydrogenase, flavoprotein subunit OS=Staphylococcus aureus (strain USA300) GN=sdhA PE=4 SV=1	A0A0H2XHU1	sdhA	66 kDa	5	5	5	5	5	35	31	24	13	30	25	32	13	6	30	0	0	0	0	0	16	17	9	2	18	0	3	0	0	4	0	0	0	0	3	1	5	0	2	6	3	0	0	1	2
213	Chorismate mutase/phospho-2-dehydro-3-deoxyheptonate aldolase OS=Staphylococcus aureus (strain USA300) GN=SAUSA300_1683 PE=4 SV=1	A0A0H2XI85	SAUSA300_1683	41 kDa	6	6	6	6	6	26	17	18	7	21	16	10	7	3	17	0	0	0	0	0	10	2	6	3	17	3	1	3	3	2	1	0	1	2	2	2	2	3	5	12	2	3	0	3	1
218	Molybdenum ABC transporter, molybdenum-binding protein ModA OS=Staphylococcus aureus (strain USA300) GN=modA PE=4 SV=1	A0A0H2XGY9	modA	29 kDa	8	8	8	8	8	29	25	20	13	21	20	18	11	4	27	0	0	1	0	0	9	12	11	8	16	3	4	1	2	4	4	3	2	0	3	0	0	0	0	0	2	2	3	5	2
220	Phenylalanine--tRNA ligase beta subunit OS=Staphylococcus aureus (strain USA300) GN=pheT PE=3 SV=1	Q2FHU2	pheT	89 kDa	4	4	4	4	4	22	19	18	9	21	16	21	16	6	29	0	0	0	0	0	13	14	16	7	21	4	3	2	2	4	0	0	2	0	0	3	3	0	5	7	3	0	4	5	4
221	30S ribosomal protein S7 OS=Staphylococcus aureus (strain USA300) GN=rpsG PE=3 SV=2	Q2FJ94	rpsG	18 kDa	9	10	10	10	9	24	26	14	11	23	24	20	7	10	22	0	0	0	0	0	9	12	9	4	7	0	5	1	1	1	0	2	2	2	2	0	2	2	3	1	0	2	4	3	0
226	Isocitrate dehydrogenase [NADP] OS=Staphylococcus aureus (strain USA300) GN=icd PE=3 SV=1	A0A0H2XHS2	icd	46 kDa	6	6	6	6	6	20	20	20	11	13	16	12	13	7	22	0	0	0	0	0	14	2	11	3	8	2	2	1	2	3	0	0	2	1	2	0	1	0	0	0	1	1	2	2	0
227	50S ribosomal protein L11 OS=Staphylococcus aureus (strain USA300) GN=rplK PE=3 SV=3	Q2FJA3	rplK	15 kDa	10	10	10	10	10	13	15	9	12	15	14	16	7	11	14	0	0	0	0	0	8	9	8	6	7	4	8	4	4	5	4	4	6	3	5	0	0	0	0	1	5	4	8	6	8
232	Transcriptional regulator OS=Staphylococcus aureus (strain USA300) GN=SAUSA300_0958 PE=4 SV=1	A0A0H2XFZ6	SAUSA300_0958	46 kDa	6	6	6	6	6	15	8	12	7	16	8	7	16	6	16	0	0	0	0	0	10	5	13	5	16	5	3	5	4	7	3	1	4	3	6	0	0	0	1	4	1	3	0	6	1
233	Putative flavohemoprotein OS=Staphylococcus aureus (strain USA300) GN=SAUSA300_0234 PE=3 SV=1	A0A0H2XKK6	SAUSA300_0234	43 kDa	6	6	6	6	6	31	27	24	12	24	19	20	14	3	21	0	0	0	0	0	12	4	9	2	10	1	1	0	0	1	0	0	1	0	2	1	6	2	7	14	0	3	0	7	0
234	50S ribosomal protein L25 OS=Staphylococcus aureus (strain USA300) GN=rplY PE=3 SV=1	Q2FJE0	rplY	24 kDa	7	8	8	8	7	13	14	13	7	10	12	12	7	7	13	0	0	0	0	0	7	9	7	2	12	1	3	1	1	2	0	1	1	1	2	0	1	0	0	1	0	6	9	2	1
235	Carboxyl-terminal protease OS=Staphylococcus aureus (strain USA300) GN=ctpA PE=3 SV=1	A0A0H2XGW3	ctpA	55 kDa	7	7	6	6	7	13	12	11	5	11	11	10	7	1	8	0	0	0	0	0	7	11	4	1	9	2	7	0	1	4	0	1	0	0	3	0	1	0	0	2	0	2	0	0	2
238	Iron compound ABC transporter, iron compound-binding protein OS=Staphylococcus aureus (strain USA300) GN=SAUSA300_2235 PE=4 SV=1	A0A0H2XFG0	SAUSA300_2235	34 kDa	7	7	7	7	7	22	20	13	9	20	15	11	7	7	18	0	0	0	0	0	9	3	7	3	10	0	2	0	2	3	0	0	1	0	3	3	5	7	8	11	0	2	0	2	0
239	UPF0337 protein SAUSA300_0816 OS=Staphylococcus aureus (strain USA300) GN=SAUSA300_0816 PE=3 SV=1	Q2FIG2	SAUSA300_0816	7 kDa	10	11	11	11	10	14	19	19	17	14	8	18	4	18	18	0	0	0	0	0	0	14	13	16	2	0	1	0	2	0	0	1	0	0	0	0	1	0	0	0	0	5	10	9	0
242	50S ribosomal protein L21 OS=Staphylococcus aureus (strain USA300) GN=rplU PE=3 SV=1	Q2FG80	rplU	11 kDa	10	10	10	10	10	19	17	15	12	13	16	14	6	11	15	0	0	0	0	0	13	10	10	7	13	11	9	5	2	6	5	5	4	2	3	0	2	0	0	2	4	6	4	5	8
245	Uncharacterized protein OS=Staphylococcus aureus (strain USA300) GN=SAUSA300_1804 PE=4 SV=1	A0A0H2XH52	SAUSA300_1804	22 kDa	8	9	9	9	8	18	25	17	13	18	15	17	4	10	16	0	0	0	0	0	0	12	10	7	0	0	2	1	1	0	0	0	1	1	1	0	2	4	2	0	0	3	7	7	0
248	Secretory antigen SsaA OS=Staphylococcus aureus (strain USA300) GN=ssaA PE=4 SV=1	A0A0H2XEL7	ssaA	29 kDa	10	11	11	11	10	2	1	2	3	2	7	2	2	5	7	0	0	0	0	0	5	5	4	3	5	3	3	1	2	4	5	0	3	2	7	0	0	1	1	0	1	1	3	2	2
250	Glucose-6-phosphate 1-dehydrogenase OS=Staphylococcus aureus (strain USA300) GN=zwf PE=3 SV=1	A0A0H2XEQ2	zwf	57 kDa	5	5	5	5	5	30	13	23	10	19	23	19	12	2	21	0	0	0	0	0	13	9	6	1	12	1	0	0	0	1	0	0	0	0	1	0	0	0	0	1	2	3	0	1	2
262	Uncharacterized protein OS=Staphylococcus aureus (strain USA300) GN=SAUSA300_1909 PE=4 SV=1	A0A0H2XEY2	SAUSA300_1909	22 kDa	8	9	9	9	8	19	31	18	18	19	13	23	5	9	15	0	0	0	0	0	0	8	4	3	1	0	3	2	1	0	0	1	2	1	1	0	3	2	1	0	0	2	4	2	0
263	Mannitol-1-phosphate 5-dehydrogenase OS=Staphylococcus aureus (strain USA300) GN=mtlD PE=3 SV=1	Q2FEX4	mtlD	41 kDa	6	7	7	7	6	27	19	20	8	17	9	12	8	10	3	0	0	0	0	0	0	8	9	4	0	0	2	0	0	0	0	0	0	0	1	0	5	3	2	0	0	5	5	6	0
267	50S ribosomal protein L22 OS=Staphylococcus aureus (strain USA300) GN=rplV PE=3 SV=1	Q2FEP4	rplV	13 kDa	9	10	10	10	10	14	13	15	13	17	7	13	8	13	14	0	0	0	0	0	0	11	6	5	11	0	7	2	1	6	0	4	3	2	2	0	1	0	0	0	0	3	9	3	3
268	NH(3)-dependent NAD(+) synthetase OS=Staphylococcus aureus (strain USA300) GN=nadE PE=3 SV=1	Q2FFI3	nadE	31 kDa	6	7	7	7	6	14	15	13	7	10	3	11	4	4	0	0	0	0	0	0	0	6	1	0	0	0	1	0	0	0	0	1	0	0	1	0	2	1	0	0	0	1	1	1	1
274	Uncharacterized protein OS=Staphylococcus aureus (strain USA300) GN=SAUSA300_2327 PE=4 SV=1	A0A0H2XJH3	SAUSA300_2327	16 kDa	10	10	10	10	10	11	16	16	14	22	14	18	9	18	27	0	0	0	0	0	11	12	5	2	10	1	1	1	1	2	1	1	1	1	1	1	1	1	1	3	1	1	2	3	1
277	CTP synthase OS=Staphylococcus aureus (strain USA300) GN=pyrG PE=3 SV=1	Q2FF01	pyrG	60 kDa	5	5	5	5	5	17	16	14	10	19	11	12	9	6	18	0	0	0	0	0	7	10	10	5	14	1	1	0	0	1	0	0	1	0	0	1	3	0	1	2	3	1	1	1	1
281	Probable malate:quinone oxidoreductase OS=Staphylococcus aureus (strain USA300) GN=mqo PE=3 SV=1	A0A0H2XHG3	mqo	56 kDa	5	6	6	6	5	9	4	7	6	9	2	1	4	0	2	0	0	0	0	0	0	3	2	0	0	0	2	5	2	1	0	1	1	1	3	0	7	0	1	0	1	6	16	6	1
285	30S ribosomal protein S5 OS=Staphylococcus aureus (strain USA300) GN=rpsE PE=3 SV=1	Q2FEQ6	rpsE	18 kDa	9	10	10	10	9	13	10	11	5	11	14	12	11	13	13	0	0	0	0	0	8	9	7	3	9	0	8	2	0	4	0	3	2	1	4	0	2	0	0	0	0	4	8	3	0
286	Uracil phosphoribosyltransferase OS=Staphylococcus aureus (strain USA300) GN=upp PE=3 SV=1	Q2FF16	upp	23 kDa	8	9	9	9	8	14	13	8	8	14	11	11	2	9	17	0	0	0	0	0	9	11	5	2	12	0	3	2	0	2	0	1	3	2	3	0	1	0	0	3	0	2	4	2	0
287	Histidine ammonia-lyase OS=Staphylococcus aureus (strain USA300) GN=hutH PE=3 SV=1	Q2FKP8	hutH	56 kDa	5	6	6	6	5	21	13	16	6	14	8	14	4	1	9	0	1	0	1	0	0	5	4	2	1	0	1	0	0	1	0	0	0	0	0	0	7	5	1	2	0	2	3	3	0
294	Formimidoylglutamase OS=Staphylococcus aureus (strain USA300) GN=hutG PE=3 SV=1	Q2FEG2	hutG	35 kDa	7	7	7	7	7	22	15	13	11	19	12	10	8	9	17	1	2	1	0	2	6	6	6	4	9	0	2	0	1	2	0	0	0	0	0	2	5	4	5	9	0	2	1	5	4
296	Iron compound ABC transporter, iron compound-binding protein OS=Staphylococcus aureus (strain USA300) GN=SAUSA300_2136 PE=4 SV=1	A0A0H2XEB0	SAUSA300_2136	37 kDa	7	7	7	7	7	19	17	16	8	18	16	13	8	7	15	0	0	0	0	0	9	10	8	2	9	1	4	0	2	2	0	1	0	0	0	4	9	5	4	12	1	1	0	1	0
298	Probable thiol peroxidase OS=Staphylococcus aureus (strain USA300) GN=tpx PE=3 SV=1	A0A0H2XHL5	tpx	18 kDa	9	10	10	10	9	11	12	11	10	14	9	11	8	11	15	0	0	0	0	0	2	10	6	6	2	0	4	1	1	0	0	2	3	1	5	0	2	5	2	0	0	5	7	5	0
301	Phosphoribosylformylglycinamidine cyclo-ligase OS=Staphylococcus aureus (strain USA300) GN=purM PE=3 SV=1	Q2FI07	purM	37 kDa	7	7	7	7	7	11	10	11	7	10	10	8	10	8	11	0	0	0	0	0	7	8	5	3	9	4	4	0	2	4	0	1	0	0	0	0	1	0	0	1	3	2	4	3	2
304	Aspartate carbamoyltransferase OS=Staphylococcus aureus (strain USA300) GN=pyrB PE=3 SV=1	Q2FHN8	pyrB	33 kDa	7	7	7	7	7	14	14	9	7	17	12	10	5	5	12	0	0	0	0	0	6	5	4	2	6	2	2	2	2	2	1	2	2	2	2	2	3	2	0	7	2	2	2	2	2
305	30S ribosomal protein S6 OS=Staphylococcus aureus (strain USA300) GN=rpsF PE=3 SV=1	Q2FJP8	rpsF	12 kDa	10	11	11	11	10	17	17	12	6	15	13	12	2	10	13	0	0	0	0	0	1	10	5	2	10	0	5	1	0	5	0	2	2	1	5	0	0	0	0	1	0	3	9	6	0
306	UPF0342 protein SAUSA300_1795 OS=Staphylococcus aureus (strain USA300) GN=SAUSA300_1795 PE=3 SV=1	Q2FFQ0	SAUSA300_1795	13 kDa	9	10	10	10	10	8	12	11	8	15	0	11	8	9	18	0	0	0	0	0	0	9	8	5	12	0	5	1	2	4	0	2	1	1	4	0	0	4	1	3	0	5	7	5	5
317	50S ribosomal protein L1 OS=Staphylococcus aureus (strain USA300) GN=rplA PE=3 SV=1	Q2FJA2	rplA	25 kDa	8	8	8	8	8	20	16	10	8	16	15	14	6	9	21	0	0	0	0	0	12	12	5	3	12	5	1	1	1	1	1	2	1	1	2	0	1	1	0	1	2	2	1	1	1
320	Uncharacterized N-acetyltransferase SAUSA300_1070 OS=Staphylococcus aureus (strain USA300) GN=SAUSA300_1070 PE=3 SV=1	A0A0H2XHJ3	SAUSA300_1070	17 kDa	9	10	10	10	10	10	24	10	9	16	3	17	4	7	17	0	0	0	0	0	0	4	4	3	9	0	3	1	1	3	0	2	1	1	3	0	2	2	0	2	0	2	4	3	3
322	6,7-dimethyl-8-ribityllumazine synthase OS=Staphylococcus aureus (strain USA300) GN=ribH PE=3 SV=1	Q2FFX3	ribH	16 kDa	9	10	10	10	10	12	12	8	11	14	4	13	4	10	15	0	0	0	0	0	0	8	2	2	7	0	2	1	2	4	0	2	3	2	2	0	4	2	2	4	0	2	2	1	2
323	3-methyl-2-oxobutanoate hydroxymethyltransferase OS=Staphylococcus aureus (strain USA300) GN=panB PE=3 SV=2	Q2FDR0	panB	29 kDa	8	8	8	8	8	15	15	9	7	11	7	13	7	3	16	0	0	0	0	0	4	6	6	3	10	1	3	2	3	3	1	2	1	1	3	5	4	5	5	7	2	2	4	5	5
328	HTH-type transcriptional regulator SarR OS=Staphylococcus aureus (strain USA300) GN=sarR PE=3 SV=3	Q2FEJ8	sarR	14 kDa	10	10	10	10	10	8	9	8	7	12	8	11	5	7	13	0	0	0	0	0	8	3	4	2	7	2	2	1	2	3	1	1	2	2	2	2	2	1	3	3	1	2	1	2	1
330	D-alanine--poly(phosphoribitol) ligase subunit 1 OS=Staphylococcus aureus (strain USA300) GN=dltA PE=3 SV=1	Q2FIE3	dltA	55 kDa	5	5	6	6	5	17	8	17	8	18	8	1	5	6	13	0	0	0	0	0	0	0	8	3	4	0	0	1	0	1	0	0	1	0	1	0	0	1	0	0	0	0	4	3	0
332	N-acetylglucosamine-6-phosphate deacetylase OS=Staphylococcus aureus (strain USA300) GN=nagA PE=3 SV=1	A0A0H2XGG9	nagA	43 kDa	6	6	7	6	6	14	10	10	4	11	9	0	1	0	12	0	0	0	0	0	8	0	1	0	7	0	0	1	0	2	0	0	1	0	1	0	0	5	3	10	0	0	4	0	0
341	Phosphoribosylformylglycinamidine synthase subunit PurQ OS=Staphylococcus aureus (strain USA300) GN=purQ PE=3 SV=1	Q2FI10	purQ	25 kDa	8	9	9	9	8	11	14	13	7	10	10	10	4	7	10	0	0	0	0	0	5	7	3	1	6	0	2	1	0	1	0	1	0	0	1	0	0	0	0	1	0	0	2	0	0
346	Phosphoribosylaminoimidazole-succinocarboxamide synthase OS=Staphylococcus aureus (strain USA300) GN=purC PE=3 SV=1	Q2FI12	purC	27 kDa	8	8	8	8	8	15	19	15	13	16	13	13	14	7	14	0	0	0	0	0	10	7	5	4	7	1	1	0	1	1	0	0	0	0	1	0	0	0	1	1	0	0	0	1	0
361	Dihydroxyacetone kinase, DhaK subunit OS=Staphylococcus aureus (strain USA300) GN=SAUSA300_0636 PE=4 SV=1	A0A0H2XGF3	SAUSA300_0636	35 kDa	7	7	7	7	7	11	15	9	5	10	12	10	6	5	12	0	0	0	0	0	5	6	3	3	6	2	3	1	1	1	1	0	0	1	1	3	4	2	3	6	3	3	3	4	2
363	Penicillin-binding protein 1 OS=Staphylococcus aureus (strain USA300) GN=pbpA PE=4 SV=1	A0A0H2XJZ5	pbpA	83 kDa	9	9	7	9	8	2	3	1	1	1	0	1	0	1	1	0	0	0	0	0	0	3	1	1	3	2	3	0	1	2	2	1	1	1	3	2	3	0	3	0	4	4	1	4	2
367	PTS system, glucose-specific IIA component OS=Staphylococcus aureus (strain USA300) GN=crr PE=4 SV=1	A0A0H2XJ98	crr	18 kDa	9	9	9	9	9	7	11	7	8	8	6	6	3	5	5	0	0	0	0	0	4	4	2	2	5	3	3	3	3	5	0	1	1	1	2	4	3	3	6	8	0	2	0	2	2
368	Uncharacterized protein OS=Staphylococcus aureus (strain USA300) GN=SAUSA300_0173 PE=4 SV=1	A0A0H2XJL5	SAUSA300_0173	19 kDa	8	9	9	9	9	9	17	13	10	13	9	17	3	12	14	0	0	0	0	0	0	2	2	2	2	0	1	1	2	1	0	1	1	0	0	0	0	0	0	1	0	0	1	2	1
374	HIT family protein OS=Staphylococcus aureus (strain USA300) GN=SAUSA300_1787 PE=4 SV=1	A0A0H2XH57	SAUSA300_1787	16 kDa	10	10	10	10	10	12	13	8	6	13	11	15	8	4	15	0	0	0	0	0	6	6	3	1	6	2	3	0	0	2	0	1	0	0	2	1	1	2	2	2	2	2	2	2	2
377	Uncharacterized protein OS=Staphylococcus aureus (strain USA300) GN=SAUSA300_2148 PE=4 SV=1	A0A0H2XJ93	SAUSA300_2148	33 kDa	7	8	8	8	8	5	6	5	3	6	1	6	5	1	6	0	0	0	0	0	0	7	3	4	11	0	4	3	3	5	0	4	5	2	5	0	2	0	0	2	0	4	6	5	5
379	Transcription termination/antitermination protein NusG OS=Staphylococcus aureus (strain USA300) GN=nusG PE=3 SV=1	A0A0H2XEI4	nusG	21 kDa	8	9	9	9	9	9	10	8	7	8	6	8	3	6	12	0	0	0	0	0	0	8	6	4	8	0	4	1	0	4	0	1	2	0	1	0	1	0	0	3	0	2	4	1	2
391	Polyribonucleotide nucleotidyltransferase OS=Staphylococcus aureus (strain USA300) GN=SAUSA300_0486 PE=4 SV=1	A0A0H2XEG5	SAUSA300_0486	15 kDa	9	10	10	10	9	9	9	6	3	7	7	4	3	5	6	0	0	0	0	0	0	5	3	2	0	0	1	1	0	0	0	1	0	0	1	0	1	0	1	0	0	0	2	2	0
392	3-hexulose-6-phosphate synthase OS=Staphylococcus aureus (strain USA300) GN=SAUSA300_0555 PE=3 SV=1	Q2FJ70	SAUSA300_0555	22 kDa	8	9	9	9	8	5	14	6	5	12	3	8	2	4	9	0	0	0	0	0	6	4	4	2	14	0	1	0	0	1	0	0	1	0	1	0	0	1	0	3	0	1	3	1	0
403	Pyrroline-5-carboxylate reductase OS=Staphylococcus aureus (strain USA300) GN=proC PE=3 SV=1	A0A0H2XGB3	proC	29 kDa	8	8	8	8	8	9	10	9	6	10	10	11	7	1	11	0	0	0	0	0	6	9	7	3	7	0	1	0	0	1	0	1	0	0	0	2	4	3	1	7	1	1	0	2	1
406	Glycine cleavage system H protein OS=Staphylococcus aureus (strain USA300) GN=gcvH PE=3 SV=1	Q2FII7	gcvH	14 kDa	9	9	9	9	9	8	9	4	5	7	8	6	3	5	7	0	0	0	0	0	5	2	4	4	5	1	0	0	1	4	0	0	0	1	3	0	0	0	1	0	1	1	0	2	3
409	Protein NagD homolog OS=Staphylococcus aureus (strain USA300) GN=nagD PE=3 SV=1	Q2FIE5	nagD	28 kDa	8	8	8	8	8	10	9	7	5	7	9	9	6	5	9	0	0	0	0	0	5	6	3	3	7	3	3	1	1	2	1	1	1	1	1	1	0	1	1	3	4	2	5	3	2
410	Signal peptidase I OS=Staphylococcus aureus (strain USA300) GN=spsB PE=3 SV=1	A0A0H2XEA7	spsB	18 kDa	9	9	9	9	9	16	12	7	7	9	11	11	2	5	10	0	0	0	0	0	3	4	3	2	3	0	1	1	0	1	0	0	0	0	1	2	2	2	1	7	2	1	0	1	2
414	Uncharacterized lipoprotein SAUSA300_2315 OS=Staphylococcus aureus (strain USA300) GN=SAUSA300_2315 PE=3 SV=1	Q2FEC8	SAUSA300_2315	23 kDa	7	8	8	8	8	4	7	6	2	5	1	2	2	3	4	0	0	0	0	0	1	2	1	2	4	0	1	1	1	1	0	1	1	1	1	0	1	1	1	1	0	1	1	1	1
418	50S ribosomal protein L20 OS=Staphylococcus aureus (strain USA300) GN=rplT PE=3 SV=1	Q2FG58	rplT	14 kDa	9	10	10	10	10	9	8	5	4	6	4	8	4	4	9	0	0	0	0	0	0	5	3	4	6	0	3	0	0	3	0	1	1	0	2	0	1	1	2	3	0	1	0	2	2
423	Molybdenum cofactor biosynthesis protein B OS=Staphylococcus aureus (strain USA300) GN=moaB PE=3 SV=1	A0A0H2XIY9	moaB	18 kDa	9	9	9	9	9	11	10	7	7	10	11	10	1	7	10	0	0	0	0	0	6	2	2	1	4	1	2	0	0	2	0	0	0	0	1	3	4	0	1	4	0	0	0	2	2
426	Probable transcriptional regulatory protein SAUSA300_0655 OS=Staphylococcus aureus (strain USA300) GN=SAUSA300_0655 PE=3 SV=1	Q2FIX0	SAUSA300_0655	26 kDa	7	8	8	8	8	7	11	7	6	8	1	6	4	7	9	0	0	0	0	0	0	6	2	1	9	0	2	1	1	1	0	1	1	0	0	0	1	2	2	2	0	1	2	1	1
429	Putative lipoprotein OS=Staphylococcus aureus (strain USA300) GN=SAUSA300_0377 PE=4 SV=1	A0A0H2XHE2	SAUSA300_0377	24 kDa	8	9	9	9	8	8	10	6	1	8	6	7	0	4	10	0	1	0	0	0	1	3	0	0	4	0	3	1	0	1	0	1	1	0	1	0	0	0	0	0	0	0	2	1	0
431	Indole-3-pyruvate decarboxylase OS=Staphylococcus aureus (strain USA300) GN=ipdC PE=3 SV=1	A0A0H2XEM7	ipdC	61 kDa	5	5	6	6	5	10	8	7	5	8	8	0	0	3	10	0	0	0	0	0	2	0	4	2	8	0	0	0	0	4	0	0	0	0	2	0	0	1	1	0	0	0	3	4	0
433	Universal stress protein family OS=Staphylococcus aureus (strain USA300) GN=SAUSA300_0067 PE=4 SV=1	A0A0H2XKH6	SAUSA300_0067	17 kDa	9	10	10	10	10	8	13	6	9	8	3	12	3	5	17	0	0	0	0	0	0	6	3	1	5	0	1	0	0	1	0	1	1	1	0	0	1	0	0	0	0	0	0	1	0
439	Porphobilinogen deaminase OS=Staphylococcus aureus (strain USA300) GN=hemC PE=3 SV=1	Q2FG66	hemC	34 kDa	6	7	7	7	7	10	15	6	1	6	1	9	5	5	7	0	0	0	0	0	0	4	3	1	9	0	1	0	1	1	0	0	0	0	1	0	0	1	1	1	0	3	1	1	1
449	Isopentenyl-diphosphate delta-isomerase OS=Staphylococcus aureus (strain USA300) GN=fni PE=3 SV=1	Q2FEF1	fni	39 kDa	6	7	7	7	7	6	8	6	3	5	0	6	5	3	8	0	0	0	0	0	0	4	2	1	4	0	3	1	0	2	0	1	0	0	0	0	5	3	5	5	0	1	3	2	4
454	Peptidase, M20/M25/M40 family OS=Staphylococcus aureus (strain USA300) GN=SAUSA300_1460 PE=4 SV=1	A0A0H2XFJ9	SAUSA300_1460	40 kDa	6	6	7	6	6	11	5	6	2	7	7	0	2	0	8	0	0	0	0	0	3	0	2	0	2	0	0	1	0	1	0	0	1	0	1	0	0	1	1	3	0	0	3	0	0
467	MutT/nudix family protein OS=Staphylococcus aureus (strain USA300) GN=SAUSA300_1624 PE=4 SV=1	A0A0H2XGI9	SAUSA300_1624	23 kDa	8	8	8	8	8	5	10	3	4	9	5	10	5	3	8	0	0	0	0	0	3	4	4	4	6	1	3	0	1	1	0	1	0	0	0	2	3	1	4	5	2	2	4	4	2
471	30S ribosomal protein S9 OS=Staphylococcus aureus (strain USA300) GN=rpsI PE=3 SV=1	Q2FES2	rpsI	15 kDa	10	10	10	10	10	7	4	3	2	11	4	6	1	5	8	0	0	0	0	0	2	3	1	2	3	2	3	1	2	1	1	1	0	2	1	0	1	0	0	0	2	1	1	1	3
475	GMP reductase OS=Staphylococcus aureus (strain USA300) GN=guaC PE=3 SV=1	Q2FH96	guaC	36 kDa	7	7	7	7	7	9	10	8	4	10	8	6	6	3	8	0	0	0	0	0	4	2	2	0	3	1	0	0	0	1	0	1	0	0	0	1	1	1	0	4	2	0	0	0	2
478	ATP-dependent protease subunit HslV OS=Staphylococcus aureus (strain USA300) GN=hslV PE=3 SV=1	Q2FHI5	hslV	20 kDa	9	9	9	9	9	7	7	6	6	8	8	7	1	6	9	0	0	0	0	0	4	4	4	2	5	1	2	1	0	2	0	0	0	0	1	2	2	2	3	4	0	1	0	2	1
485	50S ribosomal protein L36 OS=Staphylococcus aureus (strain USA300) GN=rpmJ PE=3 SV=1	Q2FER2	rpmJ	4 kDa	10	11	11	11	10	5	6	5	3	5	5	4	2	5	4	0	0	0	0	1	0	4	2	2	4	0	2	0	0	0	0	0	0	0	0	0	2	0	2	1	0	1	2	1	0
495	Phosphoribosylformylglycinamidine synthase subunit PurS OS=Staphylococcus aureus (strain USA300) GN=purS PE=3 SV=1	A0A0H2XGZ9	purS	10 kDa	10	11	11	11	10	6	7	6	4	6	5	7	1	4	6	0	0	0	0	0	1	4	4	4	6	0	4	1	0	4	0	0	0	0	2	0	1	0	0	0	0	2	2	1	0
502	50S ribosomal protein L16 OS=Staphylococcus aureus (strain USA300) GN=rplP PE=3 SV=1	Q2FEP6	rplP	16 kDa	9	10	10	10	9	10	5	6	5	11	8	3	4	7	8	0	0	0	0	0	3	3	3	1	2	0	1	1	0	0	0	1	1	0	0	0	2	1	1	0	0	0	3	1	0
505	Transferrin receptor OS=Staphylococcus aureus (strain USA300) GN=SAUSA300_0721 PE=4 SV=1	A0A0H2XKM7	SAUSA300_0721	38 kDa	6	7	7	7	6	8	8	7	2	3	0	3	3	3	0	0	0	0	0	0	0	3	4	1	0	0	1	0	0	0	0	1	1	0	0	0	2	1	1	0	0	1	1	1	0
509	50S ribosomal protein L19 OS=Staphylococcus aureus (strain USA300) GN=rplS PE=3 SV=1	Q2FHJ7	rplS	13 kDa	10	10	10	10	10	8	5	7	5	8	12	2	5	8	8	0	0	0	0	0	4	1	1	1	2	4	4	0	0	4	0	0	0	0	1	0	0	0	1	0	1	0	3	0	0
510	Organic hydroperoxide resistance protein-like OS=Staphylococcus aureus (strain USA300) GN=SAUSA300_0786 PE=3 SV=1	Q2FIJ2	SAUSA300_0786	15 kDa	10	10	10	10	10	8	6	6	4	6	6	7	3	3	7	0	0	0	0	0	2	0	2	1	2	0	1	0	1	1	0	1	1	1	1	1	2	1	1	2	0	1	0	1	1
511	Lantibiotic epidermin leader peptide processing serine protease EpiP OS=Staphylococcus aureus (strain USA300) GN=epiP PE=3 SV=1	A0A0H2XIS6	epiP	51 kDa	6	6	7	1	6	6	2	3	0	4	4	0	1	0	4	0	0	1	0	0	3	0	0	0	1	0	0	0	0	0	0	0	0	0	3	0	0	4	0	8	0	0	3	0	0
526	Acyl carrier protein OS=Staphylococcus aureus (strain USA300) GN=acpP PE=3 SV=1	Q2FHK6	acpP	9 kDa	9	10	10	10	9	5	4	5	4	8	2	3	2	4	8	0	0	0	0	0	0	3	3	1	2	0	3	0	0	0	0	0	0	0	1	0	0	0	0	1	0	1	2	2	0
530	Acyltransferase OS=Staphylococcus aureus (strain USA300) GN=SAUSA300_2504 PE=4 SV=1	A0A0H2XFE4	SAUSA300_2504	69 kDa	8	9	9	8	8	5	2	2	2	3	4	1	0	1	3	0	0	0	0	0	4	2	0	1	1	1	2	2	1	3	2	2	1	1	3	0	2	1	0	0	0	1	2	1	0
531	Ribonuclease Y OS=Staphylococcus aureus (strain USA300) GN=rny PE=3 SV=1	Q2FHF2	rny	59 kDa	5	5	5	6	5	6	3	2	1	1	3	0	0	0	4	0	0	0	0	0	1	1	1	0	1	1	1	0	0	0	0	1	1	0	0	0	1	0	0	0	1	0	0	0	0
540	Putative arsenate reductase OS=Staphylococcus aureus (strain USA300) GN=SAUSA300_0790 PE=4 SV=1	A0A0H2XJ60	SAUSA300_0790	14 kDa	10	10	10	10	10	4	3	3	2	4	4	3	3	3	14	0	0	0	0	0	2	0	2	1	6	1	1	0	2	2	1	1	0	0	3	1	2	2	1	2	0	1	0	1	1
544	Uncharacterized protein SAUSA300_2562 OS=Staphylococcus aureus (strain USA300) GN=SAUSA300_2562 PE=4 SV=1	Q2FDN2	SAUSA300_2562	4 kDa	10	11	11	11	10	3	2	3	2	2	2	2	3	3	2	0	0	0	0	0	1	1	2	2	2	0	1	1	1	1	0	1	1	1	0	0	1	1	1	1	0	1	2	1	0
550	DNA-directed RNA polymerase subunit omega OS=Staphylococcus aureus (strain USA300) GN=rpoZ PE=3 SV=1	Q2FHM8	rpoZ	8 kDa	10	11	11	11	10	4	5	6	5	4	4	5	1	2	7	0	0	0	0	0	0	5	3	2	0	0	1	0	0	0	0	1	0	1	1	0	1	0	0	0	0	1	4	1	0
557	Iron-sulfur cluster repair protein ScdA OS=Staphylococcus aureus (strain USA300) GN=scdA PE=3 SV=1	Q2FK11	scdA	25 kDa	8	8	9	7	8	4	6	2	1	5	3	4	0	0	6	0	0	0	0	0	2	0	0	0	3	0	0	1	0	1	0	0	1	0	0	1	1	1	0	4	0	1	2	0	0
558	Uncharacterized protein OS=Staphylococcus aureus (strain USA300) GN=SAUSA300_1863 PE=4 SV=1	A0A0H2XI52	SAUSA300_1863	10 kDa	10	11	11	11	10	4	4	5	2	4	4	4	1	3	4	0	0	0	0	0	1	1	3	1	3	0	2	0	0	2	0	2	1	0	2	0	2	1	0	0	0	3	2	3	0
584	HTH-type transcriptional regulator rot OS=Staphylococcus aureus (strain USA300) GN=rot PE=3 SV=1	A0A0H2XFX7	rot	19 kDa	10	10	10	10	10	2	1	1	1	1	1	1	1	1	1	0	0	0	0	0	3	1	1	1	6	1	1	1	0	2	1	1	1	1	1	2	3	5	2	8	1	3	1	2	1
589	50S ribosomal protein L32 OS=Staphylococcus aureus (strain USA300) GN=rpmF PE=3 SV=1	Q2FHV3	rpmF	6 kDa	10	11	11	11	10	5	3	3	2	5	5	3	3	2	3	0	0	0	0	0	2	3	3	1	1	0	0	0	0	1	0	0	0	0	1	0	0	0	0	1	0	1	3	3	2
594	Uncharacterized protein OS=Staphylococcus aureus (strain USA300) GN=SAUSA300_1552 PE=4 SV=1	A0A0H2XE54	SAUSA300_1552	22 kDa	8	9	9	9	8	3	4	3	3	3	3	4	2	3	3	0	0	0	0	0	0	3	3	1	1	0	0	0	1	0	0	0	0	0	1	0	2	2	1	1	0	1	2	2	0
661	Putative thioredoxin OS=Staphylococcus aureus (strain USA300) GN=SAUSA300_0789 PE=4 SV=1	A0A0H2XHS5	SAUSA300_0789	12 kDa	10	11	11	11	10	3	3	3	3	3	3	3	1	2	3	0	0	0	0	0	1	2	1	2	3	0	0	0	0	2	0	0	0	0	2	0	0	1	0	2	0	0	1	1	0
701	UPF0356 protein SAUSA300_0990 OS=Staphylococcus aureus (strain USA300) GN=SAUSA300_0990 PE=3 SV=1	Q2FHZ0	SAUSA300_0990	9 kDa	10	11	11	11	10	1	2	2	1	3	2	3	0	2	4	0	0	0	0	0	0	2	2	2	2	0	1	0	0	1	0	0	0	0	1	0	0	1	0	0	0	0	2	1	0
716	Transcriptional repressor, ArsR family OS=Staphylococcus aureus (strain USA300) GN=arsR PE=4 SV=1	A0A0H2XG84	arsR	12 kDa	10	11	10	10	10	2	2	1	1	3	2	2	1	0	3	0	0	0	0	0	2	2	0	1	1	0	0	0	0	1	0	0	0	0	1	1	0	1	1	1	0	1	0	0	0
750	ADP-dependent (S)-NAD(P)H-hydrate dehydratase OS=Staphylococcus aureus (strain USA300) GN=nnrD PE=3 SV=1	A0A0H2XDS1	nnrD	30 kDa	8	8	8	8	8	2	4	2	1	3	1	2	1	0	2	0	0	0	0	0	0	1	0	0	1	0	1	0	0	0	0	1	0	0	0	1	1	1	1	1	1	1	1	1	1
767	Uncharacterized protein OS=Staphylococcus aureus (strain USA300) GN=SAUSA300_0460 PE=4 SV=1	A0A0H2XH20	SAUSA300_0460	12 kDa	10	11	11	11	10	1	1	1	1	1	1	1	1	1	5	0	1	1	1	1	0	1	1	0	4	0	1	0	0	0	0	0	0	0	0	0	1	1	1	1	0	1	1	0	0
776	Tautomerase OS=Staphylococcus aureus (strain USA300) GN=SAUSA300_1258 PE=3 SV=1	A0A0H2XGH6	SAUSA300_1258	7 kDa	11	11	11	11	10	1	1	1	1	1	1	1	0	1	0	0	1	1	1	0	0	0	1	1	0	0	1	1	1	0	0	0	0	0	0	1	1	1	1	0	0	0	0	1	0
787	Peptide methionine sulfoxide reductase MsrB OS=Staphylococcus aureus (strain USA300) GN=msrB PE=3 SV=1	Q2FH15	msrB	16 kDa	10	10	10	10	10	2	1	1	1	1	2	1	1	1	3	0	0	0	0	0	1	1	1	1	1	1	1	1	0	1	0	1	0	0	1	0	0	1	0	1	1	1	1	1	1
16	Pyruvate kinase OS=Staphylococcus aureus (strain USA300) GN=pyk PE=3 SV=1	Q2FG40	pyk	63 kDa	4	4	5	5	5	79	77	71	58	78	58	62	41	45	73	0	0	0	0	0	29	33	36	24	43	2	6	0	2	11	0	0	6	3	8	0	0	0	0	0	5	3	14	11	13
17	Chaperone protein DnaK OS=Staphylococcus aureus (strain USA300) GN=dnaK PE=3 SV=1	Q2FGE3	dnaK	66 kDa	5	5	5	5	5	102	89	98	72	94	82	101	57	54	103	0	0	0	0	0	61	72	44	21	60	17	24	8	7	19	5	14	6	6	18	0	0	0	0	0	35	19	32	25	31
19	N-acetylmuramoyl-L-alanine amidase domain protein OS=Staphylococcus aureus (strain USA300) GN=SAUSA300_2579 PE=4 SV=1	A0A0H2XI01	SAUSA300_2579	69 kDa	5	5	5	5	5	37	29	49	33	43	54	40	72	58	62	0	0	0	0	0	73	74	73	59	92	10	14	10	15	22	8	12	11	10	24	0	0	0	0	0	7	3	25	8	10
36	ATP-dependent Clp protease ATP-binding subunit ClpC OS=Staphylococcus aureus (strain USA300) GN=clpC PE=3 SV=1	Q2FJB5	clpC	91 kDa	4	4	4	5	4	132	98	79	57	103	99	104	61	50	170	0	0	0	0	0	46	40	41	11	50	0	0	0	0	3	0	2	0	0	0	0	0	0	0	0	1	5	1	0	0
39	Cysteine protease OS=Staphylococcus aureus (strain USA300) GN=sspB PE=4 SV=1	A0A0H2XGH9	sspB	45 kDa	6	6	7	7	6	47	30	50	38	51	0	0	0	1	0	3	1	3	1	2	0	0	1	0	1	0	0	11	8	9	0	0	0	0	0	0	0	15	0	18	0	0	0	0	0
47	Putative cell wall surface anchor family protein OS=Staphylococcus aureus (strain USA300) GN=SAUSA300_2436 PE=4 SV=1	A0A0H2XJV9	SAUSA300_2436	49 kDa	6	6	6	6	6	37	27	33	30	32	37	32	45	20	44	0	0	0	0	0	40	34	36	28	38	62	35	47	41	56	49	50	46	43	59	0	0	0	0	0	16	23	28	34	33
50	V8 protease OS=Staphylococcus aureus (strain USA300) GN=sspA PE=4 SV=1	A0A0H2XFC3	sspA	36 kDa	7	7	7	7	7	18	19	21	17	22	1	0	0	0	0	117	129	93	56	130	2	1	1	2	0	4	4	4	6	5	0	0	0	0	0	14	13	20	21	29	0	0	0	0	0
59	Pyridoxal 5'-phosphate synthase subunit PdxS OS=Staphylococcus aureus (strain USA300) GN=pdxS PE=3 SV=1	Q2FJC1	pdxS	32 kDa	7	7	7	7	7	31	31	28	21	29	32	33	29	26	42	0	0	0	0	0	22	26	20	16	26	9	15	2	5	13	3	11	5	4	6	0	0	0	0	0	11	5	13	13	19
78	Putative membrane protein OS=Staphylococcus aureus (strain USA300) GN=SAUSA300_0279 PE=4 SV=1	A0A0H2XFP1	SAUSA300_0279	115 kDa	5	8	5	5	5	13	7	10	9	10	5	1	5	22	4	0	0	0	0	0	15	0	10	26	34	3	0	1	0	3	1	0	0	2	0	0	0	0	0	0	25	0	34	7	16
86	60 kDa chaperonin OS=Staphylococcus aureus (strain USA300) GN=groL PE=3 SV=1	Q2FF95	groL	58 kDa	5	5	5	5	5	50	40	35	30	46	43	47	33	26	44	0	0	0	0	0	25	34	24	12	27	11	14	5	5	10	4	9	5	4	11	0	0	0	0	0	15	12	17	9	10
96	Trigger factor OS=Staphylococcus aureus (strain USA300) GN=tig PE=3 SV=1	Q2FG61	tig	49 kDa	5	5	5	5	5	28	21	25	23	31	29	33	21	24	30	0	0	0	0	0	21	26	23	11	25	6	7	2	4	6	4	10	6	5	9	0	0	0	0	0	16	10	16	15	18
99	Truncated FmtB protein OS=Staphylococcus aureus (strain USA300) GN=fmtB PE=4 SV=1	A0A0H2XHS1	fmtB	117 kDa	3	3	3	3	3	12	11	11	4	4	9	8	7	4	13	0	0	0	0	0	55	57	65	43	65	18	24	16	17	22	14	0	19	4	20	0	0	0	0	0	12	12	15	15	16
103	Iron-regulated surface determinant protein A OS=Staphylococcus aureus (strain USA300) GN=isdA PE=3 SV=1	Q2FHV1	isdA	39 kDa	7	7	7	7	6	12	11	8	7	7	10	11	9	8	3	0	0	0	0	0	11	9	9	6	0	8	10	4	4	1	4	4	3	3	3	0	0	0	0	0	5	1	7	7	1
112	Serine--tRNA ligase OS=Staphylococcus aureus (strain USA300) GN=serS PE=3 SV=1	Q2FKP7	serS	49 kDa	5	6	6	6	5	31	20	22	14	21	15	24	16	11	23	0	0	0	0	0	9	17	9	8	14	0	1	1	1	3	0	1	1	1	2	0	0	0	0	0	2	1	9	9	1
117	Uncharacterized protein OS=Staphylococcus aureus (strain USA300) GN=SAUSA300_1684 PE=4 SV=1	A0A0H2XJG9	SAUSA300_1684	44 kDa	5	5	5	5	5	37	35	29	19	41	29	33	23	20	36	0	0	0	0	0	22	25	14	8	23	1	2	0	0	3	0	0	1	0	3	0	0	0	0	0	2	1	4	3	2
124	1-pyrroline-5-carboxylate dehydrogenase OS=Staphylococcus aureus (strain USA300) GN=rocA PE=3 SV=1	Q2FDV3	rocA	57 kDa	5	5	6	6	5	25	8	20	13	18	24	3	6	7	12	0	0	0	0	0	6	5	5	5	11	2	1	2	0	6	0	0	1	0	5	0	0	0	0	0	2	1	18	5	0
126	Probable transglycosylase IsaA OS=Staphylococcus aureus (strain USA300) GN=isaA PE=3 SV=1	Q2FDT8	isaA	24 kDa	8	8	9	10	8	5	3	5	4	6	11	11	0	3	20	0	0	0	0	0	10	7	2	2	17	6	2	10	2	7	12	11	10	1	15	0	0	0	0	0	4	8	15	2	12
127	Phenol-soluble modulin alpha 1 peptide OS=Staphylococcus aureus (strain USA300) GN=psmA1 PE=1 SV=1	P0C7Y0	psmA1	2 kDa	12	12	12	12	12	9	6	20	22	34	6	6	23	27	37	0	0	1	1	0	4	2	5	5	13	0	0	0	1	1	0	0	0	1	1	0	0	0	0	0	0	0	0	0	0
143	Dihydrolipoyllysine-residue succinyltransferase component of 2-oxoglutarate dehydrogenase complex OS=Staphylococcus aureus (strain USA300) GN=odhB PE=3 SV=1	Q2FH26	odhB	47 kDa	5	5	5	5	5	28	21	23	18	25	25	21	16	13	31	0	0	0	0	0	14	16	16	6	19	0	0	0	0	1	0	0	0	0	1	0	0	0	0	0	3	0	0	1	2
151	Aerobic glycerol-3-phosphate dehydrogenase OS=Staphylococcus aureus (strain USA300) GN=glpD PE=3 SV=1	Q2FHD8	glpD	62 kDa	5	5	5	6	5	32	15	30	21	26	25	14	21	13	32	0	0	0	0	0	8	3	4	2	9	0	0	1	0	3	0	0	0	0	1	0	0	0	0	2	0	0	0	0	0
155	Uncharacterized protein OS=Staphylococcus aureus (strain USA300) GN=SAUSA300_0146 PE=4 SV=1	A0A0H2XIB8	SAUSA300_0146	56 kDa	9	10	10	10	9	1	1	1	1	2	0	0	0	0	0	2	2	3	4	5	3	4	3	2	9	0	0	0	0	1	0	0	0	0	0	0	5	2	3	2	1	0	1	3	4
157	Serine hydroxymethyltransferase OS=Staphylococcus aureus (strain USA300) GN=glyA PE=3 SV=1	Q2FF15	glyA	45 kDa	6	6	6	6	6	25	25	24	19	25	23	23	21	15	26	0	0	0	0	0	20	17	16	7	22	0	2	0	0	0	0	0	0	0	0	0	3	0	0	2	1	0	3	3	2
163	Polyribonucleotide nucleotidyltransferase OS=Staphylococcus aureus (strain USA300) GN=pnp PE=3 SV=1	Q2FHG4	pnp	77 kDa	4	5	5	5	4	45	28	36	22	37	22	32	17	14	8	0	0	0	0	0	0	15	14	5	0	0	6	0	1	0	0	0	0	0	0	0	5	0	6	0	0	0	4	1	0
165	Aspartyl/glutamyl-tRNA(Asn/Gln) amidotransferase subunit B OS=Staphylococcus aureus (strain USA300) GN=gatB PE=3 SV=1	Q2FFJ6	gatB	54 kDa	5	6	6	6	5	25	25	30	19	22	18	23	19	8	10	0	0	0	0	0	0	21	12	3	0	0	1	0	0	0	0	0	1	0	0	0	0	0	0	0	0	0	2	1	0
174	50S ribosomal protein L5 OS=Staphylococcus aureus (strain USA300) GN=rplE PE=3 SV=1	Q2FEQ1	rplE	20 kDa	8	9	9	9	8	27	28	24	15	30	24	26	5	21	38	0	0	0	0	0	0	26	12	3	2	0	8	2	0	0	0	2	2	0	5	0	0	0	0	0	0	4	18	5	0
185	Acetyl-coenzyme A synthetase OS=Staphylococcus aureus (strain USA300) GN=acsA PE=4 SV=1	A0A0H2XH26	acsA	64 kDa	5	5	5	5	5	43	31	29	15	34	36	25	17	15	37	0	0	0	0	0	17	13	9	2	12	1	2	0	1	2	0	0	0	0	1	0	0	0	0	0	3	0	0	1	2
189	N-acetylmuramoyl-L-alanine amidase sle1 OS=Staphylococcus aureus (strain USA300) GN=sle1 PE=3 SV=1	Q2FJH7	sle1	36 kDa	8	10	10	10	8	8	7	9	7	8	5	6	6	7	6	0	0	0	0	0	4	7	4	5	9	3	5	5	6	2	0	1	0	0	0	0	0	0	0	0	1	1	5	2	2
195	Nucleotide-binding protein SAUSA300_0748 OS=Staphylococcus aureus (strain USA300) GN=SAUSA300_0748 PE=3 SV=1	Q2FIM8	SAUSA300_0748	35 kDa	7	8	8	8	7	5	5	5	4	4	5	4	2	0	5	0	0	0	0	0	1	1	1	1	1	0	0	0	0	1	0	0	0	0	0	0	1	1	0	1	0	1	1	0	0
201	Bifunctional protein FolD OS=Staphylococcus aureus (strain USA300) GN=folD PE=3 SV=1	Q2FI15	folD	31 kDa	7	7	7	7	7	26	29	23	18	22	19	17	15	19	25	0	0	0	0	0	10	12	8	3	17	1	1	0	0	2	0	1	0	1	0	0	0	0	0	0	1	1	4	1	2
203	ATP-dependent 6-phosphofructokinase OS=Staphylococcus aureus (strain USA300) GN=pfkA PE=3 SV=1	A0A0H2XGD7	pfkA	33 kDa	7	7	7	7	7	14	11	12	9	17	13	9	9	10	16	0	0	0	0	0	10	8	7	4	10	1	0	0	0	2	0	0	0	0	0	0	2	0	0	5	1	1	2	5	5
205	Fibrinogen-binding protein OS=Staphylococcus aureus (strain USA300) GN=SAUSA300_1052 PE=4 SV=1	A0A0H2XH00	SAUSA300_1052	13 kDa	10	11	11	11	10	8	4	5	5	5	7	1	2	9	7	0	0	0	0	0	0	1	2	2	3	2	9	7	6	14	3	8	18	10	14	0	0	0	0	0	0	1	8	6	1
206	Penicillin-binding protein 3 OS=Staphylococcus aureus (strain USA300) GN=pbp3 PE=4 SV=1	A0A0H2XJ39	pbp3	77 kDa	5	5	5	5	5	31	17	27	16	27	16	19	22	17	19	0	0	0	0	0	14	17	13	8	24	6	7	4	5	6	3	4	3	4	8	0	0	0	0	0	3	3	5	5	7
208	Putative lipoprotein OS=Staphylococcus aureus (strain USA300) GN=SAUSA300_0769 PE=4 SV=1	A0A0H2XHH4	SAUSA300_0769	28 kDa	7	7	7	8	7	16	12	11	5	15	16	7	9	3	11	0	0	0	0	0	17	4	15	4	21	0	0	0	0	5	0	0	0	0	3	0	0	0	0	0	0	3	0	7	1
215	50S ribosomal protein L7/L12 OS=Staphylococcus aureus (strain USA300) GN=rplL PE=3 SV=1	Q2FJA0	rplL	13 kDa	10	10	10	10	10	17	17	13	12	17	14	16	11	15	14	0	0	0	0	0	11	3	8	5	14	5	12	4	4	11	5	6	4	4	10	0	0	0	0	0	0	11	1	11	11
224	3-hydroxyacyl-CoA dehydrogenase OS=Staphylococcus aureus (strain USA300) GN=SAUSA300_0226 PE=3 SV=1	A0A0H2XFB6	SAUSA300_0226	85 kDa	4	4	4	5	4	30	24	14	7	23	26	2	11	5	28	0	0	0	0	0	0	0	13	1	1	0	0	0	1	1	0	0	0	0	0	0	0	0	1	9	0	0	0	2	0
230	Cell shape-determining protein MreC OS=Staphylococcus aureus (strain USA300) GN=mreC PE=3 SV=1	A0A0H2XG99	mreC	31 kDa	8	8	8	8	8	5	7	6	3	4	11	6	16	11	20	0	0	0	0	0	9	11	9	12	19	9	11	3	6	9	10	11	9	3	14	0	0	0	0	0	6	8	1	10	6
231	50S ribosomal protein L9 OS=Staphylococcus aureus (strain USA300) GN=rplI PE=3 SV=1	Q2FKP1	rplI	16 kDa	9	10	10	10	9	19	20	18	15	20	18	22	12	15	21	0	0	0	0	0	8	11	10	5	9	0	8	1	1	0	0	1	1	1	1	0	0	0	0	0	0	3	8	5	0
236	Ribonuclease J 2 OS=Staphylococcus aureus (strain USA300) GN=rnj2 PE=3 SV=2	Q2FHG3	rnj2	63 kDa	5	5	5	5	5	28	16	19	14	23	23	17	9	5	20	0	0	0	0	0	15	11	8	3	15	2	4	0	1	2	0	0	1	0	2	0	0	0	0	0	0	0	1	1	2
237	Acetoin(Diacetyl) reductase OS=Staphylococcus aureus (strain USA300) GN=SAUSA300_0129 PE=3 SV=1	A0A0H2XIT3	SAUSA300_0129	27 kDa	8	8	8	8	8	8	7	9	6	9	6	7	8	7	12	0	0	0	0	0	7	8	6	6	6	4	5	1	3	5	2	2	3	0	2	0	0	0	0	0	6	3	6	6	4
240	Transcriptional regulator, MarR family OS=Staphylococcus aureus (strain USA300) GN=SAUSA300_0672 PE=4 SV=1	A0A0H2XDE4	SAUSA300_0672	17 kDa	9	10	10	10	9	17	16	15	14	16	12	16	10	12	17	0	0	0	0	0	3	17	9	6	3	0	1	0	0	0	0	0	0	0	0	0	0	1	0	0	0	2	6	2	0
244	Putative NADP-dependent malic enzyme OS=Staphylococcus aureus (strain USA300) GN=SAUSA300_1648 PE=3 SV=1	A0A0H2XH21	SAUSA300_1648	44 kDa	6	6	7	6	6	25	14	14	9	19	18	8	3	1	22	0	0	0	0	0	12	4	3	2	15	0	0	0	0	1	0	0	0	0	0	0	0	0	0	1	0	0	4	1	0
252	RNA polymerase sigma factor SigA OS=Staphylococcus aureus (strain USA300) GN=rpoD PE=3 SV=1	A0A0H2XKA5	rpoD	42 kDa	6	6	6	6	6	28	27	25	11	23	25	26	13	3	29	0	0	0	0	0	16	14	9	4	17	2	2	1	0	2	0	0	0	0	0	0	0	0	0	1	0	0	5	2	0
253	50S ribosomal protein L6 OS=Staphylococcus aureus (strain USA300) GN=rplF PE=3 SV=1	Q2FEQ4	rplF	20 kDa	8	9	9	9	8	13	17	13	8	15	12	15	6	13	12	0	0	0	0	0	0	9	7	3	1	0	3	1	1	0	0	1	1	1	2	0	0	0	0	0	0	2	5	2	0
254	50S ribosomal protein L30 OS=Staphylococcus aureus (strain USA300) GN=rpmD PE=3 SV=1	Q2FEQ7	rpmD	7 kDa	10	11	11	11	10	14	15	10	10	9	12	13	5	9	8	0	0	0	0	0	0	10	10	6	0	0	8	1	3	0	0	5	2	3	2	0	0	0	0	0	0	8	9	7	0
258	Uncharacterized protein SAUSA300_0736 OS=Staphylococcus aureus (strain USA300) GN=SAUSA300_0736 PE=3 SV=1	Q2FIN9	SAUSA300_0736	22 kDa	8	8	8	8	8	13	21	12	10	19	10	21	13	10	23	0	0	0	0	0	13	15	7	6	13	3	2	0	0	2	0	0	0	0	1	0	0	0	0	0	2	2	4	2	2
259	UPF0457 protein SAUSA300_2132 OS=Staphylococcus aureus (strain USA300) GN=SAUSA300_2132 PE=3 SV=1	Q2FEV9	SAUSA300_2132	10 kDa	10	11	11	11	10	10	16	10	11	14	11	13	6	11	14	0	0	0	0	0	6	9	8	8	8	0	6	2	0	6	0	6	4	2	6	0	0	0	0	0	0	6	7	7	0
270	Uncharacterized protein SAUSA300_1902 OS=Staphylococcus aureus (strain USA300) GN=SAUSA300_1902 PE=3 SV=1	Q2FFH4	SAUSA300_1902	39 kDa	7	7	7	7	7	22	21	16	11	17	21	14	13	12	18	0	0	0	0	0	11	8	6	1	10	0	1	0	0	0	0	0	0	0	0	0	0	1	2	1	0	0	0	0	1
272	DNA polymerase III subunit beta OS=Staphylococcus aureus (strain USA300) GN=dnaN PE=4 SV=1	A0A0H2XHU3	dnaN	42 kDa	6	6	6	6	6	16	15	20	13	15	19	15	14	5	20	0	0	0	0	0	10	11	6	4	11	1	0	1	1	1	1	1	1	1	1	0	0	0	0	0	1	0	3	1	1
278	Phosphoglucosamine mutase OS=Staphylococcus aureus (strain USA300) GN=glmM PE=3 SV=1	Q2FEX1	glmM	49 kDa	5	6	6	6	5	18	13	16	14	12	10	17	11	6	10	0	0	0	0	0	0	14	13	4	1	0	2	1	0	0	0	0	1	0	1	0	0	0	0	0	0	2	7	3	0
291	Uncharacterized protein OS=Staphylococcus aureus (strain USA300) GN=SAUSA300_1856 PE=4 SV=1	A0A0H2XHR8	SAUSA300_1856	19 kDa	8	9	9	9	8	8	13	9	11	10	7	9	2	11	10	0	0	0	0	0	1	9	9	7	5	0	2	1	1	0	0	2	1	0	2	0	0	0	0	0	0	2	4	2	0
292	Oxidoreductase, aldo/keto reductase family OS=Staphylococcus aureus (strain USA300) GN=SAUSA300_1450 PE=4 SV=1	A0A0H2XIY8	SAUSA300_1450	34 kDa	3	4	7	3	4	1	1	1	1	1	1	0	1	1	0	0	0	0	0	0	0	0	0	0	0	0	1	0	0	0	0	0	0	0	1	0	0	1	0	0	1	0	0	0	0
302	HPr kinase/phosphorylase OS=Staphylococcus aureus (strain USA300) GN=hprK PE=3 SV=1	Q2FIN3	hprK	34 kDa	7	7	7	7	7	18	19	15	10	20	11	16	8	12	17	0	0	0	0	0	8	9	8	1	11	1	2	0	0	2	0	0	0	0	0	0	5	4	2	8	3	4	0	2	1
310	Amidohydrolase family protein OS=Staphylococcus aureus (strain USA300) GN=SAUSA300_2517 PE=4 SV=1	A0A0H2XGH4	SAUSA300_2517	38 kDa	7	7	7	7	7	20	14	16	8	19	13	11	5	11	18	0	0	0	0	0	7	6	3	3	10	0	0	0	1	2	0	0	0	0	0	0	2	3	3	7	0	1	0	2	2
314	Cell division protein FtsZ OS=Staphylococcus aureus (strain USA300) GN=ftsZ PE=3 SV=1	A0A0H2XK58	ftsZ	41 kDa	6	6	6	6	6	15	9	10	6	10	15	13	10	3	14	0	0	0	0	0	7	7	5	1	9	4	6	2	1	4	0	2	2	0	1	0	0	0	0	0	4	5	8	5	4
316	50S ribosomal protein L18 OS=Staphylococcus aureus (strain USA300) GN=rplR PE=3 SV=1	Q2FEQ5	rplR	13 kDa	10	10	10	10	10	13	9	8	5	12	11	12	5	9	14	0	0	0	0	0	7	3	4	4	8	2	2	0	0	2	2	1	3	2	3	0	0	0	0	0	0	1	0	4	4
318	Putative lipoprotein OS=Staphylococcus aureus (strain USA300) GN=SAUSA300_0992 PE=4 SV=1	A0A0H2XIX8	SAUSA300_0992	24 kDa	8	9	8	10	8	14	12	5	3	8	17	7	8	0	17	0	0	0	0	0	1	5	3	0	10	1	1	0	0	0	1	0	0	0	1	0	0	0	0	0	0	0	0	0	5
319	Molybdopterin biosynthesis protein A OS=Staphylococcus aureus (strain USA300) GN=moeA PE=4 SV=1	A0A0H2XF86	moeA	45 kDa	6	6	6	6	6	19	13	15	8	14	19	13	11	4	18	0	0	0	0	0	11	11	3	1	9	0	0	0	0	2	0	0	0	0	0	0	1	0	1	1	0	0	0	1	2
327	30S ribosomal protein S10 OS=Staphylococcus aureus (strain USA300) GN=rpsJ PE=3 SV=1	Q2FEN8	rpsJ	12 kDa	10	11	11	11	10	9	16	6	5	10	9	5	4	8	10	0	0	0	0	0	4	5	6	2	6	0	2	1	2	3	0	0	2	0	3	0	0	0	0	0	0	3	4	2	2
331	Uncharacterized protein OS=Staphylococcus aureus (strain USA300) GN=SAUSA300_0383 PE=4 SV=1	A0A0H2XIC4	SAUSA300_0383	36 kDa	5	5	5	6	5	19	16	9	7	11	7	5	7	3	15	0	0	0	0	0	6	0	8	3	8	1	0	0	0	1	0	0	0	0	1	0	0	0	0	0	2	3	0	4	0
335	ATP-dependent Clp protease proteolytic subunit OS=Staphylococcus aureus (strain USA300) GN=clpP PE=3 SV=1	Q2FIM5	clpP	22 kDa	8	9	9	9	8	12	14	12	9	10	13	13	2	7	11	0	0	0	0	0	0	5	4	2	0	0	1	0	0	0	0	0	0	0	0	0	1	1	0	0	0	1	3	1	0
336	Alkyl hydroperoxide reductase AhpD OS=Staphylococcus aureus (strain USA300) GN=SAUSA300_2418 PE=4 SV=1	A0A0H2XGT6	SAUSA300_2418	16 kDa	10	10	10	10	10	20	23	12	8	18	16	15	7	9	19	0	0	0	0	0	8	3	3	1	6	0	1	0	0	1	0	0	0	0	0	1	2	1	1	2	0	1	0	1	1
338	50S ribosomal protein L23 OS=Staphylococcus aureus (strain USA300) GN=rplW PE=3 SV=1	Q2FEP1	rplW	11 kDa	10	11	10	10	10	13	11	7	10	13	9	6	5	7	14	0	0	0	0	0	10	11	4	3	6	0	0	0	1	2	1	0	1	1	2	0	0	0	0	0	0	1	0	1	2
339	Putative septation protein SpoVG OS=Staphylococcus aureus (strain USA300) GN=spoVG PE=3 SV=1	Q2FJE4	spoVG	11 kDa	10	10	10	10	10	13	16	12	8	14	9	15	12	9	12	0	0	0	0	0	5	1	5	2	6	1	2	0	1	3	0	0	0	1	1	0	0	0	0	0	0	4	0	2	4
340	Protein GrpE OS=Staphylococcus aureus (strain USA300) GN=grpE PE=3 SV=1	Q2FGE2	grpE	24 kDa	7	8	8	8	7	10	11	10	7	10	10	11	6	4	12	0	0	0	0	0	4	11	7	3	6	0	4	2	1	1	0	1	1	0	2	0	0	0	0	0	0	5	8	6	0
342	Cell wall surface anchor family protein OS=Staphylococcus aureus (strain USA300) GN=SAUSA300_0136 PE=4 SV=1	A0A0H2XG47	SAUSA300_0136	26 kDa	7	8	8	9	8	1	2	1	1	1	0	1	1	1	2	0	0	0	0	0	1	1	3	1	5	0	1	1	2	2	0	1	1	1	3	0	0	0	0	0	0	1	0	3	2
343	Putative lipoprotein OS=Staphylococcus aureus (strain USA300) GN=SAUSA300_2403 PE=4 SV=1	A0A0H2XG58	SAUSA300_2403	17 kDa	9	10	10	10	9	16	18	15	8	17	13	17	7	4	14	0	0	0	0	0	0	13	5	2	0	0	2	0	0	0	0	0	0	0	0	0	6	3	1	0	0	2	0	0	0
344	UPF0478 protein SAUSA300_1685 OS=Staphylococcus aureus (strain USA300) GN=SAUSA300_1685 PE=3 SV=1	Q2FFZ9	SAUSA300_1685	18 kDa	9	10	10	10	9	14	14	12	12	12	13	12	5	10	12	0	0	0	0	0	3	9	7	2	4	0	1	0	0	0	0	0	0	0	0	0	1	1	1	0	0	1	2	1	0
347	5-methyltetrahydropteroyltriglutamate--homocysteine methyltransferase OS=Staphylococcus aureus (strain USA300) GN=metE PE=3 SV=1	Q2FJQ7	metE	85 kDa	4	4	4	5	4	21	22	12	5	11	14	11	4	5	19	0	0	0	0	0	7	6	6	1	5	0	0	1	0	1	0	0	0	0	1	0	0	0	1	4	0	0	0	0	0
350	Antigen, 67 kDa OS=Staphylococcus aureus (strain USA300) GN=SAUSA300_0108 PE=4 SV=1	A0A0H2XHW2	SAUSA300_0108	68 kDa	5	5	5	7	5	1	1	1	1	1	0	0	0	0	0	0	0	0	0	0	3	2	0	0	1	1	1	0	0	1	0	0	1	0	1	9	12	4	1	24	12	4	2	0	11
352	Phenylalanine--tRNA ligase alpha subunit OS=Staphylococcus aureus (strain USA300) GN=pheS PE=3 SV=1	Q2FHU3	pheS	40 kDa	6	7	7	7	6	15	11	10	7	13	12	12	7	8	16	0	0	0	0	0	4	8	6	0	0	0	2	0	1	0	0	0	1	0	2	0	0	0	0	0	0	2	6	2	0
353	50S ribosomal protein L10 OS=Staphylococcus aureus (strain USA300) GN=rplJ PE=3 SV=1	Q2FJA1	rplJ	18 kDa	9	10	10	10	9	8	7	7	5	10	8	8	6	7	11	0	0	0	0	0	5	6	5	3	8	0	4	1	0	2	0	2	3	0	3	0	0	0	0	0	0	4	6	3	0
354	Serine-protein kinase RsbW OS=Staphylococcus aureus (strain USA300) GN=rsbW PE=3 SV=1	Q2FF59	rsbW	18 kDa	9	10	10	10	9	10	12	9	7	13	9	11	7	7	12	0	0	0	0	0	1	8	6	4	1	0	3	1	0	0	0	0	0	0	0	0	3	4	4	0	0	2	5	5	0
356	Chitinase-related protein OS=Staphylococcus aureus (strain USA300) GN=SAUSA300_0964 PE=4 SV=1	A0A0H2XED4	SAUSA300_0964	11 kDa	10	11	11	11	10	4	4	6	4	5	6	6	5	6	6	0	0	0	0	0	3	7	7	7	7	0	5	4	4	5	0	5	5	5	7	0	0	0	0	0	0	6	8	8	0
357	50S ribosomal protein L2 OS=Staphylococcus aureus (strain USA300) GN=rplB PE=3 SV=1	Q2FEP2	rplB	30 kDa	7	7	8	8	7	11	4	9	6	11	8	2	6	4	11	0	0	0	0	0	3	0	3	0	2	0	0	1	0	1	0	0	0	0	1	0	0	0	0	0	0	0	3	0	0
359	Arginine--tRNA ligase OS=Staphylococcus aureus (strain USA300) GN=argS PE=3 SV=1	Q2FJ29	argS	62 kDa	5	5	5	6	5	18	11	8	9	7	15	2	6	1	16	0	0	0	0	0	3	0	7	0	7	1	0	0	0	1	0	0	0	0	1	0	0	0	0	0	0	0	0	4	0
362	Serine-aspartate repeat family protein, SdrH OS=Staphylococcus aureus (strain USA300) GN=sdrH PE=4 SV=1	A0A0H2XFX3	sdrH	46 kDa	5	6	6	6	6	2	1	4	3	3	4	2	10	5	7	0	0	0	0	0	0	4	10	8	9	0	6	2	3	4	0	2	3	3	1	0	0	0	0	0	0	2	4	6	9
369	50S ribosomal protein L27 OS=Staphylococcus aureus (strain USA300) GN=rpmA PE=3 SV=1	Q2FG82	rpmA	10 kDa	10	11	10	10	10	10	10	8	4	9	10	5	6	5	9	0	0	0	0	0	7	8	3	3	6	0	0	0	0	1	0	0	2	1	1	0	0	0	0	0	0	1	0	0	6
370	Putative lysophospholipase OS=Staphylococcus aureus (strain USA300) GN=SAUSA300_0070 PE=4 SV=1	A0A0H2XHZ1	SAUSA300_0070	31 kDa	8	8	8	8	8	9	16	7	4	11	6	9	4	8	9	0	0	0	0	0	5	6	3	4	5	0	1	0	0	0	0	0	0	0	0	2	3	1	2	4	2	1	3	2	2
371	Threonine synthase OS=Staphylococcus aureus (strain USA300) GN=thrC PE=3 SV=1	A0A0H2XH24	thrC	38 kDa	7	7	7	7	7	10	12	9	4	13	9	12	7	8	14	0	0	0	0	0	6	12	5	2	6	0	0	0	0	1	0	0	0	0	0	0	2	0	0	2	0	3	4	1	2
373	Iron-regulated surface determinant protein H OS=Staphylococcus aureus (strain USA300) GN=isdH PE=1 SV=1	Q2FG07	isdH	101 kDa	4	3	4	4	4	3	1	2	1	3	1	0	4	5	3	0	0	0	0	0	3	1	0	2	5	6	0	3	4	5	1	0	3	3	0	0	0	0	0	0	2	0	2	4	1
381	30S ribosomal protein S11 OS=Staphylococcus aureus (strain USA300) GN=rpsK PE=3 SV=1	Q2FER4	rpsK	14 kDa	9	11	10	10	10	5	6	4	3	5	4	2	2	6	6	0	0	0	0	0	0	2	3	3	4	0	1	1	0	2	0	0	1	0	2	0	0	0	0	0	0	0	1	2	1
383	Catabolite control protein A OS=Staphylococcus aureus (strain USA300) GN=ccpA PE=4 SV=1	A0A0H2XH43	ccpA	36 kDa	7	7	7	7	7	14	11	9	6	12	15	10	5	9	13	0	0	0	0	0	8	10	5	0	11	0	1	0	0	1	0	0	0	0	0	0	1	0	0	0	1	2	3	2	1
386	Thymidylate synthase OS=Staphylococcus aureus (strain USA300) GN=thyA PE=3 SV=1	Q2FH11	thyA	37 kDa	7	7	7	7	7	10	11	9	3	9	8	10	5	4	12	0	0	0	0	0	3	4	2	0	4	1	2	0	0	0	0	0	0	0	0	2	6	3	3	8	1	2	3	1	2
393	50S ribosomal protein L15 OS=Staphylococcus aureus (strain USA300) GN=rplO PE=3 SV=1	Q2FEQ8	rplO	16 kDa	9	10	10	10	9	10	9	7	2	7	12	7	6	6	13	0	0	0	0	0	8	9	2	2	9	0	1	0	0	0	0	1	0	0	1	0	0	0	0	0	0	1	1	2	0
396	Malonyl CoA-acyl carrier protein transacylase OS=Staphylococcus aureus (strain USA300) GN=fabD PE=3 SV=1	A0A0H2XJ76	fabD	34 kDa	7	8	8	8	7	14	12	6	3	8	12	12	5	3	12	0	0	0	0	0	3	7	4	1	7	0	1	0	0	0	0	0	0	0	0	0	2	1	0	5	0	1	3	1	0
397	Methicillin resistance protein FemA OS=Staphylococcus aureus (strain USA300) GN=femA PE=4 SV=1	A0A0H2XGV7	femA	51 kDa	6	6	6	6	6	21	16	12	7	14	14	14	5	2	12	0	0	0	0	0	9	6	4	1	7	0	0	0	0	1	0	0	0	0	0	0	1	0	0	2	0	0	0	1	1
400	50S ribosomal protein L14 OS=Staphylococcus aureus (strain USA300) GN=rplN PE=3 SV=1	Q2FEP9	rplN	13 kDa	10	10	10	10	10	7	5	8	8	8	8	5	7	6	9	0	0	0	0	0	5	3	5	3	6	2	3	3	2	1	1	2	1	0	2	0	0	0	0	0	0	2	0	0	1
401	Probable endonuclease 4 OS=Staphylococcus aureus (strain USA300) GN=nfo PE=3 SV=1	Q2FGG6	nfo	33 kDa	7	7	7	7	7	10	11	7	4	10	10	10	4	5	10	0	0	0	0	0	5	7	5	1	5	3	4	0	0	1	0	0	0	0	0	1	5	6	6	8	2	0	0	2	1
408	Phosphoglucomutase OS=Staphylococcus aureus (strain USA300) GN=pgcA PE=3 SV=2	Q2FE11	pgcA	62 kDa	5	5	5	5	5	15	9	12	5	12	11	9	6	1	10	0	0	0	0	0	6	4	4	1	6	1	0	0	0	2	0	0	0	0	0	0	0	0	0	1	1	0	0	0	0
416	Cell division protein FtsL OS=Staphylococcus aureus (strain USA300) GN=ftsL PE=3 SV=1	A0A0H2XH39	ftsL	15 kDa	10	11	11	11	10	6	4	5	5	5	4	2	5	6	8	0	0	0	0	0	0	2	4	3	0	0	5	6	6	0	0	5	5	5	5	0	0	0	0	0	0	3	4	5	0
424	Peptidoglycan hydrolase OS=Staphylococcus aureus (strain USA300) GN=lytM PE=4 SV=1	A0A0H2XF37	lytM	34 kDa	7	7	7	7	7	2	3	4	5	3	5	5	4	5	4	0	0	0	0	0	3	4	4	4	6	6	8	4	4	7	3	3	4	4	5	0	0	0	0	0	2	5	7	7	8
430	30S ribosomal protein S20 OS=Staphylococcus aureus (strain USA300) GN=rpsT PE=3 SV=1	Q2FGD8	rpsT	9 kDa	10	11	11	11	10	13	13	8	3	11	9	8	3	3	12	0	0	0	0	0	0	7	7	2	3	0	2	1	1	1	0	2	2	1	1	0	0	0	0	0	0	2	2	2	0
432	30S ribosomal protein S17 OS=Staphylococcus aureus (strain USA300) GN=rpsQ PE=3 SV=1	Q2FEP8	rpsQ	10 kDa	10	10	10	10	10	8	6	7	6	8	6	7	5	6	7	0	0	0	0	0	5	0	4	3	6	2	4	0	1	3	1	2	0	0	3	0	0	0	0	0	0	1	0	1	3
436	10 kDa chaperonin OS=Staphylococcus aureus (strain USA300) GN=groS PE=3 SV=1	Q2FF94	groS	10 kDa	10	10	10	10	10	11	11	7	6	11	10	12	2	8	12	0	0	0	0	0	4	2	3	2	5	2	3	2	2	1	2	2	1	1	2	0	0	0	0	0	1	2	0	2	4
440	Uncharacterized oxidoreductase SAUSA300_2422 OS=Staphylococcus aureus (strain USA300) GN=SAUSA300_2422 PE=3 SV=1	Q2FE21	SAUSA300_2422	25 kDa	8	9	9	9	8	7	12	8	4	11	7	14	1	7	17	0	0	0	0	0	3	8	3	0	5	0	1	1	0	0	0	0	0	0	0	0	1	1	0	4	0	1	1	2	0
441	Penicillin binding protein 2 OS=Staphylococcus aureus (strain USA300) GN=pbp2 PE=4 SV=1	A0A0H2XI32	pbp2	80 kDa	5	5	5	5	5	7	5	3	1	5	7	5	4	2	8	0	0	0	0	0	7	10	3	0	8	1	2	0	0	5	0	0	0	0	1	0	0	0	0	0	1	0	5	0	0
442	NADH-dependent flavin oxidoreductase OS=Staphylococcus aureus (strain USA300) GN=SAUSA300_0859 PE=4 SV=1	A0A0H2XGI5	SAUSA300_0859	42 kDa	6	7	7	7	6	11	7	9	5	11	5	7	5	8	12	0	0	0	0	0	2	5	5	2	0	0	1	0	1	0	0	0	0	0	1	0	0	0	0	0	0	1	2	2	0
443	UPF0337 protein SAUSA300_1582 OS=Staphylococcus aureus (strain USA300) GN=SAUSA300_1582 PE=3 SV=1	Q2FGA1	SAUSA300_1582	7 kDa	10	11	11	11	10	7	11	9	5	4	3	9	1	6	4	0	0	0	0	0	0	3	4	4	1	0	1	0	1	0	0	1	0	0	0	0	0	0	0	0	0	3	4	3	0
446	Putative peptidyl-prolyl cis-trans isomerase OS=Staphylococcus aureus (strain USA300) GN=SAUSA300_0857 PE=3 SV=1	Q2FIC1	SAUSA300_0857	22 kDa	8	9	9	9	8	9	6	5	6	8	6	6	0	4	13	0	0	0	0	0	1	2	1	0	8	0	0	0	0	0	0	1	0	0	1	0	5	1	0	4	0	1	4	2	0
447	Iron-dependent repressor OS=Staphylococcus aureus (strain USA300) GN=SAUSA300_0621 PE=4 SV=1	A0A0H2XHK6	SAUSA300_0621	25 kDa	8	9	6	1	6	2	2	1	0	1	1	0	0	0	0	0	0	0	0	0	0	1	2	0	0	0	0	0	0	0	0	0	2	0	3	0	0	0	0	1	0	0	0	0	2
451	50S ribosomal protein L4 OS=Staphylococcus aureus (strain USA300) GN=rplD PE=3 SV=1	Q2FEP0	rplD	22 kDa	8	9	9	9	8	8	3	5	3	6	7	3	2	4	7	0	0	0	0	0	0	2	2	2	0	0	2	0	0	0	0	1	1	0	2	0	0	0	0	0	0	0	1	1	0
452	Probable DNA-directed RNA polymerase subunit delta OS=Staphylococcus aureus (strain USA300) GN=rpoE PE=3 SV=1	Q2FF00	rpoE	21 kDa	8	9	9	9	8	5	7	5	4	5	5	5	1	5	3	0	0	0	0	0	0	6	5	3	0	0	3	2	0	0	0	1	1	1	3	0	0	0	0	0	0	3	4	3	0
455	50S ribosomal protein L29 OS=Staphylococcus aureus (strain USA300) GN=rpmC PE=3 SV=1	A0A0H2XHC7	rpmC	9 kDa	10	11	11	11	10	6	6	7	3	6	6	9	2	6	6	0	0	0	0	0	0	5	5	4	4	0	3	2	1	2	0	2	2	3	3	0	0	0	0	0	0	3	5	3	0
456	Ribose-phosphate pyrophosphokinase OS=Staphylococcus aureus (strain USA300) GN=prs PE=3 SV=1	A0A0H2XHB4	prs	35 kDa	7	8	8	7	7	5	5	3	2	6	4	2	5	2	9	0	0	0	0	0	3	2	2	1	3	0	1	0	0	0	0	1	1	0	1	0	0	0	1	0	0	0	0	0	0
457	Staphylococcal accessory regulator OS=Staphylococcus aureus (strain USA300) GN=SAUSA300_0114 PE=4 SV=1	A0A0H2XHA2	SAUSA300_0114	30 kDa	8	8	8	8	8	6	6	5	5	5	6	6	5	3	6	0	0	0	0	0	4	5	3	2	6	2	3	1	0	1	0	0	0	0	0	1	2	3	3	4	2	1	3	2	3
459	Haloacid dehalogenase-like hydrolase OS=Staphylococcus aureus (strain USA300) GN=SAUSA300_2102 PE=4 SV=1	A0A0H2XHN2	SAUSA300_2102	32 kDa	7	8	8	8	7	10	10	6	3	9	9	9	4	2	12	0	0	0	0	0	0	7	3	3	0	0	2	0	0	0	0	0	0	0	1	0	0	0	0	0	0	2	4	3	0
463	Regulatory protein Spx OS=Staphylococcus aureus (strain USA300) GN=spxA PE=3 SV=1	A0A0H2XFF6	spxA	15 kDa	10	10	10	10	10	12	12	10	7	11	9	12	3	5	11	0	0	0	0	0	6	6	2	1	6	0	1	0	0	0	0	0	0	0	1	0	0	0	0	0	1	0	0	1	0
465	Respiratory nitrate reductase, alpha subunit OS=Staphylococcus aureus (strain USA300) GN=SAUSA300_2343 PE=4 SV=1	A0A0H2XEE7	SAUSA300_2343	140 kDa	3	3	4	4	3	9	8	6	2	8	6	2	1	4	3	0	0	0	0	0	0	2	0	0	0	0	0	0	0	1	0	0	0	0	0	0	0	1	7	0	0	0	2	2	0
472	Lactonase drp35 OS=Staphylococcus aureus (strain USA300) GN=drp35 PE=3 SV=2	Q2FDH3	drp35	36 kDa	6	7	7	7	6	7	8	7	7	6	0	6	5	7	0	0	2	1	0	0	0	6	4	0	0	0	0	0	0	0	0	0	0	0	0	0	5	5	5	0	0	3	3	0	0
480	Ribonucleoside-diphosphate reductase, beta subunit OS=Staphylococcus aureus (strain USA300) GN=SAUSA300_0717 PE=4 SV=1	A0A0H2XI26	SAUSA300_0717	38 kDa	7	7	7	7	7	9	8	10	4	8	11	7	8	6	10	0	0	0	0	0	3	3	3	0	3	1	0	0	1	2	0	0	0	0	0	0	0	2	4	4	0	1	2	2	2
482	50S ribosomal protein L31 type B OS=Staphylococcus aureus (strain USA300) GN=rpmE2 PE=3 SV=1	Q2FF08	rpmE2	10 kDa	10	11	11	11	10	8	10	7	4	8	5	9	1	6	7	0	0	0	0	0	2	5	5	4	5	0	2	0	0	0	0	1	1	1	1	0	0	0	0	0	0	3	3	2	0
484	HTH-type transcriptional regulator SarZ OS=Staphylococcus aureus (strain USA300) GN=sarZ PE=3 SV=1	Q2FEB2	sarZ	17 kDa	9	10	10	10	9	7	5	5	4	5	4	6	2	4	4	0	0	0	0	0	1	4	3	1	0	0	1	0	0	0	0	0	0	0	0	0	3	5	2	0	0	2	2	2	0
487	50S ribosomal protein L24 OS=Staphylococcus aureus (strain USA300) GN=rplX PE=3 SV=1	Q2FEQ0	rplX	12 kDa	10	10	10	10	10	9	5	3	3	8	7	5	2	5	7	0	0	0	0	0	4	4	2	2	3	2	3	1	1	2	2	2	1	1	1	0	0	0	0	0	2	1	2	2	1
497	Single-stranded DNA-binding protein OS=Staphylococcus aureus (strain USA300) GN=ssb PE=3 SV=1	A0A0H2XGI6	ssb	19 kDa	9	9	9	9	9	7	6	6	4	6	6	6	0	6	8	0	0	0	0	0	5	5	5	1	6	1	2	0	0	3	0	0	0	0	1	0	0	0	0	0	0	1	4	2	2
498	ATP-dependent Clp protease ATP-binding subunit ClpX OS=Staphylococcus aureus (strain USA300) GN=clpX PE=3 SV=1	Q2FG62	clpX	46 kDa	6	6	6	6	6	7	5	10	4	5	7	8	6	0	10	0	0	0	0	0	6	6	5	1	7	1	0	0	0	2	0	1	0	0	0	0	0	0	0	0	1	1	3	0	1
501	Glutamyl-aminopeptidase OS=Staphylococcus aureus (strain USA300) GN=SAUSA300_2400 PE=4 SV=1	A0A0H2XFP6	SAUSA300_2400	39 kDa	6	7	7	7	6	14	12	9	4	9	6	6	5	2	8	0	2	2	0	0	0	1	1	0	0	0	0	0	0	0	0	0	0	0	0	0	5	2	0	0	0	0	2	0	0
503	Uncharacterized protein OS=Staphylococcus aureus (strain USA300) GN=SAUSA300_2447 PE=4 SV=1	A0A0H2XE56	SAUSA300_2447	19 kDa	9	9	9	9	9	4	10	7	5	8	7	13	0	6	13	0	0	0	0	0	1	3	1	2	1	0	1	0	0	1	0	0	0	0	1	0	0	0	0	0	0	1	1	1	3
507	Uncharacterized peptidase SAUSA300_1654 OS=Staphylococcus aureus (strain USA300) GN=SAUSA300_1654 PE=3 SV=1	Q2FG30	SAUSA300_1654	40 kDa	6	7	7	7	6	7	5	5	4	7	7	2	2	7	7	0	0	0	0	0	1	1	1	0	2	1	0	0	0	1	1	0	0	0	1	0	0	0	0	0	1	0	0	0	1
513	Cmp-binding-factor 1 OS=Staphylococcus aureus (strain USA300) GN=cbf1 PE=4 SV=1	A0A0H2XHZ3	cbf1	36 kDa	6	7	7	7	7	8	8	6	3	6	0	6	3	2	7	0	0	0	0	0	0	4	2	0	2	0	0	0	0	1	0	0	0	0	0	0	0	0	0	1	0	0	1	1	1
520	Glycine betaine/carnitine/choline ABC transporter OS=Staphylococcus aureus (strain USA300) GN=opuCc PE=4 SV=1	A0A0H2XIQ0	opuCc	35 kDa	7	8	8	8	7	7	7	2	1	5	3	6	6	1	3	0	0	0	0	0	0	4	2	2	0	0	3	1	0	0	0	3	1	1	2	0	0	0	0	0	0	1	2	2	0
529	Putative Pyridine nucleotide-disulphide oxidoreductase OS=Staphylococcus aureus (strain USA300) GN=SAUSA300_0576 PE=3 SV=1	A0A0H2XJ58	SAUSA300_0576	48 kDa	5	6	6	6	5	7	9	9	3	8	4	6	3	1	0	0	0	0	2	0	0	5	3	0	0	0	0	0	0	0	0	0	0	0	0	0	4	0	2	0	0	0	0	2	0
533	GTP cyclohydrolase FolE2 OS=Staphylococcus aureus (strain USA300) GN=folE2 PE=3 SV=1	Q2FJ74	folE2	33 kDa	7	8	8	8	7	7	9	3	1	3	6	6	3	1	5	0	0	0	0	0	0	4	2	1	0	0	1	0	0	0	0	0	0	0	0	0	1	0	0	0	0	1	1	1	0
538	Uncharacterized protein OS=Staphylococcus aureus (strain USA300) GN=SAUSA300_1583 PE=4 SV=1	A0A0H2XJ48	SAUSA300_1583	16 kDa	9	10	10	10	9	6	8	6	4	5	3	7	4	4	3	0	0	0	0	0	0	3	1	0	0	0	1	0	0	0	0	0	0	0	0	0	1	0	0	0	0	1	1	0	0
546	Dihydrolipoyl dehydrogenase OS=Staphylococcus aureus (strain USA300) GN=lpdA PE=4 SV=1	A0A0H2XKH9	lpdA	51 kDa	5	6	6	6	5	10	11	8	1	6	4	10	2	0	5	0	0	0	1	0	0	4	1	0	0	0	0	0	0	0	0	0	0	0	0	0	1	0	0	0	0	0	1	0	0
559	33 kDa chaperonin OS=Staphylococcus aureus (strain USA300) GN=hslO PE=3 SV=1	Q2FJC9	hslO	32 kDa	7	8	8	8	7	6	5	4	4	2	5	5	2	2	4	0	0	0	0	0	0	0	3	2	0	0	2	0	0	0	0	0	0	0	0	0	3	0	0	0	0	3	4	3	0
565	Probable quinol oxidase subunit 2 OS=Staphylococcus aureus (strain USA300) GN=qoxA PE=3 SV=1	Q2FI17	qoxA	42 kDa	7	7	7	11	1	1	4	1	1	0	1	2	0	1	0	0	0	0	0	0	0	0	0	0	0	0	0	0	1	0	0	0	0	2	0	1	2	2	0	0	0	0	1	1	0
580	Uncharacterized protein OS=Staphylococcus aureus (strain USA300) GN=SAUSA300_0214 PE=4 SV=1	A0A0H2XE52	SAUSA300_0214	37 kDa	7	7	7	1	7	4	4	2	0	4	3	2	1	0	5	1	3	4	0	5	4	2	3	0	6	0	0	0	0	0	0	0	0	0	0	2	3	3	0	5	0	3	1	0	0
590	30S ribosomal protein S3 OS=Staphylococcus aureus (strain USA300) GN=rpsC PE=3 SV=1	Q2FEP5	rpsC	24 kDa	8	9	9	8	8	6	2	6	2	4	4	0	0	0	4	0	0	0	0	0	0	2	0	0	0	0	4	1	1	1	0	1	1	0	1	0	0	0	0	0	0	0	4	0	0
591	S-ribosylhomocysteine lyase OS=Staphylococcus aureus (strain USA300) GN=luxS PE=3 SV=1	Q2FEZ4	luxS	18 kDa	9	10	10	10	9	4	5	3	2	6	3	4	2	2	5	0	0	0	0	0	1	3	2	0	0	0	1	0	0	0	0	0	0	0	0	0	1	0	0	0	0	0	3	1	0
595	Uncharacterized protein OS=Staphylococcus aureus (strain USA300) GN=SAUSA300_0289 PE=4 SV=1	A0A0H2XH25	SAUSA300_0289	20 kDa	9	9	9	9	9	4	3	3	2	4	3	3	1	2	5	0	0	0	0	0	3	3	4	2	3	0	0	0	0	1	0	0	0	0	0	2	2	1	3	4	0	0	0	1	1
598	Uncharacterized protein OS=Staphylococcus aureus (strain USA300) GN=SAUSA300_2257 PE=4 SV=1	A0A0H2XKB1	SAUSA300_2257	17 kDa	9	10	10	10	9	5	4	4	3	4	3	3	2	2	2	0	0	0	0	0	0	3	2	1	0	0	2	0	0	0	0	0	0	0	0	0	2	1	2	0	0	1	2	0	0
610	30S ribosomal protein S16 OS=Staphylococcus aureus (strain USA300) GN=rpsP PE=3 SV=1	Q2FHK0	rpsP	10 kDa	10	11	11	11	10	4	4	3	2	4	4	6	0	2	7	0	0	0	0	0	2	3	1	1	6	0	1	1	0	2	0	0	0	0	2	0	0	0	0	0	0	0	1	0	0
615	5'-methylthioadenosine/S-adenosylhomocysteine nucleosidase OS=Staphylococcus aureus (strain USA300) GN=mtnN PE=3 SV=1	Q2FGC5	mtnN	25 kDa	8	8	8	8	8	3	6	3	1	4	1	5	2	1	2	0	0	0	0	0	2	1	1	1	4	0	1	0	0	0	0	0	0	0	0	1	1	0	2	2	1	1	2	1	1
623	ComE operon protein 2 OS=Staphylococcus aureus (strain USA300) GN=SAUSA300_1548 PE=4 SV=1	A0A0H2XFG3	SAUSA300_1548	16 kDa	9	10	10	10	9	8	6	3	2	5	5	5	1	2	3	0	0	0	0	0	0	2	0	0	1	0	1	0	0	0	0	0	0	0	0	0	1	0	0	0	0	0	2	0	0
625	PhiSLT ORF144-like protein, putative lipoprotein OS=Staphylococcus aureus (strain USA300) GN=SAUSA300_1436 PE=4 SV=1	A0A0H2XG92	SAUSA300_1436	16 kDa	8	9	9	9	8	2	2	2	2	1	1	0	2	2	2	0	0	0	0	0	0	1	1	2	2	0	2	2	2	1	0	1	2	2	2	0	0	0	0	0	0	1	2	2	0
636	Uncharacterized protein OS=Staphylococcus aureus (strain USA300) GN=SAUSA300_1031 PE=4 SV=1	A0A0H2XI86	SAUSA300_1031	41 kDa	7	8	4	7	7	2	1	1	2	3	2	0	0	1	3	0	0	0	0	0	5	0	0	0	5	0	0	0	0	1	1	0	0	0	0	0	0	0	0	0	1	0	0	2	5
665	Transcription elongation factor GreA OS=Staphylococcus aureus (strain USA300) GN=greA PE=3 SV=1	Q2FGB6	greA	18 kDa	9	9	9	9	9	3	3	3	2	4	2	3	1	2	3	0	0	0	0	0	1	0	1	1	2	1	1	1	1	1	0	1	0	0	1	0	0	0	0	0	0	1	0	1	1
677	Uncharacterized protein OS=Staphylococcus aureus (strain USA300) GN=SAUSA300_0293 PE=4 SV=1	A0A0H2XHM6	SAUSA300_0293	20 kDa	9	9	9	9	9	3	2	2	1	4	2	2	1	1	3	0	0	0	0	0	2	2	3	1	2	0	0	0	0	1	0	0	0	0	0	1	1	0	2	3	0	0	0	1	1
678	Putative exotoxin 4 OS=Staphylococcus aureus (strain USA300) GN=SAUSA300_1060 PE=4 SV=1	A0A0H2XJP1	SAUSA300_1060	27 kDa	8	5	8	8	8	2	1	1	1	2	2	0	2	1	2	0	0	0	0	0	1	0	2	2	4	2	0	2	2	2	2	0	2	0	2	0	0	0	0	0	1	0	0	1	1
715	Uncharacterized protein OS=Staphylococcus aureus (strain USA300) GN=SAUSA300_1739 PE=4 SV=1	A0A0H2XGM5	SAUSA300_1739	25 kDa	8	1	8	8	8	1	0	1	1	1	1	0	1	1	1	0	0	0	0	0	0	0	0	1	1	1	0	2	2	2	1	0	1	2	2	0	0	0	0	0	0	0	0	1	1
721	Translation initiation factor IF-1 OS=Staphylococcus aureus (strain USA300) GN=infA PE=3 SV=1	Q2FER1	infA	8 kDa	10	11	11	11	10	2	4	3	1	2	1	3	0	2	2	0	0	0	0	0	0	2	2	1	0	0	1	0	0	0	0	0	0	0	0	0	1	0	0	0	0	1	2	0	0
729	Iron-regulated surface determinant protein C OS=Staphylococcus aureus (strain USA300) GN=isdC PE=3 SV=1	Q2FHV0	isdC	25 kDa	10	10	10	10	1	1	1	1	1	0	0	0	1	0	0	2	4	4	3	0	0	0	0	0	0	0	1	0	0	0	1	1	0	0	0	0	2	2	1	0	0	0	0	0	0
748	UPF0637 protein SAUSA300_1006 OS=Staphylococcus aureus (strain USA300) GN=SAUSA300_1006 PE=3 SV=1	Q2FHX4	SAUSA300_1006	24 kDa	8	9	9	9	8	1	1	2	1	2	2	0	0	3	3	0	0	0	0	0	1	2	1	0	2	0	1	0	0	1	0	0	0	0	0	1	0	0	0	3	0	0	1	0	0
777	Cold shock protein CspA OS=Staphylococcus aureus (strain USA300) GN=cspA PE=3 SV=1	Q2FH36	cspA	7 kDa	10	11	11	11	10	1	2	1	1	4	1	1	1	1	5	0	0	0	0	0	0	1	0	1	5	0	0	2	0	2	0	0	0	0	2	0	0	0	0	0	0	0	1	0	0
812	Uncharacterized protein OS=Staphylococcus aureus (strain USA300) GN=SAUSA300_2626 PE=4 SV=1	A0A0H2XDW9	SAUSA300_2626	18 kDa	9	10	10	10	9	1	2	2	1	1	1	2	2	1	1	0	0	0	0	0	0	1	0	0	1	0	0	0	0	0	0	0	0	0	1	0	1	1	1	0	0	0	0	1	0
889	N utilization substance protein B homolog OS=Staphylococcus aureus (strain USA300) GN=nusB PE=3 SV=1	Q2FGK9	nusB	15 kDa	10	10	10	10	10	2	1	2	1	2	1	1	1	1	1	0	0	0	0	0	0	0	0	0	1	0	1	0	0	0	0	0	0	0	1	0	0	0	0	1	0	0	0	0	0
918	Hydroxyethylthiazole kinase OS=Staphylococcus aureus (strain USA300) GN=thiM PE=3 SV=1	Q2FF34	thiM	28 kDa	8	8	8	1	8	1	2	1	0	1	0	1	1	0	1	0	1	0	0	1	0	0	0	0	1	0	0	0	0	0	0	0	0	0	0	0	0	1	0	0	1	1	2	0	0
61	Serine protease SplB OS=Staphylococcus aureus (strain USA300) GN=splB PE=3 SV=1	Q2FFT0	splB	26 kDa	8	8	8	8	8	20	25	23	17	27	0	0	0	0	0	111	118	119	76	114	0	0	2	3	0	5	3	2	5	4	0	0	0	0	0	11	14	21	25	21	0	0	0	0	0
72	Staphopain A OS=Staphylococcus aureus (strain USA300) GN=SAUSA300_1890 PE=4 SV=1	A0A0H2XEH7	SAUSA300_1890	44 kDa	9	9	9	9	9	25	16	19	19	27	0	0	0	0	0	73	60	77	66	89	0	0	0	1	0	6	6	5	6	8	0	0	0	0	0	19	29	25	29	45	0	0	0	0	0
74	Chaperone protein ClpB OS=Staphylococcus aureus (strain USA300) GN=clpB PE=3 SV=1	A0A0H2XFR7	clpB	98 kDa	4	4	4	5	4	72	57	38	21	56	63	53	27	17	81	0	0	0	0	0	25	25	20	2	23	0	0	1	0	2	0	2	0	0	0	0	0	0	0	0	0	0	0	0	0
76	Uncharacterized leukocidin-like protein 1 OS=Staphylococcus aureus (strain USA300) GN=SAUSA300_1974 PE=3 SV=1	Q2FFA3	SAUSA300_1974	39 kDa	10	10	10	10	10	20	18	24	20	25	8	8	4	9	7	0	0	0	0	0	8	9	7	6	9	2	3	1	1	4	0	0	0	0	0	0	0	0	0	0	2	3	2	3	4
97	Delta-hemolysin OS=Staphylococcus aureus (strain USA300) GN=SAUSA300_1988 PE=4 SV=1	A0A0H2XH16	SAUSA300_1988	5 kDa	11	12	12	12	11	7	10	38	35	43	2	3	36	24	30	1	1	18	12	9	1	9	48	33	16	0	0	0	0	1	0	0	0	0	0	0	0	0	0	0	0	0	0	0	0
144	Translation initiation factor IF-2 OS=Staphylococcus aureus (strain USA300) GN=infB PE=3 SV=1	Q2FHG9	infB	78 kDa	4	4	4	5	4	39	32	18	11	25	33	7	15	14	44	0	0	0	0	0	2	4	14	2	2	0	0	0	0	2	0	0	0	0	0	0	0	0	0	0	0	0	0	2	0
150	Serine protease SplF OS=Staphylococcus aureus (strain USA300) GN=splF PE=3 SV=1	Q2FFT4	splF	26 kDa	8	9	9	8	8	12	9	11	8	12	0	0	0	0	0	31	26	28	26	45	0	0	0	1	0	1	3	3	5	3	0	0	0	0	0	5	2	2	10	7	0	0	0	0	0
153	Serine protease SplD OS=Staphylococcus aureus (strain USA300) GN=splD PE=3 SV=1	Q2FFT2	splD	26 kDa	8	8	9	8	8	15	9	13	10	14	0	0	0	0	0	31	33	23	23	44	0	0	0	1	0	1	0	2	4	4	0	0	0	0	0	8	7	2	12	10	0	0	0	0	0
168	DNA gyrase subunit A OS=Staphylococcus aureus (strain USA300) GN=gyrA PE=3 SV=1	Q2FKQ0	gyrA	99 kDa	4	4	4	4	4	31	23	19	12	19	19	13	15	10	23	0	0	0	0	0	11	7	7	2	8	1	1	0	0	1	0	0	0	0	0	0	0	0	0	0	0	0	2	2	1
216	Putative aldehyde dehydrogenase SAUSA300_2076 OS=Staphylococcus aureus (strain USA300) GN=SAUSA300_2076 PE=3 SV=1	Q2FF06	SAUSA300_2076	52 kDa	5	6	6	6	5	13	11	17	10	13	14	15	18	10	9	0	0	0	0	0	0	12	15	4	0	0	0	0	0	0	0	0	0	0	1	0	0	0	0	0	0	0	2	0	0
241	Fumarate hydratase class II OS=Staphylococcus aureus (strain USA300) GN=fumC PE=3 SV=1	A0A0H2XEK9	fumC	51 kDa	6	6	6	6	6	18	17	21	11	15	13	18	14	6	18	0	0	0	0	0	12	11	6	1	15	0	0	0	0	0	0	0	0	0	0	0	1	0	1	0	0	0	3	1	2
255	Cell division protein ftsA OS=Staphylococcus aureus (strain USA300) GN=ftsA PE=3 SV=1	A0A0H2XHQ1	ftsA	53 kDa	5	5	5	5	5	19	17	25	16	21	22	18	18	15	27	0	0	0	0	0	13	16	12	4	15	0	0	0	0	1	0	0	0	0	0	0	0	0	0	0	0	0	1	0	0
266	Uncharacterized protein SAUSA300_0871 OS=Staphylococcus aureus (strain USA300) GN=SAUSA300_0871 PE=3 SV=1	Q2FIA7	SAUSA300_0871	33 kDa	7	8	8	8	7	14	9	13	6	15	15	18	10	14	19	0	0	0	0	0	5	19	4	0	10	0	1	0	0	0	0	0	0	0	0	0	0	0	0	0	0	1	2	1	0
275	Phosphonate ABC transporter, phosphonate-binding protein OS=Staphylococcus aureus (strain USA300) GN=SAUSA300_0145 PE=4 SV=1	A0A0H2XKE4	SAUSA300_0145	35 kDa	1	1	1	1	7	0	0	0	0	2	0	0	0	0	1	0	0	0	0	1	0	0	0	0	11	0	0	0	0	0	0	0	0	0	0	0	0	0	0	21	0	0	0	0	0
290	Fructose-1,6-bisphosphatase class 3 OS=Staphylococcus aureus (strain USA300) GN=fbp PE=3 SV=1	Q2FDY9	fbp	76 kDa	5	5	5	5	5	20	12	12	9	12	13	10	8	6	19	0	0	0	0	0	8	8	2	1	8	0	0	0	0	0	0	0	0	0	0	4	1	0	5	5	2	0	4	1	1
295	Oxidoreductase, short chain dehydrogenase/reductase family OS=Staphylococcus aureus (strain USA300) GN=SAUSA300_2275 PE=4 SV=1	A0A0H2XK08	SAUSA300_2275	32 kDa	7	7	7	7	7	10	8	11	8	10	10	7	7	8	10	0	0	0	0	0	6	6	6	5	7	1	1	0	0	0	0	1	0	0	0	0	0	0	0	0	0	0	0	0	0
311	Uncharacterized protein OS=Staphylococcus aureus (strain USA300) GN=SAUSA300_2513 PE=4 SV=1	A0A0H2XFM0	SAUSA300_2513	31 kDa	1	3	3	5	7	0	1	1	1	3	0	0	1	0	1	0	0	0	0	0	0	0	0	0	0	0	0	0	0	0	0	0	0	0	1	0	0	0	0	1	0	0	0	1	0
315	DNA gyrase subunit B OS=Staphylococcus aureus (strain USA300) GN=gyrB PE=3 SV=3	Q2FKQ1	gyrB	73 kDa	5	5	5	5	5	22	12	14	10	18	21	14	9	9	17	0	0	0	0	0	7	6	4	0	7	0	0	0	0	3	0	0	0	0	0	0	0	0	0	0	1	0	2	0	0
321	2-C-methyl-D-erythritol 4-phosphate cytidylyltransferase OS=Staphylococcus aureus (strain USA300) GN=ispD PE=3 SV=1	Q2FK15	ispD	27 kDa	8	8	8	8	8	16	16	11	11	14	15	12	12	6	17	0	0	0	0	0	7	10	7	6	12	0	0	0	0	0	0	0	0	0	1	0	0	0	0	0	0	1	0	1	0
325	Probable acetyl-CoA acyltransferase OS=Staphylococcus aureus (strain USA300) GN=SAUSA300_0355 PE=3 SV=1	Q2FJQ9	SAUSA300_0355	42 kDa	6	6	7	6	6	14	16	14	4	14	13	4	1	0	15	0	0	0	0	0	8	0	1	0	7	0	0	0	0	0	0	0	0	0	0	0	0	4	4	8	0	0	1	0	0
326	Alanine racemase OS=Staphylococcus aureus (strain USA300) GN=alr PE=3 SV=1	Q2FF55	alr	43 kDa	6	6	7	6	6	9	8	6	1	8	7	4	0	0	9	0	0	0	0	0	6	0	0	0	6	0	0	0	0	0	0	0	0	0	0	0	0	0	2	7	0	0	0	1	0
349	Tyrosine--tRNA ligase OS=Staphylococcus aureus (strain USA300) GN=tyrS PE=3 SV=1	Q2FG09	tyrS	48 kDa	6	6	6	6	6	12	13	14	9	11	10	8	10	2	13	0	0	0	0	0	6	6	3	0	9	0	0	0	1	0	0	0	0	0	0	0	0	1	1	5	0	0	0	0	0
355	Uncharacterized protein OS=Staphylococcus aureus (strain USA300) GN=SAUSA300_2328 PE=4 SV=1	A0A0H2XJ64	SAUSA300_2328	13 kDa	10	10	10	10	10	18	16	11	6	16	17	16	3	7	14	0	0	0	0	0	6	6	4	1	8	0	0	0	0	0	0	0	0	0	0	1	2	1	2	2	0	0	1	0	0
372	Putative cell-division initiation protein OS=Staphylococcus aureus (strain USA300) GN=SAUSA300_1086 PE=4 SV=1	A0A0H2XER6	SAUSA300_1086	24 kDa	8	8	8	8	8	17	13	9	9	13	13	13	9	4	13	0	0	0	0	0	6	6	4	3	10	1	1	0	0	0	0	0	0	0	0	0	0	0	0	0	3	2	3	2	2
376	Peptide chain release factor 1 OS=Staphylococcus aureus (strain USA300) GN=prfA PE=3 SV=1	Q2FF10	prfA	40 kDa	6	6	6	6	6	15	16	13	7	11	12	16	9	2	16	0	0	0	0	0	9	10	4	0	8	1	1	0	0	1	0	0	0	0	0	0	0	0	0	0	0	0	3	0	0
380	Arginine repressor OS=Staphylococcus aureus (strain USA300) GN=argR PE=3 SV=1	Q2FGL3	argR	17 kDa	9	10	10	10	10	10	13	10	8	14	2	14	5	8	15	0	0	0	0	0	0	8	3	2	8	0	2	0	0	1	0	0	0	0	0	0	0	0	0	0	0	1	3	2	1
382	Bacterioferritin comigratory protein OS=Staphylococcus aureus (strain USA300) GN=SAUSA300_1844 PE=4 SV=1	A0A0H2XHS7	SAUSA300_1844	17 kDa	9	10	10	10	9	12	13	11	8	8	11	9	6	6	8	0	0	0	0	0	0	5	2	2	1	0	3	1	0	0	0	0	0	0	0	0	0	0	0	0	0	0	4	2	0
387	Succinate dehydrogenase, iron-sulfur protein OS=Staphylococcus aureus (strain USA300) GN=sdhB PE=4 SV=1	A0A0H2XHE6	sdhB	31 kDa	7	8	8	8	8	14	25	10	5	11	5	15	5	4	14	0	0	0	0	0	0	4	1	1	12	0	0	0	0	0	0	0	0	0	0	0	1	0	0	1	0	0	1	0	0
419	Glutathione peroxidase OS=Staphylococcus aureus (strain USA300) GN=SAUSA300_1197 PE=3 SV=1	A0A0H2XEC3	SAUSA300_1197	18 kDa	9	10	10	10	9	13	11	6	6	15	13	12	3	9	11	0	0	0	0	0	1	7	1	1	0	0	2	0	0	0	0	0	0	0	0	0	0	0	0	0	0	0	2	1	0
422	Glucokinase OS=Staphylococcus aureus (strain USA300) GN=glk PE=4 SV=1	A0A0H2XFM4	glk	35 kDa	7	8	7	7	7	9	9	7	2	6	9	7	1	3	11	0	0	0	0	0	4	5	2	0	2	0	0	0	0	0	0	0	0	0	0	0	0	0	0	1	0	1	0	0	0
425	30S ribosomal protein S4 OS=Staphylococcus aureus (strain USA300) GN=rpsD PE=3 SV=1	Q2FG18	rpsD	23 kDa	8	9	9	9	8	15	9	8	8	9	12	4	0	7	11	0	0	0	0	0	2	2	2	0	4	0	1	0	0	1	0	0	0	0	0	0	0	0	0	0	0	0	4	0	0
444	Uncharacterized protein OS=Staphylococcus aureus (strain USA300) GN=SAUSA300_0982 PE=4 SV=1	A0A0H2XEX3	SAUSA300_0982	20 kDa	9	9	9	9	9	12	10	11	11	11	13	10	1	10	13	0	0	0	0	0	1	0	0	0	1	0	0	0	0	0	0	0	0	0	0	0	0	0	0	1	0	0	1	0	0
479	Uncharacterized protein OS=Staphylococcus aureus (strain USA300) GN=SAUSA300_1304 PE=4 SV=1	A0A0H2XH40	SAUSA300_1304	30 kDa	7	7	7	7	7	7	7	6	5	6	6	6	5	5	5	0	0	0	0	0	5	2	4	1	10	0	1	0	0	1	0	0	0	0	0	0	0	0	0	0	0	2	0	2	0
488	UPF0312 protein SAUSA300_2620 OS=Staphylococcus aureus (strain USA300) GN=SAUSA300_2620 PE=3 SV=1	Q2FDH4	SAUSA300_2620	19 kDa	9	9	9	9	9	8	9	5	5	8	9	6	3	3	13	0	0	0	0	0	3	0	2	2	6	0	0	0	0	0	0	0	0	0	0	0	1	0	0	2	0	0	0	0	1
500	Phenylalanyl-tRNA synthetase (Beta subunit) OS=Staphylococcus aureus (strain USA300) GN=SAUSA300_1688 PE=4 SV=1	A0A0H2XIH7	SAUSA300_1688	22 kDa	8	9	9	9	8	7	12	8	4	5	5	7	0	5	4	0	0	0	0	0	0	3	1	0	0	0	0	0	0	0	1	0	0	0	0	0	0	0	0	0	0	0	2	0	0
506	Cell cycle protein GpsB OS=Staphylococcus aureus (strain USA300) GN=gpsB PE=3 SV=1	Q2FGZ4	gpsB	13 kDa	10	10	10	10	10	11	8	4	3	11	7	8	2	8	13	0	0	0	0	0	2	0	1	1	6	0	1	0	0	0	0	0	0	0	0	0	0	0	0	0	0	1	0	0	1
516	Histidine--tRNA ligase OS=Staphylococcus aureus (strain USA300) GN=hisS PE=3 SV=1	Q2FG96	hisS	48 kDa	6	6	6	6	6	6	8	5	3	9	7	9	4	2	12	0	0	0	0	0	6	4	3	1	6	1	0	0	0	0	0	0	0	0	0	0	0	0	0	0	0	0	0	0	1
519	Transcriptional regulator, Fur family OS=Staphylococcus aureus (strain USA300) GN=SAUSA300_1448 PE=4 SV=1	A0A0H2XGT2	SAUSA300_1448	17 kDa	9	10	10	10	9	10	11	5	3	6	7	6	2	2	9	0	0	0	0	0	5	4	1	0	1	0	1	0	0	1	0	0	0	0	0	0	0	0	0	0	0	1	1	1	0
522	Oxidoreductase, Gfo/Idh/MocA family OS=Staphylococcus aureus (strain USA300) GN=SAUSA300_0212 PE=4 SV=1	A0A0H2XDN2	SAUSA300_0212	39 kDa	6	6	6	6	6	6	6	4	2	5	2	7	6	0	8	0	0	0	0	0	7	4	6	1	8	0	0	0	0	0	0	0	0	0	0	1	3	1	1	3	1	1	0	4	0
527	Ribosome-binding ATPase YchF OS=Staphylococcus aureus (strain USA300) GN=ychF PE=3 SV=1	A0A0H2XG28	ychF	41 kDa	6	6	6	6	6	6	8	6	2	4	4	8	2	2	10	0	0	0	0	0	5	7	2	0	10	0	0	0	0	0	0	0	0	0	1	0	0	0	0	0	0	0	1	0	0
534	3-oxoacyl-[acyl-carrier-protein] synthase 3 OS=Staphylococcus aureus (strain USA300) GN=fabH PE=3 SV=1	Q2FI93	fabH	34 kDa	7	7	7	7	7	6	5	5	4	6	4	4	4	6	8	0	0	0	0	0	4	4	4	1	7	0	0	0	0	0	0	0	0	0	0	0	2	0	0	6	1	0	1	0	1
537	Putative iron compound ABC transporter, iron compound-binding protein OS=Staphylococcus aureus (strain USA300) GN=SAUSA300_0598 PE=4 SV=1	A0A0H2XHC8	SAUSA300_0598	31 kDa	7	8	8	8	7	6	11	6	3	7	8	9	7	1	7	0	0	0	0	0	0	3	0	1	0	0	1	0	0	0	0	0	0	0	0	0	0	0	0	0	0	0	1	0	0
548	N-acetylneuraminate lyase OS=Staphylococcus aureus (strain USA300) GN=nanA PE=3 SV=1	Q2FJU9	nanA	33 kDa	7	8	8	8	7	3	4	2	1	2	2	3	0	0	2	0	0	1	0	0	0	2	1	1	0	0	0	0	0	0	0	0	0	0	0	0	0	1	1	0	0	0	0	0	0
551	ATP-dependent protease ATPase subunit HslU OS=Staphylococcus aureus (strain USA300) GN=hslU PE=3 SV=1	Q2FHI4	hslU	52 kDa	5	5	6	6	5	3	1	2	2	4	5	0	0	0	6	0	0	0	0	0	0	0	0	0	1	0	0	0	0	1	0	0	0	0	0	0	0	0	0	0	0	0	5	0	0
553	D-lactate dehydrogenase OS=Staphylococcus aureus (strain USA300) GN=ddh PE=3 SV=1	A0A0H2XH62	ddh	39 kDa	7	8	8	1	7	3	3	3	0	2	5	2	2	0	2	0	0	0	0	0	4	1	0	0	6	0	0	0	0	0	0	0	0	0	0	0	0	0	0	1	3	0	0	0	3
554	Uncharacterized protein OS=Staphylococcus aureus (strain USA300) GN=SAUSA300_0579 PE=4 SV=1	A0A0H2XH53	SAUSA300_0579	52 kDa	6	11	8	8	7	2	2	1	1	1	2	0	1	0	1	0	0	0	1	0	0	1	0	0	0	0	0	0	0	0	0	0	0	0	0	0	0	0	0	0	0	0	1	0	0
555	2-C-methyl-D-erythritol 4-phosphate cytidylyltransferase OS=Staphylococcus aureus (strain USA300) GN=SAUSA300_0245 PE=4 SV=1	A0A0H2XIF7	SAUSA300_0245	25 kDa	8	8	9	8	8	9	6	4	4	5	5	3	0	1	5	0	0	0	0	0	2	2	0	2	3	0	0	0	0	0	0	0	0	0	1	0	0	0	0	0	0	0	3	0	0
566	Protein RecA OS=Staphylococcus aureus (strain USA300) GN=recA PE=3 SV=1	A0A0H2XFW9	recA	35 kDa	6	8	6	6	6	4	3	4	2	3	8	0	4	1	5	0	0	0	0	0	3	0	3	1	6	1	0	1	0	2	0	0	0	0	1	0	0	0	0	0	0	0	0	0	0
568	Peptidase, rhomboid family OS=Staphylococcus aureus (strain USA300) GN=SAUSA300_1509 PE=4 SV=1	A0A0H2XHE1	SAUSA300_1509	57 kDa	7	7	11	1	1	1	1	1	0	0	0	1	2	0	0	0	0	0	0	0	0	0	4	0	0	0	0	0	0	0	0	0	3	0	0	0	0	0	0	0	0	0	4	0	0
571	FeS assembly ATPase SufC OS=Staphylococcus aureus (strain USA300) GN=sufC PE=3 SV=1	A0A0H2XG15	sufC	28 kDa	8	8	8	8	8	2	11	6	3	5	2	8	2	3	11	0	0	0	0	0	3	3	3	2	6	0	1	0	0	1	0	1	0	0	0	0	0	0	0	0	0	0	0	0	0
572	ATP synthase subunit delta OS=Staphylococcus aureus (strain USA300) GN=atpH PE=3 SV=1	Q2FF21	atpH	20 kDa	9	9	9	9	9	6	8	4	3	4	4	7	0	3	6	0	0	0	0	0	4	3	2	2	4	0	0	0	0	0	0	0	0	0	0	0	1	0	2	1	0	0	3	0	0
579	Hypoxanthine phosphoribosyltransferase OS=Staphylococcus aureus (strain USA300) GN=hpt PE=4 SV=1	A0A0H2XGC3	hpt	21 kDa	8	9	9	9	9	3	4	5	1	5	1	7	1	3	10	0	0	0	0	0	0	2	2	2	2	0	0	0	0	1	0	0	0	0	0	0	0	0	0	0	0	0	1	0	2
599	Ribosome-binding factor A OS=Staphylococcus aureus (strain USA300) GN=rbfA PE=3 SV=1	Q2FHG8	rbfA	14 kDa	10	10	10	10	10	3	3	2	3	3	3	4	1	2	6	0	0	0	0	0	2	0	0	0	4	0	1	0	0	1	0	0	0	0	0	0	2	0	1	1	0	0	0	0	0
600	NADH-dependent FMN reductase OS=Staphylococcus aureus (strain USA300) GN=SAUSA300_0340 PE=4 SV=1	A0A0H2XJZ0	SAUSA300_0340	21 kDa	9	9	9	9	9	4	6	4	4	6	1	5	0	3	7	0	0	0	0	0	2	3	1	0	3	0	0	0	0	0	0	0	0	0	0	1	1	0	0	2	1	0	1	1	1
601	Uncharacterized protein OS=Staphylococcus aureus (strain USA300) GN=SAUSA300_0339 PE=4 SV=1	A0A0H2XGT1	SAUSA300_0339	39 kDa	7	7	7	7	7	4	4	6	3	6	5	3	4	5	8	0	0	0	0	0	2	2	0	0	3	0	0	0	0	0	0	0	0	0	0	0	0	0	0	1	0	0	0	0	1
602	Alpha-amylase OS=Staphylococcus aureus (strain USA300) GN=SAUSA300_1456 PE=3 SV=1	A0A0H2XEF0	SAUSA300_1456	64 kDa	5	5	5	6	5	4	2	3	3	3	2	1	3	0	2	0	0	0	0	0	0	0	1	0	1	0	0	0	0	0	0	0	0	0	0	0	0	0	0	2	0	0	0	2	0
608	UTP--glucose-1-phosphate uridylyltransferase OS=Staphylococcus aureus (strain USA300) GN=gtaB PE=3 SV=2	Q2FE05	gtaB	32 kDa	7	7	8	8	7	5	3	3	4	3	5	1	2	0	7	0	0	0	0	0	3	0	1	0	4	0	0	0	0	1	0	0	0	0	0	0	0	0	0	0	0	0	1	1	0
609	Pseudouridine synthase OS=Staphylococcus aureus (strain USA300) GN=rluB PE=3 SV=1	A0A0H2XGY5	rluB	28 kDa	7	8	8	8	8	7	6	5	3	5	1	5	4	1	6	0	0	0	0	0	0	4	1	1	3	0	0	1	1	0	0	0	0	0	0	0	0	0	0	0	0	0	1	0	0
611	Uncharacterized protein OS=Staphylococcus aureus (strain USA300) GN=SAUSA300_1336 PE=4 SV=1	A0A0H2XGS0	SAUSA300_1336	43 kDa	6	6	6	6	6	6	4	5	3	5	2	2	3	0	5	0	0	0	0	0	3	0	1	0	3	0	0	0	0	0	0	0	0	0	0	0	0	0	1	2	0	0	0	1	0
613	Uncharacterized protein OS=Staphylococcus aureus (strain USA300) GN=SAUSA300_0812 PE=4 SV=1	A0A0H2XJ51	SAUSA300_0812	32 kDa	7	8	8	8	7	1	5	5	2	4	0	5	4	0	4	0	0	0	0	0	0	3	1	1	2	0	0	0	0	1	0	0	0	0	0	0	0	0	0	0	0	0	1	0	0
629	FMN-dependent NADH-azoreductase OS=Staphylococcus aureus (strain USA300) GN=azoR PE=3 SV=1	Q2FK58	azoR	23 kDa	8	8	8	8	8	4	6	3	3	5	3	5	2	1	5	0	0	0	0	0	1	2	2	2	4	0	0	0	0	0	0	0	0	0	0	0	1	0	0	1	0	0	0	1	0
635	UDP-N-acetylmuramate--L-alanine ligase OS=Staphylococcus aureus (strain USA300) GN=murC PE=3 SV=1	Q2FFZ8	murC	49 kDa	6	6	6	1	6	1	2	2	0	2	2	1	0	0	3	0	0	0	0	0	2	1	1	0	1	0	0	0	0	0	0	0	0	0	0	0	0	0	0	2	0	0	0	0	1
637	Uncharacterized hydrolase SAUSA300_1291 OS=Staphylococcus aureus (strain USA300) GN=SAUSA300_1291 PE=3 SV=1	Q2FH40	SAUSA300_1291	43 kDa	6	6	7	1	6	5	3	4	0	4	2	1	0	0	4	0	0	0	0	0	1	0	0	0	1	0	0	0	0	0	0	0	0	0	0	0	0	1	0	4	0	0	1	0	0
646	ABC transporter, ATP-binding protein OS=Staphylococcus aureus (strain USA300) GN=SAUSA300_2357 PE=3 SV=1	A0A0H2XDP9	SAUSA300_2357	27 kDa	8	8	8	8	8	2	4	2	2	1	2	3	0	1	5	0	0	0	0	0	2	1	0	1	2	2	0	0	0	0	0	0	0	0	0	0	0	0	1	0	0	0	0	0	0
647	2-oxoisovalerate dehydrogenase, E1 component, alpha subunit OS=Staphylococcus aureus (strain USA300) GN=SAUSA300_1466 PE=4 SV=1	A0A0H2XK21	SAUSA300_1466	36 kDa	7	7	7	7	7	5	5	4	2	4	4	4	3	3	5	0	0	0	0	0	1	2	1	1	2	0	0	0	0	0	0	0	0	0	0	0	1	1	0	2	0	0	1	0	0
648	PTS system, mannitol specific IIA component OS=Staphylococcus aureus (strain USA300) GN=mtlA PE=4 SV=1	A0A0H2XGP6	mtlA	16 kDa	10	10	10	10	10	3	2	3	3	5	4	5	3	3	6	0	0	0	0	0	2	1	1	1	3	1	1	0	0	0	0	0	0	0	0	0	0	0	0	0	0	0	0	1	1
649	Uncharacterized protein OS=Staphylococcus aureus (strain USA300) GN=SAUSA300_0856 PE=4 SV=1	A0A0H2XJ71	SAUSA300_0856	15 kDa	10	10	10	10	10	4	5	4	3	4	4	3	3	3	5	0	0	0	0	0	2	3	1	2	2	0	1	0	0	2	0	0	0	0	0	0	0	0	0	0	0	0	1	0	0
651	Ribosomal RNA large subunit methyltransferase H OS=Staphylococcus aureus (strain USA300) GN=rlmH PE=3 SV=1	Q2FKN2	rlmH	18 kDa	8	9	9	9	9	5	6	3	2	3	3	4	0	3	5	0	0	0	0	0	0	2	0	0	1	0	0	0	0	0	0	0	0	0	0	0	0	0	0	1	0	0	1	0	0
662	Pyruvate ferredoxin oxidoreductase, alpha subunit OS=Staphylococcus aureus (strain USA300) GN=SAUSA300_1182 PE=4 SV=1	A0A0H2XHA9	SAUSA300_1182	65 kDa	5	5	5	5	5	6	4	4	2	5	4	3	2	2	6	0	0	0	0	0	0	5	0	0	2	0	1	0	0	0	0	0	0	0	0	0	0	0	0	0	0	0	1	0	1
668	Aminotransferase, class V OS=Staphylococcus aureus (strain USA300) GN=SAUSA300_1669 PE=3 SV=1	A0A0H2XJX6	SAUSA300_1669	43 kDa	6	7	7	7	6	6	5	2	3	3	3	4	1	3	2	0	0	0	0	0	0	2	0	0	0	0	0	0	0	0	0	0	0	0	0	0	1	0	0	0	0	1	0	0	0
671	Ribonuclease Z OS=Staphylococcus aureus (strain USA300) GN=rnz PE=3 SV=1	Q2FGM9	rnz	35 kDa	7	7	7	7	7	4	6	5	2	5	3	6	2	2	4	0	0	0	0	0	1	3	1	0	2	0	0	0	0	0	0	0	0	0	0	0	0	0	1	2	0	0	1	0	1
674	Putative lipoprotein OS=Staphylococcus aureus (strain USA300) GN=SAUSA300_0203 PE=4 SV=1	A0A0H2XIF6	SAUSA300_0203	67 kDa	5	5	5	5	5	6	1	4	1	6	4	3	1	2	3	0	0	0	0	0	0	1	1	0	1	0	0	0	0	1	0	0	0	0	1	0	0	0	0	0	0	0	0	0	0
675	Urease subunit alpha OS=Staphylococcus aureus (strain USA300) GN=ureC PE=3 SV=1	Q2FEK3	ureC	62 kDa	5	5	5	5	5	3	2	3	1	2	2	2	1	0	1	1	1	1	0	0	4	9	6	2	4	0	0	0	0	0	0	0	0	0	0	0	0	0	0	0	0	0	2	0	0
679	Argininosuccinate synthase OS=Staphylococcus aureus (strain USA300) GN=argG PE=3 SV=1	Q2FIB4	argG	44 kDa	6	6	6	1	1	3	1	1	0	0	4	3	4	0	0	0	0	0	0	0	2	0	0	0	0	0	0	0	0	0	0	0	0	0	0	0	1	2	0	0	0	0	2	0	0
681	Uncharacterized protein OS=Staphylococcus aureus (strain USA300) GN=SAUSA300_1554 PE=4 SV=1	A0A0H2XI06	SAUSA300_1554	11 kDa	10	11	11	1	10	3	4	4	0	4	2	5	1	0	3	0	0	0	0	0	0	4	0	0	0	0	1	0	0	0	0	0	0	0	0	0	0	0	0	0	0	0	3	0	0
685	Glycosyl transferase, group 1 family protein OS=Staphylococcus aureus (strain USA300) GN=SAUSA300_0549 PE=4 SV=1	A0A0H2XI10	SAUSA300_0549	57 kDa	5	6	6	6	5	6	5	6	2	4	1	9	0	0	4	0	0	0	0	0	0	2	0	0	0	0	0	0	0	0	0	0	0	0	0	0	1	0	0	0	0	0	1	0	0
693	Xanthine phosphoribosyltransferase OS=Staphylococcus aureus (strain USA300) GN=xpt PE=3 SV=1	Q2FJM8	xpt	21 kDa	9	9	9	9	9	4	4	4	3	3	3	4	0	1	4	0	0	0	0	0	1	0	1	0	1	0	1	0	0	1	0	0	0	0	0	0	0	0	0	0	0	1	0	1	2
694	Oxidoreductase, Gfo/Idh/MocA family OS=Staphylococcus aureus (strain USA300) GN=SAUSA300_0213 PE=4 SV=1	A0A0H2XGR9	SAUSA300_0213	39 kDa	6	7	7	1	6	3	4	2	0	2	0	5	2	0	0	0	0	0	0	0	0	3	1	0	0	0	1	0	0	0	0	0	0	0	0	0	0	0	0	0	0	1	4	0	0
702	Bifunctional protein PyrR OS=Staphylococcus aureus (strain USA300) GN=pyrR PE=3 SV=1	Q2FHP0	pyrR	20 kDa	8	9	9	9	8	4	4	3	3	5	2	3	1	1	4	0	0	0	0	0	0	2	1	0	0	0	1	0	0	0	0	0	0	0	0	0	0	0	0	0	0	0	1	0	0
705	Uncharacterized protein OS=Staphylococcus aureus (strain USA300) GN=SAUSA300_1011 PE=4 SV=1	A0A0H2XGZ2	SAUSA300_1011	19 kDa	9	10	10	10	9	5	5	4	2	4	4	4	2	2	4	0	0	0	0	0	1	1	1	0	0	0	1	0	0	0	0	0	0	0	0	0	0	0	0	0	0	0	1	0	0
711	Uncharacterized protein OS=Staphylococcus aureus (strain USA300) GN=SAUSA300_0681 PE=4 SV=1	A0A0H2XEE5	SAUSA300_0681	17 kDa	1	1	11	1	1	0	0	1	0	0	0	0	0	0	0	0	0	0	0	0	0	0	1	0	0	0	0	1	0	0	0	0	1	0	0	0	0	0	0	0	0	0	2	0	0
717	UPF0403 protein SAUSA300_1321 OS=Staphylococcus aureus (strain USA300) GN=SAUSA300_1321 PE=3 SV=1	Q2FH10	SAUSA300_1321	16 kDa	10	10	10	10	10	3	4	3	2	2	2	3	3	1	2	0	0	0	0	0	1	1	1	0	1	0	1	0	0	1	0	0	0	0	0	0	0	0	0	0	0	0	1	0	0
733	2,3,4,5-tetrahydropyridine-2,6-dicarboxylate N-acetyltransferase OS=Staphylococcus aureus (strain USA300) GN=dapH PE=3 SV=1	Q2FH41	dapH	25 kDa	8	8	8	8	8	4	2	1	1	2	3	3	3	0	7	0	0	1	0	0	2	3	1	0	4	0	0	0	0	0	0	0	0	0	0	0	0	0	0	1	0	0	0	0	0
738	Inosine-uridine preferring nucleoside hydrolase OS=Staphylococcus aureus (strain USA300) GN=SAUSA300_0237 PE=4 SV=1	A0A0H2XG26	SAUSA300_0237	34 kDa	7	7	7	7	7	3	3	2	1	3	3	3	1	1	3	0	0	0	0	0	1	1	0	0	2	0	0	0	0	0	0	0	0	0	0	1	1	1	1	2	1	0	0	0	0
760	GTP cyclohydrolase 1 type 2 homolog OS=Staphylococcus aureus (strain USA300) GN=SAUSA300_1519 PE=3 SV=1	A0A0H2XFY8	SAUSA300_1519	41 kDa	6	7	7	7	6	5	5	4	2	3	1	1	1	1	0	0	0	0	0	0	0	1	0	0	0	0	0	0	0	0	0	0	0	0	0	0	1	0	0	0	0	0	1	0	0
769	FAD/NAD(P)-binding Rossmann fold Superfamily OS=Staphylococcus aureus (strain USA300) GN=SAUSA300_0394 PE=4 SV=1	A0A0H2XHY2	SAUSA300_0394	32 kDa	7	8	8	8	8	3	4	3	2	3	0	4	1	1	2	0	0	0	0	0	0	1	1	1	2	0	0	0	0	0	0	0	0	0	0	0	0	0	1	1	0	0	1	0	0
779	Non-canonical purine NTP pyrophosphatase OS=Staphylococcus aureus (strain USA300) GN=SAUSA300_1050 PE=3 SV=1	A0A0H2XI62	SAUSA300_1050	21 kDa	8	9	1	9	8	2	9	0	3	2	2	3	0	1	3	0	0	0	0	0	1	1	0	0	0	0	1	0	0	0	0	0	0	0	0	0	0	0	0	1	0	0	0	0	0
808	Uncharacterized protein OS=Staphylococcus aureus (strain USA300) GN=SAUSA300_0484 PE=4 SV=1	A0A0H2XIW6	SAUSA300_0484	10 kDa	10	11	11	11	10	2	5	1	1	2	2	3	0	1	3	0	0	0	0	0	2	1	1	0	2	0	0	0	0	0	0	0	0	0	0	0	0	0	0	1	0	0	2	0	0
818	Exotoxin OS=Staphylococcus aureus (strain USA300) GN=SAUSA300_0404 PE=4 SV=1	A0A0H2XKK3	SAUSA300_0404	26 kDa	8	8	8	1	8	1	1	1	0	2	1	1	1	0	2	0	0	0	0	0	0	0	2	0	2	1	0	0	0	1	2	0	0	0	2	0	0	0	0	0	0	0	0	0	0
834	Acetyltransferase family protein OS=Staphylococcus aureus (strain USA300) GN=SAUSA300_2492 PE=4 SV=1	A0A0H2XI29	SAUSA300_2492	22 kDa	8	8	9	8	8	2	2	2	1	2	2	2	0	0	2	0	0	0	0	0	0	0	0	0	3	0	0	0	0	0	0	0	0	0	0	0	0	0	0	2	0	0	1	0	0
840	Probable quinol oxidase subunit 1 OS=Staphylococcus aureus (strain USA300) GN=qoxB PE=3 SV=1	Q2FI18	qoxB	75 kDa	6	6	6	6	6	2	3	2	1	2	1	2	0	0	1	0	0	0	0	0	1	1	0	0	0	0	0	0	0	0	0	0	0	0	0	1	2	1	1	2	0	0	1	0	0
842	Uncharacterized protein OS=Staphylococcus aureus (strain USA300) GN=SAUSA300_0664 PE=4 SV=1	A0A0H2XK60	SAUSA300_0664	11 kDa	10	11	11	11	10	2	2	1	1	2	2	4	0	1	3	0	0	0	0	0	0	2	1	1	2	0	0	0	0	0	0	0	0	0	1	0	0	0	0	0	0	0	1	0	0
849	Endoribonuclease YbeY OS=Staphylococcus aureus (strain USA300) GN=ybeY PE=3 SV=1	Q2FGF3	ybeY	18 kDa	9	9	9	9	8	1	2	1	1	1	1	1	0	1	1	0	0	0	0	0	1	1	0	0	0	0	0	0	0	0	0	0	0	0	0	0	0	0	1	0	0	0	0	1	0
852	Phosphate-binding protein PstS OS=Staphylococcus aureus (strain USA300) GN=pstS PE=3 SV=1	Q2FH48	pstS	36 kDa	7	7	1	1	7	3	3	0	0	1	1	1	0	0	0	0	0	0	0	0	0	2	0	0	2	0	0	0	0	2	0	0	0	0	0	0	2	0	0	2	0	0	0	0	0
869	Uncharacterized protein OS=Staphylococcus aureus (strain USA300) GN=SAUSA300_1361 PE=4 SV=1	A0A0H2XI67	SAUSA300_1361	22 kDa	8	9	1	9	9	2	2	0	1	1	0	1	0	1	1	0	0	0	0	0	1	0	0	0	1	0	0	0	0	0	1	0	0	0	0	0	0	0	0	1	0	0	0	0	0
882	Phosphocarrier protein HPr OS=Staphylococcus aureus (strain USA300) GN=ptsH PE=4 SV=1	A0A0H2XHT7	ptsH	9 kDa	10	11	11	1	10	2	2	2	0	2	1	3	1	0	2	0	0	0	0	0	0	2	0	0	0	0	0	0	0	0	0	0	0	0	0	0	0	1	0	0	0	0	1	0	0
940	6-carboxy-5,6,7,8-tetrahydropterin synthase OS=Staphylococcus aureus (strain USA300) GN=SAUSA300_0696 PE=3 SV=1	A0A0H2XFD7	SAUSA300_0696	16 kDa	10	10	10	10	10	1	3	1	2	2	1	1	0	1	1	0	0	0	0	1	0	0	0	0	1	0	0	0	0	0	0	0	0	0	0	0	0	0	0	2	0	0	0	0	0
67	Zinc metalloproteinase aureolysin OS=Staphylococcus aureus (strain USA300) GN=aur PE=4 SV=1	A0A0H2XDQ5	aur	56 kDa	10	10	10	10	10	6	7	6	6	7	0	0	0	0	0	8	12	15	7	30	0	0	0	0	0	3	2	0	2	3	0	0	0	0	0	23	31	40	46	41	0	0	0	0	0
162	Phenol-soluble modulin alpha 4 peptide OS=Staphylococcus aureus (strain USA300) GN=psmA4 PE=1 SV=1	P0C817	psmA4	2 kDa	12	12	12	12	12	15	20	19	28	40	11	9	18	27	28	0	0	1	1	1	9	5	5	7	14	0	0	0	0	0	0	0	0	0	0	0	0	0	0	0	0	0	0	0	0
164	Transcriptional regulator SarA OS=Staphylococcus aureus (strain USA300) GN=sarA PE=3 SV=1	Q2FJ20	sarA	15 kDa	10	10	10	10	10	29	36	20	20	33	26	27	11	16	29	0	0	0	0	0	0	0	0	0	0	4	4	2	1	2	3	2	1	2	3	0	0	0	0	0	0	0	0	0	0
183	3-oxoacyl-[acyl-carrier-protein] synthase 2 OS=Staphylococcus aureus (strain USA300) GN=fabF PE=3 SV=1	A0A0H2XJF4	fabF	44 kDa	6	6	6	6	6	15	15	14	12	21	16	13	13	9	20	0	0	0	0	0	12	10	10	4	15	0	0	0	0	0	0	0	0	0	0	0	0	0	0	0	1	1	0	2	1
214	Uncharacterized protein OS=Staphylococcus aureus (strain USA300) GN=SAUSA300_2144 PE=4 SV=1	A0A0H2XI39	SAUSA300_2144	21 kDa	9	9	9	9	9	29	24	19	17	29	25	26	2	17	19	0	0	0	0	0	10	2	8	5	10	0	0	0	0	0	0	0	0	0	0	0	2	0	1	2	0	0	0	0	0
223	Carbamoyl-phosphate synthase large chain OS=Staphylococcus aureus (strain USA300) GN=carB PE=3 SV=1	Q2FHN5	carB	117 kDa	3	3	3	3	3	24	29	17	7	16	22	28	7	8	26	0	0	0	0	0	14	11	9	2	13	0	0	0	0	0	0	0	0	0	0	0	0	0	0	0	0	0	1	0	0
225	Asparagine--tRNA ligase OS=Staphylococcus aureus (strain USA300) GN=asnS PE=3 SV=1	Q2FGY6	asnS	49 kDa	5	6	6	6	6	15	14	15	14	13	11	14	10	7	18	0	0	0	0	0	0	16	8	3	17	0	0	0	0	0	0	0	0	0	0	0	0	0	0	0	0	0	2	0	0
243	Serine protease SplA OS=Staphylococcus aureus (strain USA300) GN=splA PE=3 SV=1	Q2FFS9	splA	26 kDa	8	8	8	8	8	6	5	6	5	6	0	0	0	0	0	20	32	48	33	40	0	0	0	0	0	2	0	0	0	1	0	0	0	0	0	4	4	3	5	8	0	0	0	0	0
247	Transcription termination/antitermination protein NusA OS=Staphylococcus aureus (strain USA300) GN=nusA PE=3 SV=1	A0A0H2XEX6	nusA	44 kDa	5	6	6	6	5	22	17	21	18	18	10	17	18	9	3	0	0	0	0	0	0	14	14	3	0	0	0	0	0	0	0	0	0	0	0	0	0	0	0	0	0	0	1	1	0
249	Signal recognition particle receptor FtsY OS=Staphylococcus aureus (strain USA300) GN=ftsY PE=3 SV=1	A0A0H2XJ83	ftsY	47 kDa	5	6	6	6	5	16	18	21	13	17	16	17	12	5	15	0	0	0	0	0	0	12	12	4	1	0	0	0	0	0	0	0	0	0	0	0	0	0	0	0	0	0	2	0	0
264	Extracellular matrix-binding protein ebh OS=Staphylococcus aureus (strain USA300) GN=ebh PE=3 SV=1	Q2FH04	ebh	1123 kDa	6	7	4	5	7	1	1	1	2	1	0	1	0	0	0	0	1	0	0	0	0	2	0	0	1	0	0	0	0	0	0	0	0	0	0	0	0	0	0	0	0	0	0	0	0
269	Serine protease SplC OS=Staphylococcus aureus (strain USA300) GN=splC PE=3 SV=1	Q2FFT1	splC	26 kDa	8	8	9	8	8	6	9	5	4	8	0	0	0	0	0	18	17	14	29	37	0	0	0	0	0	1	0	1	1	3	0	0	0	0	0	2	2	0	6	7	0	0	0	0	0
276	Putative formate dehydrogenase SAUSA300_2258 OS=Staphylococcus aureus (strain USA300) GN=SAUSA300_2258 PE=3 SV=1	Q2FEI5	SAUSA300_2258	111 kDa	3	3	3	4	3	19	14	10	6	9	13	11	7	4	14	0	0	0	0	0	12	11	9	0	12	0	0	0	0	0	0	0	0	0	0	0	0	0	0	0	0	0	2	0	0
279	Alanine--tRNA ligase OS=Staphylococcus aureus (strain USA300) GN=alaS PE=3 SV=1	Q2FGA8	alaS	99 kDa	4	4	4	4	4	27	22	13	11	18	21	21	12	11	24	0	0	0	0	0	16	14	9	0	12	0	0	0	0	0	0	0	0	0	0	0	0	0	0	0	0	0	4	2	0
293	Glutamyl-tRNA(Gln) amidotransferase subunit A OS=Staphylococcus aureus (strain USA300) GN=gatA PE=3 SV=1	Q2FFJ5	gatA	53 kDa	5	3	6	6	5	16	7	15	7	10	12	13	9	4	12	0	0	0	0	0	1	3	3	0	2	0	0	0	0	0	0	0	0	0	0	0	0	0	0	0	0	0	1	0	0
334	Ribonuclease J 1 OS=Staphylococcus aureus (strain USA300) GN=rnj1 PE=3 SV=1	Q2FHZ1	rnj1	63 kDa	5	5	5	6	5	14	11	14	6	16	14	5	8	4	19	0	0	0	0	0	3	2	4	1	7	0	1	0	0	1	0	0	0	0	0	0	0	0	0	0	0	0	0	0	0
345	Glycerol kinase OS=Staphylococcus aureus (strain USA300) GN=glpK PE=3 SV=1	Q2FHD9	glpK	56 kDa	5	5	6	6	5	16	8	15	9	10	10	6	6	0	11	0	0	0	0	0	2	0	5	0	1	0	0	0	0	0	0	0	0	0	0	0	0	0	0	0	0	0	3	0	0
348	3-oxoacyl-(Acyl-carrier-protein) reductase OS=Staphylococcus aureus (strain USA300) GN=fabG PE=3 SV=1	A0A0H2XJC9	fabG	26 kDa	8	9	9	9	8	12	15	9	12	11	13	13	3	12	18	0	0	0	0	0	4	8	6	1	9	0	0	0	0	0	0	0	0	0	0	0	0	0	0	0	0	0	3	0	0
360	L-threonine dehydratase catabolic TdcB OS=Staphylococcus aureus (strain USA300) GN=tdcB PE=3 SV=1	Q2FH01	tdcB	37 kDa	6	7	7	7	7	12	9	10	5	9	0	6	9	6	10	0	0	0	0	0	0	17	11	3	16	0	0	0	0	0	0	0	0	0	0	0	0	0	0	0	0	2	4	2	2
365	Putative surface anchored protein OS=Staphylococcus aureus (strain USA300) GN=SAUSA300_2581 PE=4 SV=1	A0A0H2XF70	SAUSA300_2581	71 kDa	7	8	8	10	7	4	7	8	3	7	0	0	0	3	0	0	0	0	0	0	0	0	0	1	0	0	1	0	0	0	0	0	0	0	0	0	0	0	0	0	0	0	0	0	0
375	Glutamate-1-semialdehyde 2,1-aminomutase 2 OS=Staphylococcus aureus (strain USA300) GN=hemL2 PE=3 SV=1	Q2FFN1	hemL2	47 kDa	6	6	6	7	6	14	9	7	6	14	11	3	7	6	15	0	0	0	0	0	8	0	5	0	8	0	0	0	0	0	0	0	0	0	0	0	0	0	0	1	0	0	0	0	0
378	Putative NAD(P)H nitroreductase SAUSA300_2462 OS=Staphylococcus aureus (strain USA300) GN=SAUSA300_2462 PE=3 SV=1	Q2FDY2	SAUSA300_2462	25 kDa	8	8	8	8	8	13	15	7	6	12	10	14	9	7	20	0	0	0	0	0	5	3	4	4	13	0	0	0	0	0	0	0	0	0	0	0	0	0	0	0	0	0	0	1	0
384	Protein kinase OS=Staphylococcus aureus (strain USA300) GN=pknB PE=4 SV=1	A0A0H2XGG5	pknB	74 kDa	4	4	4	5	4	10	15	2	2	5	4	4	2	2	8	0	0	0	0	0	1	1	0	0	2	0	0	0	0	0	0	0	0	0	0	0	0	0	0	1	0	0	0	0	0
385	Carboxylic ester hydrolase OS=Staphylococcus aureus (strain USA300) GN=pnbA PE=3 SV=1	A0A0H2XHF0	pnbA	52 kDa	6	6	6	6	6	15	16	15	8	9	10	10	4	4	7	0	0	0	0	0	7	6	3	1	6	0	0	0	0	0	0	0	0	0	0	0	0	0	0	0	0	0	0	1	1
388	Imidazolonepropionase OS=Staphylococcus aureus (strain USA300) GN=hutI PE=3 SV=1	Q2FEG6	hutI	45 kDa	6	6	6	6	6	15	9	12	7	12	12	9	10	2	21	0	0	0	0	0	9	5	5	0	13	0	0	0	0	0	0	0	0	0	0	0	0	0	0	0	0	0	0	1	0
389	Glutamyl-aminopeptidase OS=Staphylococcus aureus (strain USA300) GN=SAUSA300_1691 PE=4 SV=1	A0A0H2XJ82	SAUSA300_1691	40 kDa	6	6	6	7	6	13	9	6	3	14	7	5	5	6	13	0	0	0	0	0	4	0	2	0	5	0	0	0	0	0	0	0	0	0	0	0	0	0	0	4	0	0	0	0	0
390	Staphylococcal respiratory response protein, SrrA OS=Staphylococcus aureus (strain USA300) GN=srrA PE=4 SV=1	A0A0H2XI68	srrA	28 kDa	7	8	8	8	7	12	13	10	7	12	13	10	8	3	13	0	0	0	0	0	0	6	4	1	0	0	0	0	0	0	0	0	0	0	0	0	0	0	0	0	0	1	2	0	0
394	UPF0365 protein SAUSA300_1533 OS=Staphylococcus aureus (strain USA300) GN=SAUSA300_1533 PE=3 SV=1	Q2FGF0	SAUSA300_1533	35 kDa	7	7	7	7	7	9	15	5	3	13	9	13	1	0	13	0	0	0	0	0	7	0	6	1	11	0	0	0	0	0	0	0	0	0	0	0	0	0	0	1	0	0	0	0	0
404	Uncharacterized protein OS=Staphylococcus aureus (strain USA300) GN=SAUSA300_2097 PE=4 SV=1	A0A0H2XJE5	SAUSA300_2097	24 kDa	8	8	9	8	8	13	13	10	5	12	11	12	0	3	12	0	0	0	0	0	4	0	0	3	8	0	0	0	0	0	0	0	0	0	0	0	0	0	0	0	0	0	2	1	0
407	Putative AMP-binding enzyme OS=Staphylococcus aureus (strain USA300) GN=SAUSA300_2542 PE=4 SV=1	A0A0H2XHR6	SAUSA300_2542	60 kDa	5	5	6	6	5	17	4	17	6	9	8	1	4	2	10	0	0	0	0	0	0	0	1	1	1	0	0	0	0	0	0	0	0	0	0	0	0	0	0	0	0	0	1	0	0
411	50S ribosomal protein L3 OS=Staphylococcus aureus (strain USA300) GN=rplC PE=3 SV=1	Q2FEN9	rplC	24 kDa	7	10	8	8	8	7	5	5	5	8	2	0	5	7	14	0	0	0	0	0	0	0	4	2	7	0	0	0	0	0	0	0	0	0	0	0	0	0	0	0	0	0	1	1	2
412	D-alanine--D-alanine ligase OS=Staphylococcus aureus (strain USA300) GN=ddl PE=3 SV=1	Q2FF43	ddl	40 kDa	6	6	7	7	6	13	9	9	5	7	10	2	3	8	10	0	0	0	0	0	6	0	0	0	3	0	0	0	0	0	0	0	0	0	0	0	0	1	0	0	0	0	0	0	0
417	tRNA uridine 5-carboxymethylaminomethyl modification enzyme MnmG OS=Staphylococcus aureus (strain USA300) GN=mnmG PE=3 SV=2	Q2FDE9	mnmG	70 kDa	5	5	5	5	5	20	15	11	8	13	9	10	5	4	10	0	0	0	0	0	5	5	5	0	4	0	0	0	0	0	0	0	0	0	0	0	0	0	0	0	0	0	0	0	1
427	Oxidoreductase, aldo/keto reductase family OS=Staphylococcus aureus (strain USA300) GN=SAUSA300_1728 PE=4 SV=1	A0A0H2XII4	SAUSA300_1728	31 kDa	8	8	8	8	8	7	9	8	4	8	5	6	7	8	10	0	0	0	0	0	2	4	2	2	6	0	0	0	0	0	0	0	0	0	0	0	0	1	0	0	0	0	0	0	0
435	Probable glycine dehydrogenase (decarboxylating) subunit 2 OS=Staphylococcus aureus (strain USA300) GN=gcvPB PE=3 SV=1	Q2FGI7	gcvPB	55 kDa	5	6	6	6	5	10	6	6	4	7	8	9	1	1	5	0	0	0	0	0	0	8	4	1	2	0	0	0	0	0	0	0	0	0	0	0	0	0	0	0	0	0	2	1	0
448	Probable glycine dehydrogenase (decarboxylating) subunit 1 OS=Staphylococcus aureus (strain USA300) GN=gcvPA PE=3 SV=1	Q2FGI6	gcvPA	50 kDa	3	6	6	6	6	3	6	6	3	4	3	6	6	1	6	0	0	0	0	0	2	3	3	2	5	0	0	0	0	0	0	0	0	0	0	0	0	0	0	0	0	0	2	0	0
458	Methicillin resistance protein FemB OS=Staphylococcus aureus (strain USA300) GN=femB PE=4 SV=1	A0A0H2XHG6	femB	50 kDa	6	6	6	6	6	14	11	11	5	10	6	7	7	3	7	0	0	0	0	0	6	0	3	0	5	0	0	0	0	0	0	0	0	0	0	0	0	0	0	2	0	0	0	0	0
460	Proline--tRNA ligase OS=Staphylococcus aureus (strain USA300) GN=proS PE=3 SV=1	Q2FHH5	proS	64 kDa	5	5	5	5	5	16	6	11	5	10	11	11	3	4	14	0	0	0	0	0	7	6	2	0	6	0	0	0	0	0	0	0	0	0	0	0	0	0	0	0	0	0	1	0	0
466	Uncharacterized protein OS=Staphylococcus aureus (strain USA300) GN=SAUSA300_1118 PE=4 SV=1	A0A0H2XG62	SAUSA300_1118	13 kDa	10	11	10	10	10	7	6	6	5	6	7	6	5	3	6	0	0	0	0	0	6	5	0	1	4	0	0	0	0	1	0	0	0	0	0	0	0	0	0	0	0	0	0	0	0
468	Uncharacterized protein OS=Staphylococcus aureus (strain USA300) GN=SAUSA300_2143 PE=4 SV=1	A0A0H2XI20	SAUSA300_2143	9 kDa	9	10	10	10	10	8	8	9	6	9	2	6	3	4	9	0	2	1	1	1	0	5	4	2	5	0	0	0	0	0	0	0	0	0	0	0	0	0	0	0	0	0	0	0	0
470	Alcohol dehydrogenase, zinc-containing OS=Staphylococcus aureus (strain USA300) GN=SAUSA300_0055 PE=3 SV=1	A0A0H2XI08	SAUSA300_0055	39 kDa	6	7	7	7	6	3	3	4	2	3	0	0	1	1	1	0	0	1	0	0	0	0	1	0	0	0	0	0	0	0	0	0	0	0	0	0	0	0	0	0	0	0	0	0	0
473	Phosphate acyltransferase OS=Staphylococcus aureus (strain USA300) GN=plsX PE=3 SV=1	Q2FHK9	plsX	35 kDa	6	7	7	7	6	6	7	8	4	3	1	9	6	6	0	0	2	0	1	0	0	1	2	0	0	0	0	0	0	0	0	0	0	0	0	0	0	0	0	0	0	0	0	0	0
481	Uncharacterized protein OS=Staphylococcus aureus (strain USA300) GN=SAUSA300_1904 PE=4 SV=1	A0A0H2XG38	SAUSA300_1904	7 kDa	10	11	11	11	10	5	10	6	4	6	4	6	1	4	6	0	0	0	0	0	1	4	5	2	3	0	0	0	0	0	0	0	0	0	0	0	1	0	1	0	0	0	0	0	0
483	Uncharacterized protein OS=Staphylococcus aureus (strain USA300) GN=SAUSA300_1793 PE=4 SV=1	A0A0H2XFI3	SAUSA300_1793	46 kDa	6	6	6	6	6	12	10	10	5	10	8	10	5	1	14	0	0	0	0	0	6	8	0	0	7	0	0	0	0	0	0	0	0	0	0	0	0	0	0	0	0	0	0	0	1
486	Peptidase, M20/M25/M40 family OS=Staphylococcus aureus (strain USA300) GN=SAUSA300_0105 PE=4 SV=1	A0A0H2XH30	SAUSA300_0105	43 kDa	6	6	6	6	6	15	11	8	5	12	9	8	5	0	13	0	0	0	0	0	3	1	1	0	4	0	0	0	0	0	0	0	0	0	0	0	0	0	0	3	0	0	0	0	0
493	Uncharacterized protein OS=Staphylococcus aureus (strain USA300) GN=SAUSA300_0192 PE=4 SV=1	A0A0H2XHV5	SAUSA300_0192	40 kDa	6	7	7	7	7	2	3	3	1	2	0	0	1	1	1	0	0	0	0	0	0	1	0	1	1	0	0	0	0	0	0	0	0	0	0	0	0	0	0	2	0	0	0	0	0
496	Uncharacterized protein SAUSA300_1119 OS=Staphylococcus aureus (strain USA300) GN=SAUSA300_1119 PE=3 SV=1	Q2FHL2	SAUSA300_1119	61 kDa	3	3	3	3	3	8	7	6	1	2	7	5	3	2	5	0	0	0	0	0	2	4	1	0	2	0	0	0	0	0	0	0	0	0	0	0	0	0	0	0	0	0	1	0	0
499	Signal recognition particle protein OS=Staphylococcus aureus (strain USA300) GN=ffh PE=3 SV=1	A0A0H2XH01	ffh	51 kDa	5	4	6	5	1	3	1	2	2	0	0	0	1	0	0	0	0	0	0	0	0	0	1	0	0	0	0	0	0	0	0	0	0	0	0	0	0	0	0	0	0	0	3	0	0
504	Phosphate starvation-induced protein, PhoH family OS=Staphylococcus aureus (strain USA300) GN=phoH PE=4 SV=1	A0A0H2XI11	phoH	35 kDa	7	7	7	7	7	9	8	8	2	10	8	8	6	3	9	0	0	0	0	0	4	1	4	1	6	0	0	0	0	0	0	0	0	0	0	0	0	0	0	1	0	0	0	0	0
525	NADH dehydrogenase-like protein SAUSA300_0844 OS=Staphylococcus aureus (strain USA300) GN=SAUSA300_0844 PE=3 SV=1	Q2FID4	SAUSA300_0844	44 kDa	6	6	7	7	6	7	3	4	2	5	6	0	2	4	3	0	0	0	0	0	5	0	1	1	2	0	0	0	0	0	0	0	0	0	0	0	0	0	0	0	0	0	3	1	0
528	Phosphomethylpyrimidine kinase OS=Staphylococcus aureus (strain USA300) GN=thiD PE=4 SV=1	A0A0H2XGZ0	thiD	30 kDa	8	8	8	8	8	5	9	8	4	8	7	8	4	1	9	0	0	0	0	0	4	6	2	1	4	0	0	0	0	0	0	0	0	0	0	0	0	0	0	0	0	0	2	1	0
535	Putative acyl-CoA acetyltransferase FadA OS=Staphylococcus aureus (strain USA300) GN=SAUSA300_0225 PE=3 SV=1	A0A0H2XKL6	SAUSA300_0225	42 kDa	6	6	6	6	6	5	5	4	4	7	6	4	2	0	8	0	0	0	0	0	6	0	4	0	6	0	0	0	0	0	0	0	0	0	0	0	0	2	3	5	0	0	0	0	0
539	Uncharacterized protein OS=Staphylococcus aureus (strain USA300) GN=SAUSA300_2236 PE=4 SV=1	A0A0H2XI18	SAUSA300_2236	43 kDa	6	7	7	7	6	11	5	8	3	13	3	4	5	3	11	0	0	0	0	0	0	2	1	0	0	0	0	0	0	0	0	0	0	0	0	0	0	0	0	0	0	0	2	1	0
552	ABC transporter, ATP-binding protein OS=Staphylococcus aureus (strain USA300) GN=SAUSA300_1911 PE=4 SV=1	A0A0H2XHM2	SAUSA300_1911	33 kDa	4	7	7	4	7	4	7	5	2	5	3	3	2	0	4	0	0	0	0	0	1	1	0	0	1	0	0	0	0	0	0	0	0	0	0	0	1	0	0	3	0	0	0	0	0
560	Cysteine desulfurase OS=Staphylococcus aureus (strain USA300) GN=sufS PE=4 SV=1	A0A0H2XHJ5	sufS	46 kDa	6	6	6	6	6	9	10	11	3	6	5	9	4	1	10	0	0	0	0	0	5	3	2	0	4	0	0	0	0	0	0	0	0	0	0	0	0	0	0	1	0	0	0	0	0
562	Uncharacterized protein OS=Staphylococcus aureus (strain USA300) GN=SAUSA300_1788 PE=4 SV=1	A0A0H2XJW7	SAUSA300_1788	13 kDa	10	10	10	10	10	8	7	4	5	8	7	8	3	5	8	0	0	0	0	0	3	3	1	0	3	1	1	0	0	0	0	0	0	0	0	0	0	0	0	0	0	0	0	0	0
564	Arginase OS=Staphylococcus aureus (strain USA300) GN=rocF PE=3 SV=1	A0A0H2XH65	rocF	33 kDa	7	7	7	7	7	11	9	6	6	8	7	5	5	4	5	0	0	0	0	0	1	3	2	1	4	0	1	0	0	1	0	0	0	0	0	0	0	0	0	0	0	0	0	0	0
570	Uncharacterized protein OS=Staphylococcus aureus (strain USA300) GN=SAUSA300_0420 PE=4 SV=1	A0A0H2XKB6	SAUSA300_0420	49 kDa	6	6	6	1	6	2	2	2	0	2	5	1	5	0	5	0	0	0	0	0	10	12	7	0	12	0	0	0	0	0	0	0	0	0	0	0	0	0	0	0	0	0	4	0	1
573	Aminotransferase OS=Staphylococcus aureus (strain USA300) GN=SAUSA300_1916 PE=4 SV=1	A0A0H2XJK0	SAUSA300_1916	48 kDa	6	6	6	6	6	8	8	8	4	6	8	7	4	1	9	0	0	0	0	0	4	2	1	0	5	0	0	0	0	0	0	0	0	0	0	0	0	0	0	1	0	0	0	0	0
576	Glutamate-1-semialdehyde 2,1-aminomutase 1 OS=Staphylococcus aureus (strain USA300) GN=hemL1 PE=3 SV=1	Q2FG69	hemL1	46 kDa	6	6	7	1	6	6	4	5	0	3	9	0	3	0	7	0	0	0	0	0	2	0	2	0	3	0	0	0	0	0	0	0	0	0	0	0	0	0	0	0	0	0	2	0	0
577	Anti-sigma factor antagonist OS=Staphylococcus aureus (strain USA300) GN=rsbV PE=3 SV=1	A0A0H2XG98	rsbV	12 kDa	10	11	11	11	10	7	7	7	2	8	6	7	0	2	8	0	0	0	0	0	0	6	2	1	6	0	0	0	0	0	0	0	0	0	0	0	0	0	0	0	0	0	1	1	0
578	Enoyl-[acyl-carrier-protein] reductase [NADPH] OS=Staphylococcus aureus (strain USA300) GN=SAUSA300_0912 PE=3 SV=1	A0A0H2XIJ1	SAUSA300_0912	28 kDa	7	8	8	8	7	6	7	6	6	5	6	4	3	2	7	0	0	0	0	0	0	2	4	1	1	0	0	0	0	0	0	0	0	0	0	0	0	0	0	0	0	0	5	0	0
581	RNA methyltransferase, TrmH family, group 3 OS=Staphylococcus aureus (strain USA300) GN=SAUSA300_0517 PE=4 SV=1	A0A0H2XIQ1	SAUSA300_0517	27 kDa	8	8	8	8	8	9	7	5	6	4	7	4	4	2	6	0	0	0	0	0	3	3	2	0	4	0	1	0	0	1	0	0	0	0	0	0	0	0	0	0	0	0	0	0	0
586	Homoserine dehydrogenase OS=Staphylococcus aureus (strain USA300) GN=SAUSA300_1226 PE=3 SV=1	A0A0H2XHR4	SAUSA300_1226	47 kDa	5	6	6	6	5	8	6	9	3	5	2	5	4	2	0	0	0	0	0	0	0	4	1	1	0	0	0	0	0	0	0	0	0	0	0	0	0	0	0	0	0	0	1	1	0
592	Oligopeptide permease, peptide-binding protein OS=Staphylococcus aureus (strain USA300) GN=opp-1A PE=4 SV=1	A0A0H2XH66	opp-1A	60 kDa	5	5	6	1	5	7	1	2	0	5	5	0	1	0	4	0	0	0	0	0	0	0	2	0	0	0	0	0	0	0	0	0	0	0	0	0	0	0	0	0	0	0	1	0	0
603	Aminotransferase, class I OS=Staphylococcus aureus (strain USA300) GN=SAUSA300_2497 PE=4 SV=1	A0A0H2XFY9	SAUSA300_2497	43 kDa	6	7	7	7	6	6	5	4	2	7	6	7	0	2	5	0	0	0	0	0	0	6	0	0	0	0	0	0	0	0	0	0	0	0	0	0	1	0	1	0	0	0	0	0	0
604	Conserved virulence factor B OS=Staphylococcus aureus (strain USA300) GN=cvfB PE=3 SV=1	Q2FH47	cvfB	34 kDa	7	7	7	7	7	5	6	3	3	5	6	4	3	3	6	0	0	0	0	0	3	2	2	1	3	0	0	0	1	1	0	0	0	0	0	0	0	0	0	0	0	0	0	0	0
616	Cystathionine gamma-synthase OS=Staphylococcus aureus (strain USA300) GN=metB PE=3 SV=1	A0A0H2XFF8	metB	41 kDa	6	7	7	7	6	5	4	3	2	5	4	5	2	2	4	0	0	0	0	0	0	5	2	1	0	0	0	0	0	0	0	0	0	0	0	0	0	0	0	0	0	1	2	1	0
617	Redox-sensing transcriptional repressor Rex OS=Staphylococcus aureus (strain USA300) GN=rex PE=3 SV=1	Q2FF78	rex	24 kDa	8	9	9	9	8	5	5	5	4	5	5	3	0	2	7	0	0	0	0	0	3	4	0	0	1	0	0	0	0	0	0	0	0	0	0	0	0	0	0	0	0	0	2	0	0
618	Guanylate kinase OS=Staphylococcus aureus (strain USA300) GN=gmk PE=3 SV=1	Q2FHM9	gmk	24 kDa	8	6	6	6	6	3	2	2	2	2	3	2	2	2	2	0	0	0	0	0	2	2	2	0	2	0	0	0	0	0	0	0	0	0	0	0	0	0	0	2	0	0	0	0	0
627	ATP synthase subunit b OS=Staphylococcus aureus (strain USA300) GN=atpF PE=3 SV=1	Q2FF20	atpF	20 kDa	9	10	10	10	9	10	7	1	1	5	7	7	1	1	9	0	0	0	0	0	1	1	0	0	1	0	0	0	0	0	0	0	0	0	0	0	1	0	0	0	0	0	0	0	0
632	Putative peptidase OS=Staphylococcus aureus (strain USA300) GN=SAUSA300_2087 PE=4 SV=1	A0A0H2XJH8	SAUSA300_2087	43 kDa	6	6	6	6	6	8	10	5	2	5	3	6	2	0	2	0	0	0	0	0	1	2	1	0	1	0	0	0	0	0	0	0	0	0	0	0	0	0	0	1	0	0	0	0	0
639	Nucleoid-associated protein SAUSA300_0453 OS=Staphylococcus aureus (strain USA300) GN=SAUSA300_0453 PE=3 SV=1	Q2FJG3	SAUSA300_0453	12 kDa	10	11	10	10	10	5	6	3	2	3	5	3	1	2	5	0	0	0	0	0	0	4	0	0	2	0	0	0	0	0	0	0	0	0	0	0	0	0	0	0	0	0	0	0	1
641	Putative N-acetyltransferase OS=Staphylococcus aureus (strain USA300) GN=SAUSA300_2631 PE=3 SV=1	A0A0H2XIG4	SAUSA300_2631	30 kDa	8	8	8	8	8	4	8	4	2	7	3	4	2	1	6	0	0	0	0	0	2	4	0	0	1	0	0	0	0	0	0	0	0	0	0	1	0	0	0	1	0	0	0	0	0
656	Aldehyde dehydrogenase OS=Staphylococcus aureus (strain USA300) GN=aldA2 PE=3 SV=1	A0A0H2XFU7	aldA2	52 kDa	6	6	6	6	6	5	5	6	3	3	6	6	5	0	6	0	0	0	0	0	2	3	0	0	1	0	0	0	0	0	0	0	0	0	0	0	0	0	0	0	0	0	1	0	0
657	Putative transcriptional regulator OS=Staphylococcus aureus (strain USA300) GN=SAUSA300_2563 PE=4 SV=1	A0A0H2XID1	SAUSA300_2563	18 kDa	9	10	10	10	10	3	4	4	3	3	1	5	2	3	3	0	0	0	0	0	0	2	2	0	2	0	0	0	0	0	0	0	0	0	0	0	0	0	0	0	0	0	2	2	0
659	Lipid II:glycine glycyltransferase OS=Staphylococcus aureus (strain USA300) GN=femX PE=3 SV=1	Q2FEM9	femX	49 kDa	6	6	6	6	6	6	2	5	3	5	3	3	5	1	7	0	0	0	0	0	2	1	1	0	3	0	0	0	0	0	0	0	0	0	0	0	0	0	0	1	0	0	0	0	0
669	Isochorismatase family protein OS=Staphylococcus aureus (strain USA300) GN=SAUSA300_2580 PE=4 SV=1	A0A0H2XFN8	SAUSA300_2580	21 kDa	8	9	9	9	8	3	4	2	5	6	3	5	0	5	7	0	0	0	0	0	0	4	2	0	2	0	0	0	0	0	0	0	0	0	0	0	0	0	0	1	0	0	0	0	0
676	Decarboxylase family protein OS=Staphylococcus aureus (strain USA300) GN=SAUSA300_0666 PE=4 SV=1	A0A0H2XHT4	SAUSA300_0666	21 kDa	8	9	9	9	9	5	6	3	3	5	1	5	0	1	5	0	0	0	0	0	0	3	0	0	1	0	0	0	0	0	0	0	0	0	0	0	0	0	0	1	0	0	0	0	0
682	4-hydroxy-tetrahydrodipicolinate reductase OS=Staphylococcus aureus (strain USA300) GN=dapB PE=3 SV=1	Q2FH42	dapB	27 kDa	8	8	8	1	8	4	7	1	0	2	3	5	1	0	8	0	0	0	0	0	0	0	1	0	3	0	0	0	0	0	0	0	0	0	0	1	1	0	0	4	0	0	0	0	0
687	RNA polymerase sigma factor OS=Staphylococcus aureus (strain USA300) GN=rpoF PE=3 SV=1	A0A0H2XE01	rpoF	29 kDa	7	7	7	7	7	4	4	2	1	4	3	1	1	1	5	0	0	0	0	0	1	0	0	0	0	0	0	0	0	0	0	1	0	0	0	0	0	0	0	0	0	0	0	0	0
691	Uncharacterized protein OS=Staphylococcus aureus (strain USA300) GN=SAUSA300_2246 PE=4 SV=1	A0A0H2XKI4	SAUSA300_2246	13 kDa	10	11	11	11	10	5	5	3	2	6	5	5	0	1	3	0	0	0	0	0	0	2	0	1	1	0	0	0	0	0	0	0	0	0	0	0	0	0	0	1	0	0	0	0	0
706	UPF0154 protein SAUSA300_1240 OS=Staphylococcus aureus (strain USA300) GN=SAUSA300_1240 PE=3 SV=1	A0A0H2XFT2	SAUSA300_1240	11 kDa	10	11	10	10	10	7	3	2	2	2	2	0	0	1	2	0	0	0	0	0	0	2	0	0	0	0	0	0	0	0	0	0	0	0	0	0	0	0	0	1	0	0	0	0	0
709	Diphosphomevalonate decarboxylase OS=Staphylococcus aureus (strain USA300) GN=mvaD PE=4 SV=1	A0A0H2XIV6	mvaD	37 kDa	7	7	7	1	7	7	6	2	0	5	5	6	1	0	3	0	0	0	0	0	1	0	1	0	2	0	0	0	0	0	0	0	0	0	0	0	0	0	0	1	0	0	0	0	0
710	30S ribosomal protein S21 OS=Staphylococcus aureus (strain USA300) GN=rpsU PE=3 SV=1	Q2FGE8	rpsU	7 kDa	10	11	11	11	10	9	5	5	1	4	3	3	0	2	2	0	0	0	0	0	0	2	2	0	0	0	0	0	0	0	0	0	0	0	0	0	0	0	0	0	0	0	1	0	0
713	Putative D-isomer specific 2-hydroxyacid dehydrogenase OS=Staphylococcus aureus (strain USA300) GN=SAUSA300_0179 PE=3 SV=1	A0A0H2XFP0	SAUSA300_0179	38 kDa	6	7	7	7	6	6	2	3	1	3	3	2	1	2	2	0	0	0	0	0	0	1	1	0	0	0	0	0	0	0	0	0	0	0	0	0	2	0	0	0	0	0	0	0	0
724	Tributyrin esterase OS=Staphylococcus aureus (strain USA300) GN=estA PE=4 SV=1	A0A0H2XFN6	estA	29 kDa	8	8	9	8	8	4	5	2	1	6	3	3	0	0	5	0	0	0	0	0	0	0	0	0	3	0	0	0	0	0	0	0	0	0	0	0	1	0	0	2	0	0	0	0	0
726	Uncharacterized protein OS=Staphylococcus aureus (strain USA300) GN=SAUSA300_0198 PE=4 SV=1	A0A0H2XFU2	SAUSA300_0198	36 kDa	7	7	7	1	7	4	3	5	0	3	5	2	2	0	4	0	0	0	0	0	0	1	0	0	3	0	0	0	0	0	0	0	0	0	0	0	0	0	0	1	0	0	0	0	0
728	Peptide methionine sulfoxide reductase MsrA OS=Staphylococcus aureus (strain USA300) GN=msrA PE=3 SV=1	A0A0H2XEQ6	msrA	20 kDa	9	9	9	9	9	4	6	2	2	4	4	5	0	0	7	0	0	0	0	0	0	1	0	0	1	0	0	0	0	0	0	0	0	0	0	0	0	0	0	1	0	0	0	0	0
730	Uncharacterized protein OS=Staphylococcus aureus (strain USA300) GN=SAUSA300_1729 PE=4 SV=1	A0A0H2XHD3	SAUSA300_1729	35 kDa	7	7	7	7	7	2	2	2	1	4	1	2	1	4	6	0	0	0	0	0	1	0	1	0	3	0	0	0	0	0	0	0	0	0	0	0	0	1	0	4	0	0	0	0	0
731	DegV family protein OS=Staphylococcus aureus (strain USA300) GN=SAUSA300_0733 PE=4 SV=1	A0A0H2XED7	SAUSA300_0733	32 kDa	7	8	8	8	7	3	4	2	1	3	3	3	1	1	4	0	0	0	0	0	0	3	0	1	0	0	0	0	0	0	0	0	0	0	0	0	1	0	0	0	0	0	0	0	0
732	Uncharacterized protein OS=Staphylococcus aureus (strain USA300) GN=SAUSA300_1247 PE=4 SV=1	A0A0H2XFE3	SAUSA300_1247	18 kDa	9	10	10	10	9	4	1	2	3	4	4	2	2	1	6	0	0	0	0	0	1	3	0	0	0	0	0	0	0	0	0	0	0	0	0	0	0	0	0	0	0	0	0	0	1
739	SUF system FeS assembly protein, NifU family OS=Staphylococcus aureus (strain USA300) GN=SAUSA300_0821 PE=4 SV=1	A0A0H2XJC0	SAUSA300_0821	17 kDa	9	10	10	10	9	2	3	3	3	2	1	3	1	2	2	0	0	0	0	0	0	2	1	0	0	0	0	0	0	0	0	0	0	0	0	0	0	0	0	0	0	0	1	0	0
740	NAD dependent epimerase/dehydratase family protein OS=Staphylococcus aureus (strain USA300) GN=SAUSA300_2387 PE=4 SV=1	A0A0H2XGM0	SAUSA300_2387	31 kDa	7	8	8	8	7	3	2	2	1	3	2	3	2	2	4	0	0	0	0	0	0	2	0	1	0	0	0	0	0	0	0	0	0	0	0	0	0	1	0	0	0	0	0	0	0
749	Uncharacterized protein OS=Staphylococcus aureus (strain USA300) GN=SAUSA300_1506 PE=4 SV=1	A0A0H2XHN9	SAUSA300_1506	12 kDa	10	10	10	10	10	3	2	1	1	2	2	2	1	1	3	0	0	0	0	0	2	0	0	0	1	0	0	0	0	1	0	0	0	0	0	0	0	0	0	0	0	0	0	0	0
751	Putative endoribonuclease L-PSP OS=Staphylococcus aureus (strain USA300) GN=SAUSA300_0474 PE=4 SV=1	A0A0H2XK95	SAUSA300_0474	14 kDa	10	11	10	10	10	4	4	2	1	2	5	2	1	0	3	0	0	0	0	0	1	1	0	0	2	0	0	0	0	0	0	0	0	0	0	0	0	0	1	0	0	0	0	0	0
752	DNA-3-methyladenine glycosidase OS=Staphylococcus aureus (strain USA300) GN=tag PE=4 SV=1	A0A0H2XEA5	tag	21 kDa	8	9	9	9	8	3	3	3	1	2	2	3	0	1	4	0	0	0	0	0	2	2	1	0	3	0	0	0	0	0	0	0	0	0	0	0	0	0	0	1	0	0	0	0	0
753	ABC transporter, ATP-binding protein OS=Staphylococcus aureus (strain USA300) GN=SAUSA300_2453 PE=3 SV=1	A0A0H2XHT0	SAUSA300_2453	26 kDa	7	8	8	8	8	1	6	2	1	2	0	0	0	0	0	0	0	0	0	0	0	0	0	0	0	0	1	0	0	1	0	0	0	0	0	0	4	3	3	4	0	0	1	0	0
762	Orotidine 5'-phosphate decarboxylase OS=Staphylococcus aureus (strain USA300) GN=pyrF PE=3 SV=1	Q2FHN4	pyrF	26 kDa	8	8	9	8	8	2	2	2	2	3	2	4	0	1	5	0	0	0	0	0	1	0	0	0	3	0	0	0	0	0	0	0	0	0	0	0	0	0	0	1	0	0	0	0	0
796	Peroxide-responsive repressor PerR OS=Staphylococcus aureus (strain USA300) GN=perR PE=3 SV=1	Q2FFN4	perR	17 kDa	9	10	10	10	9	3	2	2	2	2	1	2	2	1	0	0	0	0	0	0	0	2	1	1	0	0	0	0	0	0	0	0	0	0	0	0	0	0	0	0	0	0	1	0	0
798	Transcription termination factor Rho OS=Staphylococcus aureus (strain USA300) GN=rho PE=3 SV=1	A0A0H2XGJ3	rho	50 kDa	5	4	6	6	5	3	1	3	1	1	2	0	1	0	2	0	0	0	0	0	0	0	2	0	0	0	0	0	0	0	0	0	0	0	0	0	0	0	0	0	0	0	2	0	0
807	Uncharacterized protein OS=Staphylococcus aureus (strain USA300) GN=SAUSA300_0552 PE=4 SV=1	A0A0H2XIE3	SAUSA300_0552	25 kDa	8	8	8	8	8	1	4	3	1	3	1	3	1	0	5	0	0	0	0	0	0	0	0	0	2	0	0	0	0	0	0	0	0	0	0	0	0	0	0	1	0	0	0	0	0
809	Aminotransferase, class V OS=Staphylococcus aureus (strain USA300) GN=SAUSA300_1579 PE=4 SV=1	A0A0H2XKI8	SAUSA300_1579	42 kDa	6	6	7	7	6	6	4	1	1	2	3	0	1	1	4	0	0	0	0	0	1	0	0	0	1	0	0	0	0	0	0	0	0	0	0	0	0	0	0	0	0	0	1	0	0
819	Acetyltransferase, GNAT family OS=Staphylococcus aureus (strain USA300) GN=SAUSA300_0343 PE=4 SV=1	A0A0H2XG13	SAUSA300_0343	21 kDa	9	9	9	9	9	1	1	1	1	2	2	3	0	1	5	0	0	0	0	0	2	1	1	0	2	0	0	0	0	0	0	0	0	0	0	0	1	1	2	2	0	0	0	0	0
833	Ribosomal RNA small subunit methyltransferase E OS=Staphylococcus aureus (strain USA300) GN=SAUSA300_1537 PE=3 SV=1	A0A0H2XIG3	SAUSA300_1537	28 kDa	7	8	8	1	8	1	3	2	0	2	0	3	1	0	2	0	0	0	0	0	0	1	0	0	2	0	0	0	0	0	0	0	0	0	0	0	0	1	0	2	0	0	0	0	0
835	Cytidylate kinase OS=Staphylococcus aureus (strain USA300) GN=cmk PE=4 SV=1	A0A0H2XGA5	cmk	21 kDa	8	8	9	8	8	3	3	2	1	3	3	2	0	0	3	0	0	0	0	0	1	0	0	0	2	0	0	0	0	0	0	0	0	0	0	0	0	0	0	0	0	0	1	0	0
839	Lipoyl synthase OS=Staphylococcus aureus (strain USA300) GN=lipA PE=3 SV=1	Q2FIE9	lipA	35 kDa	7	7	7	1	7	3	2	2	0	1	4	2	1	0	4	0	0	0	0	0	1	1	0	0	0	0	0	0	0	0	0	0	0	0	0	0	0	0	0	1	0	0	0	0	0
843	Protein-export membrane protein SecF OS=Staphylococcus aureus (strain USA300) GN=secF PE=3 SV=1	A0A0H2XF56	secF	82 kDa	5	5	5	1	5	2	1	2	0	3	1	1	1	0	1	0	0	0	0	0	0	0	0	0	0	0	0	0	0	0	0	0	0	0	0	0	2	0	0	0	0	0	1	0	0
850	Preprotein translocase, YajC subunit OS=Staphylococcus aureus (strain USA300) GN=yajC PE=4 SV=1	A0A0H2XGP1	yajC	10 kDa	10	11	10	10	10	1	2	1	2	2	2	1	1	0	2	0	0	0	0	0	1	2	0	0	1	0	0	0	0	0	0	0	0	0	0	0	0	1	2	1	0	0	0	0	0
859	Adenine phosphoribosyltransferase OS=Staphylococcus aureus (strain USA300) GN=apt PE=3 SV=1	Q2FG92	apt	19 kDa	9	9	9	9	9	2	1	1	2	2	2	2	0	2	4	0	0	0	0	0	1	1	1	0	0	0	0	0	0	0	0	0	0	0	0	0	0	0	0	1	0	0	0	0	0
866	Gluconate kinase OS=Staphylococcus aureus (strain USA300) GN=gntK PE=3 SV=1	A0A0H2XIM0	gntK	58 kDa	5	6	6	6	6	1	2	2	1	2	0	1	1	0	2	0	0	0	0	0	0	1	0	0	2	0	0	0	0	0	0	0	0	0	0	0	0	0	0	2	0	0	0	0	0
867	Uncharacterized protein OS=Staphylococcus aureus (strain USA300) GN=SAUSA300_0679 PE=4 SV=1	A0A0H2XI15	SAUSA300_0679	15 kDa	8	8	8	8	8	2	2	2	1	1	1	3	1	0	2	0	0	0	0	0	1	0	1	0	1	0	0	0	0	0	0	0	0	0	0	0	0	0	0	1	0	0	0	0	0
874	Uncharacterized protein OS=Staphylococcus aureus (strain USA300) GN=SAUSA300_0740 PE=4 SV=1	A0A0H2XJ54	SAUSA300_0740	26 kDa	8	8	1	1	8	3	2	0	0	2	3	3	0	0	4	0	0	0	0	0	1	0	0	0	2	0	0	0	0	0	0	0	0	0	0	0	0	0	0	1	0	0	0	0	0
883	Deoxynucleoside kinase family protein OS=Staphylococcus aureus (strain USA300) GN=SAUSA300_0541 PE=4 SV=1	A0A0H2XHX5	SAUSA300_0541	26 kDa	8	8	9	8	8	2	2	1	2	2	2	2	0	0	4	0	0	0	0	0	0	0	0	1	1	0	0	0	0	0	0	0	0	0	0	0	0	0	0	1	0	0	0	0	0
908	Uncharacterized protein OS=Staphylococcus aureus (strain USA300) GN=SAUSA300_0287 PE=4 SV=1	A0A0H2XDF9	SAUSA300_0287	11 kDa	10	11	11	1	1	1	1	1	0	0	0	0	0	0	0	0	0	0	0	0	0	2	1	0	0	0	0	0	0	0	0	0	0	0	0	0	1	1	0	0	0	0	1	0	0
919	Acylphosphatase OS=Staphylococcus aureus (strain USA300) GN=acyP PE=3 SV=1	Q2FH34	acyP	10 kDa	10	11	11	11	10	1	1	1	1	1	1	1	1	1	2	0	0	0	0	0	0	1	1	0	0	0	0	0	0	0	0	0	0	0	0	0	0	0	0	0	0	0	1	0	0
939	UPF0223 protein SAUSA300_0997 OS=Staphylococcus aureus (strain USA300) GN=SAUSA300_0997 PE=3 SV=1	Q2FHY3	SAUSA300_0997	11 kDa	10	11	11	11	10	3	2	1	1	1	1	1	0	1	2	0	0	0	0	0	0	1	0	0	1	0	0	0	0	0	0	0	0	0	0	0	0	0	0	0	0	0	1	0	0
955	Low molecular weight protein-tyrosine-phosphatase PtpA OS=Staphylococcus aureus (strain USA300) GN=ptpA PE=3 SV=1	Q2FFL4	ptpA	17 kDa	1	10	10	10	9	0	1	1	1	2	0	2	0	1	2	0	0	0	0	0	0	1	0	0	0	0	0	0	0	0	0	0	0	0	0	0	0	0	0	0	0	0	1	0	0
990	Nitroreductase family protein OS=Staphylococcus aureus (strain USA300) GN=SAUSA300_1986 PE=4 SV=1	A0A0H2XDT0	SAUSA300_1986	24 kDa	8	9	9	1	8	1	2	1	0	1	1	1	0	0	1	0	0	0	0	0	0	0	0	0	1	0	0	0	0	0	0	0	0	0	0	0	0	0	0	0	0	0	1	0	0
170	Elastin-binding protein EbpS OS=Staphylococcus aureus (strain USA300) GN=ebpS PE=3 SV=3	Q2FGW1	ebpS	53 kDa	5	4	6	6	5	13	5	10	5	13	12	7	0	0	13	0	0	0	0	0	5	6	2	0	5	0	0	0	0	0	0	0	0	0	0	0	0	0	0	0	0	0	0	0	0
194	Serine protease SplE OS=Staphylococcus aureus (strain USA300) GN=splE PE=3 SV=1	Q2FFT3	splE	26 kDa	8	9	9	9	8	12	11	10	8	10	0	0	0	0	0	30	31	38	23	31	0	0	0	0	0	0	0	0	0	0	0	0	0	0	0	0	0	0	0	3	0	0	0	0	0
228	Staphylocoagulase OS=Staphylococcus aureus (strain USA300) GN=coa PE=4 SV=1	A0A0H2XHP9	coa	69 kDa	6	6	6	6	6	9	8	10	14	14	0	0	1	0	2	0	0	0	0	0	0	0	0	0	0	10	8	11	9	7	0	0	0	0	0	0	0	0	0	0	0	0	0	0	0
246	Septation ring formation regulator EzrA OS=Staphylococcus aureus (strain USA300) GN=ezrA PE=3 SV=1	Q2FG20	ezrA	66 kDa	5	5	5	5	5	25	13	19	11	22	21	20	15	10	24	0	0	0	0	0	17	18	12	3	12	0	0	0	0	0	0	0	0	0	0	0	0	0	0	0	0	0	0	0	0
257	Aldehyde-alcohol dehydrogenase OS=Staphylococcus aureus (strain USA300) GN=adhE PE=3 SV=1	A0A0H2XG10	adhE	95 kDa	4	2	4	2	4	18	12	11	3	13	11	6	11	1	17	0	0	0	0	0	6	4	1	0	5	0	0	0	0	0	0	0	0	0	0	0	0	0	0	0	0	0	0	0	0
261	Phenol-soluble modulin alpha 2 peptide OS=Staphylococcus aureus (strain USA300) GN=psmA2 PE=1 SV=1	P0C7Z2	psmA2	2 kDa	12	12	12	12	11	9	5	16	16	26	6	5	17	18	17	0	0	0	0	0	5	2	2	4	2	0	0	0	0	0	0	0	0	0	0	0	0	0	0	0	0	0	0	0	0
271	UPF0051 protein SAUSA300_0822 OS=Staphylococcus aureus (strain USA300) GN=SAUSA300_0822 PE=3 SV=1	Q2FIF6	SAUSA300_0822	53 kDa	5	5	5	6	5	25	10	24	11	19	22	10	14	2	20	0	0	0	0	0	6	2	0	1	7	0	0	0	0	0	0	0	0	0	0	0	0	0	0	0	0	0	0	0	0
307	Aspartate--tRNA ligase OS=Staphylococcus aureus (strain USA300) GN=aspS PE=3 SV=1	Q2FG97	aspS	67 kDa	5	5	5	5	5	19	18	20	4	19	14	18	5	5	27	0	0	0	0	0	9	12	6	0	9	0	0	0	0	0	0	0	0	0	0	0	0	0	0	0	0	0	0	0	0
308	TelA-like protein SAUSA300_1299 OS=Staphylococcus aureus (strain USA300) GN=SAUSA300_1299 PE=3 SV=1	Q2FH32	SAUSA300_1299	43 kDa	6	6	6	6	6	24	22	22	14	18	21	21	15	3	24	0	0	0	0	0	11	12	2	0	9	0	0	0	0	0	0	0	0	0	0	0	0	0	0	0	0	0	0	0	0
313	Putative transcriptional regulator OS=Staphylococcus aureus (strain USA300) GN=SAUSA300_2259 PE=4 SV=1	A0A0H2XHQ0	SAUSA300_2259	34 kDa	7	7	7	7	7	10	14	4	3	9	11	10	5	3	14	0	0	0	0	0	4	0	2	2	6	0	0	0	0	0	0	0	0	0	0	0	0	0	0	0	0	0	0	0	0
324	UvrABC system protein A OS=Staphylococcus aureus (strain USA300) GN=uvrA PE=3 SV=1	A0A0H2XF85	uvrA	105 kDa	4	4	4	4	4	21	17	9	1	7	14	16	6	0	18	0	0	0	0	0	4	7	2	0	10	0	0	0	0	0	0	0	0	0	0	0	0	0	0	0	0	0	0	0	0
329	Fibronectin-binding protein A OS=Staphylococcus aureus (strain USA300) GN=fnbA PE=3 SV=1	Q2FE03	fnbA	112 kDa	5	5	6	6	5	4	2	3	3	2	0	0	0	0	0	0	0	0	0	0	0	0	0	0	0	9	8	3	2	5	0	1	0	0	1	0	0	0	0	0	0	0	0	0	0
337	Alcohol dehydrogenase, zinc-containing OS=Staphylococcus aureus (strain USA300) GN=SAUSA300_2147 PE=4 SV=1	A0A0H2XIR0	SAUSA300_2147	36 kDa	6	7	7	7	7	18	15	16	10	15	1	11	10	13	17	0	0	0	0	0	0	12	5	0	10	0	0	0	0	0	0	0	0	0	0	0	0	0	0	0	0	0	0	0	0
364	Putative phage infection protein OS=Staphylococcus aureus (strain USA300) GN=SAUSA300_2578 PE=4 SV=1	A0A0H2XF74	SAUSA300_2578	109 kDa	3	3	6	7	3	1	1	1	1	1	0	1	2	1	1	0	0	0	0	0	0	0	0	0	0	0	0	0	0	0	0	0	2	0	0	0	0	0	0	0	0	0	0	0	0
395	Uridylate kinase OS=Staphylococcus aureus (strain USA300) GN=pyrH PE=3 SV=1	Q2FHI0	pyrH	26 kDa	8	8	8	8	8	7	8	5	5	11	7	6	5	3	12	0	0	0	0	0	5	5	4	2	6	0	0	0	0	0	0	0	0	0	0	0	0	0	0	0	0	0	0	0	0
398	Oxidoreductase, aldo/keto reductase family OS=Staphylococcus aureus (strain USA300) GN=SAUSA300_0688 PE=4 SV=1	A0A0H2XG74	SAUSA300_0688	32 kDa	7	8	8	8	8	11	11	8	10	8	9	10	7	3	10	0	0	0	0	0	0	6	3	1	7	0	0	0	0	0	0	0	0	0	0	0	0	0	0	0	0	0	0	0	0
399	DNA topoisomerase 4 subunit A OS=Staphylococcus aureus (strain USA300) GN=parC PE=3 SV=1	A0A0H2XDR6	parC	91 kDa	4	4	4	4	4	13	17	8	7	10	6	13	4	0	19	0	0	0	0	0	6	6	7	1	10	0	0	0	0	0	0	0	0	0	0	0	0	0	0	0	0	0	0	0	0
413	Phenol-soluble modulin alpha 3 peptide OS=Staphylococcus aureus (strain USA300) GN=psmA3 PE=1 SV=1	P0C804	psmA3	3 kDa	12	12	12	12	12	3	4	11	11	22	3	2	9	13	18	0	0	0	0	0	0	1	3	4	7	0	0	0	0	0	0	0	0	0	0	0	0	0	0	0	0	0	0	0	0
415	Uncharacterized protein OS=Staphylococcus aureus (strain USA300) GN=SAUSA300_1740 PE=4 SV=1	A0A0H2XGK8	SAUSA300_1740	36 kDa	8	8	8	8	8	9	9	6	2	4	5	7	1	0	4	0	0	0	0	0	3	6	3	2	6	0	0	0	0	0	0	0	0	0	0	0	0	0	0	0	0	0	0	0	0
420	Uncharacterized protein OS=Staphylococcus aureus (strain USA300) GN=SAUSA300_2094 PE=4 SV=1	A0A0H2XHA0	SAUSA300_2094	53 kDa	6	6	6	6	6	10	16	16	8	13	11	12	9	1	15	0	0	0	0	0	4	5	2	0	4	0	0	0	0	0	0	0	0	0	0	0	0	0	0	0	0	0	0	0	0
421	Uncharacterized protein OS=Staphylococcus aureus (strain USA300) GN=SAUSA300_0841 PE=4 SV=1	A0A0H2XK09	SAUSA300_0841	39 kDa	6	6	6	6	6	12	14	13	5	13	11	14	6	2	19	0	0	0	0	0	8	4	2	0	9	0	0	0	0	0	0	0	0	0	0	0	0	0	0	0	0	0	0	0	0
428	tRNA pseudouridine synthase B OS=Staphylococcus aureus (strain USA300) GN=truB PE=3 SV=1	Q2FHG7	truB	35 kDa	7	7	7	7	7	17	13	11	6	19	12	11	5	4	15	0	0	0	0	0	5	4	2	0	2	0	0	0	0	0	0	0	0	0	0	0	0	0	0	0	0	0	0	0	0
438	Transcriptional regulatory protein WalR OS=Staphylococcus aureus (strain USA300) GN=walR PE=3 SV=1	Q2FKN8	walR	27 kDa	7	8	8	8	8	8	13	9	5	13	4	10	8	1	14	0	0	0	0	0	0	5	0	0	11	0	0	0	0	0	0	0	0	0	0	0	0	0	0	0	0	0	0	0	0
453	Zn-binding lipoprotein adcA-like protein OS=Staphylococcus aureus (strain USA300) GN=SAUSA300_2351 PE=3 SV=1	A0A0H2XDI1	SAUSA300_2351	59 kDa	5	8	5	5	5	13	5	6	1	10	9	0	7	0	6	0	0	0	0	0	2	0	0	0	6	0	0	0	0	0	0	0	0	0	0	0	0	0	0	0	0	0	0	0	0
462	FtsK/SpoIIIE family protein OS=Staphylococcus aureus (strain USA300) GN=SAUSA300_1687 PE=4 SV=1	A0A0H2XK12	SAUSA300_1687	145 kDa	3	3	3	3	3	15	13	10	1	8	11	7	6	3	9	0	0	0	0	0	2	4	0	0	4	0	0	0	0	0	0	0	0	0	0	0	0	0	0	0	0	0	0	0	0
464	DNA ligase OS=Staphylococcus aureus (strain USA300) GN=ligA PE=3 SV=1	Q2FFJ1	ligA	75 kDa	4	5	5	5	5	5	2	5	2	2	0	7	0	3	1	0	0	0	0	0	1	2	0	0	1	0	0	0	0	0	0	0	0	0	0	0	0	0	0	0	0	0	0	0	0
469	CamS sex pheromone cAM373 OS=Staphylococcus aureus (strain USA300) GN=SAUSA300_1884 PE=4 SV=1	A0A0H2XG95	SAUSA300_1884	45 kDa	6	6	6	6	6	12	10	6	3	11	8	3	7	0	10	0	0	0	0	0	6	0	6	0	8	0	0	0	0	0	0	0	0	0	0	0	0	0	0	0	0	0	0	0	0
474	Chaperone protein DnaJ OS=Staphylococcus aureus (strain USA300) GN=dnaJ PE=3 SV=1	Q2FGE4	dnaJ	42 kDa	6	6	6	8	6	9	7	6	2	6	10	5	5	0	13	0	0	0	0	0	6	0	2	0	7	0	0	0	0	0	0	0	0	0	0	0	0	0	0	0	0	0	0	0	0
476	DegV family protein OS=Staphylococcus aureus (strain USA300) GN=SAUSA300_1318 PE=4 SV=1	A0A0H2XI23	SAUSA300_1318	31 kDa	7	7	7	7	7	14	12	11	5	9	13	13	5	4	15	0	0	0	0	0	5	2	1	0	2	0	0	0	0	0	0	0	0	0	0	0	0	0	0	0	0	0	0	0	0
477	GTP pyrophosphokinase OS=Staphylococcus aureus (strain USA300) GN=SAUSA300_1590 PE=3 SV=1	A0A0H2XKG5	SAUSA300_1590	85 kDa	4	5	5	5	4	17	9	12	5	11	0	7	2	3	1	0	0	0	0	0	0	2	0	0	0	0	0	0	0	0	0	0	0	0	0	0	0	0	0	0	0	0	0	0	0
489	Invertase OS=Staphylococcus aureus (strain USA300) GN=scrB PE=3 SV=1	A0A0H2XJW3	scrB	58 kDa	5	5	5	6	5	11	6	5	5	9	8	0	6	1	5	0	0	0	0	0	2	0	1	2	4	0	0	0	0	0	0	0	0	0	0	0	0	0	0	0	0	0	0	0	0
490	UDP-N-acetylmuramoylalanine--D-glutamate ligase OS=Staphylococcus aureus (strain USA300) GN=murD PE=3 SV=1	Q2FHQ4	murD	50 kDa	3	3	6	6	3	9	10	9	2	5	2	5	2	0	7	0	0	0	0	0	1	1	0	0	2	0	0	0	0	0	0	0	0	0	0	0	0	0	0	0	0	0	0	0	0
491	Dehydrogenase family protein OS=Staphylococcus aureus (strain USA300) GN=SAUSA300_2251 PE=4 SV=1	A0A0H2XGA1	SAUSA300_2251	41 kDa	6	7	7	7	6	9	7	8	5	7	5	7	6	3	1	0	0	0	0	0	0	4	3	0	0	0	0	0	0	0	0	0	0	0	0	0	0	0	0	0	0	0	0	0	0
492	Carbamoyl-phosphate synthase small chain OS=Staphylococcus aureus (strain USA300) GN=carA PE=3 SV=1	A0A0H2XIN1	carA	40 kDa	6	6	7	7	6	10	9	10	6	10	11	0	6	7	11	0	0	0	0	0	0	0	3	0	0	0	0	0	0	0	0	0	0	0	0	0	0	0	0	0	0	0	0	0	0
494	Bifunctional protein GlmU OS=Staphylococcus aureus (strain USA300) GN=glmU PE=3 SV=1	Q2FJE2	glmU	49 kDa	2	2	2	3	4	5	7	4	1	3	3	4	1	0	6	0	0	0	0	0	0	1	0	0	1	0	0	0	0	0	0	0	0	0	0	0	0	0	0	0	0	0	0	0	0
515	Uncharacterized protein OS=Staphylococcus aureus (strain USA300) GN=SAUSA300_0288 PE=4 SV=1	A0A0H2XIV9	SAUSA300_0288	68 kDa	8	8	8	1	1	2	1	1	0	0	0	0	0	0	0	0	0	0	0	0	3	4	7	0	0	0	0	0	0	0	0	0	0	0	0	0	0	1	0	0	0	0	0	0	0
517	UDP-N-acetylglucosamine 1-carboxyvinyltransferase OS=Staphylococcus aureus (strain USA300) GN=murA PE=3 SV=1	A0A0H2XGP3	murA	45 kDa	6	6	6	6	6	9	8	11	6	7	7	8	5	2	7	0	0	0	0	0	10	5	3	1	7	0	0	0	0	0	0	0	0	0	0	0	0	0	0	0	0	0	0	0	0
518	Aldo/keto reductase family protein OS=Staphylococcus aureus (strain USA300) GN=SAUSA300_0589 PE=4 SV=1	A0A0H2XGD8	SAUSA300_0589	35 kDa	6	7	7	7	6	12	12	11	2	8	4	10	7	3	1	0	0	0	0	0	0	4	1	0	0	0	0	0	0	0	0	0	0	0	0	0	0	0	0	0	0	0	0	0	0
521	PhiSLT ORF2067-like protein, phage tail tape measure protein OS=Staphylococcus aureus (strain USA300) GN=SAUSA300_1393 PE=4 SV=1	A0A0H2XJU0	SAUSA300_1393	226 kDa	6	4	5	5	1	1	1	3	2	0	0	1	2	0	0	0	0	0	0	0	0	0	1	2	0	0	0	0	0	0	0	0	0	0	0	0	0	0	0	0	0	0	0	0	0
523	Biotin synthase OS=Staphylococcus aureus (strain USA300) GN=bioB PE=3 SV=1	Q2FE72	bioB	38 kDa	7	7	7	7	7	8	10	7	5	6	9	11	5	2	11	0	0	0	0	0	0	0	0	0	0	0	0	0	0	1	0	0	0	0	0	0	0	0	0	0	0	0	0	0	0
532	S-adenosylmethionine:tRNA ribosyltransferase-isomerase OS=Staphylococcus aureus (strain USA300) GN=queA PE=3 SV=1	Q2FG87	queA	39 kDa	6	6	7	7	6	3	3	3	3	4	2	0	0	0	4	0	0	0	0	0	0	0	1	0	0	0	0	0	0	0	0	0	0	0	0	0	0	0	0	0	0	0	0	0	0
536	Uncharacterized protein OS=Staphylococcus aureus (strain USA300) GN=SAUSA300_2378 PE=4 SV=1	A0A0H2XIB2	SAUSA300_2378	26 kDa	8	9	9	9	8	8	7	7	2	5	4	3	0	1	7	0	0	0	0	0	0	0	0	0	2	0	0	0	0	0	0	0	0	0	0	0	0	0	0	0	0	0	0	0	0
541	Glycerol uptake operon antiterminator regulatory protein OS=Staphylococcus aureus (strain USA300) GN=glpP PE=4 SV=1	A0A0H2XJE4	glpP	20 kDa	9	1	1	7	6	1	0	0	1	1	1	0	0	0	0	0	0	0	0	0	0	0	0	1	0	0	0	0	0	0	0	0	0	0	0	0	0	0	0	0	0	0	0	0	0
542	Methionine aminopeptidase OS=Staphylococcus aureus (strain USA300) GN=map PE=3 SV=1	A0A0H2XG88	map	28 kDa	8	8	8	8	8	7	7	8	5	7	8	7	6	2	9	0	0	0	0	0	2	3	2	1	4	0	0	0	0	0	0	0	0	0	0	0	0	0	0	0	0	0	0	0	0
543	Glycosyl transferase, group 2 family protein OS=Staphylococcus aureus (strain USA300) GN=SAUSA300_0252 PE=4 SV=1	A0A0H2XF10	SAUSA300_0252	66 kDa	5	5	5	1	5	15	11	11	0	11	12	5	1	0	9	0	0	0	0	0	1	0	1	0	2	0	0	0	0	0	0	0	0	0	0	0	0	0	0	0	0	0	0	0	0
547	Uncharacterized protein OS=Staphylococcus aureus (strain USA300) GN=SAUSA300_1160 PE=4 SV=1	A0A0H2XH28	SAUSA300_1160	11 kDa	10	11	10	10	10	9	12	5	1	12	8	4	2	0	10	0	0	0	0	0	1	5	0	0	2	0	0	0	0	0	0	0	0	0	0	0	0	0	0	0	0	0	0	0	0
556	Putative lipoprotein OS=Staphylococcus aureus (strain USA300) GN=SAUSA300_1478 PE=4 SV=1	A0A0H2XHH5	SAUSA300_1478	14 kDa	9	10	10	10	9	12	12	8	6	8	6	8	3	4	11	0	0	0	0	0	0	0	0	0	0	0	0	0	0	0	0	0	0	0	1	0	0	0	0	0	0	0	0	0	0
569	Ribonuclease R OS=Staphylococcus aureus (strain USA300) GN=rnr PE=3 SV=1	A0A0H2XHF1	rnr	90 kDa	4	4	4	4	4	15	9	4	2	6	5	5	2	1	9	0	0	0	0	0	3	4	1	0	3	0	0	0	0	0	0	0	0	0	0	0	0	0	0	0	0	0	0	0	0
575	30S ribosomal protein S12 OS=Staphylococcus aureus (strain USA300) GN=rpsL PE=3 SV=1	Q2FJ95	rpsL	15 kDa	9	11	10	10	9	4	3	2	2	2	4	0	3	2	1	0	0	0	0	0	0	2	0	0	0	0	0	0	0	0	0	0	0	0	0	0	0	0	0	0	0	0	0	0	0
582	Uncharacterized protein OS=Staphylococcus aureus (strain USA300) GN=SAUSA300_2330 PE=4 SV=1	A0A0H2XE91	SAUSA300_2330	14 kDa	9	10	10	10	9	5	6	4	4	4	3	5	3	4	2	0	0	0	0	0	0	3	0	1	0	0	0	0	0	0	0	0	0	0	0	0	0	0	0	0	0	0	0	0	0
583	Diaminopimelate decarboxylase OS=Staphylococcus aureus (strain USA300) GN=lysA PE=3 SV=1	A0A0H2XFD9	lysA	47 kDa	6	6	6	6	6	7	7	8	2	5	4	7	2	0	10	0	0	0	0	0	5	4	0	0	4	0	0	0	0	0	0	0	0	0	0	0	0	0	0	0	0	0	0	0	0
585	ATP-dependent zinc metalloprotease FtsH OS=Staphylococcus aureus (strain USA300) GN=ftsH PE=3 SV=1	A0A0H2XGW5	ftsH	78 kDa	6	6	1	1	6	3	2	0	0	3	3	1	0	0	6	0	0	0	0	0	0	0	0	0	1	0	0	0	0	0	0	0	0	0	0	0	0	0	0	0	0	0	0	0	0
587	FeS assembly protein SufD OS=Staphylococcus aureus (strain USA300) GN=sufD PE=4 SV=1	A0A0H2XGY0	sufD	49 kDa	5	6	6	6	5	6	5	7	2	3	5	8	4	1	5	0	0	0	0	0	0	4	3	1	0	0	0	0	0	0	0	0	0	0	0	0	0	0	0	0	0	0	0	0	0
593	Uncharacterized protein OS=Staphylococcus aureus (strain USA300) GN=SAUSA300_2140 PE=4 SV=1	A0A0H2XFX5	SAUSA300_2140	76 kDa	5	5	5	5	5	11	8	5	2	5	4	5	3	1	7	0	0	0	0	0	4	4	2	0	2	0	0	0	0	0	0	0	0	0	0	0	0	0	0	0	0	0	0	0	0
596	Phosphoribosylformylglycinamidine synthase subunit PurL OS=Staphylococcus aureus (strain USA300) GN=purL PE=3 SV=1	Q2FI09	purL	80 kDa	4	4	4	4	4	8	9	7	2	2	5	6	2	1	6	0	0	0	0	0	1	3	1	0	2	0	0	0	0	0	0	0	0	0	0	0	0	0	0	0	0	0	0	0	0
597	S1 RNA binding domain protein OS=Staphylococcus aureus (strain USA300) GN=SAUSA300_2021 PE=4 SV=1	A0A0H2XFU0	SAUSA300_2021	81 kDa	4	1	5	5	4	9	0	9	2	6	0	0	3	2	0	0	0	0	0	0	0	0	1	0	0	0	0	0	0	0	0	0	0	0	0	0	0	0	0	0	0	0	0	0	0
605	Fructose specific permease OS=Staphylococcus aureus (strain USA300) GN=fruA PE=4 SV=1	A0A0H2XDY2	fruA	69 kDa	5	5	5	1	5	9	7	5	0	7	6	10	1	0	5	0	0	0	0	0	1	2	0	0	0	0	0	0	0	0	0	0	0	0	0	0	0	0	0	0	0	0	0	0	0
606	4-hydroxy-tetrahydrodipicolinate synthase OS=Staphylococcus aureus (strain USA300) GN=dapA PE=3 SV=1	Q2FH43	dapA	33 kDa	7	7	7	1	7	8	9	5	0	10	8	6	1	0	10	0	0	0	0	0	0	0	0	0	1	0	0	0	0	0	0	0	0	0	0	0	0	0	0	0	0	0	0	0	0
612	Acetyl-CoA carboxylase, biotin carboxylase OS=Staphylococcus aureus (strain USA300) GN=accC PE=4 SV=1	A0A0H2XG70	accC	50 kDa	6	6	6	6	6	6	5	6	2	4	6	3	3	0	9	0	0	0	0	0	0	1	0	0	3	0	0	0	0	0	0	0	0	0	0	0	0	0	0	0	0	0	0	0	0
619	Hydrolase, alpha/beta hydrolase fold family OS=Staphylococcus aureus (strain USA300) GN=SAUSA300_0601 PE=4 SV=1	A0A0H2XGG7	SAUSA300_0601	31 kDa	7	8	8	8	7	6	6	4	2	5	3	6	3	1	6	0	0	0	0	0	0	6	1	0	0	0	0	0	0	0	0	0	0	0	0	0	0	0	0	0	0	0	0	0	0
620	Glycosyl transferase, group 1 family protein OS=Staphylococcus aureus (strain USA300) GN=SAUSA300_0550 PE=4 SV=1	A0A0H2XGN0	SAUSA300_0550	58 kDa	5	6	6	6	5	7	8	8	2	5	1	8	2	0	0	0	0	0	0	0	0	5	1	0	0	0	0	0	0	0	0	0	0	0	0	0	0	0	0	0	0	0	0	0	0
621	DNA topoisomerase 1 OS=Staphylococcus aureus (strain USA300) GN=topA PE=3 SV=2	Q2FHI8	topA	79 kDa	4	4	4	1	4	11	9	2	0	6	8	0	0	0	11	0	0	0	0	0	0	0	1	0	0	0	0	0	0	0	0	0	0	0	0	0	0	0	0	0	0	0	0	0	0
624	Lytic regulatory protein OS=Staphylococcus aureus (strain USA300) GN=SAUSA300_2100 PE=4 SV=1	A0A0H2XJU8	SAUSA300_2100	41 kDa	7	7	7	7	7	9	6	6	1	6	5	4	1	2	5	0	0	0	0	0	2	2	0	0	3	0	0	0	0	0	0	0	0	0	0	0	0	0	0	0	0	0	0	0	0
626	Uncharacterized protein OS=Staphylococcus aureus (strain USA300) GN=SAUSA300_1003 PE=4 SV=1	A0A0H2XJD9	SAUSA300_1003	40 kDa	6	6	6	6	6	7	4	1	1	3	4	2	2	0	6	0	0	0	0	0	2	0	1	0	2	0	0	0	0	0	0	0	0	0	0	0	0	0	0	0	0	0	0	0	0
628	Ribonucleoside-diphosphate reductase OS=Staphylococcus aureus (strain USA300) GN=SAUSA300_0716 PE=3 SV=1	A0A0H2XES4	SAUSA300_0716	80 kDa	4	4	4	4	4	10	4	5	1	4	7	3	4	0	5	0	0	0	0	0	0	0	1	0	2	0	0	0	0	0	0	0	0	0	0	0	0	0	0	0	0	0	0	0	0
630	Uncharacterized protein OS=Staphylococcus aureus (strain USA300) GN=SAUSA300_2394 PE=4 SV=1	A0A0H2XKF5	SAUSA300_2394	24 kDa	8	8	9	8	8	6	10	5	1	7	2	7	0	0	7	0	0	0	0	0	0	0	0	0	2	0	0	0	0	0	0	0	0	0	0	0	0	0	0	0	0	0	0	0	0
631	UPF0354 protein SAUSA300_1689 OS=Staphylococcus aureus (strain USA300) GN=SAUSA300_1689 PE=3 SV=1	Q2FFZ5	SAUSA300_1689	33 kDa	7	7	1	1	7	6	5	0	0	5	5	1	0	0	8	0	0	0	0	0	0	0	0	0	4	0	0	0	0	0	0	0	0	0	0	0	0	0	0	0	0	0	0	0	0
633	UDP-N-acetylglucosamine 1-carboxyvinyltransferase OS=Staphylococcus aureus (strain USA300) GN=murA PE=3 SV=1	A0A0H2XFT6	murA	45 kDa	6	6	6	6	6	5	6	6	3	4	2	4	3	1	8	0	0	0	0	0	2	1	1	0	4	0	0	0	0	0	0	0	0	0	0	0	0	0	0	0	0	0	0	0	0
634	30S ribosomal protein S15 OS=Staphylococcus aureus (strain USA300) GN=rpsO PE=3 SV=1	Q2FHG5	rpsO	11 kDa	10	11	10	10	10	5	7	2	1	4	4	0	0	0	5	0	0	0	0	0	1	2	0	0	3	0	0	0	0	0	0	0	0	0	0	0	0	0	0	0	0	0	0	0	0
638	Pyridoxal 5'-phosphate synthase subunit PdxT OS=Staphylococcus aureus (strain USA300) GN=pdxT PE=3 SV=1	Q2FJC0	pdxT	21 kDa	8	9	9	9	8	2	5	3	2	6	2	5	0	3	4	0	0	0	0	0	0	3	2	0	0	0	0	0	0	0	0	0	0	0	0	0	0	0	0	0	0	0	0	0	0
640	Uncharacterized protein OS=Staphylococcus aureus (strain USA300) GN=SAUSA300_0282 PE=4 SV=1	A0A0H2XG66	SAUSA300_0282	52 kDa	6	6	6	5	1	4	3	1	1	0	0	2	0	0	0	0	0	0	0	0	2	3	3	0	0	0	0	0	0	0	0	0	0	0	0	0	0	0	0	0	0	0	0	0	0
642	Probable uridylyltransferase SAUSA300_2130 OS=Staphylococcus aureus (strain USA300) GN=SAUSA300_2130 PE=3 SV=1	Q2FEW1	SAUSA300_2130	45 kDa	6	1	6	6	6	2	0	3	1	3	4	0	4	0	0	0	0	0	0	0	0	0	1	0	3	0	0	0	0	0	0	0	0	0	0	0	0	0	0	0	0	0	0	0	0
643	30S ribosomal protein S19 OS=Staphylococcus aureus (strain USA300) GN=rpsS PE=3 SV=1	Q2FEP3	rpsS	11 kDa	10	11	11	1	10	8	9	2	0	7	7	4	0	0	7	0	0	0	0	0	0	4	0	0	3	0	0	0	0	0	0	0	0	0	0	0	0	0	0	0	0	0	0	0	0
644	Ribokinase OS=Staphylococcus aureus (strain USA300) GN=rbsK PE=3 SV=1	A0A0H2XI12	rbsK	32 kDa	7	7	7	7	7	3	3	2	2	2	5	4	1	0	3	0	0	0	0	0	4	0	2	0	3	0	0	0	0	0	0	0	0	0	0	0	0	0	0	0	0	0	0	0	0
645	tRNA-specific 2-thiouridylase MnmA OS=Staphylococcus aureus (strain USA300) GN=mnmA PE=3 SV=2	Q2FGA5	mnmA	42 kDa	6	7	6	7	6	6	3	3	2	3	3	3	0	1	2	0	0	0	0	0	3	3	0	0	0	0	0	0	0	0	0	0	0	0	0	0	0	0	0	0	0	0	0	0	0
652	NADPH-dependent oxidoreductase OS=Staphylococcus aureus (strain USA300) GN=nfrA PE=3 SV=1	Q2FJN3	nfrA	29 kDa	7	8	8	8	8	6	7	3	2	5	2	5	1	1	7	0	0	0	0	0	0	3	0	0	2	0	0	0	0	0	0	0	0	0	0	0	0	0	0	0	0	0	0	0	0
653	Primosomal protein DnaI OS=Staphylococcus aureus (strain USA300) GN=dnaI PE=4 SV=1	A0A0H2XJA9	dnaI	36 kDa	7	7	7	7	7	7	4	5	4	6	6	4	2	3	6	0	0	0	0	0	2	2	1	0	1	0	0	0	0	0	0	0	0	0	0	0	0	0	0	0	0	0	0	0	0
655	Orotate phosphoribosyltransferase OS=Staphylococcus aureus (strain USA300) GN=pyrE PE=3 SV=1	A0A0H2XH75	pyrE	22 kDa	8	9	9	9	8	5	5	5	2	7	4	5	0	1	7	0	0	0	0	0	0	3	1	0	0	0	0	0	0	0	0	0	0	0	0	0	0	0	0	0	0	0	0	0	0
663	Uncharacterized protein OS=Staphylococcus aureus (strain USA300) GN=SAUSA300_0592 PE=4 SV=1	A0A0H2XE39	SAUSA300_0592	51 kDa	6	6	6	6	6	7	5	6	1	4	1	4	2	0	8	0	0	0	0	0	3	2	2	0	4	0	0	0	0	0	0	0	0	0	0	0	0	0	0	0	0	0	0	0	0
664	Serine acetyltransferase OS=Staphylococcus aureus (strain USA300) GN=cysE PE=3 SV=1	A0A0H2XK24	cysE	24 kDa	8	8	9	1	8	5	7	1	0	3	4	5	0	0	8	0	0	0	0	0	2	0	0	0	3	0	0	0	0	0	0	0	0	0	0	0	0	0	0	0	0	0	0	0	0
666	Phi77 ORF011-like protein, phage transcriptional repressor OS=Staphylococcus aureus (strain USA300) GN=SAUSA300_1969 PE=4 SV=1	A0A0H2XG68	SAUSA300_1969	27 kDa	6	8	5	8	8	2	6	2	1	2	0	3	0	1	2	0	0	0	0	0	0	0	0	0	2	0	0	0	0	0	0	0	0	0	0	0	0	0	0	0	0	0	0	0	0
667	Pyridine nucleotide-disulfide oxidoreductase OS=Staphylococcus aureus (strain USA300) GN=SAUSA300_1369 PE=4 SV=1	A0A0H2XJR2	SAUSA300_1369	37 kDa	6	7	7	7	6	7	5	4	2	6	2	2	2	2	0	0	0	0	0	0	0	1	0	0	0	0	0	0	0	0	0	0	0	0	0	0	0	0	0	0	0	0	0	0	0
670	SIS domain protein OS=Staphylococcus aureus (strain USA300) GN=SAUSA300_0556 PE=4 SV=1	A0A0H2XGT0	SAUSA300_0556	18 kDa	9	9	9	9	9	4	4	3	3	6	3	6	0	2	7	0	0	0	0	0	4	4	2	0	4	0	0	0	0	0	0	0	0	0	0	0	0	0	0	0	0	0	0	0	0
673	DNA-binding response regulator OS=Staphylococcus aureus (strain USA300) GN=vraR PE=4 SV=1	A0A0H2XGC9	vraR	24 kDa	8	9	9	9	8	5	7	4	3	6	3	4	0	1	6	0	0	0	0	0	0	1	1	0	3	0	0	0	0	0	0	0	0	0	0	0	0	0	0	0	0	0	0	0	0
680	Uncharacterized protein SAUSA300_1248 OS=Staphylococcus aureus (strain USA300) GN=SAUSA300_1248 PE=3 SV=1	Q2FH83	SAUSA300_1248	11 kDa	9	9	9	9	9	4	4	4	3	4	3	3	0	3	5	0	0	0	0	0	1	0	2	1	2	0	0	0	0	0	0	0	0	0	0	0	0	0	0	0	0	0	0	0	0
683	Heat shock protein OS=Staphylococcus aureus (strain USA300) GN=SAUSA300_2332 PE=3 SV=1	A0A0H2XH81	SAUSA300_2332	16 kDa	10	10	10	10	10	4	5	5	4	5	4	5	2	2	4	0	0	0	0	0	1	0	0	0	4	0	0	0	0	0	0	0	0	0	0	0	0	0	0	0	0	0	0	0	0
684	Acetyl-coenzyme A carboxylase carboxyl transferase subunit beta OS=Staphylococcus aureus (strain USA300) GN=accD PE=3 SV=1	Q2FG37	accD	32 kDa	7	8	8	1	7	5	5	3	0	4	5	5	0	0	5	0	0	0	0	0	0	1	0	0	0	0	0	0	0	0	0	0	0	0	0	0	0	0	0	0	0	0	0	0	0
688	Ribosome biogenesis GTPase A OS=Staphylococcus aureus (strain USA300) GN=SAUSA300_1136 PE=3 SV=1	A0A0H2XK72	SAUSA300_1136	33 kDa	7	5	8	6	7	1	1	1	1	3	3	0	0	0	3	0	0	0	0	1	0	0	0	0	0	0	0	0	0	0	0	0	0	0	0	0	0	0	0	0	0	0	0	0	0
689	Tagatose-6-phosphate kinase OS=Staphylococcus aureus (strain USA300) GN=fruB PE=3 SV=1	A0A0H2XHH7	fruB	33 kDa	7	7	7	7	7	1	2	4	2	4	1	1	2	4	6	0	0	0	0	0	3	1	3	1	5	0	0	0	0	0	0	0	0	0	0	0	0	0	0	0	0	0	0	0	0
690	Hydrolase, CocE/NonD family OS=Staphylococcus aureus (strain USA300) GN=SAUSA300_2531 PE=4 SV=1	A0A0H2XGQ4	SAUSA300_2531	64 kDa	5	5	5	5	5	4	1	5	2	5	2	4	1	0	4	0	0	0	0	0	1	2	0	0	1	0	0	0	0	0	0	0	0	0	0	0	0	0	0	0	0	0	0	0	0
695	Intercellular adhesion operon transcription regulator, TetR family OS=Staphylococcus aureus (strain USA300) GN=tetR PE=4 SV=1	A0A0H2XEA4	tetR	22 kDa	8	9	9	9	8	5	4	3	3	3	3	3	0	2	2	0	0	0	0	0	0	3	2	0	0	0	0	0	0	0	0	0	0	0	0	0	0	0	0	0	0	0	0	0	0
696	Alkaline phosphatase synthesis transcriptional regulatory protein PhoP OS=Staphylococcus aureus (strain USA300) GN=phoP PE=4 SV=1	A0A0H2XI00	phoP	27 kDa	8	8	8	8	8	3	3	2	2	3	1	4	3	0	4	0	0	0	0	0	3	3	1	0	4	0	0	0	0	0	0	0	0	0	0	0	0	0	0	0	0	0	0	0	0
697	RNA methyltransferase, TrmH family OS=Staphylococcus aureus (strain USA300) GN=SAUSA300_1036 PE=4 SV=1	A0A0H2XGX1	SAUSA300_1036	27 kDa	8	8	8	8	8	6	4	3	3	4	4	4	3	0	5	0	0	0	0	0	1	1	1	0	4	0	0	0	0	0	0	0	0	0	0	0	0	0	0	0	0	0	0	0	0
700	Uncharacterized protein OS=Staphylococcus aureus (strain USA300) GN=SAUSA300_0356 PE=4 SV=1	A0A0H2XFA3	SAUSA300_0356	29 kDa	1	8	7	1	8	0	2	1	0	1	0	0	0	0	1	0	0	0	0	0	0	0	0	0	1	0	0	0	0	0	0	0	0	0	0	0	0	0	0	0	0	0	0	0	0
703	Diacylglycerol kinase OS=Staphylococcus aureus (strain USA300) GN=dagK PE=3 SV=1	Q2FFJ7	dagK	35 kDa	7	7	7	7	7	2	4	4	2	4	3	5	1	1	5	0	0	0	0	0	1	5	1	0	2	0	0	0	0	0	0	0	0	0	0	0	0	0	0	0	0	0	0	0	0
707	Uncharacterized protein OS=Staphylococcus aureus (strain USA300) GN=SAUSA300_1716 PE=4 SV=1	A0A0H2XIT6	SAUSA300_1716	58 kDa	5	6	6	6	5	4	1	6	1	4	3	4	2	0	2	0	0	0	0	0	0	1	0	0	0	0	0	0	0	0	0	0	0	0	0	0	0	0	0	0	0	0	0	0	0
714	DNA polymerase OS=Staphylococcus aureus (strain USA300) GN=polA PE=3 SV=1	A0A0H2XGR4	polA	99 kDa	4	4	4	7	1	5	1	1	1	0	3	2	1	0	0	0	0	0	0	0	2	4	0	0	0	0	0	0	0	0	0	0	0	0	0	0	0	0	0	0	0	0	0	0	0
718	Antibacterial protein OS=Staphylococcus aureus (strain USA300) GN=SAUSA300_1067 PE=4 SV=1	A0A0H2XHZ7	SAUSA300_1067	4 kDa	11	12	12	12	12	1	1	2	3	4	1	1	4	3	5	0	0	0	0	0	0	0	1	1	1	0	0	0	0	0	0	0	0	0	0	0	0	0	0	0	0	0	0	0	0
719	Probable succinyl-diaminopimelate desuccinylase OS=Staphylococcus aureus (strain USA300) GN=SAUSA300_1976 PE=4 SV=1	A0A0H2XKA6	SAUSA300_1976	45 kDa	6	6	1	6	6	2	1	0	2	3	3	2	0	0	3	0	0	0	0	0	1	0	0	0	0	0	0	0	0	0	0	0	0	0	0	0	0	0	0	0	0	0	0	0	0
720	Holliday junction ATP-dependent DNA helicase RuvA OS=Staphylococcus aureus (strain USA300) GN=ruvA PE=3 SV=1	Q2FG85	ruvA	22 kDa	8	9	9	9	8	5	7	2	2	4	3	3	0	0	5	0	0	0	0	0	0	1	0	0	2	0	0	0	0	0	0	0	0	0	0	0	0	0	0	0	0	0	0	0	0
722	Sortase OS=Staphylococcus aureus (strain USA300) GN=srtA PE=4 SV=1	A0A0H2XJ22	srtA	24 kDa	7	8	8	1	8	4	5	4	0	4	0	1	1	0	2	0	0	0	0	0	0	1	0	0	2	0	0	0	0	0	0	0	0	0	0	0	0	0	0	0	0	0	0	0	0
725	Uncharacterized protein OS=Staphylococcus aureus (strain USA300) GN=SAUSA300_2215 PE=4 SV=1	A0A0H2XFQ9	SAUSA300_2215	30 kDa	8	8	8	8	8	4	6	4	3	4	4	4	1	0	4	0	0	0	0	0	1	1	0	0	3	0	0	0	0	0	0	0	0	0	0	0	0	0	0	0	0	0	0	0	0
727	Ribosomal large subunit pseudouridine synthase, RluD subfamily OS=Staphylococcus aureus (strain USA300) GN=SAUSA300_1800 PE=4 SV=1	A0A0H2XGV5	SAUSA300_1800	31 kDa	7	8	8	8	7	8	3	5	1	5	4	2	1	0	4	0	0	0	0	0	0	1	0	0	0	0	0	0	0	0	0	0	0	0	0	0	0	0	0	0	0	0	0	0	0
734	Glycerate kinase family protein OS=Staphylococcus aureus (strain USA300) GN=SAUSA300_0726 PE=4 SV=1	A0A0H2XG63	SAUSA300_0726	42 kDa	6	6	6	1	6	4	4	2	0	3	4	1	1	0	5	0	0	0	0	0	2	0	1	0	2	0	0	0	0	0	0	0	0	0	0	0	0	0	0	0	0	0	0	0	0
735	L-lactate permease OS=Staphylococcus aureus (strain USA300) GN=SAUSA300_2313 PE=4 SV=1	A0A0H2XGA6	SAUSA300_2313	57 kDa	6	6	7	7	6	6	4	4	2	4	4	0	1	1	3	0	0	0	0	0	0	0	0	0	0	0	0	0	0	0	0	0	0	0	0	0	0	0	0	1	0	0	0	0	0
736	Acetyl-CoA carboxylase, biotin carboxyl carrier protein OS=Staphylococcus aureus (strain USA300) GN=accB PE=4 SV=1	A0A0H2XGF5	accB	17 kDa	8	9	9	9	8	4	5	4	2	4	4	4	0	0	3	0	0	0	0	0	0	4	0	0	0	0	0	0	0	0	0	0	0	0	0	0	0	0	0	0	0	0	0	0	0
737	Uncharacterized protein OS=Staphylococcus aureus (strain USA300) GN=SAUSA300_0668 PE=4 SV=1	A0A0H2XG53	SAUSA300_0668	27 kDa	7	8	8	1	8	4	4	2	0	2	0	2	1	0	5	0	0	0	0	0	0	1	0	0	4	0	0	0	0	0	0	0	0	0	0	0	0	0	0	0	0	0	0	0	0
741	Glycosyl transferase, group 1 family protein OS=Staphylococcus aureus (strain USA300) GN=SAUSA300_0939 PE=4 SV=1	A0A0H2XFE7	SAUSA300_0939	57 kDa	6	6	6	1	6	3	6	4	0	2	3	1	0	0	2	0	0	0	0	0	1	1	0	0	0	0	0	0	0	0	0	0	0	0	0	0	0	0	0	0	0	0	0	0	0
742	Uncharacterized protein OS=Staphylococcus aureus (strain USA300) GN=SAUSA300_2272 PE=4 SV=1	A0A0H2XIZ7	SAUSA300_2272	20 kDa	9	9	9	9	9	4	8	1	1	4	4	3	1	1	3	0	0	0	0	0	1	1	0	0	2	0	0	0	0	0	0	0	0	0	0	0	0	0	0	0	0	0	0	0	0
743	Acetyltransferase, GNAT family OS=Staphylococcus aureus (strain USA300) GN=SAUSA300_0643 PE=4 SV=1	A0A0H2XJQ4	SAUSA300_0643	19 kDa	9	10	10	1	9	2	2	3	0	4	0	0	0	0	4	0	0	0	0	0	1	2	0	0	1	0	0	0	0	0	0	0	0	0	0	0	0	0	0	0	0	0	0	0	0
745	ATP-dependent RecD-like DNA helicase OS=Staphylococcus aureus (strain USA300) GN=recD2 PE=3 SV=1	A0A0H2XGK3	recD2	93 kDa	4	4	4	1	4	8	6	1	0	5	2	3	0	0	4	0	0	0	0	0	1	1	0	0	0	0	0	0	0	0	0	0	0	0	0	0	0	0	0	0	0	0	0	0	0
746	Riboflavin biosynthesis protein RibBA OS=Staphylococcus aureus (strain USA300) GN=ribBA PE=3 SV=1	A0A0H2XH77	ribBA	44 kDa	8	8	1	1	8	3	6	0	0	6	2	3	0	0	6	0	0	0	0	0	0	0	0	0	0	0	0	0	0	0	0	0	0	0	0	0	0	0	0	1	0	0	0	0	0
755	DNA-dependent DNA polymerase family X OS=Staphylococcus aureus (strain USA300) GN=SAUSA300_1042 PE=4 SV=1	A0A0H2XK06	SAUSA300_1042	65 kDa	5	5	5	5	5	7	4	3	1	1	3	3	0	0	3	0	0	0	0	0	0	2	0	0	0	0	0	0	0	0	0	0	0	0	0	0	0	0	0	0	0	0	0	0	0
756	Putative teichoic acid biosynthesis protein F OS=Staphylococcus aureus (strain USA300) GN=SAUSA300_0248 PE=4 SV=1	A0A0H2XKA0	SAUSA300_0248	46 kDa	6	6	6	6	6	4	4	2	2	4	5	1	0	0	6	0	0	0	0	0	0	0	0	0	2	0	0	0	0	0	0	0	0	0	0	0	0	0	0	0	0	0	0	0	0
761	Glycine betaine aldehyde dehydrogenase OS=Staphylococcus aureus (strain USA300) GN=betB PE=3 SV=1	A0A0H2XH11	betB	55 kDa	1	7	5	1	5	0	1	1	0	1	0	0	2	0	8	0	0	0	0	0	0	0	0	0	1	0	0	0	0	0	0	0	0	0	0	0	0	0	0	0	0	0	0	0	0
764	Uncharacterized protein OS=Staphylococcus aureus (strain USA300) GN=SAUSA300_1792 PE=4 SV=1	A0A0H2XGS8	SAUSA300_1792	114 kDa	1	4	4	1	1	0	3	2	0	0	0	5	1	0	0	0	0	0	0	0	0	2	2	0	0	0	0	0	0	0	0	0	0	0	0	0	0	0	0	0	0	0	0	0	0
765	2-oxoisovalerate dehydrogenase, E1 component, beta subunit OS=Staphylococcus aureus (strain USA300) GN=SAUSA300_1465 PE=4 SV=1	A0A0H2XEF1	SAUSA300_1465	36 kDa	7	8	7	1	7	6	4	2	0	2	2	3	0	0	6	0	0	0	0	0	0	0	0	0	1	0	0	0	0	0	0	0	0	0	0	0	0	0	0	0	0	0	0	0	0
766	Uncharacterized protein OS=Staphylococcus aureus (strain USA300) GN=SAUSA300_0692 PE=4 SV=1	A0A0H2XK77	SAUSA300_0692	18 kDa	9	10	10	10	9	5	5	4	1	4	3	3	2	0	4	0	0	0	0	0	0	1	0	0	0	0	0	0	0	0	0	0	0	0	0	0	0	0	0	0	0	0	0	0	0
768	Aminomethyltransferase OS=Staphylococcus aureus (strain USA300) GN=gcvT PE=3 SV=1	Q2FGI5	gcvT	40 kDa	6	8	7	1	1	1	1	2	0	0	1	1	1	0	0	0	0	0	0	0	0	1	0	0	0	0	0	0	0	0	0	0	0	0	0	0	0	0	0	0	0	0	0	0	0
771	Putative cell wall enzyme EbsB OS=Staphylococcus aureus (strain USA300) GN=SAUSA300_1326 PE=4 SV=1	A0A0H2XHF9	SAUSA300_1326	15 kDa	10	10	10	10	10	2	2	2	1	2	2	2	0	2	2	0	0	0	0	0	0	0	0	0	1	0	0	0	0	0	0	0	0	0	0	0	0	0	0	0	0	0	0	0	0
772	6-phospho-beta-galactosidase OS=Staphylococcus aureus (strain USA300) GN=lacG PE=3 SV=1	Q2FEU3	lacG	55 kDa	5	6	6	6	5	3	4	3	2	1	0	2	1	0	0	0	0	0	0	0	0	0	0	0	0	0	0	0	0	0	0	0	0	0	0	0	3	0	0	0	0	0	0	0	0
773	3-hydroxy-3-methylglutaryl coenzyme A reductase OS=Staphylococcus aureus (strain USA300) GN=SAUSA300_2483 PE=3 SV=1	A0A0H2XH90	SAUSA300_2483	46 kDa	6	6	7	7	6	5	2	3	2	4	5	0	0	1	5	0	0	0	0	0	0	0	0	1	0	0	0	0	0	0	0	0	0	0	0	0	0	0	0	0	0	0	0	0	0
774	Methyltransferase small domain OS=Staphylococcus aureus (strain USA300) GN=SAUSA300_0526 PE=4 SV=1	A0A0H2XI40	SAUSA300_0526	23 kDa	8	8	8	8	8	3	8	4	1	3	2	5	2	0	5	0	0	0	0	0	0	0	1	0	2	0	0	0	0	0	0	0	0	0	0	0	0	0	0	0	0	0	0	0	0
780	Glyoxalase family protein OS=Staphylococcus aureus (strain USA300) GN=SAUSA300_1458 PE=4 SV=1	A0A0H2XE76	SAUSA300_1458	14 kDa	10	10	10	10	10	3	2	2	2	4	3	3	2	2	3	0	0	0	0	0	1	0	0	0	2	0	0	0	0	0	0	0	0	0	0	0	0	0	0	0	0	0	0	0	0
781	Uncharacterized protein OS=Staphylococcus aureus (strain USA300) GN=SAUSA300_2053 PE=4 SV=1	A0A0H2XFR9	SAUSA300_2053	17 kDa	9	10	10	10	10	4	4	3	2	2	1	3	1	2	5	0	0	0	0	0	0	1	0	0	1	0	0	0	0	0	0	0	0	0	0	0	0	0	0	0	0	0	0	0	0
782	N5-carboxyaminoimidazole ribonucleotide synthase OS=Staphylococcus aureus (strain USA300) GN=purK PE=3 SV=1	A0A0H2XEX9	purK	42 kDa	6	7	7	1	6	5	1	4	0	1	2	0	5	0	0	0	0	0	0	0	0	0	0	0	0	0	0	0	0	0	0	0	0	0	0	0	0	0	0	0	0	0	1	0	0
784	Uncharacterized protein OS=Staphylococcus aureus (strain USA300) GN=SAUSA300_0649 PE=4 SV=1	A0A0H2XED3	SAUSA300_0649	24 kDa	8	8	8	1	8	3	3	2	0	4	2	4	1	0	5	0	0	0	0	0	0	0	0	0	2	0	0	0	0	0	0	0	0	0	0	0	0	0	0	0	0	0	0	0	0
785	ATP synthase gamma chain OS=Staphylococcus aureus (strain USA300) GN=atpG PE=3 SV=1	A0A0H2XEM3	atpG	29 kDa	7	8	8	8	7	4	6	3	1	4	3	4	0	0	3	0	0	0	0	0	0	1	0	0	0	0	0	0	0	0	0	0	0	0	0	0	0	0	0	0	0	0	0	0	0
786	Uncharacterized protein OS=Staphylococcus aureus (strain USA300) GN=SAUSA300_1171 PE=3 SV=1	A0A0H2XFU3	SAUSA300_1171	49 kDa	6	6	6	6	6	4	2	5	1	5	2	0	3	0	4	0	0	0	0	0	2	0	1	0	2	0	0	0	0	0	0	0	0	0	0	0	0	0	0	0	0	0	0	0	0
790	Alcohol dehydrogenase, zinc-containing OS=Staphylococcus aureus (strain USA300) GN=SAUSA300_2146 PE=4 SV=1	A0A0H2XEE2	SAUSA300_2146	37 kDa	7	7	7	7	7	1	2	2	1	4	3	3	1	1	5	0	0	0	0	0	2	1	0	0	1	0	0	0	0	0	0	0	0	0	0	0	0	0	0	0	0	0	0	0	0
791	Peptidase, M20/M25/M40 family OS=Staphylococcus aureus (strain USA300) GN=SAUSA300_2276 PE=4 SV=1	A0A0H2XG69	SAUSA300_2276	41 kDa	6	6	6	1	6	6	3	2	0	1	1	1	0	0	1	0	0	0	0	0	0	0	0	0	0	0	0	0	0	0	0	0	0	0	0	0	0	0	0	3	0	0	0	0	0
793	Uncharacterized protein OS=Staphylococcus aureus (strain USA300) GN=SAUSA300_2350 PE=4 SV=1	A0A0H2XFK1	SAUSA300_2350	17 kDa	9	10	10	10	9	3	5	4	2	2	3	4	0	2	3	0	0	0	0	0	0	2	0	0	0	0	0	0	0	0	0	0	0	0	0	0	0	0	0	0	0	0	0	0	0
794	YycH protein OS=Staphylococcus aureus (strain USA300) GN=SAUSA300_0022 PE=4 SV=1	A0A0H2XID8	SAUSA300_0022	49 kDa	6	6	6	6	6	5	7	4	2	3	1	4	0	0	2	0	0	0	0	0	0	1	0	0	0	0	0	0	0	0	0	0	0	0	0	0	0	0	0	0	0	0	0	0	0
797	Ribosome maturation factor RimP OS=Staphylococcus aureus (strain USA300) GN=rimP PE=3 SV=1	Q2FHH3	rimP	18 kDa	8	9	9	9	8	3	5	3	2	3	1	3	0	1	3	0	0	0	0	0	0	1	0	0	2	0	0	0	0	0	0	0	0	0	0	0	0	0	0	0	0	0	0	0	0
799	Multidrug resistance protein A, drug resistance transporter OS=Staphylococcus aureus (strain USA300) GN=SAUSA300_2299 PE=4 SV=1	A0A0H2XF16	SAUSA300_2299	23 kDa	8	8	8	1	1	1	1	1	0	0	1	1	0	0	0	0	0	0	0	0	1	2	0	0	0	0	0	0	0	0	0	0	0	0	0	0	0	0	0	0	0	0	0	0	0
801	L-asparaginase OS=Staphylococcus aureus (strain USA300) GN=ansA PE=3 SV=1	A0A0H2XID0	ansA	36 kDa	7	8	8	1	7	3	2	2	0	4	1	4	3	0	4	0	0	0	0	0	0	2	1	0	0	0	0	0	0	0	0	0	0	0	0	0	0	0	0	0	0	0	0	0	0
802	2-succinyl-5-enolpyruvyl-6-hydroxy-3-cyclohexene-1-carboxylate synthase OS=Staphylococcus aureus (strain USA300) GN=menD PE=3 SV=1	Q2FI34	menD	63 kDa	5	5	5	5	5	4	2	3	1	2	4	1	0	0	3	0	0	0	0	0	1	0	0	0	1	0	0	0	0	0	0	0	0	0	0	0	0	0	0	0	0	0	0	0	0
803	Uncharacterized protein OS=Staphylococcus aureus (strain USA300) GN=SAUSA300_1440 PE=4 SV=1	A0A0H2XET3	SAUSA300_1440	34 kDa	7	7	1	1	7	2	2	0	0	2	2	2	0	0	3	0	0	0	0	0	3	2	0	0	3	0	0	0	0	0	0	0	0	0	0	0	0	0	0	0	0	0	0	0	0
805	Uncharacterized protein OS=Staphylococcus aureus (strain USA300) GN=SAUSA300_1082 PE=3 SV=1	A0A0H2XHH8	SAUSA300_1082	25 kDa	8	8	9	1	8	4	3	2	0	3	1	4	0	0	4	0	0	0	0	0	2	0	0	0	5	0	0	0	0	0	0	0	0	0	0	0	0	0	0	0	0	0	0	0	0
806	Heme oxygenase (staphylobilin-producing) 2 OS=Staphylococcus aureus (strain USA300) GN=isdI PE=3 SV=1	Q2FK96	isdI	13 kDa	10	11	11	1	10	4	5	2	0	4	3	4	0	0	3	0	0	0	0	0	1	2	0	0	1	0	0	0	0	0	0	0	0	0	0	0	0	0	0	0	0	0	0	0	0
810	Uncharacterized protein OS=Staphylococcus aureus (strain USA300) GN=SAUSA300_1181 PE=4 SV=1	A0A0H2XIG7	SAUSA300_1181	30 kDa	7	8	8	8	8	1	2	2	1	5	0	5	1	0	6	0	0	0	0	0	0	0	0	0	1	0	0	0	0	0	0	0	0	0	0	0	0	0	0	0	0	0	0	0	0
813	Uncharacterized protein OS=Staphylococcus aureus (strain USA300) GN=SAUSA300_0172 PE=4 SV=1	A0A0H2XGJ8	SAUSA300_0172	8 kDa	10	11	11	11	10	2	4	2	2	3	2	3	1	2	4	0	0	0	0	0	0	1	0	0	1	0	0	0	0	0	0	0	0	0	0	0	0	0	0	0	0	0	0	0	0
814	Putative glycerophosphoryl diester phosphodiesterase OS=Staphylococcus aureus (strain USA300) GN=SAUSA300_0030 PE=4 SV=1	A0A0H2XH22	SAUSA300_0030	28 kDa	8	8	8	8	8	2	4	3	1	2	2	3	1	0	4	0	0	0	0	0	0	1	0	0	3	0	0	0	0	0	0	0	0	0	0	0	0	0	0	0	0	0	0	0	0
815	Urease accessory protein UreE OS=Staphylococcus aureus (strain USA300) GN=ureE PE=3 SV=1	Q2FEK2	ureE	17 kDa	9	10	10	1	9	2	3	1	0	3	2	1	0	0	4	0	0	0	0	0	2	2	1	0	5	0	0	0	0	0	0	0	0	0	0	0	0	0	0	0	0	0	0	0	0
816	Putative lysophospholipase OS=Staphylococcus aureus (strain USA300) GN=SAUSA300_1710 PE=4 SV=1	A0A0H2XJR5	SAUSA300_1710	32 kDa	7	8	8	8	8	2	3	4	1	3	0	4	1	0	3	0	0	0	0	0	0	0	0	0	2	0	0	0	0	0	0	0	0	0	0	0	0	0	0	0	0	0	0	0	0
821	Methylated DNA-protein cysteine methyltransferase OS=Staphylococcus aureus (strain USA300) GN=SAUSA300_2485 PE=4 SV=1	A0A0H2XFW8	SAUSA300_2485	19 kDa	9	9	10	9	9	4	1	4	1	2	4	1	0	1	3	0	0	0	0	0	1	0	0	0	0	0	0	0	0	0	0	0	0	0	0	0	0	0	0	0	0	0	0	0	0
822	Alcohol dehydrogenase, zinc-containing OS=Staphylococcus aureus (strain USA300) GN=SAUSA300_0250 PE=4 SV=1	A0A0H2XJ21	SAUSA300_0250	38 kDa	7	7	7	7	7	2	2	2	1	2	2	0	3	1	2	0	0	0	0	0	3	2	2	1	1	0	0	0	0	0	0	0	0	0	0	0	0	0	0	0	0	0	0	0	0
823	Aspartyl/glutamyl-tRNA(Asn/Gln) amidotransferase subunit C OS=Staphylococcus aureus (strain USA300) GN=gatC PE=3 SV=1	Q2FFJ4	gatC	11 kDa	10	11	10	11	10	2	3	1	1	3	1	1	1	0	5	0	0	0	0	0	0	1	0	0	1	0	0	0	0	0	0	0	0	0	0	0	0	0	0	0	0	0	0	0	0
824	Peptidase, M16 family OS=Staphylococcus aureus (strain USA300) GN=SAUSA300_1172 PE=3 SV=1	A0A0H2XHJ8	SAUSA300_1172	50 kDa	1	6	6	6	6	0	1	3	2	1	0	1	2	0	3	0	0	0	0	0	0	1	0	0	1	0	0	0	0	0	0	0	0	0	0	0	0	0	0	0	0	0	0	0	0
825	50S ribosomal protein L33 2 OS=Staphylococcus aureus (strain USA300) GN=rpmG2 PE=3 SV=1	Q2FGH2	rpmG2	6 kDa	10	11	11	11	10	3	3	4	2	2	1	3	0	1	3	0	0	0	0	0	0	2	0	0	0	0	0	0	0	0	0	0	0	0	0	0	0	0	0	0	0	0	0	0	0
826	Type I restriction-modification enzyme, R subunit OS=Staphylococcus aureus (strain USA300) GN=hsdR PE=4 SV=1	A0A0H2XKA8	hsdR	109 kDa	4	1	4	1	1	4	0	1	0	0	5	0	0	0	0	0	0	0	0	0	2	0	0	0	0	0	0	0	0	0	0	0	0	0	0	0	0	0	0	0	0	0	0	0	0
827	Glyoxalase family protein OS=Staphylococcus aureus (strain USA300) GN=SAUSA300_2461 PE=4 SV=1	A0A0H2XI94	SAUSA300_2461	30 kDa	7	7	7	1	7	4	4	2	0	4	4	1	0	0	2	0	0	0	0	0	0	0	0	0	2	0	0	0	0	0	0	0	0	0	0	0	0	0	0	0	0	0	0	0	0
829	LexA repressor OS=Staphylococcus aureus (strain USA300) GN=lexA PE=3 SV=1	Q2FH94	lexA	23 kDa	8	8	8	1	8	1	2	2	0	3	1	3	3	0	4	0	0	0	0	0	0	2	0	0	2	0	0	0	0	0	0	0	0	0	0	0	0	0	0	0	0	0	0	0	0
830	GTP pyrophosphokinase OS=Staphylococcus aureus (strain USA300) GN=SAUSA300_0907 PE=4 SV=1	A0A0H2XGF7	SAUSA300_0907	25 kDa	8	8	9	1	8	4	3	2	0	4	0	4	0	0	6	0	0	0	0	0	0	0	0	0	2	0	0	0	0	0	0	0	0	0	0	0	0	0	0	0	0	0	0	0	0
832	Uncharacterized protein OS=Staphylococcus aureus (strain USA300) GN=SAUSA300_1474 PE=4 SV=1	A0A0H2XIH4	SAUSA300_1474	13 kDa	10	11	10	10	10	2	2	1	1	1	3	2	1	0	2	0	0	0	0	0	2	3	0	0	1	0	0	0	0	0	0	0	0	0	0	0	0	0	0	0	0	0	0	0	0
836	Uncharacterized protein OS=Staphylococcus aureus (strain USA300) GN=SAUSA300_0321 PE=4 SV=1	A0A0H2XFI2	SAUSA300_0321	31 kDa	7	8	8	8	7	4	1	1	1	2	1	2	1	0	3	0	0	0	0	0	0	1	1	0	0	0	0	0	0	0	0	0	0	0	0	0	0	0	0	0	0	0	0	0	0
837	Uncharacterized protein OS=Staphylococcus aureus (strain USA300) GN=SAUSA300_1223 PE=4 SV=1	A0A0H2XHQ5	SAUSA300_1223	33 kDa	7	8	8	8	8	1	3	3	1	1	0	3	4	1	4	0	0	0	0	0	0	1	0	0	1	0	0	0	0	0	0	0	0	0	0	0	0	0	0	0	0	0	0	0	0
838	Uracil-DNA glycosylase OS=Staphylococcus aureus (strain USA300) GN=ung PE=3 SV=1	Q2FJ62	ung	25 kDa	8	9	9	9	8	3	2	2	1	2	2	2	0	1	4	0	0	0	0	0	0	0	0	0	2	0	0	0	0	0	0	0	0	0	0	0	0	0	0	0	0	0	0	0	0
841	S-adenosylmethionine synthase OS=Staphylococcus aureus (strain USA300) GN=metK PE=3 SV=1	Q2FFV6	metK	44 kDa	6	5	6	6	6	3	1	2	1	2	3	0	1	1	2	0	0	0	0	0	1	0	1	1	2	0	0	0	0	0	0	0	0	0	0	0	0	0	0	0	0	0	0	0	0
846	Uncharacterized protein OS=Staphylococcus aureus (strain USA300) GN=SAUSA300_1650 PE=4 SV=1	A0A0H2XFX6	SAUSA300_1650	35 kDa	7	7	7	7	7	5	2	3	1	1	3	0	1	1	2	0	0	0	0	0	0	0	0	0	1	0	0	0	0	0	0	0	0	0	0	0	0	0	0	0	0	0	0	0	0
848	L-lactate permease OS=Staphylococcus aureus (strain USA300) GN=lctP PE=4 SV=1	A0A0H2XEN8	lctP	56 kDa	6	7	1	1	6	4	3	0	0	2	0	2	0	0	0	0	0	0	0	0	0	1	0	0	0	0	0	0	0	0	0	0	0	0	0	0	0	0	0	0	0	0	0	0	0
854	Pantothenate synthetase OS=Staphylococcus aureus (strain USA300) GN=panC PE=3 SV=1	Q2FDR1	panC	31 kDa	7	7	7	7	7	3	4	2	2	2	2	2	2	1	2	0	0	0	0	0	1	1	0	0	0	0	0	0	0	0	0	0	0	0	0	0	0	0	0	0	0	0	0	0	0
856	NADPH-dependent 7-cyano-7-deazaguanine reductase OS=Staphylococcus aureus (strain USA300) GN=queF PE=3 SV=1	Q2FIR2	queF	20 kDa	9	9	9	1	9	3	2	1	0	2	2	2	0	0	3	0	0	0	0	0	2	0	0	0	1	0	0	0	0	0	0	0	0	0	0	0	0	0	0	0	0	0	0	0	0
858	Acetyltransferase, GNAT family OS=Staphylococcus aureus (strain USA300) GN=SAUSA300_1980 PE=4 SV=1	A0A0H2XI93	SAUSA300_1980	17 kDa	9	10	10	10	10	3	2	1	1	2	1	2	0	1	2	0	0	0	0	0	0	1	0	0	0	0	0	0	0	0	0	0	0	0	0	0	0	0	0	0	0	0	0	0	0
860	HAD-superfamily hydrolase, subfamily IA, variant 1 OS=Staphylococcus aureus (strain USA300) GN=SAUSA300_0540 PE=4 SV=1	A0A0H2XFV1	SAUSA300_0540	25 kDa	8	8	8	1	8	1	3	1	0	3	1	4	1	0	3	0	0	0	0	0	0	1	0	0	2	0	0	0	0	0	0	0	0	0	0	0	0	0	0	0	0	0	0	0	0
861	Dephospho-CoA kinase OS=Staphylococcus aureus (strain USA300) GN=coaE PE=3 SV=1	Q2FG49	coaE	24 kDa	8	8	1	1	8	2	3	0	0	1	0	2	0	0	2	0	0	0	0	0	0	0	0	0	1	0	0	0	0	0	0	0	0	0	0	0	0	0	0	0	0	0	0	0	0
862	Methionyl-tRNA formyltransferase OS=Staphylococcus aureus (strain USA300) GN=fmt PE=3 SV=1	Q2FHM2	fmt	34 kDa	7	7	7	1	7	3	1	5	0	3	2	1	2	0	3	0	0	0	0	0	0	1	0	0	1	0	0	0	0	0	0	0	0	0	0	0	0	0	0	0	0	0	0	0	0
863	Uncharacterized protein OS=Staphylococcus aureus (strain USA300) GN=SAUSA300_1701 PE=4 SV=1	A0A0H2XJ73	SAUSA300_1701	46 kDa	6	6	6	6	6	1	2	1	1	1	1	1	1	0	1	0	0	0	0	0	1	0	1	0	1	0	0	0	0	0	0	0	0	0	0	0	0	0	0	0	0	0	0	0	0
864	NAD-dependent protein deacetylase OS=Staphylococcus aureus (strain USA300) GN=cobB PE=3 SV=1	A0A0H2XID9	cobB	27 kDa	10	8	8	11	10	1	1	2	1	1	0	1	0	0	0	0	0	0	0	0	0	0	0	0	0	0	0	0	1	0	0	0	0	0	0	0	0	0	0	0	0	0	0	0	0
865	UDP-N-acetylenolpyruvoylglucosamine reductase OS=Staphylococcus aureus (strain USA300) GN=murB PE=3 SV=1	Q2FIQ3	murB	34 kDa	7	7	7	1	7	2	1	1	0	3	2	1	1	0	3	0	0	0	0	0	0	0	0	0	1	0	0	0	0	0	0	0	0	0	0	0	0	0	0	0	0	0	0	0	0
868	Uncharacterized protein OS=Staphylococcus aureus (strain USA300) GN=SAUSA300_0701 PE=4 SV=1	A0A0H2XGR7	SAUSA300_0701	27 kDa	8	8	8	8	8	2	2	1	1	1	1	1	1	0	2	0	0	0	0	0	0	1	0	0	1	0	0	0	0	0	0	0	0	0	0	0	0	0	0	0	0	0	0	0	0
870	ABC transporter, ATP-binding protein OS=Staphylococcus aureus (strain USA300) GN=SAUSA300_0352 PE=4 SV=1	A0A0H2XH88	SAUSA300_0352	32 kDa	7	8	8	8	7	2	3	1	1	2	2	4	1	0	2	0	0	0	0	0	0	0	0	0	0	0	0	0	0	0	0	0	0	0	0	0	0	0	0	0	0	0	1	0	0
871	Cyclic pyranopterin monophosphate synthase accessory protein OS=Staphylococcus aureus (strain USA300) GN=moaC PE=3 SV=1	Q2FEL8	moaC	18 kDa	9	10	10	10	9	2	2	2	1	2	3	3	1	1	3	0	0	0	0	0	1	1	0	0	0	0	0	0	0	0	0	0	0	0	0	0	0	0	0	0	0	0	0	0	0
872	Uncharacterized protein OS=Staphylococcus aureus (strain USA300) GN=SAUSA300_1351 PE=4 SV=1	A0A0H2XI83	SAUSA300_1351	25 kDa	10	11	10	10	10	2	2	1	1	2	2	0	1	2	2	0	0	0	0	0	1	1	0	0	0	0	0	0	0	0	0	0	0	0	0	0	0	0	0	0	0	0	0	0	0
873	Riboflavin synthase, alpha subunit OS=Staphylococcus aureus (strain USA300) GN=ribE PE=4 SV=1	A0A0H2XJ08	ribE	23 kDa	8	9	9	9	8	2	4	2	2	3	1	2	0	2	2	0	0	0	0	0	0	1	0	0	1	0	0	0	0	0	0	0	0	0	0	0	0	0	0	0	0	0	0	0	0
875	ATP synthase epsilon chain OS=Staphylococcus aureus (strain USA300) GN=atpC PE=3 SV=1	Q2FF25	atpC	15 kDa	10	10	10	10	10	5	2	2	1	3	1	3	0	0	3	0	0	0	0	0	1	0	0	0	2	0	0	0	0	0	0	0	0	0	0	0	0	0	0	0	0	0	0	0	0
876	Isoprenyl transferase OS=Staphylococcus aureus (strain USA300) GN=uppS PE=3 SV=1	A0A0H2XGF2	uppS	30 kDa	8	8	8	8	8	2	2	2	2	3	3	1	0	0	3	0	0	0	0	0	0	0	0	0	1	0	0	0	0	0	0	0	0	0	0	0	0	0	0	0	0	0	0	0	0
877	Uncharacterized protein OS=Staphylococcus aureus (strain USA300) GN=SAUSA300_1692 PE=4 SV=1	A0A0H2XFE1	SAUSA300_1692	12 kDa	10	10	1	1	10	2	3	0	0	3	1	2	0	0	3	0	0	0	0	0	1	0	0	0	1	0	0	0	0	0	0	0	0	0	0	0	0	0	0	0	0	0	0	0	0
878	Putative lipoprotein OS=Staphylococcus aureus (strain USA300) GN=SAUSA300_2354 PE=4 SV=1	A0A0H2XFS3	SAUSA300_2354	23 kDa	8	9	9	1	9	3	5	2	0	2	2	1	0	0	1	0	0	0	0	0	0	0	0	0	1	0	0	0	0	0	0	0	0	0	0	0	0	0	0	0	0	0	0	0	0
879	Uncharacterized protein OS=Staphylococcus aureus (strain USA300) GN=SAUSA300_0508 PE=4 SV=1	A0A0H2XEU5	SAUSA300_0508	19 kDa	8	9	9	1	8	5	2	1	0	1	2	1	0	0	2	0	0	0	0	0	0	1	0	0	0	0	0	0	0	0	0	0	0	0	0	0	0	0	0	0	0	0	0	0	0
881	Response regulator ArlR OS=Staphylococcus aureus (strain USA300) GN=arlR PE=3 SV=1	Q2FH23	arlR	25 kDa	8	8	8	8	8	3	2	2	1	1	2	2	2	0	2	0	0	0	0	0	1	1	1	0	1	0	0	0	0	0	0	0	0	0	0	0	0	0	0	0	0	0	0	0	0
884	DEAD-box ATP-dependent RNA helicase CshB OS=Staphylococcus aureus (strain USA300) GN=cshB PE=3 SV=1	A0A0H2XIF9	cshB	51 kDa	6	6	6	6	6	2	2	4	1	3	2	1	0	0	4	0	0	0	0	0	1	1	0	0	0	0	0	0	0	0	0	0	0	0	0	0	0	0	0	0	0	0	0	0	0
885	Aldo/keto reductase family protein OS=Staphylococcus aureus (strain USA300) GN=SAUSA300_2159 PE=4 SV=1	A0A0H2XFJ6	SAUSA300_2159	32 kDa	7	7	7	1	7	2	3	2	0	2	2	3	1	0	3	0	0	0	0	0	1	1	1	0	1	0	0	0	0	0	0	0	0	0	0	0	0	0	0	0	0	0	0	0	0
886	Lantibiotic epidermin immunity protein F OS=Staphylococcus aureus (strain USA300) GN=epiF PE=3 SV=1	A0A0H2XGC6	epiF	26 kDa	8	8	1	1	8	1	2	0	0	2	2	5	0	0	4	0	0	0	0	0	1	0	0	0	0	0	0	0	0	0	0	0	0	0	0	0	0	0	0	0	0	0	0	0	0
887	Nitric oxide synthase oxygenase OS=Staphylococcus aureus (strain USA300) GN=SAUSA300_1895 PE=3 SV=1	A0A0H2XII3	SAUSA300_1895	42 kDa	6	7	7	1	6	3	3	2	0	4	1	1	0	0	0	0	0	1	0	0	0	0	0	0	0	0	0	0	0	0	0	0	0	0	0	0	0	0	0	0	0	0	0	0	0
888	Glycine betaine/carnitine/choline ABC transporter ATP-binding protein OS=Staphylococcus aureus (strain USA300) GN=opuCa PE=3 SV=1	A0A0H2XHM3	opuCa	46 kDa	6	1	6	1	6	3	0	2	0	1	4	0	1	0	3	0	0	0	0	0	1	0	0	0	0	0	0	0	0	0	0	0	0	0	0	0	0	0	0	0	0	0	0	0	0
890	Uncharacterized protein OS=Staphylococcus aureus (strain USA300) GN=SAUSA300_0553 PE=4 SV=1	A0A0H2XJ34	SAUSA300_0553	14 kDa	10	11	10	10	10	3	3	1	1	1	1	1	1	0	1	0	0	0	0	0	1	2	0	0	0	0	0	0	0	0	0	0	0	0	0	0	0	0	0	0	0	0	0	0	0
891	Uncharacterized protein OS=Staphylococcus aureus (strain USA300) GN=SAUSA300_0882 PE=4 SV=1	A0A0H2XK62	SAUSA300_0882	19 kDa	8	9	9	1	8	1	2	1	0	2	1	1	0	0	2	0	0	0	0	0	2	2	1	0	2	0	0	0	0	0	0	0	0	0	0	0	0	0	0	0	0	0	0	0	0
896	Uncharacterized protein OS=Staphylococcus aureus (strain USA300) GN=SAUSA300_1026 PE=4 SV=1	A0A0H2XHU7	SAUSA300_1026	21 kDa	7	8	8	8	7	2	2	1	1	1	1	1	1	1	1	0	0	0	0	0	0	1	1	0	0	0	0	0	0	0	0	0	0	0	0	0	0	0	0	0	0	0	0	0	0
897	Uncharacterized protein OS=Staphylococcus aureus (strain USA300) GN=SAUSA300_0793 PE=4 SV=1	A0A0H2XEM2	SAUSA300_0793	34 kDa	7	8	8	1	1	2	3	1	0	0	1	1	0	0	0	0	0	0	0	0	0	1	0	0	0	0	0	0	0	0	0	0	0	0	0	0	0	0	0	0	0	0	0	0	0
898	Hydrolase, haloacid dehalogenase-like family OS=Staphylococcus aureus (strain USA300) GN=SAUSA300_2267 PE=4 SV=1	A0A0H2XGG3	SAUSA300_2267	24 kDa	8	9	9	9	1	1	4	2	1	0	1	3	0	1	0	0	0	0	0	0	0	1	1	0	0	0	0	0	0	0	0	0	0	0	0	0	0	0	0	0	0	0	0	0	0
899	Acyl-CoA dehydrogenase FadD OS=Staphylococcus aureus (strain USA300) GN=fadD PE=3 SV=1	A0A0H2XHZ4	fadD	45 kDa	1	1	1	1	6	0	0	0	0	1	0	0	0	0	4	0	0	0	0	0	0	0	0	0	3	0	0	0	0	0	0	0	0	0	0	0	0	0	0	0	0	0	0	0	0
900	Endoribonuclease MazF OS=Staphylococcus aureus (strain USA300) GN=mazF PE=3 SV=1	Q2FF56	mazF	13 kDa	10	10	10	1	10	2	1	1	0	2	2	1	1	0	2	0	0	0	0	0	0	0	0	0	0	0	0	0	0	0	1	0	0	0	0	0	0	0	0	0	0	0	0	0	0
901	Acetyltransferase family protein OS=Staphylococcus aureus (strain USA300) GN=SAUSA300_2460 PE=4 SV=1	A0A0H2XEP7	SAUSA300_2460	11 kDa	10	11	11	11	10	1	1	1	1	4	1	2	0	1	5	0	0	0	0	0	0	0	0	0	2	0	0	0	0	0	0	0	0	0	0	0	0	0	0	0	0	0	0	0	0
902	Putative maltose ABC transporter, maltose-binding protein OS=Staphylococcus aureus (strain USA300) GN=SAUSA300_0209 PE=4 SV=1	A0A0H2XEQ7	SAUSA300_0209	48 kDa	6	6	6	1	6	4	3	3	0	2	2	0	1	0	2	0	0	0	0	0	0	0	0	0	2	0	0	0	0	0	0	0	0	0	0	0	0	0	0	0	0	0	0	0	0
905	Uncharacterized protein OS=Staphylococcus aureus (strain USA300) GN=SAUSA300_1585 PE=4 SV=1	A0A0H2XIF3	SAUSA300_1585	29 kDa	7	8	1	8	8	2	3	0	1	2	0	2	0	0	2	0	0	0	0	0	0	0	0	0	1	0	0	0	0	0	0	0	0	0	0	0	0	0	0	0	0	0	0	0	0
909	Phosphopantetheine adenylyltransferase OS=Staphylococcus aureus (strain USA300) GN=coaD PE=3 SV=1	Q2FHV6	coaD	18 kDa	9	9	10	1	9	2	2	2	0	1	2	2	0	0	1	0	0	0	0	0	1	0	0	0	1	0	0	0	0	0	0	0	0	0	0	0	0	0	0	0	0	0	0	0	0
911	Peptide ABC transporter, peptide-binding protein OS=Staphylococcus aureus (strain USA300) GN=SAUSA300_0073 PE=4 SV=1	A0A0H2XIR7	SAUSA300_0073	58 kDa	5	11	10	1	5	3	1	1	0	1	0	0	0	0	0	0	0	0	0	0	0	0	0	0	1	0	0	0	0	0	0	0	0	0	1	0	0	0	0	0	0	0	0	0	0
912	Riboflavin biosynthesis protein RibD OS=Staphylococcus aureus (strain USA300) GN=ribD PE=3 SV=1	A0A0H2XHA4	ribD	37 kDa	6	6	7	1	6	3	2	2	0	2	1	0	0	0	3	0	0	0	0	0	0	0	0	0	1	0	0	0	0	0	0	0	0	0	0	0	0	0	0	0	0	0	0	0	0
913	Histidinol-phosphate aminotransferase OS=Staphylococcus aureus (strain USA300) GN=hisC PE=3 SV=1	Q2FIR7	hisC	40 kDa	6	7	7	7	6	2	3	2	1	2	0	2	0	0	0	0	0	0	0	0	0	1	0	0	0	0	0	0	0	0	0	0	0	0	0	0	0	0	0	0	0	0	0	0	0
917	D-ribose pyranase OS=Staphylococcus aureus (strain USA300) GN=rbsD PE=3 SV=1	Q2FK01	rbsD	15 kDa	4	4	5	1	4	1	1	1	0	1	1	0	0	0	0	0	0	0	0	0	0	0	2	0	0	0	0	0	0	0	0	0	0	0	0	0	0	0	0	0	0	0	0	0	0
921	Rhodanese-like domain protein OS=Staphylococcus aureus (strain USA300) GN=SAUSA300_1703 PE=4 SV=1	A0A0H2XHE7	SAUSA300_1703	11 kDa	10	11	11	1	10	2	1	3	0	3	1	3	0	0	2	0	0	0	0	0	0	1	0	0	1	0	0	0	0	0	0	0	0	0	0	0	0	0	0	0	0	0	0	0	0
922	Putative DNA replication protein DnaD OS=Staphylococcus aureus (strain USA300) GN=SAUSA300_1344 PE=4 SV=1	A0A0H2XFM1	SAUSA300_1344	27 kDa	1	8	1	1	8	0	3	0	0	1	0	1	0	0	1	0	0	0	0	0	0	1	0	0	1	0	0	0	0	0	0	0	0	0	0	0	0	0	0	0	0	0	0	0	0
925	Conserved hypothetical phage protein OS=Staphylococcus aureus (strain USA300) GN=SAUSA300_1964 PE=4 SV=1	A0A0H2XJ00	SAUSA300_1964	13 kDa	10	1	10	10	10	1	0	1	1	1	3	0	1	1	1	0	0	0	0	0	0	0	1	1	1	0	0	0	0	0	0	0	0	0	0	0	0	0	0	0	0	0	0	0	0
928	Acetyl-coenzyme A carboxylase carboxyl transferase subunit alpha OS=Staphylococcus aureus (strain USA300) GN=accA PE=1 SV=1	Q2FG38	accA	35 kDa	7	7	7	7	7	2	1	2	1	1	2	1	1	0	3	0	0	0	0	0	0	0	1	0	1	0	0	0	0	0	0	0	0	0	0	0	0	0	0	0	0	0	0	0	0
929	Copper chaperone CopZ OS=Staphylococcus aureus (strain USA300) GN=copZ PE=3 SV=1	Q2FDU9	copZ	7 kDa	10	10	10	1	10	3	1	1	0	2	1	1	0	0	1	0	0	0	0	0	0	1	0	0	1	0	0	0	0	0	0	0	0	0	0	0	0	0	0	0	0	0	0	0	0
930	Uncharacterized protein OS=Staphylococcus aureus (strain USA300) GN=SAUSA300_1534 PE=4 SV=1	A0A0H2XE66	SAUSA300_1534	25 kDa	10	9	1	1	1	1	2	0	0	0	1	1	0	0	0	0	0	0	0	0	1	1	0	0	0	0	0	0	0	0	0	0	0	0	0	0	0	0	0	0	0	0	0	0	0
931	Uncharacterized protein OS=Staphylococcus aureus (strain USA300) GN=SAUSA300_0430 PE=4 SV=1	A0A0H2XI47	SAUSA300_0430	27 kDa	8	8	9	8	8	2	3	1	1	2	1	2	0	0	1	0	0	0	0	0	0	0	0	0	2	0	0	0	0	0	0	0	0	0	0	0	0	0	0	0	0	0	0	0	0
934	Uncharacterized protein OS=Staphylococcus aureus (strain USA300) GN=SAUSA300_1184 PE=4 SV=1	A0A0H2XG57	SAUSA300_1184	11 kDa	10	11	11	1	10	1	3	2	0	2	2	3	0	0	3	0	0	0	0	0	0	1	0	0	0	0	0	0	0	0	0	0	0	0	0	0	0	0	0	0	0	0	0	0	0
935	FMN-dependent NADPH-azoreductase OS=Staphylococcus aureus (strain USA300) GN=azo1 PE=3 SV=1	Q2FJ80	azo1	21 kDa	1	9	1	1	9	0	3	0	0	2	0	3	0	0	4	0	0	0	0	0	0	1	0	0	1	0	0	0	0	0	0	0	0	0	0	0	0	0	0	0	0	0	0	0	0
941	Glycine cleavage H-protein OS=Staphylococcus aureus (strain USA300) GN=SAUSA300_0325 PE=4 SV=1	A0A0H2XG03	SAUSA300_0325	12 kDa	9	10	10	10	9	1	2	2	1	2	0	1	0	1	2	0	0	0	0	0	1	1	0	0	1	0	0	0	0	0	0	0	0	0	0	0	0	0	0	0	0	0	0	0	0
943	Uncharacterized protein OS=Staphylococcus aureus (strain USA300) GN=SAUSA300_1084 PE=4 SV=1	A0A0H2XHT5	SAUSA300_1084	11 kDa	10	11	11	1	10	3	2	2	0	3	1	1	0	0	2	0	0	0	0	0	0	1	0	0	1	0	0	0	0	0	0	0	0	0	0	0	0	0	0	0	0	0	0	0	0
947	Putative alcohol dehydrogenase OS=Staphylococcus aureus (strain USA300) GN=SAUSA300_0246 PE=4 SV=1	A0A0H2XG77	SAUSA300_0246	39 kDa	7	7	1	1	1	2	2	0	0	0	2	0	0	0	0	0	0	0	0	0	2	0	0	0	0	0	0	0	0	0	0	0	0	0	0	0	0	0	0	0	0	0	0	0	0
948	UPF0340 protein SAUSA300_2068 OS=Staphylococcus aureus (strain USA300) GN=SAUSA300_2068 PE=3 SV=1	Q2FF14	SAUSA300_2068	19 kDa	8	9	1	1	8	3	3	0	0	1	1	1	0	0	0	0	0	0	0	0	0	1	0	0	0	0	0	0	0	0	0	0	0	0	0	0	0	0	0	0	0	0	0	0	0
949	Hydrolase, carbon-nitrogen family OS=Staphylococcus aureus (strain USA300) GN=SAUSA300_1987 PE=4 SV=1	A0A0H2XHP6	SAUSA300_1987	30 kDa	7	8	8	8	7	2	3	1	1	2	1	2	0	0	1	0	0	0	0	0	0	1	0	0	0	0	0	0	0	0	0	0	0	0	0	0	0	0	0	0	0	0	0	0	0
950	Ribosome maturation factor RimM OS=Staphylococcus aureus (strain USA300) GN=rimM PE=3 SV=1	Q2FHJ9	rimM	19 kDa	8	9	9	9	8	1	2	1	1	1	1	1	0	1	1	0	0	0	0	0	0	1	0	0	1	0	0	0	0	0	0	0	0	0	0	0	0	0	0	0	0	0	0	0	0
954	PhiSLT ORF104a-like protein, repressor OS=Staphylococcus aureus (strain USA300) GN=SAUSA300_1434 PE=4 SV=1	A0A0H2XGJ1	SAUSA300_1434	13 kDa	1	10	10	10	10	0	1	1	1	1	0	1	1	1	2	0	0	0	0	0	0	0	0	0	1	0	0	0	0	0	0	0	0	0	0	0	0	0	0	0	0	0	0	0	0
957	Uncharacterized protein OS=Staphylococcus aureus (strain USA300) GN=SAUSA300_0858 PE=4 SV=1	A0A0H2XF46	SAUSA300_0858	13 kDa	10	10	10	1	10	2	1	1	0	2	2	1	0	0	1	0	0	0	0	0	0	0	0	0	1	0	0	0	0	0	0	0	0	0	0	0	0	0	0	0	0	0	0	0	0
962	Hydrolase, haloacid dehalogenase-like family OS=Staphylococcus aureus (strain USA300) GN=SAUSA300_1229 PE=4 SV=1	A0A0H2XJP7	SAUSA300_1229	30 kDa	8	8	8	1	8	1	3	3	0	1	2	1	0	0	2	0	0	0	0	0	0	0	0	0	2	0	0	0	0	0	0	0	0	0	0	0	0	0	0	0	0	0	0	0	0
964	Uroporphyrinogen decarboxylase OS=Staphylococcus aureus (strain USA300) GN=hemE PE=3 SV=1	Q2FFR2	hemE	39 kDa	7	7	7	7	7	1	1	1	1	1	1	1	1	1	2	0	0	0	0	0	1	1	0	0	0	0	0	0	0	0	0	0	0	0	0	0	0	0	0	0	0	0	0	0	0
965	Ferric uptake regulation protein OS=Staphylococcus aureus (strain USA300) GN=fur PE=4 SV=1	A0A0H2XHQ6	fur	16 kDa	10	10	10	10	10	1	1	1	1	1	1	1	0	1	2	0	0	0	0	0	1	0	0	0	1	0	0	0	0	0	0	0	0	0	0	0	0	0	0	0	0	0	0	0	0
967	Uncharacterized protein OS=Staphylococcus aureus (strain USA300) GN=SAUSA300_2522 PE=4 SV=1	A0A0H2XHA6	SAUSA300_2522	12 kDa	10	11	11	1	10	2	2	1	0	1	1	2	0	0	2	0	0	0	0	0	0	1	0	0	0	0	0	0	0	0	0	0	0	0	0	0	0	0	0	0	0	0	0	0	0
968	Uncharacterized protein OS=Staphylococcus aureus (strain USA300) GN=SAUSA300_0938 PE=4 SV=1	A0A0H2XI35	SAUSA300_0938	11 kDa	10	11	11	1	1	3	2	1	0	0	2	2	0	0	0	0	0	0	0	0	0	1	0	0	0	0	0	0	0	0	0	0	0	0	0	0	0	0	0	0	0	0	0	0	0
969	Uncharacterized protein OS=Staphylococcus aureus (strain USA300) GN=SAUSA300_1100 PE=4 SV=1	A0A0H2XGD0	SAUSA300_1100	15 kDa	10	10	1	1	10	1	1	0	0	1	1	1	0	0	3	0	0	0	0	0	0	0	0	0	3	0	0	0	0	0	0	0	0	0	0	0	0	0	0	0	0	0	0	0	0
971	Uncharacterized protein OS=Staphylococcus aureus (strain USA300) GN=SAUSA300_1505 PE=4 SV=1	A0A0H2XDD9	SAUSA300_1505	23 kDa	8	9	9	1	8	2	4	2	0	2	0	1	0	0	1	0	0	0	0	0	0	0	0	0	0	0	0	0	0	0	0	0	0	0	0	0	0	0	0	1	0	0	0	0	0
979	Ribonuclease 3 OS=Staphylococcus aureus (strain USA300) GN=rnc PE=3 SV=1	Q2FHK5	rnc	28 kDa	8	8	8	1	8	2	2	2	0	2	0	1	1	0	2	0	0	0	0	0	0	0	0	0	1	0	0	0	0	0	0	0	0	0	0	0	0	0	0	0	0	0	0	0	0
980	Uncharacterized protein OS=Staphylococcus aureus (strain USA300) GN=SAUSA300_1004 PE=4 SV=1	A0A0H2XHH6	SAUSA300_1004	16 kDa	9	9	9	1	9	1	1	1	0	2	1	1	0	0	2	0	0	0	0	0	0	0	0	0	1	0	0	0	0	0	0	0	0	0	0	0	0	0	0	0	0	0	0	0	0
989	Putative thioredoxin OS=Staphylococcus aureus (strain USA300) GN=SAUSA300_0795 PE=4 SV=1	A0A0H2XJP4	SAUSA300_0795	11 kDa	10	11	11	11	10	1	1	1	1	1	1	1	0	1	2	0	0	0	0	0	0	0	1	0	0	0	0	0	0	0	0	0	0	0	0	0	0	0	0	0	0	0	0	0	0
991	Acetyltransferase, GNAT family OS=Staphylococcus aureus (strain USA300) GN=SAUSA300_0451 PE=4 SV=1	A0A0H2XJT5	SAUSA300_0451	20 kDa	9	9	9	9	9	1	1	1	1	1	1	1	0	0	3	0	0	0	0	0	0	0	0	0	0	0	0	0	0	0	0	0	0	0	0	0	0	0	0	1	0	0	0	0	0
992	Uncharacterized protein OS=Staphylococcus aureus (strain USA300) GN=SAUSA300_1797 PE=4 SV=1	A0A0H2XKH0	SAUSA300_1797	18 kDa	9	10	10	1	9	1	1	2	0	1	1	1	0	0	2	0	0	0	0	0	0	0	0	0	0	0	0	0	0	0	0	0	0	0	0	0	0	0	0	0	0	0	1	0	0
1001	Adapter protein MecA OS=Staphylococcus aureus (strain USA300) GN=mecA PE=3 SV=1	Q2FI79	mecA	28 kDa	7	8	8	8	8	1	2	1	1	1	0	1	0	0	1	0	0	0	0	0	0	0	1	0	1	0	0	0	0	0	0	0	0	0	0	0	0	0	0	0	0	0	0	0	0
1003	Ketol-acid reductoisomerase OS=Staphylococcus aureus (strain USA300) GN=ilvC PE=3 SV=1	Q2FF68	ilvC	37 kDa	1	7	7	1	7	0	1	1	0	1	0	1	0	0	3	0	0	0	0	0	0	1	0	0	1	0	0	0	0	0	0	0	0	0	0	0	0	0	0	0	0	0	0	0	0
1007	Response regulator SaeR OS=Staphylococcus aureus (strain USA300) GN=saeR PE=3 SV=1	Q2FIT4	saeR	27 kDa	8	8	8	8	8	1	1	1	1	1	1	1	1	0	2	0	0	0	0	0	0	0	1	0	0	0	0	0	0	0	0	0	0	0	0	0	0	0	0	0	0	0	0	0	0
1011	Uncharacterized protein OS=Staphylococcus aureus (strain USA300) GN=SAUSA300_0839 PE=4 SV=1	A0A0H2XDZ0	SAUSA300_0839	9 kDa	1	1	11	1	10	0	0	1	0	2	0	0	0	0	3	0	0	0	0	0	0	0	0	0	2	0	0	0	0	0	0	0	0	0	0	0	0	0	0	0	0	0	0	0	0
1035	Cytidine deaminase OS=Staphylococcus aureus (strain USA300) GN=cdd PE=4 SV=1	A0A0H2XFN0	cdd	15 kDa	10	10	1	1	10	1	1	0	0	1	1	0	0	0	2	0	0	0	0	0	0	0	0	0	1	0	0	0	0	0	0	0	0	0	0	0	0	0	0	0	0	0	0	0	0
1037	Uncharacterized protein OS=Staphylococcus aureus (strain USA300) GN=SAUSA300_0767 PE=4 SV=1	A0A0H2XFY7	SAUSA300_0767	13 kDa	10	1	1	1	10	1	0	0	0	1	0	0	0	0	1	0	0	0	0	0	0	0	0	0	1	0	0	0	0	0	0	0	0	0	0	0	0	0	0	0	0	0	0	0	0
200	Hyaluronate lyase OS=Staphylococcus aureus (strain USA300) GN=hysA PE=4 SV=1	A0A0H2XIY1	hysA	92 kDa	6	6	1	1	1	2	1	0	0	0	0	0	0	0	0	0	0	0	0	0	5	2	0	0	0	0	0	0	0	0	0	0	0	0	0	0	0	0	0	0	0	0	0	0	0
437	Fibronectin binding protein B OS=Staphylococcus aureus (strain USA300) GN=fnbB PE=4 SV=1	A0A0H2XKG3	fnbB	104 kDa	5	1	5	5	5	8	0	4	2	6	0	0	0	0	0	0	0	0	0	0	0	0	0	0	0	5	0	5	4	6	0	0	0	0	0	0	0	0	0	0	0	0	0	0	0
508	Putative staphyloxanthin biosynthesis protein OS=Staphylococcus aureus (strain USA300) GN=SAUSA300_0277 PE=4 SV=1	A0A0H2XFX2	SAUSA300_0277	33 kDa	10	1	10	10	10	2	0	2	2	2	0	0	0	0	0	0	0	0	0	0	0	0	0	0	0	1	0	0	0	2	0	0	0	0	0	0	0	0	0	0	0	0	0	0	0
512	Putative cysteine ligase BshC OS=Staphylococcus aureus (strain USA300) GN=bshC PE=3 SV=1	Q2FHR0	bshC	63 kDa	5	5	6	9	5	3	3	1	1	2	2	0	0	0	3	0	0	0	0	0	0	0	0	0	0	0	0	0	0	0	0	0	0	0	0	0	0	0	0	0	0	0	0	0	0
561	Putative fibronectin/fibrinogen binding protein OS=Staphylococcus aureus (strain USA300) GN=SAUSA300_1101 PE=4 SV=1	A0A0H2XI96	SAUSA300_1101	66 kDa	5	1	5	1	5	14	0	3	0	6	7	0	0	0	3	0	0	0	0	0	0	0	0	0	0	0	0	0	0	0	0	0	0	0	0	0	0	0	0	0	0	0	0	0	0
567	GTP-binding protein OS=Staphylococcus aureus (strain USA300) GN=typA PE=4 SV=1	A0A0H2XFL9	typA	69 kDa	4	4	5	5	4	9	8	9	6	7	7	0	1	2	14	0	0	0	0	0	0	0	0	0	0	0	0	0	0	0	0	0	0	0	0	0	0	0	0	0	0	0	0	0	0
614	Elongation factor 4 OS=Staphylococcus aureus (strain USA300) GN=lepA PE=3 SV=1	Q2FGD9	lepA	68 kDa	4	4	5	5	4	4	7	4	1	4	4	4	0	0	7	0	0	0	0	0	0	0	0	0	0	0	0	0	0	0	0	0	0	0	0	0	0	0	0	0	0	0	0	0	0
650	DNA topoisomerase OS=Staphylococcus aureus (strain USA300) GN=traI PE=4 SV=1	A0A0H2XKQ0	traI	81 kDa	1	1	4	1	1	0	0	1	0	0	0	0	0	0	0	0	0	0	0	0	0	0	1	0	0	0	0	0	0	0	0	0	0	0	0	0	0	0	0	0	0	0	0	0	0
658	Uncharacterized protein OS=Staphylococcus aureus (strain USA300) GN=SAUSA300_1479 PE=4 SV=1	A0A0H2XKI5	SAUSA300_1479	23 kDa	8	9	9	9	8	5	9	1	2	3	2	6	0	1	1	0	0	0	0	0	0	0	0	0	0	0	0	0	0	0	0	0	0	0	0	0	0	0	0	0	0	0	0	0	0
672	SAP domain protein OS=Staphylococcus aureus (strain USA300) GN=SAUSA300_2101 PE=4 SV=1	A0A0H2XJ77	SAUSA300_2101	45 kDa	6	7	7	7	6	5	3	1	1	3	1	1	0	0	2	0	0	0	0	0	0	0	0	0	0	0	0	0	0	0	0	0	0	0	0	0	0	0	0	0	0	0	0	0	0
692	ABC transporter, ATP-binding protein OS=Staphylococcus aureus (strain USA300) GN=SAUSA300_1285 PE=4 SV=1	A0A0H2XGG6	SAUSA300_1285	60 kDa	5	6	6	10	5	4	1	4	1	2	1	0	1	0	0	0	0	0	0	0	0	0	0	0	0	0	0	0	0	0	0	0	0	0	0	0	0	0	0	0	0	0	0	0	0
698	Putative ferrichrome ABC transporter OS=Staphylococcus aureus (strain USA300) GN=SAUSA300_0941 PE=4 SV=1	A0A0H2XJ25	SAUSA300_0941	32 kDa	7	1	1	1	7	1	0	0	0	1	0	0	0	0	0	0	0	0	0	0	7	0	0	0	7	0	0	0	0	0	0	0	0	0	0	0	0	0	0	0	0	0	0	0	0
704	ABC transporter, substrate-binding protein OS=Staphylococcus aureus (strain USA300) GN=SAUSA300_0231 PE=4 SV=1	A0A0H2XGI8	SAUSA300_0231	55 kDa	1	9	7	10	6	0	1	1	1	1	0	0	0	0	1	0	0	0	0	0	0	0	0	0	0	0	0	0	0	0	0	0	0	0	0	0	0	0	0	0	0	0	0	0	0
708	PTS system EIIBC component SAUSA300_0194 OS=Staphylococcus aureus (strain USA300) GN=SAUSA300_0194 PE=3 SV=1	Q2FK70	SAUSA300_0194	51 kDa	6	6	6	6	6	5	8	3	2	3	6	5	2	0	4	0	0	0	0	0	0	0	0	0	0	0	0	0	0	0	0	0	0	0	0	0	0	0	0	0	0	0	0	0	0
712	DNA repair protein RecN OS=Staphylococcus aureus (strain USA300) GN=recN PE=3 SV=1	A0A0H2XGI0	recN	64 kDa	1	7	5	1	4	0	1	1	0	1	0	0	0	0	1	0	0	0	0	0	0	0	0	0	0	0	0	0	0	0	0	0	0	0	0	0	0	0	0	0	0	0	0	0	0
723	Alpha-acetolactate synthase OS=Staphylococcus aureus (strain USA300) GN=alsS PE=3 SV=1	A0A0H2XHS9	alsS	61 kDa	5	5	5	5	5	7	1	5	2	5	3	2	2	0	3	0	0	0	0	0	0	0	0	0	0	0	0	0	0	0	0	0	0	0	0	0	0	0	0	0	0	0	0	0	0
754	Serine protease HtrA-like OS=Staphylococcus aureus (strain USA300) GN=SAUSA300_0923 PE=3 SV=1	Q2FI55	SAUSA300_0923	86 kDa	4	4	1	1	4	5	4	0	0	2	1	0	0	0	1	0	0	0	0	0	0	0	0	0	0	0	0	0	0	0	0	0	0	0	0	0	0	0	0	0	0	0	0	0	0
757	Serine-rich adhesin for platelets OS=Staphylococcus aureus (strain USA300) GN=sraP PE=3 SV=1	Q2FDK5	sraP	228 kDa	2	2	2	2	2	5	5	6	5	3	1	2	1	0	4	0	0	0	0	0	0	0	0	0	0	0	0	0	0	0	0	0	0	0	0	0	0	0	0	0	0	0	0	0	0
758	Alpha-acetolactate decarboxylase OS=Staphylococcus aureus (strain USA300) GN=budA PE=4 SV=1	A0A0H2XGE8	budA	26 kDa	8	8	8	8	8	5	5	3	2	6	2	3	2	0	6	0	0	0	0	0	0	0	0	0	0	0	0	0	0	0	0	0	0	0	0	0	0	0	0	0	0	0	0	0	0
763	Uncharacterized protein OS=Staphylococcus aureus (strain USA300) GN=SAUSA300_0284 PE=4 SV=1	A0A0H2XIK2	SAUSA300_0284	15 kDa	1	1	1	1	9	0	0	0	0	1	0	0	0	0	1	0	0	0	0	0	0	0	0	0	0	0	0	0	0	0	0	0	0	0	0	0	0	0	0	0	0	0	0	0	0
770	Ribosomal RNA small subunit methyltransferase A OS=Staphylococcus aureus (strain USA300) GN=rsmA PE=3 SV=1	Q2FJE9	rsmA	34 kDa	7	7	7	7	7	4	3	2	1	4	2	2	1	2	4	0	0	0	0	0	0	0	0	0	0	0	0	0	0	0	0	0	0	0	0	0	0	0	0	0	0	0	0	0	0
775	Regulatory protein RecX OS=Staphylococcus aureus (strain USA300) GN=recX PE=3 SV=1	Q2FFM2	recX	32 kDa	7	8	8	1	7	7	3	1	0	5	6	3	0	0	5	0	0	0	0	0	0	0	0	0	0	0	0	0	0	0	0	0	0	0	0	0	0	0	0	0	0	0	0	0	0
778	AcrB/AcrD/AcrF family protein OS=Staphylococcus aureus (strain USA300) GN=SAUSA300_2213 PE=4 SV=1	A0A0H2XER4	SAUSA300_2213	115 kDa	4	4	4	1	1	4	1	1	0	0	1	2	0	0	0	0	0	0	0	0	0	0	0	0	0	0	0	0	0	0	0	0	0	0	0	0	0	0	0	0	0	0	0	0	0
783	Uncharacterized protein OS=Staphylococcus aureus (strain USA300) GN=SAUSA300_1532 PE=4 SV=1	A0A0H2XGA0	SAUSA300_1532	27 kDa	1	8	1	1	1	0	6	0	0	0	0	4	0	0	0	0	0	0	0	0	0	0	0	0	0	0	0	0	0	0	0	0	0	0	0	0	0	0	0	0	0	0	0	0	0
788	30S ribosomal protein S18 OS=Staphylococcus aureus (strain USA300) GN=rpsR PE=3 SV=1	Q2FJP6	rpsR	9 kDa	10	9	10	9	9	4	2	1	1	1	3	1	0	0	1	0	0	0	0	0	0	0	0	0	0	0	0	0	0	0	0	0	0	0	0	0	0	0	0	0	0	0	0	0	0
792	UPF0403 protein SAUSA300_1463 OS=Staphylococcus aureus (strain USA300) GN=SAUSA300_1463 PE=3 SV=1	Q2FGL9	SAUSA300_1463	16 kDa	9	10	10	10	9	2	5	2	1	1	1	3	3	1	5	0	0	0	0	0	0	0	0	0	0	0	0	0	0	0	0	0	0	0	0	0	0	0	0	0	0	0	0	0	0
795	Amino acid ABC transporter, permease/substrate-binding protein OS=Staphylococcus aureus (strain USA300) GN=SAUSA300_1808 PE=4 SV=1	A0A0H2XH31	SAUSA300_1808	53 kDa	6	6	1	1	6	1	1	0	0	1	0	0	0	0	1	0	0	0	0	0	0	0	0	0	0	0	0	0	0	0	0	0	0	0	0	0	0	0	0	0	0	0	0	0	0
800	Membrane-associated protein TcaA OS=Staphylococcus aureus (strain USA300) GN=tcaA PE=3 SV=1	Q2FEE1	tcaA	52 kDa	6	6	6	1	6	2	5	1	0	2	0	0	0	0	2	0	0	0	0	0	0	0	0	0	0	0	0	0	0	0	0	0	0	0	0	0	0	0	0	0	0	0	0	0	0
804	Probable tRNA sulfurtransferase OS=Staphylococcus aureus (strain USA300) GN=thiI PE=3 SV=1	Q2FG23	thiI	46 kDa	6	6	1	1	6	5	3	0	0	2	2	2	0	0	5	0	0	0	0	0	0	0	0	0	0	0	0	0	0	0	0	0	0	0	0	0	0	0	0	0	0	0	0	0	0
820	Pyruvate oxidase OS=Staphylococcus aureus (strain USA300) GN=cidC PE=3 SV=1	A0A0H2XGE9	cidC	64 kDa	5	3	5	1	5	4	1	1	0	1	2	2	2	0	2	0	0	0	0	0	0	0	0	0	0	0	0	0	0	0	0	0	0	0	0	0	0	0	0	0	0	0	0	0	0
828	7,8-dihydroneopterin aldolase OS=Staphylococcus aureus (strain USA300) GN=folB PE=3 SV=1	A0A0H2XEF4	folB	14 kDa	10	10	10	1	10	3	4	1	0	2	4	2	0	0	5	0	0	0	0	0	0	0	0	0	0	0	0	0	0	0	0	0	0	0	0	0	0	0	0	0	0	0	0	0	0
831	Transcriptional regulator, Cro/CI family OS=Staphylococcus aureus (strain USA300) GN=SAUSA300_0803 PE=4 SV=1	A0A0H2XGM4	SAUSA300_0803	13 kDa	10	11	1	1	10	5	7	0	0	3	4	4	0	0	3	0	0	0	0	0	0	0	0	0	0	0	0	0	0	0	0	0	0	0	0	0	0	0	0	0	0	0	0	0	0
844	Bifunctional purine biosynthesis protein PurH OS=Staphylococcus aureus (strain USA300) GN=purH PE=3 SV=1	Q2FI05	purH	54 kDa	8	9	9	9	8	2	4	1	1	2	0	0	0	0	0	0	0	0	0	0	0	0	0	0	0	0	1	0	0	1	0	0	0	0	0	0	0	0	0	0	0	0	0	0	0
845	Octanoyltransferase LipM OS=Staphylococcus aureus (strain USA300) GN=lipM PE=3 SV=1	A0A0H2XFB3	lipM	32 kDa	6	6	6	1	6	1	2	2	0	3	1	3	0	0	2	0	0	0	0	0	0	0	0	0	0	0	0	0	0	0	0	0	0	0	0	0	0	0	0	0	0	0	0	0	0
847	Truncated beta-hemolysin OS=Staphylococcus aureus (strain USA300) GN=SAUSA300_1973 PE=4 SV=1	A0A0H2XGB1	SAUSA300_1973	31 kDa	7	7	1	7	7	2	1	0	1	2	2	2	0	3	3	0	0	0	0	0	0	0	0	0	0	0	0	0	0	0	0	0	0	0	0	0	0	0	0	0	0	0	0	0	0
851	Uncharacterized protein OS=Staphylococcus aureus (strain USA300) GN=SAUSA300_0384 PE=4 SV=1	A0A0H2XEY5	SAUSA300_0384	26 kDa	8	1	8	1	1	1	0	1	0	0	1	0	1	0	0	0	0	0	0	0	0	0	0	0	0	0	0	0	0	0	0	0	0	0	0	0	0	0	0	0	0	0	0	0	0
853	UPF0297 protein SAUSA300_1574 OS=Staphylococcus aureus (strain USA300) GN=SAUSA300_1574 PE=3 SV=1	Q2FGA9	SAUSA300_1574	10 kDa	10	11	11	11	10	2	3	3	1	2	1	2	1	1	2	0	0	0	0	0	0	0	0	0	0	0	0	0	0	0	0	0	0	0	0	0	0	0	0	0	0	0	0	0	0
855	Glyceraldehyde-3-phosphate dehydrogenase OS=Staphylococcus aureus (strain USA300) GN=gap PE=3 SV=1	A0A0H2XHW0	gap	37 kDa	6	6	7	1	5	2	1	1	0	1	1	0	0	0	0	0	0	0	0	0	0	0	0	0	0	0	0	0	0	0	0	0	0	0	0	0	0	0	0	0	0	0	0	0	0
857	Pyrimidine nucleoside transport protein OS=Staphylococcus aureus (strain USA300) GN=nupC PE=4 SV=1	A0A0H2XKF0	nupC	44 kDa	7	7	7	1	6	3	4	1	0	1	3	3	0	0	0	0	0	0	0	0	0	0	0	0	0	0	0	0	0	0	0	0	0	0	0	0	0	0	0	0	0	0	0	0	0
880	D-aminoacyl-tRNA deacylase OS=Staphylococcus aureus (strain USA300) GN=dtd PE=3 SV=1	Q2FG94	dtd	17 kDa	9	10	10	10	9	2	3	2	1	2	1	1	0	1	1	0	0	0	0	0	0	0	0	0	0	0	0	0	0	0	0	0	0	0	0	0	0	0	0	0	0	0	0	0	0
893	Aminotransferase, class I OS=Staphylococcus aureus (strain USA300) GN=SAUSA300_0952 PE=3 SV=1	A0A0H2XFA8	SAUSA300_0952	43 kDa	6	6	6	1	6	4	1	2	0	2	2	0	0	0	2	0	0	0	0	0	0	0	0	0	0	0	0	0	0	0	0	0	0	0	0	0	0	0	0	0	0	0	0	0	0
894	Hydrolase, haloacid dehalogenase-like family OS=Staphylococcus aureus (strain USA300) GN=SAUSA300_0544 PE=4 SV=1	A0A0H2XEE1	SAUSA300_0544	32 kDa	7	7	4	1	7	1	1	1	0	1	2	0	0	0	2	0	0	0	0	0	0	0	0	0	0	0	0	0	0	0	0	0	0	0	0	0	0	0	0	0	0	0	0	0	0
895	Chorismate synthase OS=Staphylococcus aureus (strain USA300) GN=aroC PE=3 SV=1	Q2FGX4	aroC	43 kDa	6	1	7	1	1	4	0	1	0	0	3	0	0	0	0	0	0	0	0	0	0	0	0	0	0	0	0	0	0	0	0	0	0	0	0	0	0	0	0	0	0	0	0	0	0
903	Putative pyruvate, phosphate dikinase regulatory protein OS=Staphylococcus aureus (strain USA300) GN=SAUSA300_1523 PE=3 SV=1	Q2FGG0	SAUSA300_1523	31 kDa	7	8	8	8	7	3	2	3	1	3	4	1	0	0	2	0	0	0	0	0	0	0	0	0	0	0	0	0	0	0	0	0	0	0	0	0	0	0	0	0	0	0	0	0	0
904	Peptide methionine sulfoxide reductase MsrA OS=Staphylococcus aureus (strain USA300) GN=msrA PE=3 SV=1	A0A0H2XGS1	msrA	21 kDa	8	9	9	9	8	1	3	2	1	2	1	2	0	1	2	0	0	0	0	0	0	0	0	0	0	0	0	0	0	0	0	0	0	0	0	0	0	0	0	0	0	0	0	0	0
906	Aspartate-semialdehyde dehydrogenase OS=Staphylococcus aureus (strain USA300) GN=asd PE=3 SV=1	A0A0H2XJP5	asd	36 kDa	1	5	8	1	5	0	1	1	0	1	0	0	0	0	0	0	0	0	0	0	0	0	0	0	1	0	0	0	0	0	0	0	0	0	0	0	0	0	0	0	0	0	0	0	0
907	ABC transporter ATP-binding protein OS=Staphylococcus aureus (strain USA300) GN=SAUSA300_0620 PE=3 SV=1	A0A0H2XHW1	SAUSA300_0620	28 kDa	8	8	1	1	8	4	4	0	0	4	1	3	0	0	4	0	0	0	0	0	0	0	0	0	0	0	0	0	0	0	0	0	0	0	0	0	0	0	0	0	0	0	0	0	0
910	Uncharacterized protein OS=Staphylococcus aureus (strain USA300) GN=SAUSA300_1056 PE=4 SV=1	A0A0H2XGY1	SAUSA300_1056	13 kDa	10	1	11	1	10	2	0	1	0	2	1	0	0	0	1	0	0	0	0	0	0	0	0	0	0	0	0	0	0	0	0	0	0	0	0	0	0	0	0	0	0	0	0	0	0
914	Uncharacterized protein OS=Staphylococcus aureus (strain USA300) GN=SAUSA300_2209 PE=4 SV=1	A0A0H2XGP0	SAUSA300_2209	35 kDa	7	8	8	8	7	3	2	1	1	2	1	1	1	0	2	0	0	0	0	0	0	0	0	0	0	0	0	0	0	0	0	0	0	0	0	0	0	0	0	0	0	0	0	0	0
915	Diapolycopene oxygenase OS=Staphylococcus aureus (strain USA300) GN=crtP PE=3 SV=1	Q2FDU3	crtP	57 kDa	5	6	6	1	1	2	3	3	0	0	0	4	2	0	0	0	0	0	0	0	0	0	0	0	0	0	0	0	0	0	0	0	0	0	0	0	0	0	0	0	0	0	0	0	0
920	Uncharacterized protein OS=Staphylococcus aureus (strain USA300) GN=SAUSA300_2547 PE=4 SV=1	A0A0H2XFT0	SAUSA300_2547	22 kDa	8	9	9	1	8	1	2	1	0	1	1	2	0	0	3	0	0	0	0	0	0	0	0	0	0	0	0	0	0	0	0	0	0	0	0	0	0	0	0	0	0	0	0	0	0
923	GntR family regulatory protein OS=Staphylococcus aureus (strain USA300) GN=SAUSA300_1914 PE=4 SV=1	A0A0H2XFR6	SAUSA300_1914	15 kDa	10	10	10	1	10	3	5	2	0	1	2	3	0	0	1	0	0	0	0	0	0	0	0	0	0	0	0	0	0	0	0	0	0	0	0	0	0	0	0	0	0	0	0	0	0
926	Uncharacterized protein OS=Staphylococcus aureus (strain USA300) GN=SAUSA300_1905 PE=4 SV=1	A0A0H2XGB4	SAUSA300_1905	40 kDa	8	8	8	1	8	2	2	1	0	1	2	0	1	0	2	0	0	0	0	0	0	0	0	0	0	0	0	0	0	0	0	0	0	0	0	0	0	0	0	0	0	0	0	0	0
927	N-acetylmuramic acid 6-phosphate etherase OS=Staphylococcus aureus (strain USA300) GN=murQ PE=3 SV=2	Q2FK71	murQ	32 kDa	7	1	10	1	1	1	0	1	0	0	2	0	1	0	0	0	0	0	0	0	0	0	0	0	0	0	0	0	0	0	0	0	0	0	0	0	0	0	0	0	0	0	0	0	0
932	Tyrosine recombinase XerD OS=Staphylococcus aureus (strain USA300) GN=xerD PE=3 SV=1	A0A0H2XE73	xerD	34 kDa	7	7	8	8	7	4	1	1	1	2	3	0	0	0	2	0	0	0	0	0	0	0	0	0	0	0	0	0	0	0	0	0	0	0	0	0	0	0	0	0	0	0	0	0	0
933	Uncharacterized protein OS=Staphylococcus aureus (strain USA300) GN=SAUSA300_2297 PE=4 SV=1	A0A0H2XIR9	SAUSA300_2297	24 kDa	8	9	9	9	8	1	3	1	1	3	1	2	0	0	4	0	0	0	0	0	0	0	0	0	0	0	0	0	0	0	0	0	0	0	0	0	0	0	0	0	0	0	0	0	0
936	Glutamate racemase OS=Staphylococcus aureus (strain USA300) GN=murI PE=3 SV=1	Q2FHT1	murI	30 kDa	1	1	8	7	1	0	0	1	1	0	0	0	4	0	0	0	0	0	0	0	0	0	0	0	0	0	0	0	0	0	0	0	0	0	0	0	0	0	0	0	0	0	0	0	0
937	Transcriptional regulator MraZ OS=Staphylococcus aureus (strain USA300) GN=mraZ PE=3 SV=1	Q2FHQ9	mraZ	17 kDa	9	1	1	1	9	2	0	0	0	1	3	0	0	0	3	0	0	0	0	0	0	0	0	0	0	0	0	0	0	0	0	0	0	0	0	0	0	0	0	0	0	0	0	0	0
942	Uncharacterized protein OS=Staphylococcus aureus (strain USA300) GN=SAUSA300_2339 PE=4 SV=1	A0A0H2XKD5	SAUSA300_2339	17 kDa	9	10	10	10	9	1	3	2	1	2	1	2	0	1	1	0	0	0	0	0	0	0	0	0	0	0	0	0	0	0	0	0	0	0	0	0	0	0	0	0	0	0	0	0	0
944	Choloylglycine hydrolase family protein OS=Staphylococcus aureus (strain USA300) GN=SAUSA300_0269 PE=4 SV=1	A0A0H2XHR9	SAUSA300_0269	37 kDa	1	5	1	1	7	0	1	0	0	2	0	0	0	0	1	0	0	0	0	0	0	0	0	0	0	0	0	0	0	0	0	0	0	0	0	0	0	0	0	0	0	0	0	0	0
945	PTS system glucose-specific EIICBA component OS=Staphylococcus aureus (strain USA300) GN=ptsG PE=3 SV=1	Q2FK73	ptsG	74 kDa	4	5	1	1	1	3	2	0	0	0	0	3	0	0	0	0	0	0	0	0	0	0	0	0	0	0	0	0	0	0	0	0	0	0	0	0	0	0	0	0	0	0	0	0	0
951	Putative membrane protein OS=Staphylococcus aureus (strain USA300) GN=SAUSA300_1864 PE=4 SV=1	A0A0H2XEN6	SAUSA300_1864	46 kDa	6	6	6	1	1	3	1	1	0	0	2	1	1	0	0	0	0	0	0	0	0	0	0	0	0	0	0	0	0	0	0	0	0	0	0	0	0	0	0	0	0	0	0	0	0
952	Primosomal protein N' OS=Staphylococcus aureus (strain USA300) GN=priA PE=3 SV=1	A0A0H2XFV2	priA	93 kDa	4	4	1	1	4	3	2	0	0	1	1	0	0	0	2	0	0	0	0	0	0	0	0	0	0	0	0	0	0	0	0	0	0	0	0	0	0	0	0	0	0	0	0	0	0
953	Uncharacterized hydrolase SAUSA300_2163 OS=Staphylococcus aureus (strain USA300) GN=SAUSA300_2163 PE=3 SV=1	Q2FES9	SAUSA300_2163	32 kDa	7	8	8	8	7	2	2	1	1	2	0	3	0	0	5	0	0	0	0	0	0	0	0	0	0	0	0	0	0	0	0	0	0	0	0	0	0	0	0	0	0	0	0	0	0
956	Protein phosphatase 2C domain protein OS=Staphylococcus aureus (strain USA300) GN=SAUSA300_1112 PE=4 SV=1	A0A0H2XF73	SAUSA300_1112	28 kDa	8	8	8	1	8	1	2	1	0	1	1	1	1	0	2	0	0	0	0	0	0	0	0	0	0	0	0	0	0	0	0	0	0	0	0	0	0	0	0	0	0	0	0	0	0
958	DNA polymerase III, gamma and tau subunits OS=Staphylococcus aureus (strain USA300) GN=dnaX PE=4 SV=1	A0A0H2XIT2	dnaX	62 kDa	5	1	5	1	5	1	0	1	0	3	1	0	0	0	1	0	0	0	0	0	0	0	0	0	0	0	0	0	0	0	0	0	0	0	0	0	0	0	0	0	0	0	0	0	0
959	Putative chromosome partioning protein, ParB family OS=Staphylococcus aureus (strain USA300) GN=SAUSA300_2643 PE=4 SV=1	A0A0H2XG42	SAUSA300_2643	32 kDa	7	8	8	5	7	2	1	1	1	2	0	0	0	0	2	0	0	0	0	0	0	0	0	0	0	0	0	0	0	0	0	0	0	0	0	0	0	0	0	0	0	0	0	0	0
960	Uncharacterized protein OS=Staphylococcus aureus (strain USA300) GN=SAUSA300_2543 PE=4 SV=1	A0A0H2XEL3	SAUSA300_2543	18 kDa	9	10	1	10	9	2	1	0	1	2	2	2	0	1	2	0	0	0	0	0	0	0	0	0	0	0	0	0	0	0	0	0	0	0	0	0	0	0	0	0	0	0	0	0	0
961	Uncharacterized protein OS=Staphylococcus aureus (strain USA300) GN=SAUSA300_0874 PE=4 SV=1	A0A0H2XKJ0	SAUSA300_0874	32 kDa	7	8	8	8	8	1	2	2	1	3	0	0	1	0	2	0	0	0	0	0	0	0	0	0	0	0	0	0	0	0	0	0	0	0	0	0	0	0	0	0	0	0	0	0	0
963	Staphylococcal respiratory response protein, SrrB OS=Staphylococcus aureus (strain USA300) GN=srrB PE=4 SV=1	A0A0H2XKD9	srrB	67 kDa	5	1	5	1	5	3	0	1	0	1	0	0	0	0	1	0	0	0	0	0	0	0	0	0	0	0	0	0	0	0	0	0	0	0	0	0	0	0	0	0	0	0	0	0	0
966	Uncharacterized protein OS=Staphylococcus aureus (strain USA300) GN=SAUSA300_2113 PE=4 SV=1	A0A0H2XIU4	SAUSA300_2113	30 kDa	8	8	8	1	8	2	2	1	0	2	1	1	0	0	1	0	0	0	0	0	0	0	0	0	0	0	0	0	0	0	0	0	0	0	0	0	0	0	0	0	0	0	0	0	0
970	Ribosomal silencing factor RsfS OS=Staphylococcus aureus (strain USA300) GN=rsfS PE=3 SV=1	A0A0H2XFH1	rsfS	13 kDa	10	10	1	1	1	3	1	0	0	0	2	1	0	0	0	0	0	0	0	0	0	0	0	0	0	0	0	0	0	0	0	0	0	0	0	0	0	0	0	0	0	0	0	0	0
972	Ribulose-phosphate 3-epimerase OS=Staphylococcus aureus (strain USA300) GN=rpe PE=3 SV=1	A0A0H2XGU0	rpe	24 kDa	8	9	1	1	1	2	3	0	0	0	1	2	0	0	0	0	0	0	0	0	0	0	0	0	0	0	0	0	0	0	0	0	0	0	0	0	0	0	0	0	0	0	0	0	0
973	Probable copper-transporting P-type ATPase B OS=Staphylococcus aureus (strain USA300) GN=copB PE=3 SV=1	Q2FKI2	copB	73 kDa	5	5	5	1	5	2	1	3	0	1	2	0	1	0	1	0	0	0	0	0	0	0	0	0	0	0	0	0	0	0	0	0	0	0	0	0	0	0	0	0	0	0	0	0	0
974	Putative lipoprotein OS=Staphylococcus aureus (strain USA300) GN=SAUSA300_0663 PE=4 SV=1	A0A0H2XGB5	SAUSA300_0663	15 kDa	9	9	1	1	1	2	1	0	0	0	1	1	0	0	0	0	0	0	0	0	0	0	0	0	0	0	0	0	0	0	0	0	0	0	0	0	0	0	0	0	0	0	0	0	0
976	Uncharacterized protein OS=Staphylococcus aureus (strain USA300) GN=SAUSA300_1350 PE=4 SV=1	A0A0H2XE84	SAUSA300_1350	12 kDa	10	11	11	1	10	1	2	1	0	3	1	0	0	0	3	0	0	0	0	0	0	0	0	0	0	0	0	0	0	0	0	0	0	0	0	0	0	0	0	0	0	0	0	0	0
977	5' nucleotidase family protein OS=Staphylococcus aureus (strain USA300) GN=SAUSA300_0925 PE=3 SV=1	A0A0H2XHT6	SAUSA300_0925	58 kDa	5	1	1	1	1	1	0	0	0	0	1	0	0	0	0	0	0	0	0	0	0	0	0	0	0	0	0	0	0	0	0	0	0	0	0	0	0	0	0	0	0	0	0	0	0
978	Uncharacterized protein OS=Staphylococcus aureus (strain USA300) GN=SAUSA300_1215 PE=4 SV=1	A0A0H2XIX9	SAUSA300_1215	8 kDa	1	11	11	11	10	0	1	2	1	1	0	1	0	0	0	0	0	0	0	0	0	0	0	0	0	0	0	0	0	0	0	0	0	0	0	0	0	0	0	0	0	0	0	0	0
982	Uncharacterized protein OS=Staphylococcus aureus (strain USA300) GN=SAUSA300_2619 PE=4 SV=1	A0A0H2XFB9	SAUSA300_2619	31 kDa	7	8	1	1	1	2	2	0	0	0	0	1	0	0	0	0	0	0	0	0	0	0	0	0	0	0	0	0	0	0	0	0	0	0	0	0	0	0	0	0	0	0	0	0	0
984	Uncharacterized protein OS=Staphylococcus aureus (strain USA300) GN=SAUSA300_0177 PE=4 SV=1	A0A0H2XHB0	SAUSA300_0177	38 kDa	1	7	7	1	7	0	1	2	0	2	0	0	0	0	4	0	0	0	0	0	0	0	0	0	0	0	0	0	0	0	0	0	0	0	0	0	0	0	0	0	0	0	0	0	0
985	Uncharacterized protein OS=Staphylococcus aureus (strain USA300) GN=SAUSA300_0097 PE=4 SV=1	A0A0H2XJQ0	SAUSA300_0097	122 kDa	4	10	4	1	1	2	1	1	0	0	4	0	0	0	0	0	0	0	0	0	0	0	0	0	0	0	0	0	0	0	0	0	0	0	0	0	0	0	0	0	0	0	0	0	0
986	Ribosomal protein L7Ae OS=Staphylococcus aureus (strain USA300) GN=SAUSA300_1161 PE=4 SV=1	A0A0H2XE67	SAUSA300_1161	12 kDa	10	11	1	1	10	4	4	0	0	2	1	1	0	0	1	0	0	0	0	0	0	0	0	0	0	0	0	0	0	0	0	0	0	0	0	0	0	0	0	0	0	0	0	0	0
987	DUTP diphosphatase OS=Staphylococcus aureus (strain USA300) GN=dut PE=4 SV=1	A0A0H2XGT5	dut	19 kDa	8	9	9	1	1	1	2	1	0	0	2	1	0	0	0	0	0	0	0	0	0	0	0	0	0	0	0	0	0	0	0	0	0	0	0	0	0	0	0	0	0	0	0	0	0
994	L-threonine dehydratase biosynthetic IlvA OS=Staphylococcus aureus (strain USA300) GN=ilvA PE=3 SV=1	Q2FF63	ilvA	47 kDa	6	6	6	6	6	1	1	1	1	2	2	1	0	0	1	0	0	0	0	0	0	0	0	0	0	0	0	0	0	0	0	0	0	0	0	0	0	0	0	0	0	0	0	0	0
995	Large-conductance mechanosensitive channel OS=Staphylococcus aureus (strain USA300) GN=mscL PE=3 SV=2	Q2FH87	mscL	14 kDa	9	10	10	1	1	2	3	2	0	0	0	2	0	0	0	0	0	0	0	0	0	0	0	0	0	0	0	0	0	0	0	0	0	0	0	0	0	0	0	0	0	0	0	0	0
996	Uncharacterized protein OS=Staphylococcus aureus (strain USA300) GN=SAUSA300_1323 PE=4 SV=1	A0A0H2XIM7	SAUSA300_1323	9 kDa	1	11	11	1	10	0	1	2	0	1	0	1	0	0	2	0	0	0	0	0	0	0	0	0	0	0	0	0	0	0	0	0	0	0	0	0	0	0	0	0	0	0	0	0	0
997	Mannose-6-phosphate isomerase, class I OS=Staphylococcus aureus (strain USA300) GN=manA PE=3 SV=1	A0A0H2XE87	manA	35 kDa	7	7	7	1	7	1	2	1	0	3	1	0	0	0	2	0	0	0	0	0	0	0	0	0	0	0	0	0	0	0	0	0	0	0	0	0	0	0	0	0	0	0	0	0	0
998	Tetrapyrrole methylase family protein OS=Staphylococcus aureus (strain USA300) GN=SAUSA300_0483 PE=4 SV=1	A0A0H2XGV2	SAUSA300_0483	45 kDa	6	6	7	1	6	5	4	1	0	1	0	0	0	0	1	0	0	0	0	0	0	0	0	0	0	0	0	0	0	0	0	0	0	0	0	0	0	0	0	0	0	0	0	0	0
999	Cell division protein DivIB OS=Staphylococcus aureus (strain USA300) GN=divIB PE=3 SV=1	A0A0H2XHZ8	divIB	50 kDa	5	1	5	1	5	3	0	1	0	2	0	0	0	0	1	0	0	0	0	0	0	0	0	0	0	0	0	0	0	0	0	0	0	0	0	0	0	0	0	0	0	0	0	0	0
1002	Bacterial luciferase family protein OS=Staphylococcus aureus (strain USA300) GN=SAUSA300_1580 PE=4 SV=1	A0A0H2XF54	SAUSA300_1580	38 kDa	6	7	7	1	7	1	1	2	0	1	0	1	1	0	1	0	0	0	0	0	0	0	0	0	0	0	0	0	0	0	0	0	0	0	0	0	0	0	0	0	0	0	0	0	0
1004	Replication protein OS=Staphylococcus aureus (strain USA300) GN=SAUSA300_pUSA010001 PE=4 SV=1	A0A0H2XJ78	SAUSA300_pUSA010001	39 kDa	6	9	7	1	6	2	1	1	0	2	1	0	0	0	2	0	0	0	0	0	0	0	0	0	0	0	0	0	0	0	0	0	0	0	0	0	0	0	0	0	0	0	0	0	0
1005	Prephenate dehydratase OS=Staphylococcus aureus (strain USA300) GN=pheA PE=4 SV=1	A0A0H2XDY8	pheA	30 kDa	8	8	8	1	8	1	1	2	0	2	1	2	0	0	2	0	0	0	0	0	0	0	0	0	0	0	0	0	0	0	0	0	0	0	0	0	0	0	0	0	0	0	0	0	0
1006	ABC transporter, ATP-binding protein OS=Staphylococcus aureus (strain USA300) GN=SAUSA300_0630 PE=3 SV=1	A0A0H2XKC5	SAUSA300_0630	64 kDa	5	1	6	1	1	1	0	1	0	0	2	0	1	0	0	0	0	0	0	0	0	0	0	0	0	0	0	0	0	0	0	0	0	0	0	0	0	0	0	0	0	0	0	0	0
1009	DNA-binding response regulator OS=Staphylococcus aureus (strain USA300) GN=SAUSA300_1798 PE=4 SV=1	A0A0H2XHP5	SAUSA300_1798	24 kDa	1	9	1	1	1	0	3	0	0	0	0	3	0	0	0	0	0	0	0	0	0	0	0	0	0	0	0	0	0	0	0	0	0	0	0	0	0	0	0	0	0	0	0	0	0
1012	Uncharacterized protein OS=Staphylococcus aureus (strain USA300) GN=SAUSA300_0832 PE=4 SV=1	A0A0H2XE12	SAUSA300_0832	17 kDa	1	10	1	1	1	0	1	0	0	0	0	2	0	0	0	0	0	0	0	0	0	0	0	0	0	0	0	0	0	0	0	0	0	0	0	0	0	0	0	0	0	0	0	0	0
1014	Uncharacterized protein OS=Staphylococcus aureus (strain USA300) GN=SAUSA300_1623 PE=4 SV=1	A0A0H2XFI8	SAUSA300_1623	36 kDa	7	8	1	1	7	1	1	0	0	3	0	1	0	0	1	0	0	0	0	0	0	0	0	0	0	0	0	0	0	0	0	0	0	0	0	0	0	0	0	0	0	0	0	0	0
1015	Succinate dehydrogenase, cytochrome b-558 subunit OS=Staphylococcus aureus (strain USA300) GN=sdhC PE=4 SV=1	A0A0H2XGN2	sdhC	24 kDa	9	9	1	1	9	2	1	0	0	2	1	1	0	0	0	0	0	0	0	0	0	0	0	0	0	0	0	0	0	0	0	0	0	0	0	0	0	0	0	0	0	0	0	0	0
1016	Ribosomal RNA small subunit methyltransferase G OS=Staphylococcus aureus (strain USA300) GN=rsmG PE=3 SV=1	Q2FDF0	rsmG	27 kDa	8	8	1	1	1	3	4	0	0	0	1	0	0	0	0	0	0	0	0	0	0	0	0	0	0	0	0	0	0	0	0	0	0	0	0	0	0	0	0	0	0	0	0	0	0
1018	Uncharacterized protein OS=Staphylococcus aureus (strain USA300) GN=SAUSA300_2086 PE=4 SV=1	A0A0H2XHY5	SAUSA300_2086	46 kDa	6	6	7	1	6	2	1	1	0	1	1	0	0	0	1	0	0	0	0	0	0	0	0	0	0	0	0	0	0	0	0	0	0	0	0	0	0	0	0	0	0	0	0	0	0
1019	GTPase Era OS=Staphylococcus aureus (strain USA300) GN=era PE=3 SV=1	Q2FGF6	era	34 kDa	7	7	7	1	7	2	1	1	0	2	1	0	0	0	1	0	0	0	0	0	0	0	0	0	0	0	0	0	0	0	0	0	0	0	0	0	0	0	0	0	0	0	0	0	0
1020	Putative lipid kinase SAUSA300_0711 OS=Staphylococcus aureus (strain USA300) GN=SAUSA300_0711 PE=3 SV=1	Q2FIR4	SAUSA300_0711	34 kDa	7	7	7	7	1	1	1	2	1	0	1	1	0	0	0	0	0	0	0	0	0	0	0	0	0	0	0	0	0	0	0	0	0	0	0	0	0	0	0	0	0	0	0	0	0
1023	Lipoate--protein ligase OS=Staphylococcus aureus (strain USA300) GN=SAUSA300_0930 PE=4 SV=1	A0A0H2XFJ1	SAUSA300_0930	38 kDa	6	7	1	1	1	1	2	0	0	0	0	0	0	0	0	0	0	0	0	0	0	1	0	0	0	0	0	0	0	0	0	0	0	0	0	0	0	0	0	0	0	0	0	0	0
1024	Maltose operon transcriptional repressor OS=Staphylococcus aureus (strain USA300) GN=malR PE=4 SV=1	A0A0H2XGT9	malR	38 kDa	1	1	7	1	7	0	0	1	0	2	0	0	0	0	3	0	0	0	0	0	0	0	0	0	0	0	0	0	0	0	0	0	0	0	0	0	0	0	0	0	0	0	0	0	0
1025	Amidohydrolase OS=Staphylococcus aureus (strain USA300) GN=SAUSA300_0534 PE=4 SV=1	A0A0H2XE49	SAUSA300_0534	44 kDa	6	1	7	1	6	2	0	1	0	1	2	0	0	0	2	0	0	0	0	0	0	0	0	0	0	0	0	0	0	0	0	0	0	0	0	0	0	0	0	0	0	0	0	0	0
1026	MutT/nudix family protein OS=Staphylococcus aureus (strain USA300) GN=SAUSA300_0440 PE=3 SV=1	A0A0H2XIF0	SAUSA300_0440	15 kDa	1	10	1	1	10	0	2	0	0	1	0	2	0	0	1	0	0	0	0	0	0	0	0	0	0	0	0	0	0	0	0	0	0	0	0	0	0	0	0	0	0	0	0	0	0
1028	Dehydrosqualene desaturase OS=Staphylococcus aureus (strain USA300) GN=crtN PE=3 SV=1	Q2FDU6	crtN	57 kDa	1	6	6	1	1	0	1	1	0	0	0	1	1	0	0	0	0	0	0	0	0	0	0	0	0	0	0	0	0	0	0	0	0	0	0	0	0	0	0	0	0	0	0	0	0
1029	Lactose phosphotransferase system repressor OS=Staphylococcus aureus (strain USA300) GN=SAUSA300_2156 PE=4 SV=1	A0A0H2XG91	SAUSA300_2156	29 kDa	7	8	8	1	7	2	1	1	0	1	1	0	0	0	2	0	0	0	0	0	0	0	0	0	0	0	0	0	0	0	0	0	0	0	0	0	0	0	0	0	0	0	0	0	0
1030	Thymidylate kinase OS=Staphylococcus aureus (strain USA300) GN=tmk PE=3 SV=1	Q2FJG0	tmk	23 kDa	1	9	1	1	8	0	1	0	0	2	0	1	0	0	2	0	0	0	0	0	0	0	0	0	0	0	0	0	0	0	0	0	0	0	0	0	0	0	0	0	0	0	0	0	0
1031	UPF0473 protein SAUSA300_1572 OS=Staphylococcus aureus (strain USA300) GN=SAUSA300_1572 PE=3 SV=1	Q2FGB1	SAUSA300_1572	12 kDa	1	9	9	1	1	0	3	2	0	0	0	1	0	0	0	0	0	0	0	0	0	0	0	0	0	0	0	0	0	0	0	0	0	0	0	0	0	0	0	0	0	0	0	0	0
1032	Recombination protein RecR OS=Staphylococcus aureus (strain USA300) GN=recR PE=3 SV=1	Q2FJG2	recR	22 kDa	1	9	1	7	8	0	1	0	1	2	0	1	0	0	3	0	0	0	0	0	0	0	0	0	0	0	0	0	0	0	0	0	0	0	0	0	0	0	0	0	0	0	0	0	0
1033	Uncharacterized protein OS=Staphylococcus aureus (strain USA300) GN=SAUSA300_1780 PE=4 SV=1	A0A0H2XIL8	SAUSA300_1780	21 kDa	1	9	1	1	1	0	2	0	0	0	0	1	0	0	0	0	0	0	0	0	0	0	0	0	0	0	0	0	0	0	0	0	0	0	0	0	0	0	0	0	0	0	0	0	0
1036	OsmC/Ohr family protein OS=Staphylococcus aureus (strain USA300) GN=SAUSA300_1668 PE=4 SV=1	A0A0H2XIZ0	SAUSA300_1668	16 kDa	9	10	1	1	10	1	2	0	0	1	0	2	0	0	0	0	0	0	0	0	0	0	0	0	0	0	0	0	0	0	0	0	0	0	0	0	0	0	0	0	0	0	0	0	0
1040	Thermonuclease OS=Staphylococcus aureus (strain USA300) GN=nuc PE=4 SV=1	A0A0H2XGE3	nuc	20 kDa	1	1	1	1	9	0	0	0	0	1	0	0	0	0	2	0	0	0	0	0	0	0	0	0	0	0	0	0	0	0	0	0	0	0	0	0	0	0	0	0	0	0	0	0	0
1044	Sodium:dicarboxylate symporter family protein OS=Staphylococcus aureus (strain USA300) GN=SAUSA300_0382 PE=4 SV=1	A0A0H2XGF4	SAUSA300_0382	49 kDa	1	7	1	1	1	0	1	0	0	0	0	0	0	0	0	0	0	0	0	0	0	2	0	0	0	0	0	0	0	0	0	0	0	0	0	0	0	0	0	0	0	0	0	0	0
1045	Uncharacterized protein OS=Staphylococcus aureus (strain USA300) GN=SAUSA300_1888 PE=4 SV=1	A0A0H2XJM3	SAUSA300_1888	12 kDa	1	11	1	1	10	0	1	0	0	2	0	0	0	0	3	0	0	0	0	0	0	0	0	0	0	0	0	0	0	0	0	0	0	0	0	0	0	0	0	0	0	0	0	0	0
1047	Ferrochelatase OS=Staphylococcus aureus (strain USA300) GN=hemH PE=3 SV=1	A0A0H2XGS5	hemH	35 kDa	7	1	7	1	1	2	0	2	0	0	1	0	0	0	0	0	0	0	0	0	0	0	0	0	0	0	0	0	0	0	0	0	0	0	0	0	0	0	0	0	0	0	0	0	0
1051	UDP-N-acetylglucosamine 2-epimerase OS=Staphylococcus aureus (strain USA300) GN=SAUSA300_2065 PE=3 SV=1	A0A0H2XE45	SAUSA300_2065	42 kDa	6	7	1	1	1	2	1	0	0	0	0	1	0	0	0	0	0	0	0	0	0	0	0	0	0	0	0	0	0	0	0	0	0	0	0	0	0	0	0	0	0	0	0	0	0
1052	Uncharacterized protein OS=Staphylococcus aureus (strain USA300) GN=SAUSA300_0286 PE=4 SV=1	A0A0H2XFI6	SAUSA300_0286	26 kDa	1	8	1	1	1	0	1	0	0	0	0	0	0	0	0	0	0	0	0	0	0	1	0	0	0	0	0	0	0	0	0	0	0	0	0	0	0	0	0	0	0	0	0	0	0
1053	7-cyano-7-deazaguanine synthase OS=Staphylococcus aureus (strain USA300) GN=queC PE=3 SV=1	Q2FIS8	queC	25 kDa	8	1	1	1	8	1	0	0	0	2	0	0	0	0	0	0	0	0	0	0	0	0	0	0	1	0	0	0	0	0	0	0	0	0	0	0	0	0	0	0	0	0	0	0	0
1054	Transcriptional regulator TcaR OS=Staphylococcus aureus (strain USA300) GN=tcaR PE=4 SV=1	A0A0H2XDW4	tcaR	18 kDa	9	10	1	1	1	1	1	0	0	0	0	2	0	0	0	0	0	0	0	0	0	0	0	0	0	0	0	0	0	0	0	0	0	0	0	0	0	0	0	0	0	0	0	0	0
1055	Uncharacterized protein OS=Staphylococcus aureus (strain USA300) GN=SAUSA300_0725 PE=4 SV=1	A0A0H2XHU8	SAUSA300_0725	12 kDa	10	1	1	1	10	1	0	0	0	1	0	0	0	0	2	0	0	0	0	0	0	0	0	0	0	0	0	0	0	0	0	0	0	0	0	0	0	0	0	0	0	0	0	0	0
1059	LysR family regulatory protein OS=Staphylococcus aureus (strain USA300) GN=SAUSA300_2279 PE=4 SV=1	A0A0H2XER9	SAUSA300_2279	35 kDa	1	1	1	1	7	0	0	0	0	1	0	0	0	0	2	0	0	0	0	0	0	0	0	0	0	0	0	0	0	0	0	0	0	0	0	0	0	0	0	0	0	0	0	0	0
284	Iron-regulated surface determinant protein B OS=Staphylococcus aureus (strain USA300) GN=isdB PE=3 SV=1	Q2FHV2	isdB	72 kDa	4	1	1	1	1	1	0	0	0	0	0	0	0	0	0	0	0	0	0	0	0	0	0	0	0	0	0	0	0	0	0	0	0	0	0	0	0	0	0	0	0	0	0	0	0
514	Putative surface protein OS=Staphylococcus aureus (strain USA300) GN=SAUSA300_0408 PE=4 SV=1	A0A0H2XJZ9	SAUSA300_0408	57 kDa	6	6	7	7	6	5	1	5	1	5	0	0	0	0	0	0	0	0	0	0	0	0	0	0	0	0	0	0	0	0	0	0	0	0	0	0	0	0	0	0	0	0	0	0	0
545	Cell wall hydrolase OS=Staphylococcus aureus (strain USA300) GN=lytN PE=4 SV=1	A0A0H2XJK7	lytN	43 kDa	1	1	8	1	1	0	0	1	0	0	0	0	0	0	0	0	0	0	0	0	0	0	0	0	0	0	0	0	0	0	0	0	0	0	0	0	0	0	0	0	0	0	0	0	0
744	DNA topoisomerase 4 subunit B OS=Staphylococcus aureus (strain USA300) GN=parE PE=3 SV=1	A0A0H2XFT3	parE	75 kDa	4	1	5	1	4	5	0	4	0	4	0	0	0	0	0	0	0	0	0	0	0	0	0	0	0	0	0	0	0	0	0	0	0	0	0	0	0	0	0	0	0	0	0	0	0
892	Uncharacterized protein OS=Staphylococcus aureus (strain USA300) GN=SAUSA300_1333 PE=4 SV=1	A0A0H2XKF4	SAUSA300_1333	133 kDa	1	1	3	1	1	0	0	1	0	0	0	0	0	0	0	0	0	0	0	0	0	0	0	0	0	0	0	0	0	0	0	0	0	0	0	0	0	0	0	0	0	0	0	0	0
916	Putative GTP-binding protein OS=Staphylococcus aureus (strain USA300) GN=SAUSA300_1556 PE=4 SV=1	A0A0H2XFA5	SAUSA300_1556	41 kDa	6	1	7	1	6	2	0	1	0	3	0	0	0	0	0	0	0	0	0	0	0	0	0	0	0	0	0	0	0	0	0	0	0	0	0	0	0	0	0	0	0	0	0	0	0
946	Alkaline phosphatase OS=Staphylococcus aureus (strain USA300) GN=phoB PE=3 SV=1	A0A0H2XDP3	phoB	52 kDa	4	1	1	1	1	1	0	0	0	0	0	0	0	0	0	0	0	0	0	0	0	0	0	0	0	0	0	0	0	0	0	0	0	0	0	0	0	0	0	0	0	0	0	0	0
975	UDP-N-acetylmuramoyl-L-alanyl-D-glutamate--L-lysine ligase OS=Staphylococcus aureus (strain USA300) GN=murE PE=3 SV=1	Q2FI59	murE	54 kDa	1	3	6	1	1	0	1	1	0	0	0	0	0	0	0	0	0	0	0	0	0	0	0	0	0	0	0	0	0	0	0	0	0	0	0	0	0	0	0	0	0	0	0	0	0
981	Fmt protein OS=Staphylococcus aureus (strain USA300) GN=fmt PE=4 SV=1	A0A0H2XFP5	fmt	46 kDa	1	1	7	1	1	0	0	1	0	0	0	0	0	0	0	0	0	0	0	0	0	0	0	0	0	0	0	0	0	0	0	0	0	0	0	0	0	0	0	0	0	0	0	0	0
993	Uncharacterized protein OS=Staphylococcus aureus (strain USA300) GN=SAUSA300_1203 PE=4 SV=1	A0A0H2XJX2	SAUSA300_1203	8 kDa	10	1	11	1	1	1	0	1	0	0	0	0	0	0	0	0	0	0	0	0	0	0	0	0	0	0	0	0	0	0	0	0	0	0	0	0	0	0	0	0	0	0	0	0	0
1000	Inositol monophosphatase family protein OS=Staphylococcus aureus (strain USA300) GN=SAUSA300_1007 PE=4 SV=1	A0A0H2XHI3	SAUSA300_1007	30 kDa	1	8	8	1	7	0	1	1	0	2	0	0	0	0	0	0	0	0	0	0	0	0	0	0	0	0	0	0	0	0	0	0	0	0	0	0	0	0	0	0	0	0	0	0	0
1013	Uncharacterized protein OS=Staphylococcus aureus (strain USA300) GN=SAUSA300_1204 PE=4 SV=1	A0A0H2XH89	SAUSA300_1204	7 kDa	1	11	1	1	1	0	1	0	0	0	0	0	0	0	0	0	0	0	0	0	0	0	0	0	0	0	0	0	0	0	0	0	0	0	0	0	0	0	0	0	0	0	0	0	0
1022	Respiratory nitrate reductase, beta subunit OS=Staphylococcus aureus (strain USA300) GN=narH PE=4 SV=1	A0A0H2XJV6	narH	55 kDa	5	1	1	1	1	2	0	0	0	0	0	0	0	0	0	0	0	0	0	0	0	0	0	0	0	0	0	0	0	0	0	0	0	0	0	0	0	0	0	0	0	0	0	0	0
1027	Queuine tRNA-ribosyltransferase OS=Staphylococcus aureus (strain USA300) GN=tgt PE=3 SV=1	Q2FG88	tgt	43 kDa	6	1	7	1	1	1	0	1	0	0	0	0	0	0	0	0	0	0	0	0	0	0	0	0	0	0	0	0	0	0	0	0	0	0	0	0	0	0	0	0	0	0	0	0	0
1034	Phi77 ORF014-like protein, phage anti-repressor protein OS=Staphylococcus aureus (strain USA300) GN=SAUSA300_1966 PE=4 SV=1	A0A0H2XFK3	SAUSA300_1966	29 kDa	5	1	1	1	1	1	0	0	0	0	0	0	0	0	0	0	0	0	0	0	0	0	0	0	0	0	0	0	0	0	0	0	0	0	0	0	0	0	0	0	0	0	0	0	0
1039	Protein-arginine kinase OS=Staphylococcus aureus (strain USA300) GN=mcsB PE=3 SV=1	Q2FJB6	mcsB	39 kDa	6	1	1	1	1	1	0	0	0	0	0	0	0	0	0	0	0	0	0	0	0	0	0	0	0	0	0	0	0	0	0	0	0	0	0	0	0	0	0	0	0	0	0	0	0
1042	Phi77 ORF045-like protein OS=Staphylococcus aureus (strain USA300) GN=SAUSA300_1937 PE=4 SV=1	A0A0H2XHS0	SAUSA300_1937	11 kDa	10	1	11	1	1	1	0	1	0	0	0	0	0	0	0	0	0	0	0	0	0	0	0	0	0	0	0	0	0	0	0	0	0	0	0	0	0	0	0	0	0	0	0	0	0
1043	Alpha-acetolactate decarboxylase OS=Staphylococcus aureus (strain USA300) GN=budA PE=4 SV=1	A0A0H2XFQ6	budA	26 kDa	1	8	1	1	11	0	2	0	0	1	0	0	0	0	0	0	0	0	0	0	0	0	0	0	0	0	0	0	0	0	0	0	0	0	0	0	0	0	0	0	0	0	0	0	0
1046	Uncharacterized protein OS=Staphylococcus aureus (strain USA300) GN=SAUSA300_1303 PE=4 SV=1	A0A0H2XH03	SAUSA300_1303	8 kDa	1	11	1	1	1	0	2	0	0	0	0	0	0	0	0	0	0	0	0	0	0	0	0	0	0	0	0	0	0	0	0	0	0	0	0	0	0	0	0	0	0	0	0	0	0
1049	Aminopyrimidine aminohydrolase OS=Staphylococcus aureus (strain USA300) GN=tenA PE=3 SV=1	Q2FF32	tenA	27 kDa	1	9	1	1	1	0	1	0	0	0	0	0	0	0	0	0	0	0	0	0	0	0	0	0	0	0	0	0	0	0	0	0	0	0	0	0	0	0	0	0	0	0	0	0	0
1050	Uncharacterized protein OS=Staphylococcus aureus (strain USA300) GN=SAUSA300_1581 PE=4 SV=1	A0A0H2XG02	SAUSA300_1581	6 kDa	1	1	11	1	1	0	0	3	0	0	0	0	0	0	0	0	0	0	0	0	0	0	0	0	0	0	0	0	0	0	0	0	0	0	0	0	0	0	0	0	0	0	0	0	0
1056	Transcriptional regulator, Cro/CI family-related protein OS=Staphylococcus aureus (strain USA300) GN=SAUSA300_0350 PE=4 SV=1	A0A0H2XGL7	SAUSA300_0350	8 kDa	10	11	1	1	1	2	2	0	0	0	0	0	0	0	0	0	0	0	0	0	0	0	0	0	0	0	0	0	0	0	0	0	0	0	0	0	0	0	0	0	0	0	0	0	0
1058	Uncharacterized protein OS=Staphylococcus aureus (strain USA300) GN=SAUSA300_0390 PE=4 SV=1	A0A0H2XHI4	SAUSA300_0390	21 kDa	8	9	1	1	1	1	2	0	0	0	0	0	0	0	0	0	0	0	0	0	0	0	0	0	0	0	0	0	0	0	0	0	0	0	0	0	0	0	0	0	0	0	0	0	0
1060	Uncharacterized protein OS=Staphylococcus aureus (strain USA300) GN=SAUSA300_0761 PE=4 SV=1	A0A0H2XFD2	SAUSA300_0761	17 kDa	1	10	1	1	1	0	2	0	0	0	0	0	0	0	0	0	0	0	0	0	0	0	0	0	0	0	0	0	0	0	0	0	0	0	0	0	0	0	0	0	0	0	0	0	0
1061	Potassium uptake protein OS=Staphylococcus aureus (strain USA300) GN=trkA PE=4 SV=1	A0A0H2XI70	trkA	24 kDa	1	8	1	1	1	0	2	0	0	0	0	0	0	0	0	0	0	0	0	0	0	0	0	0	0	0	0	0	0	0	0	0	0	0	0	0	0	0	0	0	0	0	0	0	0
1062	Mannose-6-phosphate isomerase OS=Staphylococcus aureus (strain USA300) GN=manA PE=4 SV=1	A0A0H2XHT2	manA	36 kDa	6	1	1	1	1	2	0	0	0	0	0	0	0	0	0	0	0	0	0	0	0	0	0	0	0	0	0	0	0	0	0	0	0	0	0	0	0	0	0	0	0	0	0	0	0
