# Supplementary material for: Staphylococcus aureus Proteins Implicated in the Reduced Virulence of sarA and sarA/agr Mutants in Osteomyelitis
Source: Microorganisms. 2025 Jan 16;13(1):181. doi: 10.3390/microorganisms13010181 (PMC11767506; doi:10.3390/microorganisms13010181)
Supplement: Supplementary file 1 [file microorganisms-13-00181-s001.zip › Supplemental Table S2 Stats_Log2FC.xlsx]

## Sheet: Sheet1
Supplemental Table S2. The average MS2 spectral counts for each strain in the gel band that corresponds to the WT maximum count. The t-test and fold change values for each sample group comparison is provided. The "Significant" column shows if the protein was significant by p-value < 0.05 and fold change > 2. The Detected column shows wheter the protein was detected by mass spectrometry in the spe…
				percent not detected		0.0510106	0.866218	0.162656	0.522618	0.610202	0.556304	0.458133			Significant	Not Detected			Significant	Not Detected	Not Detected			Significant	Not Detected			Significant	Not Detected	Not Detected			Significant	Not Detected			Significant	Not Detected	Not Detected			Significant	Not Detected	Not Detected			Significant	Not Detected
				proteins Identified	1039	986	139	870	496	405	461	563		TRUE	104	900			61	169	900			426	543			0	634	543			368	578			45	476	578			6	900	169			2	53
				count zero	0	53	900	169	543	634	578	476		FALSE	35				78
					Average MS2 Spectral Counts								WT-S				SP-S					WT - A				AP-A					WT-SA				SAP-SA					S-SP					P-WT
number	Identified Proteins (1072)	Accession Number	Alternate ID	Molecular Weight	WT	P	S	SP	A	AP	SA	SAP	Ttest	Log2 Fold change	Significant (pval and 2-fold)	Detected in S	Ttest	Log2 Fold Change	Significant (pval and 2-fold)	Detected in SP	Detected in S	Ttest	Log2 Fold change	Significant (pval and 2-fold)	Detected in A	Ttest	Log2 Fold Change	Significant (pval and 2-fold)	Detected in AP	Detected in A	Ttest	Log2 Fold change	Significant (pval and 2-fold)	Detected in SA	Ttest	Log2 Fold change	Significant (pval and 2-fold)	Detected in SAP	Detected in SA	Ttest	Log2 Fold change	Significant (pval and 2-fold)	Detected in S	Detected in SP	Ttest	Log2 Fold Change	Significant (pval and 2-fold)	Detected in P
1	Triacylglycerol lipase OS=Staphylococcus aureus (strain USA300) GN=SAUSA300_0320 PE=4 SV=1	A0A0H2XI72	SAUSA300_0320	76 kDa	312.6	226.8	16.8	236.4	20.2	17.8	8	27	1.18021e-05	4.21778	TRUE	Detected	0.0637539	3.8147	FALSE	Detected	Detected	1.4611e-05	3.95189	TRUE	Detected	0.865709	-0.182478	FALSE	Detected	Detected	9.67143e-06	5.28817	TRUE	Detected	0.278344	1.75489	FALSE	Detected	Detected	0.0637539	-3.8147	FALSE	Detected	Detected	0.460706	-0.462897	FALSE	Detected
2	Thermonuclease OS=Staphylococcus aureus (strain USA300) GN=nuc PE=4 SV=1	A0A0H2XHI2	nuc	25 kDa	89.4	85.2	38.2	434.2	123.6	105	131.8	336	0.0299199	1.2267	TRUE	Detected	2.01176e-06	3.50672	TRUE	Detected	Detected	0.00208134	-0.467332	FALSE	Detected	0.0525014	-0.235289	FALSE	Detected	Detected	0.021515	-0.560004	FALSE	Detected	0.00448776	1.35011	TRUE	Detected	Detected	2.01176e-06	-3.50672	FALSE	Detected	Detected	0.675023	-0.0694214	FALSE	Detected
3	Triacylglycerol lipase OS=Staphylococcus aureus (strain USA300) GN=lip PE=4 SV=1	A0A0H2XG41	lip	77 kDa	162.4	209.2	2	199.6	13.4	14	0.4	23.4	2.98455e-07	6.34341	TRUE	Detected	0.00802035	6.64097	TRUE	Detected	Detected	1.23004e-06	3.59925	TRUE	Detected	0.94024	0.0631938	FALSE	Detected	Detected	2.72908e-07	8.66534	TRUE	Detected	0.0395822	5.87036	TRUE	Detected	Detected	0.00802035	-6.64097	FALSE	Detected	Detected	0.446906	0.365331	FALSE	Detected
4	Autolysin OS=Staphylococcus aureus (strain USA300) GN=atl PE=4 SV=1	A0A0H2XIJ3	atl	137 kDa	84.4	58.8	0	73.2	39.2	22.2	4.8	31.6	3.68539e-08	#DIV/0!		Not Detected	5.50745e-06	#DIV/0!		Detected	Not Detected	0.000136923	1.10639	TRUE	Detected	0.0165508	-0.820294	FALSE	Detected	Detected	1.61004e-07	4.13614	TRUE	Detected	0.0125948	2.71882	TRUE	Detected	Detected	5.50745e-06	0	FALSE	Not Detected	Detected	0.0198768	-0.521427	FALSE	Detected
5	Uncharacterized protein OS=Staphylococcus aureus (strain USA300) GN=SAUSA300_pUSA010004 PE=4 SV=1	A0A0H2XKN2	SAUSA300_pUSA010004	21 kDa	84.4	94.2	0.6	105.8	72	82	12.4	82.6	4.65074e-06	7.13614	TRUE	Detected	0.0058355	7.46216	TRUE	Detected	Detected	0.610815	0.229246	FALSE	Detected	0.738564	0.187627	FALSE	Detected	Detected	2.05408e-05	2.7669	TRUE	Detected	0.0395396	2.7358	TRUE	Detected	Detected	0.0058355	-7.46216	FALSE	Detected	Detected	0.327479	0.158484	FALSE	Detected
6	Panton-Valentine leukocidin, LukF-PV OS=Staphylococcus aureus (strain USA300) GN=lukF-PV PE=4 SV=1	A0A0H2XFK0	lukF-PV	37 kDa	53.2	49.6	199.4	228	20.4	14	32.8	31	5.08822e-05	-1.90617	FALSE	Detected	0.302545	0.193368	FALSE	Detected	Detected	1.76144e-05	1.38286	TRUE	Detected	0.0359179	-0.543142	FALSE	Detected	Detected	0.00313984	0.69773	FALSE	Detected	0.77669	-0.0814276	FALSE	Detected	Detected	0.302545	-0.193368	FALSE	Detected	Detected	0.519813	-0.101086	FALSE	Detected
7	Panton-Valentine leukocidin, LukS-PV OS=Staphylococcus aureus (strain USA300) GN=lukS-PV PE=4 SV=1	A0A0H2XI46	lukS-PV	35 kDa	34	31.4	89.4	156.2	6.8	5.6	15.2	10.8	0.000245599	-1.39474	FALSE	Detected	0.0061791	0.805048	FALSE	Detected	Detected	7.82893e-06	2.32193	TRUE	Detected	0.634561	-0.280108	FALSE	Detected	Detected	0.0140735	1.16146	TRUE	Detected	0.547072	-0.49304	FALSE	Detected	Detected	0.0061791	-0.805048	FALSE	Detected	Detected	0.493941	-0.11477	FALSE	Detected
8	Alpha-hemolysin OS=Staphylococcus aureus (strain USA300) GN=SAUSA300_1058 PE=4 SV=1	A0A0H2XEW5	SAUSA300_1058	36 kDa	131.4	118	26	134.6	7.8	7.8	0	6.2	2.58877e-05	2.33738	TRUE	Detected	6.89139e-05	2.37209	TRUE	Detected	Detected	6.69872e-06	4.07435	TRUE	Detected	1	0	FALSE	Detected	Detected	3.73285e-06	#DIV/0!		Not Detected	0.045202	#DIV/0!		Detected	Not Detected	6.89139e-05	-2.37209	FALSE	Detected	Detected	0.503551	-0.155178	FALSE	Detected
9	Uncharacterized protein OS=Staphylococcus aureus (strain USA300) GN=SAUSA300_0602 PE=4 SV=1	A0A0H2XG24	SAUSA300_0602	19 kDa	89	125	3.4	81.6	82.4	90	11.4	62.8	0.000161032	4.7102	TRUE	Detected	0.000251439	4.58496	TRUE	Detected	Detected	0.713609	0.111161	FALSE	Detected	0.628863	0.127281	FALSE	Detected	Detected	0.000354634	2.96477	TRUE	Detected	0.000568697	2.46173	TRUE	Detected	Detected	0.000251439	-4.58496	FALSE	Detected	Detected	0.113311	0.490051	FALSE	Detected
10	Serine-aspartate repeat-containing protein D OS=Staphylococcus aureus (strain USA300) GN=sdrD PE=3 SV=1	Q2FJ78	sdrD	149 kDa	10	9	0	76.6	34.4	41.8	14	73.8	2.23962e-05	#DIV/0!		Not Detected	5.30503e-06	#DIV/0!		Detected	Not Detected	0.000182162	-1.78241	FALSE	Detected	0.21226	0.281094	FALSE	Detected	Detected	0.0680652	-0.485427	FALSE	Detected	3.94953e-05	2.39819	TRUE	Detected	Detected	5.30503e-06	0	FALSE	Not Detected	Detected	0.678313	-0.152003	FALSE	Detected
11	Putative surface protein OS=Staphylococcus aureus (strain USA300) GN=SAUSA300_0883 PE=4 SV=1	A0A0H2XIW0	SAUSA300_0883	16 kDa	34.6	34.2	57.8	72.8	15.2	20	43	27	0.0120623	-0.740297	FALSE	Detected	0.209269	0.332869	FALSE	Detected	Detected	0.00207145	1.1867	TRUE	Detected	0.416871	0.395929	FALSE	Detected	Detected	0.416117	-0.313565	FALSE	Detected	0.283043	-0.671377	FALSE	Detected	Detected	0.209269	-0.332869	FALSE	Detected	Detected	0.930406	-0.0167757	FALSE	Detected
12	Penicillin-binding protein 2 OS=Staphylococcus aureus (strain USA300) GN=mecA PE=4 SV=1	A0A0H2XHY4	mecA	76 kDa	56.8	45.8	0	26.6	20.8	20	5.8	15.2	1.37585e-05	#DIV/0!		Not Detected	1.95217e-05	#DIV/0!		Detected	Not Detected	0.000558113	1.44931	TRUE	Detected	0.864274	-0.0565835	FALSE	Detected	Detected	4.61899e-05	3.29177	TRUE	Detected	0.0686213	1.38995	FALSE	Detected	Detected	1.95217e-05	0	FALSE	Not Detected	Detected	0.232701	-0.310543	FALSE	Detected
13	1-phosphatidylinositol phosphodiesterase OS=Staphylococcus aureus (strain USA300) GN=plc PE=4 SV=1	A0A0H2XK15	plc	37 kDa	23.2	21.4	131.6	84.4	5	6.4	32.8	26.8	0.000289501	-2.50396	FALSE	Detected	0.173607	-0.640845	FALSE	Detected	Detected	0.00010032	2.21412	TRUE	Detected	0.626609	0.356144	FALSE	Detected	Detected	0.390205	-0.499571	FALSE	Detected	0.70464	-0.291463	FALSE	Detected	Detected	0.173607	0.640845	FALSE	Detected	Detected	0.620251	-0.116514	FALSE	Detected
14	Immunoglobulin G binding protein A OS=Staphylococcus aureus (strain USA300) GN=SAUSA300_0113 PE=4 SV=1	A0A0H2XJH7	SAUSA300_0113	56 kDa	24.4	18.8	0	54.4	68.4	54	5	60.4	0.000122977	#DIV/0!		Not Detected	0.00108891	#DIV/0!		Detected	Not Detected	0.000145396	-1.48712	FALSE	Detected	0.256329	-0.341037	FALSE	Detected	Detected	0.00232846	2.28688	TRUE	Detected	0.00838081	3.59455	TRUE	Detected	Detected	0.00108891	0	FALSE	Not Detected	Detected	0.439065	-0.376148	FALSE	Detected
15	Foldase protein PrsA OS=Staphylococcus aureus (strain USA300) GN=prsA PE=3 SV=1	Q2FFQ5	prsA	36 kDa	56.4	49	0	51	24.4	24.8	16.2	33.4	1.57032e-06	#DIV/0!		Not Detected	0.00301702	#DIV/0!		Detected	Not Detected	0.0106013	1.20881	TRUE	Detected	0.972544	0.023459	FALSE	Detected	Detected	0.00149346	1.7997	TRUE	Detected	0.260856	1.04385	FALSE	Detected	Detected	0.00301702	0	FALSE	Not Detected	Detected	0.43602	-0.202913	FALSE	Detected
16	Pyruvate kinase OS=Staphylococcus aureus (strain USA300) GN=pyk PE=3 SV=1	Q2FG40	pyk	63 kDa	72.6	55.8	0	33	4.2	3.4	0	9.2	7.24664e-08	#DIV/0!		Not Detected	6.89203e-06	#DIV/0!		Detected	Not Detected	2.77104e-07	4.11151	TRUE	Detected	0.759923	-0.304855	FALSE	Detected	Detected	7.24664e-08	#DIV/0!		Not Detected	0.00307196	#DIV/0!		Detected	Not Detected	6.89203e-06	0	FALSE	Not Detected	Detected	0.0431767	-0.379704	FALSE	Detected
17	Chaperone protein DnaK OS=Staphylococcus aureus (strain USA300) GN=dnaK PE=3 SV=1	Q2FGE3	dnaK	66 kDa	91	79.4	0	51.6	15	9.8	0	28.4	1.18741e-07	#DIV/0!		Not Detected	0.000393618	#DIV/0!		Detected	Not Detected	1.7268e-06	2.6009	TRUE	Detected	0.249544	-0.614109	FALSE	Detected	Detected	1.18741e-07	#DIV/0!		Not Detected	8.86486e-06	#DIV/0!		Detected	Not Detected	0.000393618	0	FALSE	Not Detected	Detected	0.349117	-0.196728	FALSE	Detected
18	Alkyl hydroperoxide reductase subunit C OS=Staphylococcus aureus (strain USA300) GN=ahpC PE=3 SV=1	Q2FJN4	ahpC	21 kDa	64.4	43.2	4.8	22.8	7.8	8.4	14.2	15.6	1.33693e-06	3.74595	TRUE	Detected	0.0081034	2.24793	TRUE	Detected	Detected	3.09358e-06	3.04551	TRUE	Detected	0.880326	0.106915	FALSE	Detected	Detected	3.00189e-05	2.18117	TRUE	Detected	0.860143	0.135655	FALSE	Detected	Detected	0.0081034	-2.24793	FALSE	Detected	Detected	0.147293	-0.576029	FALSE	Detected
19	N-acetylmuramoyl-L-alanine amidase domain protein OS=Staphylococcus aureus (strain USA300) GN=SAUSA300_2579 PE=4 SV=1	A0A0H2XI01	SAUSA300_2579	69 kDa	38.2	57.2	0	74.2	14.2	13	0	10.6	4.95322e-06	#DIV/0!		Not Detected	6.08803e-07	#DIV/0!		Detected	Not Detected	0.000433757	1.42768	TRUE	Detected	0.746322	-0.127379	FALSE	Detected	Detected	4.95322e-06	#DIV/0!		Not Detected	0.0229481	#DIV/0!		Detected	Not Detected	6.08803e-07	0	FALSE	Not Detected	Detected	0.0170414	0.582443	FALSE	Detected
20	Formate acetyltransferase OS=Staphylococcus aureus (strain USA300) GN=pflB PE=3 SV=1	Q2FK44	pflB	85 kDa	50.4	36.2	0	21.8	8.8	5.8	14.6	16	2.96442e-05	#DIV/0!		Not Detected	0.00168134	#DIV/0!		Detected	Not Detected	0.000154752	2.51785	TRUE	Detected	0.180462	-0.601451	FALSE	Detected	Detected	0.00100567	1.78746	TRUE	Detected	0.778055	0.132104	FALSE	Detected	Detected	0.00168134	0	FALSE	Not Detected	Detected	0.110195	-0.477434	FALSE	Detected
21	DNA-directed RNA polymerase subunit beta' OS=Staphylococcus aureus (strain USA300) GN=rpoC PE=3 SV=2	Q2FJ97	rpoC	135 kDa	90.4	77.6	0	42.4	8.8	2.8	10.6	16.6	6.82284e-05	#DIV/0!		Not Detected	0.00878558	#DIV/0!		Detected	Not Detected	0.000223657	3.36075	TRUE	Detected	0.246061	-1.65208	FALSE	Detected	Detected	0.000358356	3.09226	TRUE	Detected	0.492853	0.647119	FALSE	Detected	Detected	0.00878558	0	FALSE	Not Detected	Detected	0.516038	-0.220266	FALSE	Detected
22	Elongation factor G OS=Staphylococcus aureus (strain USA300) GN=fusA PE=3 SV=3	Q2FJ93	fusA	77 kDa	84.2	75	0	48.4	7.6	2.8	3.6	10.6	0.00010174	#DIV/0!		Not Detected	0.00171534	#DIV/0!		Detected	Not Detected	0.000212884	3.46975	TRUE	Detected	0.061971	-1.44057	FALSE	Detected	Detected	0.00015119	4.54775	TRUE	Detected	0.118429	1.558	FALSE	Detected	Detected	0.00171534	0	FALSE	Not Detected	Detected	0.701595	-0.16693	FALSE	Detected
23	DNA-directed RNA polymerase subunit beta OS=Staphylococcus aureus (strain USA300) GN=rpoB PE=3 SV=2	Q2FJ98	rpoB	133 kDa	94.8	87.2	0	50.6	7.8	2.2	4.8	12.2	0.000226251	#DIV/0!		Not Detected	0.000751922	#DIV/0!		Detected	Not Detected	0.00043489	3.60334	TRUE	Detected	0.0652848	-1.82597	FALSE	Detected	Detected	0.000334962	4.30378	TRUE	Detected	0.0183436	1.34577	TRUE	Detected	Detected	0.000751922	0	FALSE	Not Detected	Detected	0.738137	-0.120559	FALSE	Detected
24	Enolase OS=Staphylococcus aureus (strain USA300) GN=eno PE=3 SV=1	Q2FIL7	eno	47 kDa	75.2	65.2	4.2	49.4	18.6	13.2	24	24.4	1.87115e-06	4.16227	TRUE	Detected	1.47316e-05	3.55605	TRUE	Detected	Detected	1.1925e-05	2.01543	TRUE	Detected	0.0256707	-0.494765	FALSE	Detected	Detected	0.000138228	1.6477	TRUE	Detected	0.947193	0.0238467	FALSE	Detected	Detected	1.47316e-05	-3.55605	FALSE	Detected	Detected	0.423182	-0.205861	FALSE	Detected
25	Gamma-hemolysin component B OS=Staphylococcus aureus (strain USA300) GN=hlgB PE=4 SV=1	A0A0H2XH48	hlgB	37 kDa	29.8	26.6	62.8	72.6	26.8	14.8	24.4	15.8	0.000251775	-1.07545	FALSE	Detected	0.235615	0.209205	FALSE	Detected	Detected	0.46485	0.153079	FALSE	Detected	0.0197821	-0.856636	FALSE	Detected	Detected	0.085819	0.288431	FALSE	Detected	0.0805837	-0.626957	FALSE	Detected	Detected	0.235615	-0.209205	FALSE	Detected	Detected	0.254653	-0.163886	FALSE	Detected
26	Uncharacterized protein OS=Staphylococcus aureus (strain USA300) GN=SAUSA300_2164 PE=4 SV=1	A0A0H2XIL0	SAUSA300_2164	15 kDa	63	62.6	25.2	35.8	16.4	16.8	19.2	15.6	0.00222673	1.32193	TRUE	Detected	0.354594	0.506536	FALSE	Detected	Detected	8.91559e-05	1.94166	TRUE	Detected	0.842544	0.0347654	FALSE	Detected	Detected	0.000220021	1.71425	TRUE	Detected	0.615948	-0.29956	FALSE	Detected	Detected	0.354594	-0.506536	FALSE	Detected	Detected	0.967645	-0.00918917	FALSE	Detected
27	Immunoglobulin-binding protein sbi OS=Staphylococcus aureus (strain USA300) GN=sbi PE=3 SV=1	Q2FE79	sbi	50 kDa	18.2	1	1.2	3.8	18.4	5	6	3.8	1.35877e-05	3.92283	TRUE	Detected	0.268453	1.66297	FALSE	Detected	Detected	0.95761	-0.0157673	FALSE	Detected	0.0153636	-1.87971	FALSE	Detected	Detected	0.00019126	1.6009	TRUE	Detected	0.421394	-0.658963	FALSE	Detected	Detected	0.268453	-1.66297	FALSE	Detected	Detected	1.72275e-06	-4.18587	FALSE	Detected
28	Elongation factor Tu OS=Staphylococcus aureus (strain USA300) GN=tuf PE=3 SV=1	Q2FJ92	tuf	43 kDa	41.4	43.8	0	27.8	8.8	4	1	10.4	3.05432e-05	#DIV/0!		Not Detected	0.000235561	#DIV/0!		Detected	Not Detected	0.000224722	2.23406	TRUE	Detected	0.0152809	-1.1375	FALSE	Detected	Detected	3.75658e-05	5.37156	TRUE	Detected	0.00117366	3.37851	TRUE	Detected	Detected	0.000235561	0	FALSE	Not Detected	Detected	0.736919	0.0813001	FALSE	Detected
29	Serine-aspartate repeat-containing protein E OS=Staphylococcus aureus (strain USA300) GN=sdrE PE=3 SV=1	Q2FJ77	sdrE	125 kDa	7.4	11.4	0.8	88	6	6.6	2.6	18.4	7.77416e-05	3.20945	TRUE	Detected	0.000104623	6.78136	TRUE	Detected	Detected	0.496359	0.302563	FALSE	Detected	0.846973	0.137504	FALSE	Detected	Detected	0.0122108	1.50901	TRUE	Detected	0.0145902	2.82312	TRUE	Detected	Detected	0.000104623	-6.78136	FALSE	Detected	Detected	0.150248	0.623437	FALSE	Detected
30	Catalase OS=Staphylococcus aureus (strain USA300) GN=katA PE=3 SV=1	Q2FH99	katA	58 kDa	58.6	41	19.6	30.2	9.4	6.8	17	14.2	4.07897e-05	1.58005	TRUE	Detected	0.116132	0.623695	FALSE	Detected	Detected	2.49733e-05	2.64017	TRUE	Detected	0.607809	-0.467126	FALSE	Detected	Detected	0.00179283	1.78537	TRUE	Detected	0.780123	-0.259644	FALSE	Detected	Detected	0.116132	-0.623695	FALSE	Detected	Detected	0.0501681	-0.515277	FALSE	Detected
31	ABC transporter, substrate-binding protein OS=Staphylococcus aureus (strain USA300) GN=SAUSA300_0618 PE=3 SV=1	A0A0H2XI48	SAUSA300_0618	35 kDa	75.8	65.2	26.2	31.4	10.6	13.2	25.2	16.8	0.00262871	1.53263	TRUE	Detected	0.590548	0.261198	FALSE	Detected	Detected	0.00060294	2.83813	TRUE	Detected	0.662383	0.316474	FALSE	Detected	Detected	0.0067279	1.58877	TRUE	Detected	0.459897	-0.584963	FALSE	Detected	Detected	0.590548	-0.261198	FALSE	Detected	Detected	0.51065	-0.217326	FALSE	Detected
32	Lipoteichoic acid synthase OS=Staphylococcus aureus (strain USA300) GN=ltaS PE=3 SV=1	Q2FIS2	ltaS	74 kDa	54.4	52.6	0	51.8	28.8	28.2	6	32.6	2.75197e-07	#DIV/0!		Not Detected	0.00662544	#DIV/0!		Detected	Not Detected	0.0164238	0.917538	FALSE	Detected	0.955759	-0.0303736	FALSE	Detected	Detected	1.89969e-06	3.18057	TRUE	Detected	0.0283668	2.44184	TRUE	Detected	Detected	0.00662544	0	FALSE	Not Detected	Detected	0.869178	-0.0485439	FALSE	Detected
33	Ear protein OS=Staphylococcus aureus (strain USA300) GN=ear PE=4 SV=1	A0A0H2XJB4	ear	20 kDa	12.8	10.8	71.4	56.8	3.8	4	24.4	17.2	7.19382e-05	-2.47978	FALSE	Detected	0.22191	-0.330033	FALSE	Detected	Detected	0.0013138	1.75207	TRUE	Detected	0.920177	0.0740006	FALSE	Detected	Detected	0.0489194	-0.930737	FALSE	Detected	0.419254	-0.504473	FALSE	Detected	Detected	0.22191	0.330033	FALSE	Detected	Detected	0.172241	-0.245112	FALSE	Detected
34	ATP-dependent Clp protease ATP-binding subunit ClpL OS=Staphylococcus aureus (strain USA300) GN=clpL PE=3 SV=1	Q2FDV8	clpL	78 kDa	67.2	68.4	0	42	7	6.2	2	23.2	1.28694e-06	#DIV/0!		Not Detected	0.000144846	#DIV/0!		Detected	Not Detected	4.80531e-06	3.26303	TRUE	Detected	0.744889	-0.175087	FALSE	Detected	Detected	2.09417e-06	5.07039	TRUE	Detected	3.37687e-05	3.53605	TRUE	Detected	Detected	0.000144846	0	FALSE	Not Detected	Detected	0.909012	0.0255351	FALSE	Detected
35	Immunodominant staphylococcal antigen B OS=Staphylococcus aureus (strain USA300) GN=isaB PE=3 SV=1	Q2FDM1	isaB	19 kDa	25.2	20.8	20.2	28	27.6	30.2	22	22	0.118555	0.319068	FALSE	Detected	0.451759	0.471072	FALSE	Detected	Detected	0.825748	-0.131245	FALSE	Detected	0.856749	0.12988	FALSE	Detected	Detected	0.685513	0.19592	FALSE	Detected	1	0	FALSE	Detected	Detected	0.451759	-0.471072	FALSE	Detected	Detected	0.269911	-0.27684	FALSE	Detected
36	ATP-dependent Clp protease ATP-binding subunit ClpC OS=Staphylococcus aureus (strain USA300) GN=clpC PE=3 SV=1	Q2FJB5	clpC	91 kDa	93.8	96.8	0	37.6	0.6	0.4	0	1.4	6.97871e-05	#DIV/0!		Not Detected	0.000603044	#DIV/0!		Detected	Not Detected	7.36342e-05	7.28848	TRUE	Detected	0.788543	-0.584963	FALSE	Detected	Detected	6.97871e-05	#DIV/0!		Not Detected	0.16957	#DIV/0!		Detected	Not Detected	0.000603044	0	FALSE	Not Detected	Detected	0.905628	0.0454191	FALSE	Detected
37	Uncharacterized leukocidin-like protein 2 OS=Staphylococcus aureus (strain USA300) GN=SAUSA300_1975 PE=3 SV=1	Q2FFA2	SAUSA300_1975	40 kDa	35.6	10.4	0	13.8	2	1	1	2.6	2.17224e-07	#DIV/0!		Not Detected	2.83155e-05	#DIV/0!		Detected	Not Detected	3.68474e-07	4.15381	TRUE	Detected	0.152502	-1	FALSE	Detected	Detected	4.25926e-07	5.15381	TRUE	Detected	0.363708	1.37851	FALSE	Detected	Detected	2.83155e-05	0	FALSE	Not Detected	Detected	7.39314e-06	-1.77529	FALSE	Detected
38	Glycerophosphoryl diester phosphodiesterase OS=Staphylococcus aureus (strain USA300) GN=glpQ PE=4 SV=1	A0A0H2XHP4	glpQ	35 kDa	28.8	29	20	29.8	27.8	39	25.4	26.2	0.187269	0.526069	FALSE	Detected	0.399425	0.575312	FALSE	Detected	Detected	0.923141	0.0509839	FALSE	Detected	0.45376	0.488389	FALSE	Detected	Detected	0.709584	0.18124	FALSE	Detected	0.956056	0.0447383	FALSE	Detected	Detected	0.399425	-0.575312	FALSE	Detected	Detected	0.953267	0.00998409	FALSE	Detected
39	Cysteine protease OS=Staphylococcus aureus (strain USA300) GN=sspB PE=4 SV=1	A0A0H2XGH9	sspB	45 kDa	43.2	0.2	2	0.4	5.6	0	6.6	0	7.36182e-06	4.43296	TRUE	Detected	0.0138499	-2.32193	FALSE	Detected	Detected	4.02776e-05	2.94753	TRUE	Detected	0.0434079	0	FALSE	Not Detected	Detected	0.000209043	2.71049	TRUE	Detected	0.14349	0	FALSE	Not Detected	Detected	0.0138499	2.32193	TRUE	Detected	Detected	5.14677e-06	-7.75489	FALSE	Detected
40	Glyceraldehyde-3-phosphate dehydrogenase OS=Staphylococcus aureus (strain USA300) GN=gap PE=3 SV=1	A0A0H2XHX6	gap	36 kDa	53.2	44.6	10.8	19.6	7	7.8	16	11.2	0.000120216	2.30039	TRUE	Detected	0.0296525	0.859822	FALSE	Detected	Detected	9.0618e-05	2.926	TRUE	Detected	0.79691	0.156119	FALSE	Detected	Detected	0.00145291	1.73335	TRUE	Detected	0.466076	-0.514573	FALSE	Detected	Detected	0.0296525	-0.859822	FALSE	Detected	Detected	0.331128	-0.254383	FALSE	Detected
41	Leukotoxin LukD OS=Staphylococcus aureus (strain USA300) GN=lukD PE=4 SV=1	A0A0H2XFN4	lukD	37 kDa	19.4	17.8	48.6	80.2	11.2	7	24.8	20.6	2.70048e-08	-1.3249	FALSE	Detected	9.47945e-05	0.722646	FALSE	Detected	Detected	0.000285696	0.792558	FALSE	Detected	0.0147486	-0.678072	FALSE	Detected	Detected	0.106197	-0.354283	FALSE	Detected	0.361085	-0.267696	FALSE	Detected	Detected	9.47945e-05	-0.722646	FALSE	Detected	Detected	0.382628	-0.124179	FALSE	Detected
42	Putative lipoprotein OS=Staphylococcus aureus (strain USA300) GN=SAUSA300_0372 PE=4 SV=1	A0A0H2XH82	SAUSA300_0372	21 kDa	35	32.4	0	26.8	11.4	15.4	1	17.8	5.98272e-07	#DIV/0!		Not Detected	0.000167678	#DIV/0!		Detected	Not Detected	0.000134479	1.61832	TRUE	Detected	0.29103	0.433897	FALSE	Detected	Detected	1.3409e-06	5.12928	TRUE	Detected	0.00250533	4.15381	TRUE	Detected	Detected	0.000167678	0	FALSE	Not Detected	Detected	0.582126	-0.111361	FALSE	Detected
43	Dihydrolipoyl dehydrogenase OS=Staphylococcus aureus (strain USA300) GN=lpdA PE=4 SV=1	A0A0H2XIQ2	lpdA	49 kDa	37.2	30.4	11.6	26.2	14.6	13.6	18.8	14.8	0.00110187	1.68118	TRUE	Detected	0.0239592	1.17544	TRUE	Detected	Detected	0.00331587	1.34933	TRUE	Detected	0.848313	-0.102362	FALSE	Detected	Detected	0.0455309	0.98457	FALSE	Detected	0.657269	-0.345135	FALSE	Detected	Detected	0.0239592	-1.17544	FALSE	Detected	Detected	0.387634	-0.291231	FALSE	Detected
44	Putative universal stress protein SAUSA300_1656 OS=Staphylococcus aureus (strain USA300) GN=SAUSA300_1656 PE=3 SV=1	Q2FG28	SAUSA300_1656	18 kDa	39.6	39.2	0	18.8	7.2	5.6	3.8	7.6	3.73301e-05	#DIV/0!		Not Detected	0.000422408	#DIV/0!		Detected	Not Detected	0.000171836	2.45943	TRUE	Detected	0.148266	-0.36257	FALSE	Detected	Detected	8.08453e-05	3.38143	TRUE	Detected	0.00118509	1	FALSE	Detected	Detected	0.000422408	0	FALSE	Not Detected	Detected	0.966536	-0.0146468	FALSE	Detected
45	Glutamine synthetase OS=Staphylococcus aureus (strain USA300) GN=glnA PE=3 SV=1	A0A0H2XHM8	glnA	51 kDa	41.2	37.4	0	26.4	10.2	6.4	12.4	12.6	2.87958e-05	#DIV/0!		Not Detected	7.06687e-05	#DIV/0!		Detected	Not Detected	0.000238291	2.01408	TRUE	Detected	0.00523666	-0.672425	FALSE	Detected	Detected	0.000885589	1.7323	TRUE	Detected	0.95811	0.0230836	FALSE	Detected	Detected	7.06687e-05	0	FALSE	Not Detected	Detected	0.6522	-0.139606	FALSE	Detected
46	Aconitate hydratase OS=Staphylococcus aureus (strain USA300) GN=acnA PE=3 SV=1	A0A0H2XKH5	acnA	99 kDa	47.4	48	1.2	45.2	10.2	4.8	6.4	18.8	5.38099e-06	5.30378	TRUE	Detected	1.81879e-05	5.23522	TRUE	Detected	Detected	3.60263e-05	2.21632	TRUE	Detected	0.0200539	-1.08746	FALSE	Detected	Detected	2.97416e-05	2.88874	TRUE	Detected	0.0456303	1.55459	TRUE	Detected	Detected	1.81879e-05	-5.23522	FALSE	Detected	Detected	0.929476	0.0181473	FALSE	Detected
47	Putative cell wall surface anchor family protein OS=Staphylococcus aureus (strain USA300) GN=SAUSA300_2436 PE=4 SV=1	A0A0H2XJV9	SAUSA300_2436	49 kDa	31.8	35.6	0	35.2	48.2	49.4	0	26.8	5.58817e-08	#DIV/0!		Not Detected	1.39349e-07	#DIV/0!		Detected	Not Detected	0.0130946	-0.600006	FALSE	Detected	0.835272	0.0354779	FALSE	Detected	Detected	5.58817e-08	#DIV/0!		Not Detected	4.25234e-05	#DIV/0!		Detected	Not Detected	1.39349e-07	0	FALSE	Not Detected	Detected	0.456612	0.16285	FALSE	Detected
48	Succinyl-CoA ligase [ADP-forming] subunit beta OS=Staphylococcus aureus (strain USA300) GN=sucC PE=3 SV=1	Q2FHJ3	sucC	42 kDa	34.8	29.4	0	18.8	3	2.4	4.8	8.4	2.27286e-06	#DIV/0!		Not Detected	0.000598943	#DIV/0!		Detected	Not Detected	7.09794e-06	3.53605	TRUE	Detected	0.722503	-0.321928	FALSE	Detected	Detected	2.51718e-05	2.85798	TRUE	Detected	0.352487	0.807355	FALSE	Detected	Detected	0.000598943	0	FALSE	Not Detected	Detected	0.515818	-0.243271	FALSE	Detected
49	Elongation factor Ts OS=Staphylococcus aureus (strain USA300) GN=tsf PE=3 SV=1	Q2FHI1	tsf	32 kDa	54.8	36.4	0	23	4	1.8	6.6	13	1.0855e-07	#DIV/0!		Not Detected	0.0465115	#DIV/0!		Detected	Not Detected	5.78638e-07	3.7761	TRUE	Detected	0.294133	-1.152	FALSE	Detected	Detected	1.75105e-06	3.05364	TRUE	Detected	0.297314	0.977974	FALSE	Detected	Detected	0.0465115	0	FALSE	Not Detected	Detected	0.0694202	-0.590237	FALSE	Detected
50	V8 protease OS=Staphylococcus aureus (strain USA300) GN=sspA PE=4 SV=1	A0A0H2XFC3	sspA	36 kDa	19.4	0.2	105	1.2	4.6	0	19.4	0	0.000281835	-2.43626	FALSE	Detected	7.33302e-05	-6.45121	FALSE	Detected	Detected	4.6166e-07	2.07635	TRUE	Detected	2.96322e-06	0	FALSE	Not Detected	Detected	1	0	FALSE	Detected	0.000145035	0	FALSE	Not Detected	Detected	7.33302e-05	6.45121	TRUE	Detected	Detected	3.71135e-08	-6.59991	FALSE	Detected
51	Alkaline shock protein 23 OS=Staphylococcus aureus (strain USA300) GN=asp23 PE=3 SV=1	Q2FEV0	asp23	19 kDa	55.2	56	0	34	12	10	3	15.2	3.88025e-06	#DIV/0!		Not Detected	2.01668e-06	#DIV/0!		Detected	Not Detected	3.50633e-05	2.20163	TRUE	Detected	0.368273	-0.263034	FALSE	Detected	Detected	7.3723e-06	4.20163	TRUE	Detected	0.000991226	2.34104	TRUE	Detected	Detected	2.01668e-06	0	FALSE	Not Detected	Detected	0.944208	0.0207586	FALSE	Detected
52	Ornithine aminotransferase OS=Staphylococcus aureus (strain USA300) GN=rocD PE=3 SV=1	A0A0H2XIK4	rocD	43 kDa	58.8	47.6	0	20.6	4.4	3.4	8.4	9.4	1.10811e-05	#DIV/0!		Not Detected	0.00226857	#DIV/0!		Detected	Not Detected	2.44365e-05	3.74024	TRUE	Detected	0.592583	-0.371969	FALSE	Detected	Detected	0.000134936	2.80735	TRUE	Detected	0.857596	0.162271	FALSE	Detected	Detected	0.00226857	0	FALSE	Not Detected	Detected	0.216879	-0.304855	FALSE	Detected
53	Inosine-5'-monophosphate dehydrogenase OS=Staphylococcus aureus (strain USA300) GN=guaB PE=3 SV=1	Q2FJM6	guaB	53 kDa	70	52.2	0	21	5.2	4.8	1.4	13.6	4.11187e-06	#DIV/0!		Not Detected	0.0615368	#DIV/0!		Detected	Not Detected	1.29479e-05	3.75077	TRUE	Detected	0.903326	-0.115477	FALSE	Detected	Detected	5.72359e-06	5.64386	TRUE	Detected	0.0966	3.28011	FALSE	Detected	Detected	0.0615368	0	FALSE	Not Detected	Detected	0.0722238	-0.423305	FALSE	Detected
54	Formate--tetrahydrofolate ligase OS=Staphylococcus aureus (strain USA300) GN=fhs PE=3 SV=1	Q2FG06	fhs	60 kDa	43.2	31.4	0	22	6	4.6	8.6	11	1.08624e-05	#DIV/0!		Not Detected	0.000485416	#DIV/0!		Detected	Not Detected	7.91037e-05	2.848	TRUE	Detected	0.626609	-0.383329	FALSE	Detected	Detected	0.000261018	2.32862	TRUE	Detected	0.623161	0.355095	FALSE	Detected	Detected	0.000485416	0	FALSE	Not Detected	Detected	0.183543	-0.460267	FALSE	Detected
55	5'-nucleotidase, lipoprotein e(P4) family OS=Staphylococcus aureus (strain USA300) GN=SAUSA300_0307 PE=4 SV=1	A0A0H2XKC1	SAUSA300_0307	33 kDa	16.8	14.6	16.2	22	16.4	18.4	17.8	15.4	0.903691	0.0524674	FALSE	Detected	0.4146	0.44151	FALSE	Detected	Detected	0.937062	0.0347654	FALSE	Detected	0.768723	0.16601	FALSE	Detected	Detected	0.877647	-0.083416	FALSE	Detected	0.790997	-0.208947	FALSE	Detected	Detected	0.4146	-0.44151	FALSE	Detected	Detected	0.267004	-0.202493	FALSE	Detected
56	30S ribosomal protein S1 OS=Staphylococcus aureus (strain USA300) GN=rpsA PE=4 SV=1	A0A0H2XIC6	rpsA	43 kDa	50.8	44.2	0	33.6	8.4	4.8	1.6	14.2	6.40551e-08	#DIV/0!		Not Detected	0.0133389	#DIV/0!		Detected	Not Detected	3.40388e-06	2.59637	TRUE	Detected	0.254494	-0.807355	FALSE	Detected	Detected	1.61311e-07	4.98868	TRUE	Detected	0.016763	3.14975	TRUE	Detected	Detected	0.0133389	0	FALSE	Not Detected	Detected	0.426894	-0.200782	FALSE	Detected
57	Cysteine synthase OS=Staphylococcus aureus (strain USA300) GN=cysK PE=3 SV=1	A0A0H2XFQ3	cysK	33 kDa	59	53.2	0.2	29.4	11.2	7	25	10.4	2.50403e-05	8.20457	TRUE	Detected	1.17273e-05	7.19967	TRUE	Detected	Detected	0.000146991	2.39722	TRUE	Detected	0.0813648	-0.678072	FALSE	Detected	Detected	0.00161115	1.23879	TRUE	Detected	0.0105686	-1.26534	FALSE	Detected	Detected	1.17273e-05	-7.19967	FALSE	Detected	Detected	0.599317	-0.149289	FALSE	Detected
58	Putative lipoprotein OS=Staphylococcus aureus (strain USA300) GN=SAUSA300_0693 PE=4 SV=1	A0A0H2XH45	SAUSA300_0693	16 kDa	39.8	32	14.4	15.2	17.8	13.2	12.8	10.2	0.000860188	1.4667	TRUE	Detected	0.869098	0.0780025	FALSE	Detected	Detected	0.00670852	1.16089	TRUE	Detected	0.48713	-0.431339	FALSE	Detected	Detected	0.000264796	1.63662	TRUE	Detected	0.556792	-0.327575	FALSE	Detected	Detected	0.869098	-0.0780025	FALSE	Detected	Detected	0.0856814	-0.314697	FALSE	Detected
59	Pyridoxal 5'-phosphate synthase subunit PdxS OS=Staphylococcus aureus (strain USA300) GN=pdxS PE=3 SV=1	Q2FJC1	pdxS	32 kDa	28	32.4	0	22	8.8	5.8	0	12.2	3.50374e-07	#DIV/0!		Not Detected	2.78377e-06	#DIV/0!		Detected	Not Detected	0.000228729	1.66985	TRUE	Detected	0.313492	-0.601451	FALSE	Detected	Detected	3.50374e-07	#DIV/0!		Not Detected	0.000620152	#DIV/0!		Detected	Not Detected	2.78377e-06	0	FALSE	Not Detected	Detected	0.214692	0.210567	FALSE	Detected
60	L-lactate dehydrogenase 2 OS=Staphylococcus aureus (strain USA300) GN=ldh2 PE=3 SV=1	Q2FDQ7	ldh2	34 kDa	16.2	11.2	0.6	8.8	4.2	4.4	5	9.4	1.04318e-06	4.75489	TRUE	Detected	0.00147479	3.87447	TRUE	Detected	Detected	8.14801e-05	1.94753	TRUE	Detected	0.900466	0.0671142	FALSE	Detected	Detected	9.5199e-05	1.69599	TRUE	Detected	0.114196	0.910733	FALSE	Detected	Detected	0.00147479	-3.87447	FALSE	Detected	Detected	0.0347992	-0.532495	FALSE	Detected
61	Serine protease SplB OS=Staphylococcus aureus (strain USA300) GN=splB PE=3 SV=1	Q2FFT0	splB	26 kDa	22.4	0	107.6	1	3.8	0	18.4	0	6.50966e-06	-2.26411	FALSE	Detected	1.01212e-06	-6.74953	FALSE	Detected	Detected	8.864e-06	2.55943	TRUE	Detected	0.000184777	0	FALSE	Not Detected	Detected	0.235411	0.283793	FALSE	Detected	9.39091e-05	0	FALSE	Not Detected	Detected	1.01212e-06	6.74953	TRUE	Detected	Detected	1.47604e-06	0	FALSE	Not Detected
62	Phosphoglycerate kinase OS=Staphylococcus aureus (strain USA300) GN=pgk PE=3 SV=1	Q2FIM0	pgk	43 kDa	49.2	30.4	0	17.6	3.2	2.6	10.2	6.8	4.08956e-05	#DIV/0!		Not Detected	0.0632155	#DIV/0!		Detected	Not Detected	7.92997e-05	3.94251	TRUE	Detected	0.774533	-0.29956	FALSE	Detected	Detected	0.0018448	2.27009	TRUE	Detected	0.632844	-0.584963	FALSE	Detected	Detected	0.0632155	0	FALSE	Not Detected	Detected	0.14677	-0.694587	FALSE	Detected
63	Phosphoenolpyruvate carboxykinase [ATP] OS=Staphylococcus aureus (strain USA300) GN=pckA PE=3 SV=1	Q2FFV5	pckA	59 kDa	56.6	33.8	0.8	13.6	3.4	3.6	7.4	7.2	1.69177e-05	6.14466	TRUE	Detected	0.0286628	4.08746	TRUE	Detected	Detected	3.2699e-05	4.0572	TRUE	Detected	0.941682	0.0824622	FALSE	Detected	Detected	0.000241062	2.9352	TRUE	Detected	0.976277	-0.0395284	FALSE	Detected	Detected	0.0286628	-4.08746	FALSE	Detected	Detected	0.111949	-0.743779	FALSE	Detected
64	Glycine--tRNA ligase OS=Staphylococcus aureus (strain USA300) GN=glyQS PE=3 SV=1	Q2FGF8	glyQS	54 kDa	48.2	36.4	0	21.2	3.4	2	6.6	7.6	7.30471e-08	#DIV/0!		Not Detected	0.0053352	#DIV/0!		Detected	Not Detected	2.7794e-07	3.82543	TRUE	Detected	0.334677	-0.765535	FALSE	Detected	Detected	1.20162e-05	2.8685	TRUE	Detected	0.804792	0.203533	FALSE	Detected	Detected	0.0053352	0	FALSE	Not Detected	Detected	0.154127	-0.405095	FALSE	Detected
65	6-phosphogluconate dehydrogenase, decarboxylating OS=Staphylococcus aureus (strain USA300) GN=gnd PE=3 SV=1	A0A0H2XGG1	gnd	52 kDa	49.4	42.2	0	29	15.4	11.2	23	17.2	4.06535e-06	#DIV/0!		Not Detected	1.38801e-05	#DIV/0!		Detected	Not Detected	7.01054e-05	1.68158	TRUE	Detected	0.0122162	-0.459432	FALSE	Detected	Detected	0.000535796	1.10288	TRUE	Detected	0.0249601	-0.419225	FALSE	Detected	Detected	1.38801e-05	0	FALSE	Not Detected	Detected	0.38132	-0.227268	FALSE	Detected
66	Clumping factor A OS=Staphylococcus aureus (strain USA300) GN=clfA PE=4 SV=1	A0A0H2XG16	clfA	97 kDa	20.4	20.4	0.2	16.8	4.6	6	2.2	6.8	1.5436e-06	6.67243	TRUE	Detected	0.000312989	6.39232	TRUE	Detected	Detected	3.01215e-05	2.14886	TRUE	Detected	0.431763	0.383329	FALSE	Detected	Detected	9.29778e-05	3.21299	TRUE	Detected	0.0826383	1.62803	FALSE	Detected	Detected	0.000312989	-6.39232	FALSE	Detected	Detected	1	0	FALSE	Detected
67	Zinc metalloproteinase aureolysin OS=Staphylococcus aureus (strain USA300) GN=aur PE=4 SV=1	A0A0H2XDQ5	aur	56 kDa	6.4	0	14.4	0	2	0	36.2	0	0.0907961	-1.16993	FALSE	Detected	0.00849118	0	FALSE	Not Detected	Detected	8.12318e-05	1.67807	TRUE	Detected	0.00648045	0	FALSE	Not Detected	Detected	8.63223e-05	-2.49985	FALSE	Detected	2.10047e-05	0	FALSE	Not Detected	Detected	0.00849118	#DIV/0!		Detected	Not Detected	4.945e-09	0	FALSE	Not Detected
68	Glucose-6-phosphate isomerase OS=Staphylococcus aureus (strain USA300) GN=pgi PE=3 SV=1	Q2FIB3	pgi	50 kDa	49	42.2	10.2	29.4	15	8.2	24.4	15.4	1.52884e-05	2.26421	TRUE	Detected	0.00245205	1.52725	TRUE	Detected	Detected	5.95959e-05	1.70782	TRUE	Detected	0.00634313	-0.871267	FALSE	Detected	Detected	0.00495375	1.0059	TRUE	Detected	0.154827	-0.663951	FALSE	Detected	Detected	0.00245205	-1.52725	FALSE	Detected	Detected	0.425999	-0.215539	FALSE	Detected
69	Fructose bisphosphate aldolase OS=Staphylococcus aureus (strain USA300) GN=fba PE=4 SV=1	A0A0H2XHZ5	fba	31 kDa	32.8	28.2	0	16.4	3.4	4	7.8	8.4	7.58685e-06	#DIV/0!		Not Detected	0.00135069	#DIV/0!		Detected	Not Detected	2.59593e-05	3.27009	TRUE	Detected	0.686913	0.234465	FALSE	Detected	Detected	0.000370209	2.07215	TRUE	Detected	0.896069	0.106915	FALSE	Detected	Detected	0.00135069	0	FALSE	Not Detected	Detected	0.394892	-0.218001	FALSE	Detected
70	Clumping factor B OS=Staphylococcus aureus (strain USA300) GN=clfB PE=4 SV=1	A0A0H2XHK2	clfB	96 kDa	11.6	4.6	0	7	15.4	6.2	12	7.6	4.37111e-11	#DIV/0!		Not Detected	0.00130387	#DIV/0!		Detected	Not Detected	0.0107385	-0.408806	FALSE	Detected	0.011654	-1.31259	FALSE	Detected	Detected	0.904164	-0.0489096	FALSE	Detected	0.261427	-0.658963	FALSE	Detected	Detected	0.00130387	0	FALSE	Not Detected	Detected	0.0304909	-1.33442	FALSE	Detected
71	Alcohol dehydrogenase OS=Staphylococcus aureus (strain USA300) GN=adh PE=3 SV=1	Q2FJ31	adh	36 kDa	36	33.6	0	26.2	10	6	20.2	21	1.02529e-07	#DIV/0!		Not Detected	3.31759e-05	#DIV/0!		Detected	Not Detected	8.67716e-06	1.848	TRUE	Detected	0.0618856	-0.736966	FALSE	Detected	Detected	0.00172974	0.833642	FALSE	Detected	0.828272	0.056034	FALSE	Detected	Detected	3.31759e-05	0	FALSE	Not Detected	Detected	0.522175	-0.0995357	FALSE	Detected
72	Staphopain A OS=Staphylococcus aureus (strain USA300) GN=SAUSA300_1890 PE=4 SV=1	A0A0H2XEH7	SAUSA300_1890	44 kDa	21.2	0	73	0.2	6.2	0	29.4	0	1.09623e-05	-1.78383	FALSE	Detected	4.51627e-07	-8.51175	FALSE	Detected	Detected	0.000103329	1.77372	TRUE	Detected	1.42789e-06	0	FALSE	Not Detected	Detected	0.124253	-0.471752	FALSE	Detected	0.000134453	0	FALSE	Not Detected	Detected	4.51627e-07	8.51175	TRUE	Detected	Detected	6.82604e-06	0	FALSE	Not Detected
73	Urocanate hydratase OS=Staphylococcus aureus (strain USA300) GN=hutU PE=3 SV=1	A0A0H2XDW3	hutU	61 kDa	40.4	26	0.2	15.4	11.2	4	28.2	9.2	7.8023e-06	7.65821	TRUE	Detected	0.000540812	6.26679	TRUE	Detected	Detected	0.000142027	1.85086	TRUE	Detected	0.00543586	-1.48543	FALSE	Detected	Detected	0.0955346	0.51866	FALSE	Detected	0.00766973	-1.61599	FALSE	Detected	Detected	0.000540812	-6.26679	FALSE	Detected	Detected	0.0382103	-0.635844	FALSE	Detected
74	Chaperone protein ClpB OS=Staphylococcus aureus (strain USA300) GN=clpB PE=3 SV=1	A0A0H2XFR7	clpB	98 kDa	48.8	48.2	0	19	0.6	0.4	0	0	0.000541584	#DIV/0!		Not Detected	0.00237916	#DIV/0!		Detected	Not Detected	0.000590835	6.34577	TRUE	Detected	0.73281	-0.584963	FALSE	Detected	Detected	0.000541584	#DIV/0!		Not Detected	#DIV/0!	#DIV/0!		Not Detected	Not Detected	0.00237916	0	FALSE	Not Detected	Detected	0.968317	-0.017848	FALSE	Detected
75	Transketolase OS=Staphylococcus aureus (strain USA300) GN=tkt PE=4 SV=1	A0A0H2XIH6	tkt	68 kDa	38.2	40.6	0	32	7.2	5.6	1.6	11.6	1.84323e-06	#DIV/0!		Not Detected	7.61984e-05	#DIV/0!		Detected	Not Detected	1.69496e-05	2.4075	TRUE	Detected	0.390043	-0.36257	FALSE	Detected	Detected	3.0428e-06	4.57743	TRUE	Detected	0.00355526	2.85798	TRUE	Detected	Detected	7.61984e-05	0	FALSE	Not Detected	Detected	0.677809	0.0879071	FALSE	Detected
76	Uncharacterized leukocidin-like protein 1 OS=Staphylococcus aureus (strain USA300) GN=SAUSA300_1974 PE=3 SV=1	Q2FFA3	SAUSA300_1974	39 kDa	21.4	7.2	0	7.8	2.2	0	0	2.8	2.1908e-07	#DIV/0!		Not Detected	9.33192e-07	#DIV/0!		Detected	Not Detected	1.00458e-06	3.28204	TRUE	Detected	0.00544251	0	FALSE	Not Detected	Detected	2.1908e-07	#DIV/0!		Not Detected	7.03816e-05	#DIV/0!		Detected	Not Detected	9.33192e-07	0	FALSE	Not Detected	Detected	1.88233e-05	-1.57154	FALSE	Detected
77	Acetate kinase OS=Staphylococcus aureus (strain USA300) GN=ackA PE=3 SV=1	Q2FG27	ackA	44 kDa	48	39	0	22.2	4.8	4	3.2	8.2	1.81875e-05	#DIV/0!		Not Detected	0.000675843	#DIV/0!		Detected	Not Detected	4.04145e-05	3.32193	TRUE	Detected	0.308008	-0.263034	FALSE	Detected	Detected	3.69462e-05	3.90689	TRUE	Detected	0.0262633	1.35755	TRUE	Detected	Detected	0.000675843	0	FALSE	Not Detected	Detected	0.365966	-0.29956	FALSE	Detected
78	Putative membrane protein OS=Staphylococcus aureus (strain USA300) GN=SAUSA300_0279 PE=4 SV=1	A0A0H2XFP1	SAUSA300_0279	115 kDa	9.8	7.4	0	17	1.4	0.6	0	16.4	7.83398e-06	#DIV/0!		Not Detected	0.0215053	#DIV/0!		Detected	Not Detected	0.000102064	2.80735	TRUE	Detected	0.339368	-1.22239	FALSE	Detected	Detected	7.83398e-06	#DIV/0!		Not Detected	0.0273285	#DIV/0!		Detected	Not Detected	0.0215053	0	FALSE	Not Detected	Detected	0.550096	-0.405256	FALSE	Detected
79	Putative dipeptidase SAUSA300_1697 OS=Staphylococcus aureus (strain USA300) GN=SAUSA300_1697 PE=3 SV=1	Q2FFY7	SAUSA300_1697	53 kDa	37.4	27.6	0	15.2	4.6	4	7	7.6	1.32246e-06	#DIV/0!		Not Detected	0.00500897	#DIV/0!		Detected	Not Detected	9.60175e-06	3.02333	TRUE	Detected	0.778674	-0.201634	FALSE	Detected	Detected	8.41938e-05	2.41761	TRUE	Detected	0.887438	0.118644	FALSE	Detected	Detected	0.00500897	0	FALSE	Not Detected	Detected	0.0458424	-0.43837	FALSE	Detected
80	DNA-binding protein HU OS=Staphylococcus aureus (strain USA300) GN=hup PE=3 SV=1	A0A0H2XF50	hup	10 kDa	40.6	40	0.2	26.4	6.8	9.6	1.2	13	9.24874e-07	7.66534	TRUE	Detected	0.00229499	7.04439	TRUE	Detected	Detected	2.32252e-05	2.57787	TRUE	Detected	0.444115	0.4975	FALSE	Detected	Detected	1.2699e-06	5.08037	TRUE	Detected	0.086713	3.43741	FALSE	Detected	Detected	0.00229499	-7.04439	FALSE	Detected	Detected	0.949814	-0.0214797	FALSE	Detected
81	5'-nucleotidase family protein OS=Staphylococcus aureus (strain USA300) GN=SAUSA300_0025 PE=3 SV=1	A0A0H2XI02	SAUSA300_0025	83 kDa	13.6	4.2	10.4	17.8	6.2	4.2	5.2	6.4	0.460264	0.387023	FALSE	Detected	0.157367	0.775294	FALSE	Detected	Detected	0.0316131	1.13327	TRUE	Detected	0.45131	-0.561879	FALSE	Detected	Detected	0.0332331	1.38702	TRUE	Detected	0.701184	0.29956	FALSE	Detected	Detected	0.157367	-0.775294	FALSE	Detected	Detected	0.00191657	-1.69515	FALSE	Detected
82	Fructose-bisphosphate aldolase class 1 OS=Staphylococcus aureus (strain USA300) GN=fda PE=3 SV=1	Q2FDQ4	fda	33 kDa	42.8	37.6	0	30	8.4	4.2	7.4	11.4	1.74249e-05	#DIV/0!		Not Detected	0.000510305	#DIV/0!		Detected	Not Detected	0.000139856	2.34915	TRUE	Detected	0.0633244	-1	FALSE	Detected	Detected	0.000111493	2.53201	TRUE	Detected	0.289231	0.623437	FALSE	Detected	Detected	0.000510305	0	FALSE	Not Detected	Detected	0.515075	-0.186878	FALSE	Detected
83	Citrate synthase OS=Staphylococcus aureus (strain USA300) GN=gltA PE=3 SV=1	A0A0H2XGL1	gltA	43 kDa	28	11	0	5.4	0.4	0.6	1.4	1.8	0.000163052	#DIV/0!		Not Detected	0.008786	#DIV/0!		Detected	Not Detected	0.00018562	6.12928	TRUE	Detected	0.73281	0.584963	FALSE	Detected	Detected	0.000276601	4.32193	TRUE	Detected	0.794232	0.36257	FALSE	Detected	Detected	0.008786	0	FALSE	Not Detected	Detected	0.0118461	-1.34792	FALSE	Detected
84	Uncharacterized protein OS=Staphylococcus aureus (strain USA300) GN=SAUSA300_0274 PE=4 SV=1	A0A0H2XDX3	SAUSA300_0274	58 kDa	8	4.6	0.2	13.8	2.2	4.2	7	9.6	0.000930977	5.32193	TRUE	Detected	0.000799612	6.10852	TRUE	Detected	Detected	0.0237741	1.8625	TRUE	Detected	0.574541	0.932886	FALSE	Detected	Detected	0.860362	0.192645	FALSE	Detected	0.754365	0.455679	FALSE	Detected	Detected	0.000799612	-6.10852	FALSE	Detected	Detected	0.113432	-0.798366	FALSE	Detected
85	Gamma-hemolysin component A OS=Staphylococcus aureus (strain USA300) GN=hlgA PE=4 SV=1	A0A0H2XIG9	hlgA	35 kDa	30.2	25.2	0.4	15	19	16	1.6	7.4	2.6964e-07	6.2384	TRUE	Detected	0.0144784	5.22882	TRUE	Detected	Detected	0.128818	0.668549	FALSE	Detected	0.707944	-0.247928	FALSE	Detected	Detected	8.05755e-07	4.2384	TRUE	Detected	0.118741	2.20945	FALSE	Detected	Detected	0.0144784	-5.22882	FALSE	Detected	Detected	0.0651919	-0.261125	FALSE	Detected
86	60 kDa chaperonin OS=Staphylococcus aureus (strain USA300) GN=groL PE=3 SV=1	Q2FF95	groL	58 kDa	40.2	38.6	0	24.4	9	6.6	0	12.6	3.79024e-06	#DIV/0!		Not Detected	0.000129982	#DIV/0!		Detected	Not Detected	5.40325e-05	2.1592	TRUE	Detected	0.321579	-0.447459	FALSE	Detected	Detected	3.79024e-06	#DIV/0!		Not Detected	3.11826e-05	#DIV/0!		Detected	Not Detected	0.000129982	0	FALSE	Not Detected	Detected	0.77204	-0.0585947	FALSE	Detected
87	DNA-directed RNA polymerase subunit alpha OS=Staphylococcus aureus (strain USA300) GN=rpoA PE=3 SV=1	Q2FER5	rpoA	35 kDa	22.4	14.8	0	7.4	2.2	1.6	0.8	3.6	3.30809e-05	#DIV/0!		Not Detected	0.00713294	#DIV/0!		Detected	Not Detected	9.36481e-05	3.34792	TRUE	Detected	0.657637	-0.459432	FALSE	Detected	Detected	5.82459e-05	4.80735	TRUE	Detected	0.27069	2.16993	FALSE	Detected	Detected	0.00713294	0	FALSE	Not Detected	Detected	0.205395	-0.597902	FALSE	Detected
88	Glutamate dehydrogenase OS=Staphylococcus aureus (strain USA300) GN=gudB PE=3 SV=1	A0A0H2XHC2	gudB	46 kDa	35.4	31.4	0	21.8	9	5.6	11.8	13	1.92486e-06	#DIV/0!		Not Detected	0.00011432	#DIV/0!		Detected	Not Detected	3.16247e-05	1.97575	TRUE	Detected	0.0494255	-0.684498	FALSE	Detected	Detected	0.000209256	1.58496	TRUE	Detected	0.697077	0.139725	FALSE	Detected	Detected	0.00011432	0	FALSE	Not Detected	Detected	0.486885	-0.172985	FALSE	Detected
89	Gamma-hemolysin component C OS=Staphylococcus aureus (strain USA300) GN=hlgC PE=4 SV=1	A0A0H2XFL0	hlgC	36 kDa	6.6	6	13.8	31.8	2.8	2.2	1.8	2.6	0.00126502	-1.06413	FALSE	Detected	0.00171033	1.20436	TRUE	Detected	Detected	0.0146062	1.23704	TRUE	Detected	0.635126	-0.347923	FALSE	Detected	Detected	0.00442348	1.87447	TRUE	Detected	0.56747	0.530515	FALSE	Detected	Detected	0.00171033	-1.20436	FALSE	Detected	Detected	0.620814	-0.137504	FALSE	Detected
90	Triosephosphate isomerase OS=Staphylococcus aureus (strain USA300) GN=tpiA PE=3 SV=1	Q2FIL9	tpiA	27 kDa	36.2	32.4	7	23.8	8	6.6	18	10.6	2.76253e-05	2.37056	TRUE	Detected	4.91688e-06	1.76553	TRUE	Detected	Detected	4.64388e-05	2.17792	TRUE	Detected	0.322117	-0.277534	FALSE	Detected	Detected	0.00214415	1.00799	TRUE	Detected	0.0847978	-0.763933	FALSE	Detected	Detected	4.91688e-06	-1.76553	FALSE	Detected	Detected	0.49009	-0.159996	FALSE	Detected
91	Isoleucine--tRNA ligase OS=Staphylococcus aureus (strain USA300) GN=ileS PE=3 SV=1	Q2FHP4	ileS	105 kDa	46.6	39	0	25	4.8	1.6	12.4	9.2	8.84007e-05	#DIV/0!		Not Detected	0.000413942	#DIV/0!		Detected	Not Detected	0.000196727	3.27922	TRUE	Detected	0.00329309	-1.58496	FALSE	Detected	Detected	0.00206031	1.90999	TRUE	Detected	0.486042	-0.430634	FALSE	Detected	Detected	0.000413942	0	FALSE	Not Detected	Detected	0.424757	-0.256856	FALSE	Detected
92	Pyruvate dehydrogenase E1 component, beta subunit OS=Staphylococcus aureus (strain USA300) GN=pdhB PE=4 SV=1	A0A0H2XFH8	pdhB	35 kDa	27.4	28.2	9.6	26.8	12.6	6.4	9.4	13.6	0.000338214	1.51307	TRUE	Detected	0.000504321	1.48113	TRUE	Detected	Detected	0.00321023	1.12075	TRUE	Detected	0.0286661	-0.97728	FALSE	Detected	Detected	0.00059293	1.54344	TRUE	Detected	0.314547	0.532874	FALSE	Detected	Detected	0.000504321	-1.48113	FALSE	Detected	Detected	0.812948	0.0415193	FALSE	Detected
93	Amidophosphoribosyltransferase OS=Staphylococcus aureus (strain USA300) GN=purF PE=3 SV=1	A0A0H2XFY4	purF	54 kDa	33	23.8	0	16.4	6.6	4.8	0.6	8.8	1.06588e-06	#DIV/0!		Not Detected	0.0061359	#DIV/0!		Detected	Not Detected	3.64743e-05	2.32193	TRUE	Detected	0.468696	-0.459432	FALSE	Detected	Detected	1.51816e-06	5.78136	TRUE	Detected	0.0123073	3.87447	TRUE	Detected	Detected	0.0061359	0	FALSE	Not Detected	Detected	0.289362	-0.471504	FALSE	Detected
94	Valine--tRNA ligase OS=Staphylococcus aureus (strain USA300) GN=valS PE=3 SV=1	Q2FG72	valS	102 kDa	35.2	31.2	0	23.6	4.4	1.4	6.4	7	0.000454535	#DIV/0!		Not Detected	0.000413594	#DIV/0!		Detected	Not Detected	0.00113752	3	TRUE	Detected	0.0178591	-1.65208	FALSE	Detected	Detected	0.00226437	2.45943	TRUE	Detected	0.810488	0.129283	FALSE	Detected	Detected	0.000413594	0	FALSE	Not Detected	Detected	0.604256	-0.174029	FALSE	Detected
95	2,3-bisphosphoglycerate-dependent phosphoglycerate mutase OS=Staphylococcus aureus (strain USA300) GN=gpmA PE=3 SV=1	Q2FE81	gpmA	27 kDa	38.6	29.6	2.2	20.6	5.2	3.8	17.6	10.6	7.51328e-05	4.13303	TRUE	Detected	0.000626413	3.22707	TRUE	Detected	Detected	0.000125805	2.89202	TRUE	Detected	0.173939	-0.452512	FALSE	Detected	Detected	0.00849857	1.13303	TRUE	Detected	0.108521	-0.731511	FALSE	Detected	Detected	0.000626413	-3.22707	FALSE	Detected	Detected	0.253966	-0.383004	FALSE	Detected
96	Trigger factor OS=Staphylococcus aureus (strain USA300) GN=tig PE=3 SV=1	Q2FG61	tig	49 kDa	25.6	27.4	0	21.2	5	6.8	0	15	5.28266e-07	#DIV/0!		Not Detected	4.87272e-05	#DIV/0!		Detected	Not Detected	6.55279e-06	2.35614	TRUE	Detected	0.253477	0.443607	FALSE	Detected	Detected	5.28266e-07	#DIV/0!		Not Detected	3.66891e-06	#DIV/0!		Detected	Not Detected	4.87272e-05	0	FALSE	Not Detected	Detected	0.537795	0.0980321	FALSE	Detected
97	Delta-hemolysin OS=Staphylococcus aureus (strain USA300) GN=SAUSA300_1988 PE=4 SV=1	A0A0H2XH16	SAUSA300_1988	5 kDa	26.6	19	8.2	21.4	0.2	0	0	0	0.0550316	1.69773	FALSE	Detected	0.184932	1.38391	FALSE	Detected	Detected	0.00793594	7.05528	TRUE	Detected	0.346594	0	FALSE	Not Detected	Detected	0.00761914	#DIV/0!		Not Detected	#DIV/0!	#DIV/0!		Not Detected	Not Detected	0.184932	-1.38391	FALSE	Detected	Detected	0.480413	-0.485427	FALSE	Detected
98	Glutamate--tRNA ligase OS=Staphylococcus aureus (strain USA300) GN=gltX PE=3 SV=1	Q2FJB2	gltX	56 kDa	33.4	28.6	0	13.2	4.4	3.6	6.4	7.8	1.84702e-05	#DIV/0!		Not Detected	0.0407589	#DIV/0!		Detected	Not Detected	7.37992e-05	2.92427	TRUE	Detected	0.685209	-0.289507	FALSE	Detected	Detected	0.0010596	2.3837	TRUE	Detected	0.805964	0.285402	FALSE	Detected	Detected	0.0407589	0	FALSE	Not Detected	Detected	0.440132	-0.223833	FALSE	Detected
99	Truncated FmtB protein OS=Staphylococcus aureus (strain USA300) GN=fmtB PE=4 SV=1	A0A0H2XHS1	fmtB	117 kDa	8.4	8.2	0	57	19.4	11.4	0	14	0.00163971	#DIV/0!		Not Detected	6.30493e-07	#DIV/0!		Detected	Not Detected	0.00166606	-1.2076	FALSE	Detected	0.100091	-0.767023	FALSE	Detected	Detected	0.00163971	#DIV/0!		Not Detected	1.64639e-07	#DIV/0!		Detected	Not Detected	6.30493e-07	0	FALSE	Not Detected	Detected	0.933529	-0.0347654	FALSE	Detected
100	Pyruvate dehydrogenase E1 component, alpha subunit OS=Staphylococcus aureus (strain USA300) GN=pdhA PE=4 SV=1	A0A0H2XHD5	pdhA	41 kDa	25.2	20.2	3.4	15.6	5.8	3	2.6	2.8	2.69609e-05	2.88982	TRUE	Detected	0.0456301	2.19794	TRUE	Detected	Detected	0.000107554	2.1193	TRUE	Detected	0.123131	-0.95109	FALSE	Detected	Detected	3.16391e-05	3.27684	TRUE	Detected	0.920807	0.106915	FALSE	Detected	Detected	0.0456301	-2.19794	FALSE	Detected	Detected	0.411336	-0.319068	FALSE	Detected
101	Uncharacterized protein OS=Staphylococcus aureus (strain USA300) GN=SAUSA300_1759 PE=4 SV=1	A0A0H2XJY4	SAUSA300_1759	20 kDa	33	28.4	17	10.2	1.8	0.8	3	1.6	0.0082806	0.956931	FALSE	Detected	0.189951	-0.736966	FALSE	Detected	Detected	5.05271e-07	4.1964	TRUE	Detected	0.143415	-1.16993	FALSE	Detected	Detected	9.12254e-07	3.45943	TRUE	Detected	0.190902	-0.906891	FALSE	Detected	Detected	0.189951	0.736966	FALSE	Detected	Detected	0.26395	-0.216575	FALSE	Detected
102	Succinyl-CoA ligase [ADP-forming] subunit alpha OS=Staphylococcus aureus (strain USA300) GN=sucD PE=3 SV=1	A0A0H2XIE1	sucD	32 kDa	24	24	0	11	2.4	0.6	3	4.6	8.64115e-05	#DIV/0!		Not Detected	0.000101946	#DIV/0!		Detected	Not Detected	0.000195023	3.32193	TRUE	Detected	0.0240185	-2	FALSE	Detected	Detected	0.000319	3	TRUE	Detected	0.262255	0.616671	FALSE	Detected	Detected	0.000101946	0	FALSE	Not Detected	Detected	1	0	FALSE	Detected
103	Iron-regulated surface determinant protein A OS=Staphylococcus aureus (strain USA300) GN=isdA PE=3 SV=1	Q2FHV1	isdA	39 kDa	9	8.2	0	7	5.4	3.4	0	4.2	2.627e-05	#DIV/0!		Not Detected	0.00659729	#DIV/0!		Detected	Not Detected	0.096645	0.736966	FALSE	Detected	0.251657	-0.667425	FALSE	Detected	Detected	2.627e-05	#DIV/0!		Not Detected	0.0147486	#DIV/0!		Detected	Not Detected	0.00659729	0	FALSE	Not Detected	Detected	0.658564	-0.134301	FALSE	Detected
104	Phosphoenolpyruvate-protein phosphotransferase OS=Staphylococcus aureus (strain USA300) GN=ptsI PE=3 SV=1	A0A0H2XJZ3	ptsI	63 kDa	33.8	30.6	0	23.8	4	2.4	0.6	11.6	3.74424e-07	#DIV/0!		Not Detected	6.34215e-06	#DIV/0!		Detected	Not Detected	3.54479e-06	3.07895	TRUE	Detected	0.42724	-0.736966	FALSE	Detected	Detected	4.85499e-07	5.81592	TRUE	Detected	6.57822e-05	4.27302	TRUE	Detected	Detected	6.34215e-06	0	FALSE	Not Detected	Detected	0.388213	-0.143492	FALSE	Detected
105	Fibrinogen-binding protein OS=Staphylococcus aureus (strain USA300) GN=efb PE=4 SV=1	A0A0H2XIH9	efb	19 kDa	14.8	3	0	3.6	14.2	7	0.8	7.6	7.51125e-08	#DIV/0!		Not Detected	0.0081191	#DIV/0!		Detected	Not Detected	0.929574	0.0597062	FALSE	Detected	0.343054	-1.02046	FALSE	Detected	Detected	4.00808e-07	4.20945	TRUE	Detected	0.103494	3.24793	FALSE	Detected	Detected	0.0081191	0	FALSE	Not Detected	Detected	2.82823e-06	-2.30256	FALSE	Detected
106	Leukotoxin LukE OS=Staphylococcus aureus (strain USA300) GN=lukE PE=4 SV=1	A0A0H2XJW6	lukE	35 kDa	10.6	7.8	12.2	25.6	0	0.2	2.8	8.8	0.42357	-0.202817	FALSE	Detected	0.00992415	1.06926	TRUE	Detected	Detected	1.29967e-05	#DIV/0!		Not Detected	0.346594	#DIV/0!		Detected	Not Detected	0.0031252	1.92057	TRUE	Detected	0.16213	1.65208	FALSE	Detected	Detected	0.00992415	-1.06926	FALSE	Detected	Detected	0.167366	-0.442518	FALSE	Detected
107	Alanine dehydrogenase 1 OS=Staphylococcus aureus (strain USA300) GN=ald1 PE=3 SV=1	Q2FH00	ald1	40 kDa	21.8	15.6	0	24	0.8	0.8	2	9.4	1.70959e-05	#DIV/0!		Not Detected	0.000950442	#DIV/0!		Detected	Not Detected	2.45684e-05	4.76818	TRUE	Detected	1	0	FALSE	Detected	Detected	5.22636e-05	3.44626	TRUE	Detected	0.0004322	2.23266	TRUE	Detected	Detected	0.000950442	0	FALSE	Not Detected	Detected	0.190609	-0.482782	FALSE	Detected
108	Threonine--tRNA ligase OS=Staphylococcus aureus (strain USA300) GN=thrS PE=3 SV=1	Q2FG54	thrS	74 kDa	36.8	29.4	0	25.4	1.6	0.4	0.4	10.6	2.20944e-05	#DIV/0!		Not Detected	0.000331843	#DIV/0!		Detected	Not Detected	3.49377e-05	4.52356	TRUE	Detected	0.195016	-2	FALSE	Detected	Detected	2.42341e-05	6.52356	TRUE	Detected	0.000153238	4.72792	TRUE	Detected	Detected	0.000331843	0	FALSE	Not Detected	Detected	0.264306	-0.32389	FALSE	Detected
109	UvrABC system protein B OS=Staphylococcus aureus (strain USA300) GN=uvrB PE=3 SV=1	A0A0H2XGZ8	uvrB	77 kDa	6.2	3.6	0.2	2	1.4	1.2	0.6	0.2	0.00236157	4.9542	TRUE	Detected	0.0399685	3.32193	TRUE	Detected	Detected	0.0277844	2.14684	TRUE	Detected	0.878285	-0.222392	FALSE	Detected	Detected	0.00542273	3.36923	TRUE	Detected	0.544737	-1.58496	FALSE	Detected	Detected	0.0399685	-3.32193	FALSE	Detected	Detected	0.138718	-0.784271	FALSE	Detected
110	Amino acid ABC transporter, amino acid-binding protein OS=Staphylococcus aureus (strain USA300) GN=SAUSA300_2359 PE=4 SV=1	A0A0H2XK42	SAUSA300_2359	29 kDa	33.8	27.8	3.6	20.6	5.4	6	10.6	6.4	0.000409537	3.23095	TRUE	Detected	0.000458581	2.51658	TRUE	Detected	Detected	0.000626654	2.64599	TRUE	Detected	0.679541	0.152003	FALSE	Detected	Detected	0.00387154	1.67296	TRUE	Detected	0.161677	-0.72792	FALSE	Detected	Detected	0.000458581	-2.51658	FALSE	Detected	Detected	0.481541	-0.281938	FALSE	Detected
111	L-lactate dehydrogenase 1 OS=Staphylococcus aureus (strain USA300) GN=ldh1 PE=3 SV=2	Q2FK29	ldh1	35 kDa	25.4	26.4	0	10	3	2.8	1.6	3.6	1.21275e-06	#DIV/0!		Not Detected	0.000570493	#DIV/0!		Detected	Not Detected	9.42197e-06	3.08179	TRUE	Detected	0.883241	-0.0995357	FALSE	Detected	Detected	6.2518e-06	3.98868	TRUE	Detected	0.275518	1.16993	FALSE	Detected	Detected	0.000570493	0	FALSE	Not Detected	Detected	0.800289	0.0557094	FALSE	Detected
112	Serine--tRNA ligase OS=Staphylococcus aureus (strain USA300) GN=serS PE=3 SV=1	Q2FKP7	serS	49 kDa	21.6	17.8	0	11.4	1.2	1	0	4.4	4.74414e-05	#DIV/0!		Not Detected	0.000184777	#DIV/0!		Detected	Not Detected	7.98122e-05	4.16993	TRUE	Detected	0.740439	-0.263034	FALSE	Detected	Detected	4.74414e-05	#DIV/0!		Not Detected	0.0480119	#DIV/0!		Detected	Not Detected	0.000184777	0	FALSE	Not Detected	Detected	0.332956	-0.279154	FALSE	Detected
113	Molecular chaperone Hsp31 and glyoxalase 3 OS=Staphylococcus aureus (strain USA300) GN=hchA PE=3 SV=1	Q2FJ89	hchA	32 kDa	25.6	23.2	0.8	14.4	3.6	3.4	6.4	6	2.7247e-07	5	TRUE	Detected	6.28943e-05	4.16993	TRUE	Detected	Detected	9.02356e-06	2.83007	TRUE	Detected	0.930371	-0.0824622	FALSE	Detected	Detected	9.75222e-05	2	TRUE	Detected	0.90681	-0.0931094	FALSE	Detected	Detected	6.28943e-05	-4.16993	FALSE	Detected	Detected	0.595993	-0.142019	FALSE	Detected
114	Methionine--tRNA ligase OS=Staphylococcus aureus (strain USA300) GN=metS PE=3 SV=1	A0A0H2XID2	metS	75 kDa	36	31.4	0	23.4	3.8	2.2	9	8	1.4252e-05	#DIV/0!		Not Detected	0.000138563	#DIV/0!		Detected	Not Detected	3.67131e-05	3.24393	TRUE	Detected	0.10762	-0.788496	FALSE	Detected	Detected	0.000305057	2	TRUE	Detected	0.731202	-0.169925	FALSE	Detected	Detected	0.000138563	0	FALSE	Not Detected	Detected	0.448772	-0.197232	FALSE	Detected
115	Staphylococcal enterotoxin Q OS=Staphylococcus aureus (strain USA300) GN=seq PE=4 SV=1	A0A0H2XFV8	seq	28 kDa	16	16	4	15	13.8	15.8	11.6	14	9.12254e-07	2	TRUE	Detected	1.88142e-05	1.90689	TRUE	Detected	Detected	0.104104	0.213404	FALSE	Detected	0.212567	0.195256	FALSE	Detected	Detected	0.0230078	0.463947	FALSE	Detected	0.334422	0.271302	FALSE	Detected	Detected	1.88142e-05	-1.90689	FALSE	Detected	Detected	1	0	FALSE	Detected
116	Pyruvate carboxylase OS=Staphylococcus aureus (strain USA300) GN=pyc PE=4 SV=1	A0A0H2XGF8	pyc	129 kDa	31.2	26.6	0	19.4	10.2	3.8	1.6	8.6	0.000190914	#DIV/0!		Not Detected	1.23199e-05	#DIV/0!		Detected	Not Detected	0.00316412	1.61298	TRUE	Detected	0.00960595	-1.4245	FALSE	Detected	Detected	0.000308614	4.2854	TRUE	Detected	0.0404678	2.42626	TRUE	Detected	Detected	1.23199e-05	0	FALSE	Not Detected	Detected	0.403494	-0.23012	FALSE	Detected
117	Uncharacterized protein OS=Staphylococcus aureus (strain USA300) GN=SAUSA300_1684 PE=4 SV=1	A0A0H2XJG9	SAUSA300_1684	44 kDa	32.2	28.2	0	18.4	1.2	0.8	0	2.4	3.02733e-05	#DIV/0!		Not Detected	0.000431764	#DIV/0!		Detected	Not Detected	4.32965e-05	4.74595	TRUE	Detected	0.64063	-0.584963	FALSE	Detected	Detected	3.02733e-05	#DIV/0!		Not Detected	0.001528	#DIV/0!		Detected	Not Detected	0.000431764	0	FALSE	Not Detected	Detected	0.433958	-0.191366	FALSE	Detected
118	Dihydrolipoamide acetyltransferase OS=Staphylococcus aureus (strain USA300) GN=SAUSA300_0995 PE=3 SV=1	A0A0H2XJG3	SAUSA300_0995	46 kDa	18.4	12.6	0	8.2	4.2	2.6	2.2	6.2	0.00359411	#DIV/0!		Not Detected	0.00378763	#DIV/0!		Detected	Not Detected	0.014368	2.13124	TRUE	Detected	0.0727256	-0.691878	FALSE	Detected	Detected	0.00720942	3.06413	TRUE	Detected	0.00488444	1.49476	TRUE	Detected	Detected	0.00378763	0	FALSE	Not Detected	Detected	0.34236	-0.546282	FALSE	Detected
119	GMP synthase [glutamine-hydrolyzing] OS=Staphylococcus aureus (strain USA300) GN=guaA PE=3 SV=1	Q2FJM5	guaA	58 kDa	26	23.4	0	13.6	2.4	1	0.8	3	3.71556e-05	#DIV/0!		Not Detected	0.000232767	#DIV/0!		Detected	Not Detected	0.000142438	3.43741	TRUE	Detected	0.38876	-1.26303	FALSE	Detected	Detected	5.79992e-05	5.02237	TRUE	Detected	0.33699	1.90689	FALSE	Detected	Detected	0.000232767	0	FALSE	Not Detected	Detected	0.602183	-0.152003	FALSE	Detected
120	Glutamine--fructose-6-phosphate aminotransferase [isomerizing] OS=Staphylococcus aureus (strain USA300) GN=glmS PE=3 SV=1	A0A0H2XFA9	glmS	66 kDa	30.6	23.2	0	15.4	1.8	0.4	2.6	4.2	3.54793e-08	#DIV/0!		Not Detected	0.00159607	#DIV/0!		Detected	Not Detected	1.32141e-07	4.08746	TRUE	Detected	0.108322	-2.16993	FALSE	Detected	Detected	3.58436e-07	3.55695	TRUE	Detected	0.341196	0.691878	FALSE	Detected	Detected	0.00159607	0	FALSE	Not Detected	Detected	0.0414242	-0.399407	FALSE	Detected
121	Alanine dehydrogenase 2 OS=Staphylococcus aureus (strain USA300) GN=ald2 PE=3 SV=1	Q2FG29	ald2	40 kDa	22.6	13.8	0	8.2	3.4	4.6	8.8	6.4	8.62407e-05	#DIV/0!		Not Detected	0.0098657	#DIV/0!		Detected	Not Detected	0.000563653	2.73272	TRUE	Detected	0.648438	0.436099	FALSE	Detected	Detected	0.0472172	1.36075	TRUE	Detected	0.720751	-0.459432	FALSE	Detected	Detected	0.0098657	0	FALSE	Not Detected	Detected	0.130631	-0.711655	FALSE	Detected
122	Adenylosuccinate synthetase OS=Staphylococcus aureus (strain USA300) GN=purA PE=3 SV=1	A0A0H2XG07	purA	48 kDa	32.8	27	0	17.4	3.2	2.4	12.2	6.8	1.73193e-05	#DIV/0!		Not Detected	0.000257633	#DIV/0!		Detected	Not Detected	5.88714e-05	3.35755	TRUE	Detected	0.619544	-0.415037	FALSE	Detected	Detected	0.00165843	1.42681	TRUE	Detected	0.0752136	-0.843274	FALSE	Detected	Detected	0.000257633	0	FALSE	Not Detected	Detected	0.331927	-0.280736	FALSE	Detected
123	Putative aldehyde dehydrogenase AldA OS=Staphylococcus aureus (strain USA300) GN=aldA PE=3 SV=1	Q2FK94	aldA	54 kDa	21.8	20.8	0.4	8.6	2.2	2.4	1	5	1.36109e-05	5.76818	TRUE	Detected	0.0400594	4.42626	TRUE	Detected	Detected	4.30819e-05	3.30875	TRUE	Detected	0.881887	0.125531	FALSE	Detected	Detected	1.72716e-05	4.44626	TRUE	Detected	0.13822	2.32193	FALSE	Detected	Detected	0.0400594	-4.42626	FALSE	Detected	Detected	0.785968	-0.0677446	FALSE	Detected
124	1-pyrroline-5-carboxylate dehydrogenase OS=Staphylococcus aureus (strain USA300) GN=rocA PE=3 SV=1	Q2FDV3	rocA	57 kDa	16.8	10.4	0	6.4	2.2	1.2	0	5.2	0.000429567	#DIV/0!		Not Detected	0.000581961	#DIV/0!		Detected	Not Detected	0.0015079	2.93289	TRUE	Detected	0.497481	-0.874469	FALSE	Detected	Detected	0.000429567	#DIV/0!		Not Detected	0.154559	#DIV/0!		Detected	Not Detected	0.000581961	0	FALSE	Not Detected	Detected	0.211423	-0.691878	FALSE	Detected
125	Pyrimidine-nucleoside phosphorylase OS=Staphylococcus aureus (strain USA300) GN=pdp PE=3 SV=2	Q2FEZ3	pdp	46 kDa	31	27.2	0	16.4	5.4	3	4.8	7	3.13472e-05	#DIV/0!		Not Detected	0.00236863	#DIV/0!		Detected	Not Detected	0.000151293	2.52124	TRUE	Detected	0.0399685	-0.847997	FALSE	Detected	Detected	0.000299727	2.69116	TRUE	Detected	0.496538	0.544321	FALSE	Detected	Detected	0.00236863	0	FALSE	Not Detected	Detected	0.571736	-0.188662	FALSE	Detected
126	Probable transglycosylase IsaA OS=Staphylococcus aureus (strain USA300) GN=isaA PE=3 SV=1	Q2FDT8	isaA	24 kDa	4.6	9	0	7.6	5.4	9.8	0	8.2	1.82112e-05	#DIV/0!		Not Detected	0.0266239	#DIV/0!		Detected	Not Detected	0.63442	-0.231326	FALSE	Detected	0.156109	0.859822	FALSE	Detected	Detected	1.82112e-05	#DIV/0!		Not Detected	0.00945531	#DIV/0!		Detected	Not Detected	0.0266239	0	FALSE	Not Detected	Detected	0.249575	0.968291	FALSE	Detected
127	Phenol-soluble modulin alpha 1 peptide OS=Staphylococcus aureus (strain USA300) GN=psmA1 PE=1 SV=1	P0C7Y0	psmA1	2 kDa	18.2	19.8	0.4	5.8	0.4	0.4	0	0	0.00747772	5.50779	TRUE	Detected	0.0216099	3.85798	TRUE	Detected	Detected	0.00747772	5.50779	TRUE	Detected	1	0	FALSE	Detected	Detected	0.00661675	#DIV/0!		Not Detected	#DIV/0!	#DIV/0!		Not Detected	Not Detected	0.0216099	-3.85798	FALSE	Detected	Detected	0.844027	0.121562	FALSE	Detected
128	Adenylosuccinate lyase OS=Staphylococcus aureus (strain USA300) GN=purB PE=3 SV=1	Q2FFI7	purB	50 kDa	28.6	23.2	0	15.8	1.6	1.2	10.6	5.4	9.83055e-08	#DIV/0!		Not Detected	0.00258134	#DIV/0!		Detected	Not Detected	1.95248e-07	4.15987	TRUE	Detected	0.486042	-0.415037	FALSE	Detected	Detected	0.000258523	1.43195	TRUE	Detected	0.0908384	-0.973033	FALSE	Detected	Detected	0.00258134	0	FALSE	Not Detected	Detected	0.24937	-0.30189	FALSE	Detected
129	2,3-bisphosphoglycerate-independent phosphoglycerate mutase OS=Staphylococcus aureus (strain USA300) GN=gpmI PE=3 SV=1	A0A0H2XHC4	gpmI	56 kDa	28.4	19.8	2.6	16.6	4.6	3.2	9.4	6.4	0.000337025	3.44931	TRUE	Detected	0.000776921	2.6746	TRUE	Detected	Detected	0.000806519	2.62619	TRUE	Detected	0.449474	-0.523562	FALSE	Detected	Detected	0.00388047	1.59516	TRUE	Detected	0.200316	-0.554589	FALSE	Detected	Detected	0.000776921	-2.6746	FALSE	Detected	Detected	0.128887	-0.52039	FALSE	Detected
130	GTP-sensing transcriptional pleiotropic repressor CodY OS=Staphylococcus aureus (strain USA300) GN=codY PE=3 SV=1	Q2FHI3	codY	29 kDa	30.6	26.4	0	18.4	4	2.2	6	7.6	4.61502e-06	#DIV/0!		Not Detected	5.22135e-05	#DIV/0!		Detected	Not Detected	2.2951e-05	2.93546	TRUE	Detected	0.172003	-0.862496	FALSE	Detected	Detected	3.45257e-05	2.3505	TRUE	Detected	0.175699	0.341037	FALSE	Detected	Detected	5.22135e-05	0	FALSE	Not Detected	Detected	0.40195	-0.212994	FALSE	Detected
131	1,4-dihydroxy-2-naphthoyl-CoA synthase OS=Staphylococcus aureus (strain USA300) GN=menB PE=3 SV=1	A0A0H2XH50	menB	30 kDa	15.4	15.4	0	7.6	2.4	2	3.6	3	5.98197e-06	#DIV/0!		Not Detected	0.00379866	#DIV/0!		Detected	Not Detected	4.85725e-05	2.68182	TRUE	Detected	0.707771	-0.263034	FALSE	Detected	Detected	4.69564e-05	2.09686	TRUE	Detected	0.481284	-0.263034	FALSE	Detected	Detected	0.00379866	0	FALSE	Not Detected	Detected	1	0	FALSE	Detected
132	Oligoendopeptidase F OS=Staphylococcus aureus (strain USA300) GN=pepF PE=4 SV=1	A0A0H2XIW1	pepF	70 kDa	16	15.8	2.4	13.6	4	2.6	12.8	9.8	0.000868902	2.73697	TRUE	Detected	0.00378296	2.5025	TRUE	Detected	Detected	0.00191029	2	TRUE	Detected	0.210975	-0.621488	FALSE	Detected	Detected	0.34436	0.321928	FALSE	Detected	0.180462	-0.38529	FALSE	Detected	Detected	0.00378296	-2.5025	FALSE	Detected	Detected	0.960002	-0.0181473	FALSE	Detected
133	Uncharacterized protein OS=Staphylococcus aureus (strain USA300) GN=SAUSA300_1698 PE=4 SV=1	A0A0H2XFG6	SAUSA300_1698	16 kDa	25.4	22.6	0	10.6	2	1.8	5	5.2	3.94141e-06	#DIV/0!		Not Detected	9.13391e-05	#DIV/0!		Detected	Not Detected	4.01762e-05	3.66676	TRUE	Detected	0.923187	-0.152003	FALSE	Detected	Detected	9.37622e-05	2.34483	TRUE	Detected	0.942965	0.0565835	FALSE	Detected	Detected	9.13391e-05	0	FALSE	Not Detected	Detected	0.480494	-0.168506	FALSE	Detected
134	Putative pyridoxal phosphate-dependent acyltransferase OS=Staphylococcus aureus (strain USA300) GN=SAUSA300_0535 PE=3 SV=1	A0A0H2XJW8	SAUSA300_0535	43 kDa	28	22.4	0	15	3.8	2.2	7.6	5.6	4.43131e-05	#DIV/0!		Not Detected	0.000237144	#DIV/0!		Detected	Not Detected	0.000136874	2.88136	TRUE	Detected	0.0497356	-0.788496	FALSE	Detected	Detected	0.00203379	1.88136	TRUE	Detected	0.54513	-0.440573	FALSE	Detected	Detected	0.000237144	0	FALSE	Not Detected	Detected	0.29122	-0.321928	FALSE	Detected
135	Staphylokinase OS=Staphylococcus aureus (strain USA300) GN=sak PE=4 SV=1	A0A0H2XFS8	sak	18 kDa	10.8	13.6	4.8	23.8	7.2	8.4	12.6	13.4	0.00236157	1.16993	TRUE	Detected	0.000646022	2.30986	TRUE	Detected	Detected	0.0181689	0.584963	FALSE	Detected	0.441887	0.222392	FALSE	Detected	Detected	0.415796	-0.222392	FALSE	Detected	0.742247	0.0888093	FALSE	Detected	Detected	0.000646022	-2.30986	FALSE	Detected	Detected	0.150433	0.332575	FALSE	Detected
136	Lysine--tRNA ligase OS=Staphylococcus aureus (strain USA300) GN=lysS PE=3 SV=1	Q2FJC3	lysS	57 kDa	31.8	21.4	0	10	0.2	0.4	2	1.4	3.39771e-05	#DIV/0!		Not Detected	0.0103331	#DIV/0!		Detected	Not Detected	3.59161e-05	7.31288	TRUE	Detected	0.544737	1	FALSE	Detected	Detected	7.99676e-05	3.99095	TRUE	Detected	0.717407	-0.514573	FALSE	Detected	Detected	0.0103331	0	FALSE	Not Detected	Detected	0.199139	-0.571416	FALSE	Detected
137	Uncharacterized protein OS=Staphylococcus aureus (strain USA300) GN=SAUSA300_0409 PE=4 SV=1	A0A0H2XGR0	SAUSA300_0409	11 kDa	23.8	15.6	0	14	12.8	12.4	4.2	5.4	0.000846518	#DIV/0!		Not Detected	0.0102751	#DIV/0!		Detected	Not Detected	0.131502	0.894818	FALSE	Detected	0.950815	-0.0458037	FALSE	Detected	Detected	0.00440865	2.5025	TRUE	Detected	0.725672	0.36257	FALSE	Detected	Detected	0.0102751	0	FALSE	Not Detected	Detected	0.33105	-0.609416	FALSE	Detected
138	Adenylate kinase OS=Staphylococcus aureus (strain USA300) GN=adk PE=3 SV=1	A0A0H2XH09	adk	24 kDa	22	18.4	0	11.2	3.2	2.4	11.4	5.6	0.00100923	#DIV/0!		Not Detected	0.0657581	#DIV/0!		Detected	Not Detected	0.00299811	2.78136	TRUE	Detected	0.666581	-0.415037	FALSE	Detected	Detected	0.104675	0.94847	FALSE	Detected	0.232083	-1.02554	FALSE	Detected	Detected	0.0657581	0	FALSE	Not Detected	Detected	0.665525	-0.257798	FALSE	Detected
139	Proline dipeptidase OS=Staphylococcus aureus (strain USA300) GN=SAUSA300_1491 PE=3 SV=1	A0A0H2XHB5	SAUSA300_1491	39 kDa	25.6	13.6	3.6	7.2	2	1.4	7.8	4.2	3.16801e-05	2.83007	TRUE	Detected	0.385772	1	FALSE	Detected	Detected	7.35441e-06	3.67807	TRUE	Detected	0.643815	-0.514573	FALSE	Detected	Detected	0.00152742	1.7146	TRUE	Detected	0.352145	-0.893085	FALSE	Detected	Detected	0.385772	-1	FALSE	Detected	Detected	0.0230689	-0.912537	FALSE	Detected
140	Thioredoxin reductase OS=Staphylococcus aureus (strain USA300) GN=trxB PE=3 SV=1	A0A0H2XHQ2	trxB	34 kDa	25.2	20.4	0	14.8	7.8	4	12.4	7.4	2.39464e-06	#DIV/0!		Not Detected	6.00084e-05	#DIV/0!		Detected	Not Detected	4.53302e-05	1.69188	TRUE	Detected	0.000439606	-0.963474	FALSE	Detected	Detected	0.00075559	1.02308	TRUE	Detected	0.0779219	-0.744743	FALSE	Detected	Detected	6.00084e-05	0	FALSE	Not Detected	Detected	0.156078	-0.304855	FALSE	Detected
141	30S ribosomal protein S2 OS=Staphylococcus aureus (strain USA300) GN=rpsB PE=3 SV=1	Q2FHI2	rpsB	29 kDa	15.8	15.4	0	8.4	4.2	1.4	0.8	1.8	5.9252e-07	#DIV/0!		Not Detected	0.00038167	#DIV/0!		Detected	Not Detected	5.83893e-05	1.91146	TRUE	Detected	0.033855	-1.58496	FALSE	Detected	Detected	2.23678e-06	4.30378	TRUE	Detected	0.225572	1.16993	FALSE	Detected	Detected	0.00038167	0	FALSE	Not Detected	Detected	0.813797	-0.0369942	FALSE	Detected
142	Putative 2-hydroxyacid dehydrogenase SAUSA300_2254 OS=Staphylococcus aureus (strain USA300) GN=SAUSA300_2254 PE=3 SV=1	Q2FEI9	SAUSA300_2254	35 kDa	18.2	11.4	0	5.6	2.6	1.8	0.4	3.2	4.16305e-06	#DIV/0!		Not Detected	0.0404561	#DIV/0!		Detected	Not Detected	0.000107451	2.80735	TRUE	Detected	0.651054	-0.530515	FALSE	Detected	Detected	5.34106e-06	5.50779	TRUE	Detected	0.199079	3	FALSE	Detected	Detected	0.0404561	0	FALSE	Not Detected	Detected	0.0449183	-0.674905	FALSE	Detected
143	Dihydrolipoyllysine-residue succinyltransferase component of 2-oxoglutarate dehydrogenase complex OS=Staphylococcus aureus (strain USA300) GN=odhB PE=3 SV=1	Q2FH26	odhB	47 kDa	23	21.2	0	14.2	0.2	0.2	0	1.2	8.66676e-07	#DIV/0!		Not Detected	0.000197358	#DIV/0!		Detected	Not Detected	9.77053e-07	6.84549	TRUE	Detected	1	0	FALSE	Detected	Detected	8.66676e-07	#DIV/0!		Not Detected	0.0735902	#DIV/0!		Detected	Not Detected	0.000197358	0	FALSE	Not Detected	Detected	0.632852	-0.11757	FALSE	Detected
144	Translation initiation factor IF-2 OS=Staphylococcus aureus (strain USA300) GN=infB PE=3 SV=1	Q2FHG9	infB	78 kDa	25	22.6	0	4.8	0.4	0	0	0.4	0.000988317	#DIV/0!		Not Detected	0.0735902	#DIV/0!		Detected	Not Detected	0.00111554	5.96578	TRUE	Detected	0.346594	0	FALSE	Not Detected	Detected	0.000988317	#DIV/0!		Not Detected	0.346594	#DIV/0!		Detected	Not Detected	0.0735902	0	FALSE	Not Detected	Detected	0.783836	-0.145605	FALSE	Detected
145	Putative staphylococcal enterotoxin OS=Staphylococcus aureus (strain USA300) GN=SAUSA300_0370 PE=4 SV=1	A0A0H2XIS3	SAUSA300_0370	23 kDa	17	15.8	0	12.6	16.8	13	2	7.2	4.03747e-07	#DIV/0!		Not Detected	1.00231e-05	#DIV/0!		Detected	Not Detected	0.932524	0.0170735	FALSE	Detected	0.122388	-0.36995	FALSE	Detected	Detected	1.07949e-05	3.08746	TRUE	Detected	0.0216344	1.848	TRUE	Detected	Detected	1.00231e-05	0	FALSE	Not Detected	Detected	0.592708	-0.10561	FALSE	Detected
146	ATP synthase subunit beta OS=Staphylococcus aureus (strain USA300) GN=atpD PE=3 SV=1	Q2FF24	atpD	51 kDa	29.6	24.8	0	20.2	4.8	0.4	4	5.6	7.89255e-05	#DIV/0!		Not Detected	1.72452e-05	#DIV/0!		Detected	Not Detected	0.000305718	2.62449	TRUE	Detected	0.000765425	-3.58496	FALSE	Detected	Detected	0.000431723	2.88753	TRUE	Detected	0.637254	0.485427	FALSE	Detected	Detected	1.72452e-05	0	FALSE	Not Detected	Detected	0.481585	-0.255257	FALSE	Detected
147	Aminopeptidase PepS OS=Staphylococcus aureus (strain USA300) GN=pepS PE=4 SV=1	A0A0H2XI24	pepS	47 kDa	26.6	22	1	16	3.2	1.6	12.4	4.6	0.000177851	4.73335	TRUE	Detected	0.00210482	4	TRUE	Detected	Detected	0.000344438	3.05528	TRUE	Detected	0.0352652	-1	FALSE	Detected	Detected	0.0203432	1.10109	TRUE	Detected	0.0642484	-1.43063	FALSE	Detected	Detected	0.00210482	-4	FALSE	Detected	Detected	0.408873	-0.273923	FALSE	Detected
148	Uncharacterized hydrolase SAUSA300_2518 OS=Staphylococcus aureus (strain USA300) GN=SAUSA300_2518 PE=3 SV=1	Q2FDS6	SAUSA300_2518	31 kDa	29.2	27	0	15	3	1.8	8.6	5.2	3.31351e-06	#DIV/0!		Not Detected	0.000314819	#DIV/0!		Detected	Not Detected	9.82988e-06	3.28293	TRUE	Detected	0.141113	-0.736966	FALSE	Detected	Detected	0.000297696	1.76356	TRUE	Detected	0.202555	-0.725825	FALSE	Detected	Detected	0.000314819	0	FALSE	Not Detected	Detected	0.643555	-0.113009	FALSE	Detected
149	Leucine--tRNA ligase OS=Staphylococcus aureus (strain USA300) GN=leuS PE=3 SV=1	Q2FFY0	leuS	92 kDa	29.6	24.6	0	17.8	5.2	2	4.2	10.2	0.000269831	#DIV/0!		Not Detected	0.000117195	#DIV/0!		Detected	Not Detected	0.00112118	2.50901	TRUE	Detected	0.0370123	-1.37851	FALSE	Detected	Detected	0.00110371	2.81714	TRUE	Detected	0.0371921	1.28011	TRUE	Detected	Detected	0.000117195	0	FALSE	Not Detected	Detected	0.447693	-0.266939	FALSE	Detected
150	Serine protease SplF OS=Staphylococcus aureus (strain USA300) GN=splF PE=3 SV=1	Q2FFT4	splF	26 kDa	10.4	0	31.2	0.2	3	0	5.2	0	0.000463851	-1.58496	FALSE	Detected	2.43357e-05	-7.2854	FALSE	Detected	Detected	9.3586e-05	1.79355	TRUE	Detected	0.00145754	0	FALSE	Not Detected	Detected	0.017014	1	FALSE	Detected	0.00936952	0	FALSE	Not Detected	Detected	2.43357e-05	7.2854	TRUE	Detected	Detected	1.30791e-06	0	FALSE	Not Detected
151	Aerobic glycerol-3-phosphate dehydrogenase OS=Staphylococcus aureus (strain USA300) GN=glpD PE=3 SV=1	Q2FHD8	glpD	62 kDa	24.8	21	0	5.2	0.8	0.2	0.4	0	4.25338e-05	#DIV/0!		Not Detected	0.00575974	#DIV/0!		Detected	Not Detected	6.0995e-05	4.9542	TRUE	Detected	0.358897	-2	FALSE	Detected	Detected	5.07497e-05	5.9542	TRUE	Detected	0.346594	0	FALSE	Not Detected	Detected	0.00575974	0	FALSE	Not Detected	Detected	0.441677	-0.239951	FALSE	Detected
152	Alkyl hydroperoxide reductase, subunit F OS=Staphylococcus aureus (strain USA300) GN=ahpF PE=3 SV=1	A0A0H2XHQ4	ahpF	55 kDa	23.6	19.2	0	5	1	1.2	0.2	3.6	4.34625e-06	#DIV/0!		Not Detected	0.107283	#DIV/0!		Detected	Not Detected	9.47183e-06	4.56071	TRUE	Detected	0.841722	0.263034	FALSE	Detected	Detected	4.78619e-06	6.88264	TRUE	Detected	0.163099	4.16993	FALSE	Detected	Detected	0.107283	0	FALSE	Not Detected	Detected	0.42741	-0.297681	FALSE	Detected
153	Serine protease SplD OS=Staphylococcus aureus (strain USA300) GN=splD PE=3 SV=1	Q2FFT2	splD	26 kDa	12.2	0	30.8	0.2	2.2	0	7.8	0	0.00176525	-1.33605	FALSE	Detected	4.86836e-05	-7.26679	FALSE	Detected	Detected	0.000101322	2.47131	TRUE	Detected	0.0250589	0	FALSE	Not Detected	Detected	0.063566	0.645335	FALSE	Detected	0.00169147	0	FALSE	Not Detected	Detected	4.86836e-05	7.26679	TRUE	Detected	Detected	5.72742e-06	0	FALSE	Not Detected
154	ATP synthase subunit alpha OS=Staphylococcus aureus (strain USA300) GN=atpA PE=3 SV=1	Q2FF22	atpA	55 kDa	18.4	10.4	0	8.2	2	1.6	2.8	3.8	4.50652e-06	#DIV/0!		Not Detected	0.0485469	#DIV/0!		Detected	Not Detected	2.39206e-05	3.20163	TRUE	Detected	0.71999	-0.321928	FALSE	Detected	Detected	0.000170769	2.71621	TRUE	Detected	0.720538	0.440573	FALSE	Detected	Detected	0.0485469	0	FALSE	Not Detected	Detected	0.0628093	-0.823122	FALSE	Detected
155	Uncharacterized protein OS=Staphylococcus aureus (strain USA300) GN=SAUSA300_0146 PE=4 SV=1	A0A0H2XIB8	SAUSA300_0146	56 kDa	1.2	0	3.2	4.2	0.2	0	2.4	1.8	0.0117991	-1.41504	FALSE	Detected	0.486604	0.392317	FALSE	Detected	Detected	0.00766973	2.58496	TRUE	Detected	0.346594	0	FALSE	Not Detected	Detected	0.189404	-1	FALSE	Detected	0.598827	-0.415037	FALSE	Detected	Detected	0.486604	-0.392317	FALSE	Detected	Detected	0.000323393	0	FALSE	Not Detected
156	Uncharacterized protein OS=Staphylococcus aureus (strain USA300) GN=SAUSA300_0385 PE=4 SV=1	A0A0H2XJ55	SAUSA300_0385	15 kDa	21.8	19.8	0	8.8	3.2	3	0.6	6.2	4.83805e-07	#DIV/0!		Not Detected	0.0315307	#DIV/0!		Detected	Not Detected	2.39361e-05	2.76818	TRUE	Detected	0.915553	-0.0931094	FALSE	Detected	Detected	1.06577e-06	5.18322	TRUE	Detected	0.0656003	3.36923	FALSE	Detected	Detected	0.0315307	0	FALSE	Not Detected	Detected	0.458022	-0.138828	FALSE	Detected
157	Serine hydroxymethyltransferase OS=Staphylococcus aureus (strain USA300) GN=glyA PE=3 SV=1	Q2FF15	glyA	45 kDa	23.6	21.6	0	16.4	0.4	0	1	1.8	3.71386e-08	#DIV/0!		Not Detected	0.000219462	#DIV/0!		Detected	Not Detected	6.57284e-08	5.88264	TRUE	Detected	0.346594	0	FALSE	Not Detected	Detected	1.43178e-07	4.56071	TRUE	Detected	0.379588	0.847997	FALSE	Detected	Detected	0.000219462	0	FALSE	Not Detected	Detected	0.384192	-0.127756	FALSE	Detected
158	CHAP domain family OS=Staphylococcus aureus (strain USA300) GN=SAUSA300_0651 PE=4 SV=1	A0A0H2XHA3	SAUSA300_0651	28 kDa	9.6	11.6	0.2	9.2	10.8	9.4	3	5.8	5.85007e-06	5.58496	TRUE	Detected	0.00143296	5.52356	TRUE	Detected	Detected	0.486042	-0.169925	FALSE	Detected	0.475682	-0.200299	FALSE	Detected	Detected	0.00020681	1.67807	TRUE	Detected	0.0856061	0.95109	FALSE	Detected	Detected	0.00143296	-5.52356	FALSE	Detected	Detected	0.165772	0.273018	FALSE	Detected
159	Deoxyribose-phosphate aldolase OS=Staphylococcus aureus (strain USA300) GN=deoC PE=3 SV=1	A0A0H2XFP3	deoC	23 kDa	19.2	21.2	0	13.4	2.2	2.8	0.4	4.4	5.17827e-05	#DIV/0!		Not Detected	0.000160756	#DIV/0!		Detected	Not Detected	0.000173412	3.12553	TRUE	Detected	0.610283	0.347923	FALSE	Detected	Detected	6.23509e-05	5.58496	TRUE	Detected	0.0904852	3.45943	FALSE	Detected	Detected	0.000160756	0	FALSE	Not Detected	Detected	0.619314	0.142958	FALSE	Detected
160	Extracellular matrix protein-binding protein emp OS=Staphylococcus aureus (strain USA300) GN=emp PE=3 SV=1	Q2FIK4	emp	38 kDa	4	0.8	0	0.8	3.2	1	0.2	0.2	1.43359e-06	#DIV/0!		Not Detected	0.0649694	#DIV/0!		Detected	Not Detected	0.455366	0.321928	FALSE	Detected	0.114196	-1.67807	FALSE	Detected	Detected	7.56128e-06	4.32193	TRUE	Detected	1	0	FALSE	Detected	Detected	0.0649694	0	FALSE	Not Detected	Detected	2.69219e-05	-2.32193	FALSE	Detected
161	Staphylococcal complement inhibitor OS=Staphylococcus aureus (strain USA300) GN=scn PE=3 SV=1	Q2FFF8	scn	13 kDa	10.8	6.4	0	7.6	8.8	11.2	0.6	8.4	4.51363e-07	#DIV/0!		Not Detected	0.00246299	#DIV/0!		Detected	Not Detected	0.479733	0.295456	FALSE	Detected	0.560027	0.347923	FALSE	Detected	Detected	1.90023e-06	4.16993	TRUE	Detected	0.0537887	3.80735	TRUE	Detected	Detected	0.00246299	0	FALSE	Not Detected	Detected	0.0393387	-0.754888	FALSE	Detected
162	Phenol-soluble modulin alpha 4 peptide OS=Staphylococcus aureus (strain USA300) GN=psmA4 PE=1 SV=1	P0C817	psmA4	2 kDa	24.4	18.6	0.6	8	0	0	0	0	0.000678087	5.34577	TRUE	Detected	0.00236232	3.73697	TRUE	Detected	Detected	0.00057173	#DIV/0!		Not Detected	#DIV/0!	#DIV/0!		Not Detected	Not Detected	0.00057173	#DIV/0!		Not Detected	#DIV/0!	#DIV/0!		Not Detected	Not Detected	0.00236232	-3.73697	FALSE	Detected	Detected	0.356392	-0.391579	FALSE	Detected
163	Polyribonucleotide nucleotidyltransferase OS=Staphylococcus aureus (strain USA300) GN=pnp PE=3 SV=1	Q2FHG4	pnp	77 kDa	33.6	18.6	0	6.8	1.4	0	2.2	1	2.8379e-05	#DIV/0!		Not Detected	0.071676	#DIV/0!		Detected	Not Detected	5.21312e-05	4.58496	TRUE	Detected	0.264287	0	FALSE	Not Detected	Detected	6.88828e-05	3.93289	TRUE	Detected	0.464426	-1.1375	FALSE	Detected	Detected	0.071676	0	FALSE	Not Detected	Detected	0.0292185	-0.853159	FALSE	Detected
164	Transcriptional regulator SarA OS=Staphylococcus aureus (strain USA300) GN=sarA PE=3 SV=1	Q2FJ20	sarA	15 kDa	27.6	21.8	0	0	2.6	2.2	0	0	3.1351e-05	#DIV/0!		Not Detected	#DIV/0!	#DIV/0!		Not Detected	Not Detected	7.1717e-05	3.40808	TRUE	Detected	0.587119	-0.241008	FALSE	Detected	Detected	3.1351e-05	#DIV/0!		Not Detected	#DIV/0!	#DIV/0!		Not Detected	Not Detected	#DIV/0!	#DIV/0!		Not Detected	Not Detected	0.262943	-0.34034	FALSE	Detected
165	Aspartyl/glutamyl-tRNA(Asn/Gln) amidotransferase subunit B OS=Staphylococcus aureus (strain USA300) GN=gatB PE=3 SV=1	Q2FFJ6	gatB	54 kDa	24.2	15.6	0	7.2	0.2	0.2	0	0.6	1.00902e-06	#DIV/0!		Not Detected	0.116488	#DIV/0!		Detected	Not Detected	1.12575e-06	6.91886	TRUE	Detected	1	0	FALSE	Detected	Detected	1.00902e-06	#DIV/0!		Not Detected	0.172003	#DIV/0!		Detected	Not Detected	0.116488	0	FALSE	Not Detected	Detected	0.0343293	-0.633461	FALSE	Detected
166	Chemotaxis inhibitory protein OS=Staphylococcus aureus (strain USA300) GN=chp PE=3 SV=1	Q2FFF7	chp	17 kDa	13.6	12.8	0	15	13.4	9.6	1.2	15.2	3.99146e-08	#DIV/0!		Not Detected	1.06069e-06	#DIV/0!		Detected	Not Detected	0.805902	0.0213737	FALSE	Detected	3.98706e-05	-0.481127	FALSE	Detected	Detected	4.22951e-07	3.5025	TRUE	Detected	7.89437e-08	3.66297	TRUE	Detected	Detected	1.06069e-06	0	FALSE	Not Detected	Detected	0.446813	-0.0874628	FALSE	Detected
167	Uncharacterized lipoprotein SAUSA300_0419 OS=Staphylococcus aureus (strain USA300) GN=SAUSA300_0419 PE=3 SV=1	Q2FJJ6	SAUSA300_0419	31 kDa	18.8	17.8	0	4.2	3.4	2.6	0.2	2.8	1.66737e-05	#DIV/0!		Not Detected	0.0399685	#DIV/0!		Detected	Not Detected	0.000293526	2.46713	TRUE	Detected	0.672237	-0.387023	FALSE	Detected	Detected	1.86733e-05	6.55459	TRUE	Detected	0.0724034	3.80735	FALSE	Detected	Detected	0.0399685	0	FALSE	Not Detected	Detected	0.74303	-0.0788554	FALSE	Detected
168	DNA gyrase subunit A OS=Staphylococcus aureus (strain USA300) GN=gyrA PE=3 SV=1	Q2FKQ0	gyrA	99 kDa	20.8	16	0	7	0.6	0	0	1	0.000152828	#DIV/0!		Not Detected	0.00130387	#DIV/0!		Detected	Not Detected	0.000190937	5.11548	TRUE	Detected	0.0399685	0	FALSE	Not Detected	Detected	0.000152828	#DIV/0!		Not Detected	0.0557665	#DIV/0!		Detected	Not Detected	0.00130387	0	FALSE	Not Detected	Detected	0.248009	-0.378512	FALSE	Detected
169	Phosphate acetyltransferase OS=Staphylococcus aureus (strain USA300) GN=pta PE=4 SV=1	A0A0H2XHL4	pta	35 kDa	16.4	15.6	5.6	12.6	6.2	3.4	11.6	8	0.00157698	1.5502	TRUE	Detected	0.027907	1.16993	TRUE	Detected	Detected	0.00060717	1.40336	TRUE	Detected	0.0577563	-0.866733	FALSE	Detected	Detected	0.0969316	0.499571	FALSE	Detected	0.172003	-0.536053	FALSE	Detected	Detected	0.027907	-1.16993	FALSE	Detected	Detected	0.722255	-0.0721498	FALSE	Detected
170	Elastin-binding protein EbpS OS=Staphylococcus aureus (strain USA300) GN=ebpS PE=3 SV=3	Q2FGW1	ebpS	53 kDa	9.2	6.4	0	3.6	0	0	0	0	0.000917186	#DIV/0!		Not Detected	0.0124779	#DIV/0!		Detected	Not Detected	0.000917186	#DIV/0!		Not Detected	#DIV/0!	#DIV/0!		Not Detected	Not Detected	0.000917186	#DIV/0!		Not Detected	#DIV/0!	#DIV/0!		Not Detected	Not Detected	0.0124779	0	FALSE	Not Detected	Detected	0.425076	-0.523562	FALSE	Detected
171	Ornithine carbamoyltransferase OS=Staphylococcus aureus (strain USA300) GN=argF PE=3 SV=1	A0A0H2XHH2	argF	38 kDa	7.2	5.4	1.4	6.2	3.6	4	11.4	7.6	0.00343198	2.36257	TRUE	Detected	0.0296069	2.14684	TRUE	Detected	Detected	0.0905159	1	FALSE	Detected	0.827607	0.152003	FALSE	Detected	Detected	0.419896	-0.662965	FALSE	Detected	0.52822	-0.584963	FALSE	Detected	Detected	0.0296069	-2.14684	FALSE	Detected	Detected	0.238833	-0.415037	FALSE	Detected
172	Deoxyribose-phosphate aldolase OS=Staphylococcus aureus (strain USA300) GN=deoC PE=3 SV=1	A0A0H2XIA2	deoC	24 kDa	16.6	18.4	0	13	2.2	2.8	0.4	4.4	2.67291e-05	#DIV/0!		Not Detected	0.000118562	#DIV/0!		Detected	Not Detected	0.000129022	2.91561	TRUE	Detected	0.610283	0.347923	FALSE	Detected	Detected	3.38046e-05	5.37504	TRUE	Detected	0.0904852	3.45943	FALSE	Detected	Detected	0.000118562	0	FALSE	Not Detected	Detected	0.600807	0.148523	FALSE	Detected
173	Staphylococcal enterotoxin K OS=Staphylococcus aureus (strain USA300) GN=sek PE=4 SV=1	A0A0H2XJE8	sek	28 kDa	11.2	11.8	0	11.8	10.6	10.2	4.8	9.4	2.86362e-06	#DIV/0!		Not Detected	2.88404e-05	#DIV/0!		Detected	Not Detected	0.666581	0.0794345	FALSE	Detected	0.833693	-0.0554951	FALSE	Detected	Detected	0.000271486	1.22239	TRUE	Detected	0.0527439	0.969626	FALSE	Detected	Detected	2.88404e-05	0	FALSE	Not Detected	Detected	0.645892	0.0752881	FALSE	Detected
174	50S ribosomal protein L5 OS=Staphylococcus aureus (strain USA300) GN=rplE PE=3 SV=1	Q2FEQ1	rplE	20 kDa	24.8	22.8	0	8.6	2	1.8	0	5.4	1.32991e-05	#DIV/0!		Not Detected	0.111747	#DIV/0!		Detected	Not Detected	7.19308e-05	3.63227	TRUE	Detected	0.914265	-0.152003	FALSE	Detected	Detected	1.32991e-05	#DIV/0!		Not Detected	0.141509	#DIV/0!		Detected	Not Detected	0.111747	0	FALSE	Not Detected	Detected	0.744297	-0.121306	FALSE	Detected
175	Translation initiation factor IF-3 OS=Staphylococcus aureus (strain USA300) GN=infC PE=3 SV=1	Q2FG56	infC	20 kDa	11	8.8	0.8	3.4	2.2	1.2	0.2	2.2	1.62782e-05	3.78136	TRUE	Detected	0.0812543	2.08746	FALSE	Detected	Detected	0.00080079	2.32193	TRUE	Detected	0.474998	-0.874469	FALSE	Detected	Detected	1.06613e-05	5.78136	TRUE	Detected	0.0780217	3.45943	FALSE	Detected	Detected	0.0812543	-2.08746	FALSE	Detected	Detected	0.228027	-0.321928	FALSE	Detected
176	Putative lipoprotein OS=Staphylococcus aureus (strain USA300) GN=SAUSA300_1106 PE=4 SV=1	A0A0H2XF17	SAUSA300_1106	36 kDa	8.6	6.8	0	9.4	6.4	4.6	16.2	8	0.000511364	#DIV/0!		Not Detected	0.000325846	#DIV/0!		Detected	Not Detected	0.42725	0.426265	FALSE	Detected	0.532638	-0.476438	FALSE	Detected	Detected	0.270383	-0.913585	FALSE	Detected	0.258964	-1.01792	FALSE	Detected	Detected	0.000325846	0	FALSE	Not Detected	Detected	0.321384	-0.338802	FALSE	Detected
177	50S ribosomal protein L13 OS=Staphylococcus aureus (strain USA300) GN=rplM PE=3 SV=1	Q2FES1	rplM	16 kDa	24.6	22.6	0	12.6	2.4	1.6	0.2	5.2	6.9314e-05	#DIV/0!		Not Detected	0.00086243	#DIV/0!		Detected	Not Detected	0.000333767	3.35755	TRUE	Detected	0.681057	-0.584963	FALSE	Detected	Detected	7.44192e-05	6.94251	TRUE	Detected	0.0553776	4.70044	FALSE	Detected	Detected	0.00086243	0	FALSE	Not Detected	Detected	0.677054	-0.122336	FALSE	Detected
178	Hydroxymethylglutaryl-CoA synthase OS=Staphylococcus aureus (strain USA300) GN=SAUSA300_2484 PE=4 SV=1	A0A0H2XFD1	SAUSA300_2484	43 kDa	15.8	11.8	0	5.2	0.6	0.4	0.2	2	0.000150709	#DIV/0!		Not Detected	0.0306637	#DIV/0!		Detected	Not Detected	0.000204038	4.71882	TRUE	Detected	0.681057	-0.584963	FALSE	Detected	Detected	0.000168681	6.30378	TRUE	Detected	0.20953	3.32193	FALSE	Detected	Detected	0.0306637	0	FALSE	Not Detected	Detected	0.218674	-0.421138	FALSE	Detected
179	Phosphoribosylamine--glycine ligase OS=Staphylococcus aureus (strain USA300) GN=purD PE=3 SV=1	A0A0H2XFS4	purD	46 kDa	25.8	21.8	0	11	1.6	1.2	1	1.2	2.04387e-05	#DIV/0!		Not Detected	0.00202679	#DIV/0!		Detected	Not Detected	3.34552e-05	4.01123	TRUE	Detected	0.397204	-0.415037	FALSE	Detected	Detected	2.97163e-05	4.6893	TRUE	Detected	0.6938	0.263034	FALSE	Detected	Detected	0.00202679	0	FALSE	Not Detected	Detected	0.456865	-0.243043	FALSE	Detected
180	Uncharacterized protein OS=Staphylococcus aureus (strain USA300) GN=SAUSA300_2112 PE=4 SV=1	A0A0H2XE09	SAUSA300_2112	35 kDa	14.4	13	0.4	6.4	5.4	7.6	3.2	4.8	1.34863e-05	5.16993	TRUE	Detected	0.0480141	4	TRUE	Detected	Detected	0.0134277	1.41504	TRUE	Detected	0.524298	0.49304	FALSE	Detected	Detected	0.00104133	2.16993	TRUE	Detected	0.564275	0.584963	FALSE	Detected	Detected	0.0480141	-4	FALSE	Detected	Detected	0.473226	-0.147557	FALSE	Detected
181	2-oxoglutarate dehydrogenase E1 component OS=Staphylococcus aureus (strain USA300) GN=odhA PE=3 SV=1	Q2FH25	odhA	105 kDa	22.6	23	0	15.6	1	0.2	0.4	1.6	0.00171678	#DIV/0!		Not Detected	0.00349374	#DIV/0!		Detected	Not Detected	0.00224811	4.49825	TRUE	Detected	0.00394977	-2.32193	FALSE	Detected	Detected	0.00192521	5.82018	TRUE	Detected	0.134661	2	FALSE	Detected	Detected	0.00349374	0	FALSE	Not Detected	Detected	0.953213	0.0253111	FALSE	Detected
182	Phage terminase family protein OS=Staphylococcus aureus (strain USA300) GN=SAUSA300_1981 PE=4 SV=1	A0A0H2XGR2	SAUSA300_1981	22 kDa	1.2	0.8	0.4	0.6	0.6	0	0.4	0.4	0.0352652	1.58496	TRUE	Detected	0.579584	0.584963	FALSE	Detected	Detected	0.0943498	1	FALSE	Detected	0.0399685	0	FALSE	Not Detected	Detected	0.0352652	1.58496	TRUE	Detected	1	0	FALSE	Detected	Detected	0.579584	-0.584963	FALSE	Detected	Detected	0.195016	-0.584963	FALSE	Detected
183	3-oxoacyl-[acyl-carrier-protein] synthase 2 OS=Staphylococcus aureus (strain USA300) GN=fabF PE=3 SV=1	A0A0H2XJF4	fabF	44 kDa	15.4	14.2	0	10.2	0	0	0	1	7.08841e-06	#DIV/0!		Not Detected	0.000472218	#DIV/0!		Detected	Not Detected	7.08841e-06	#DIV/0!		Not Detected	#DIV/0!	#DIV/0!		Not Detected	Not Detected	7.08841e-06	#DIV/0!		Not Detected	0.0133491	#DIV/0!		Detected	Not Detected	0.000472218	0	FALSE	Not Detected	Detected	0.625769	-0.117039	FALSE	Detected
184	Putative serine protease HtrA OS=Staphylococcus aureus (strain USA300) GN=SAUSA300_1674 PE=4 SV=1	A0A0H2XGV4	SAUSA300_1674	46 kDa	18.8	14.8	0	7.6	0.4	0.2	0.2	1.8	7.98328e-05	#DIV/0!		Not Detected	0.00270455	#DIV/0!		Detected	Not Detected	0.000101137	5.55459	TRUE	Detected	0.666581	-1	FALSE	Detected	Detected	8.79653e-05	6.55459	TRUE	Detected	0.005456	3.16993	TRUE	Detected	Detected	0.00270455	0	FALSE	Not Detected	Detected	0.364103	-0.345135	FALSE	Detected
185	Acetyl-coenzyme A synthetase OS=Staphylococcus aureus (strain USA300) GN=acsA PE=4 SV=1	A0A0H2XH26	acsA	64 kDa	30.4	26	0	10.6	1.2	0.2	0	1.2	0.00015201	#DIV/0!		Not Detected	0.00285058	#DIV/0!		Detected	Not Detected	0.00020517	4.66297	TRUE	Detected	0.0461723	-2.58496	FALSE	Detected	Detected	0.00015201	#DIV/0!		Not Detected	0.0735902	#DIV/0!		Detected	Not Detected	0.00285058	0	FALSE	Not Detected	Detected	0.515166	-0.22556	FALSE	Detected
186	Putative phosphoesterase SAUSA300_0916 OS=Staphylococcus aureus (strain USA300) GN=SAUSA300_0916 PE=3 SV=1	Q2FI62	SAUSA300_0916	19 kDa	18.8	14.4	0	11.2	4.6	3.2	8.6	8.4	1.395e-05	#DIV/0!		Not Detected	0.000203937	#DIV/0!		Detected	Not Detected	0.000235853	2.03103	TRUE	Detected	0.254391	-0.523562	FALSE	Detected	Detected	0.00231947	1.12832	TRUE	Detected	0.916542	-0.0339473	FALSE	Detected	Detected	0.000203937	0	FALSE	Not Detected	Detected	0.245041	-0.384664	FALSE	Detected
187	Transaldolase OS=Staphylococcus aureus (strain USA300) GN=SAUSA300_1725 PE=3 SV=1	A0A0H2XET4	SAUSA300_1725	26 kDa	20.6	15.8	0	9	2	1.6	2.2	4	3.97524e-05	#DIV/0!		Not Detected	0.0371643	#DIV/0!		Detected	Not Detected	0.000130188	3.36457	TRUE	Detected	0.707771	-0.321928	FALSE	Detected	Detected	0.00011788	3.22707	TRUE	Detected	0.332096	0.862496	FALSE	Detected	Detected	0.0371643	0	FALSE	Not Detected	Detected	0.38678	-0.38272	FALSE	Detected
188	Bacterial non-heme ferritin OS=Staphylococcus aureus (strain USA300) GN=ftnA PE=3 SV=1	Q2FFK2	ftnA	20 kDa	10.6	9.6	0	6.8	1.4	1.4	2	2.6	6.82604e-06	#DIV/0!		Not Detected	0.0102005	#DIV/0!		Detected	Not Detected	5.63579e-05	2.92057	TRUE	Detected	1	0	FALSE	Detected	Detected	7.80842e-05	2.40599	TRUE	Detected	0.592708	0.378512	FALSE	Detected	Detected	0.0102005	0	FALSE	Not Detected	Detected	0.650654	-0.142958	FALSE	Detected
189	N-acetylmuramoyl-L-alanine amidase sle1 OS=Staphylococcus aureus (strain USA300) GN=sle1 PE=3 SV=1	Q2FJH7	sle1	36 kDa	7.8	6	0	5.8	4.2	0.2	0	2.2	2.94069e-08	#DIV/0!		Not Detected	0.000329863	#DIV/0!		Detected	Not Detected	0.00239445	0.893085	FALSE	Detected	0.000771717	-4.39232	FALSE	Detected	Detected	2.94069e-08	#DIV/0!		Not Detected	0.0172332	#DIV/0!		Detected	Not Detected	0.000329863	0	FALSE	Not Detected	Detected	0.00627106	-0.378512	FALSE	Detected
190	Nicotinate phosphoribosyltransferase OS=Staphylococcus aureus (strain USA300) GN=SAUSA300_1894 PE=3 SV=1	A0A0H2XI81	SAUSA300_1894	56 kDa	14	10.6	0	4.4	0.6	0.2	0.2	3.4	5.11288e-05	#DIV/0!		Not Detected	0.0154501	#DIV/0!		Detected	Not Detected	8.30569e-05	4.54432	TRUE	Detected	0.397204	-1.58496	FALSE	Detected	Detected	5.92437e-05	6.12928	TRUE	Detected	0.165636	4.08746	FALSE	Detected	Detected	0.0154501	0	FALSE	Not Detected	Detected	0.29385	-0.401363	FALSE	Detected
191	30S ribosomal protein S13 OS=Staphylococcus aureus (strain USA300) GN=rpsM PE=3 SV=1	Q2FER3	rpsM	14 kDa	15.2	13.6	0	10.6	4.4	3.8	0.2	4.6	0.000209054	#DIV/0!		Not Detected	0.000107061	#DIV/0!		Detected	Not Detected	0.00311183	1.7885	TRUE	Detected	0.657637	-0.211504	FALSE	Detected	Detected	0.000234333	6.24793	TRUE	Detected	0.000253142	4.52356	TRUE	Detected	Detected	0.000107061	0	FALSE	Not Detected	Detected	0.61024	-0.160465	FALSE	Detected
192	Branched-chain-amino-acid aminotransferase OS=Staphylococcus aureus (strain USA300) GN=ilvE PE=3 SV=1	A0A0H2XIS2	ilvE	40 kDa	20.6	11.8	0	6.6	1.2	0.8	1.8	4.2	1.42309e-07	#DIV/0!		Not Detected	0.0950331	#DIV/0!		Detected	Not Detected	9.2764e-07	4.10154	TRUE	Detected	0.681057	-0.584963	FALSE	Detected	Detected	9.79102e-07	3.51658	TRUE	Detected	0.252072	1.22239	FALSE	Detected	Detected	0.0950331	0	FALSE	Not Detected	Detected	0.0865704	-0.803857	FALSE	Detected
193	Coenzyme A disulfide reductase OS=Staphylococcus aureus (strain USA300) GN=cdr PE=1 SV=1	Q2FIA5	cdr	49 kDa	22	18.6	0	17.4	0.2	0.2	8	7	8.77817e-05	#DIV/0!		Not Detected	0.000280416	#DIV/0!		Detected	Not Detected	9.50491e-05	6.78136	TRUE	Detected	1	0	FALSE	Detected	Detected	0.00602351	1.45943	TRUE	Detected	0.691373	-0.192645	FALSE	Detected	Detected	0.000280416	0	FALSE	Not Detected	Detected	0.504369	-0.242201	FALSE	Detected
194	Serine protease SplE OS=Staphylococcus aureus (strain USA300) GN=splE PE=3 SV=1	Q2FFT3	splE	26 kDa	10.2	0	30.6	0	0	0	0.6	0	3.46717e-05	-1.58496	FALSE	Detected	1.26139e-06	0	FALSE	Not Detected	Detected	3.17827e-07	#DIV/0!		Not Detected	#DIV/0!	#DIV/0!		Not Detected	Not Detected	4.9932e-06	4.08746	TRUE	Detected	0.346594	0	FALSE	Not Detected	Detected	1.26139e-06	#DIV/0!		Detected	Not Detected	3.17827e-07	0	FALSE	Not Detected
195	Nucleotide-binding protein SAUSA300_0748 OS=Staphylococcus aureus (strain USA300) GN=SAUSA300_0748 PE=3 SV=1	Q2FIM8	SAUSA300_0748	35 kDa	4.6	3.2	0	1	0.2	0	0.6	0.4	6.67858e-08	#DIV/0!		Not Detected	#DIV/0!	#DIV/0!		Detected	Not Detected	6.89078e-07	4.52356	TRUE	Detected	0.346594	0	FALSE	Not Detected	Detected	2.87288e-06	2.9386	TRUE	Detected	0.579584	-0.584963	FALSE	Detected	Detected	#DIV/0!	0		Not Detected	Detected	0.199079	-0.523562	FALSE	Detected
196	Ornithine carbamoyltransferase OS=Staphylococcus aureus (strain USA300) GN=arcB PE=3 SV=1	A0A0H2XIV7	arcB	38 kDa	4.8	11.4	4.2	7.2	0.8	2.8	9.6	6.8	0.771271	0.192645	FALSE	Detected	0.422226	0.777608	FALSE	Detected	Detected	0.00488444	2.58496	TRUE	Detected	0.0904852	1.80735	FALSE	Detected	Detected	0.258902	-1	FALSE	Detected	0.572123	-0.4975	FALSE	Detected	Detected	0.422226	-0.777608	FALSE	Detected	Detected	0.000234587	1.24793	TRUE	Detected
197	Elongation factor P OS=Staphylococcus aureus (strain USA300) GN=efp PE=3 SV=1	Q2FGJ3	efp	21 kDa	19.4	15	0	6.6	3.2	1.6	1.6	7	1.22984e-06	#DIV/0!		Not Detected	0.0496533	#DIV/0!		Detected	Not Detected	6.09189e-05	2.59991	TRUE	Detected	0.341196	-1	FALSE	Detected	Detected	1.25548e-05	3.59991	TRUE	Detected	0.118867	2.12928	FALSE	Detected	Detected	0.0496533	0	FALSE	Not Detected	Detected	0.136322	-0.371094	FALSE	Detected
198	Lipoprotein OS=Staphylococcus aureus (strain USA300) GN=SAUSA300_0437 PE=3 SV=1	A0A0H2XFT9	SAUSA300_0437	30 kDa	10	8.2	0	5.8	2	1.2	2.4	2.6	0.000226717	#DIV/0!		Not Detected	0.0237741	#DIV/0!		Detected	Not Detected	0.0012421	2.32193	TRUE	Detected	0.207305	-0.736966	FALSE	Detected	Detected	0.00270455	2.05889	TRUE	Detected	0.840038	0.115477	FALSE	Detected	Detected	0.0237741	0	FALSE	Not Detected	Detected	0.454332	-0.286304	FALSE	Detected
199	Cysteine--tRNA ligase OS=Staphylococcus aureus (strain USA300) GN=cysS PE=3 SV=1	Q2FJB0	cysS	54 kDa	25.6	15.6	0	5.2	0.4	0.6	0.2	2.2	0.000134048	#DIV/0!		Not Detected	0.0690933	#DIV/0!		Detected	Not Detected	0.000151717	6	TRUE	Detected	0.579584	0.584963	FALSE	Detected	Detected	0.000142941	7	TRUE	Detected	0.0904852	3.45943	FALSE	Detected	Detected	0.0690933	0	FALSE	Not Detected	Detected	0.0711455	-0.714598	FALSE	Detected
200	Hyaluronate lyase OS=Staphylococcus aureus (strain USA300) GN=hysA PE=4 SV=1	A0A0H2XIY1	hysA	92 kDa	0.6	0	0	1.4	0	0	0	0	0.172003	#DIV/0!		Not Detected	0.190902	#DIV/0!		Detected	Not Detected	0.172003	#DIV/0!		Not Detected	#DIV/0!	#DIV/0!		Not Detected	Not Detected	0.172003	#DIV/0!		Not Detected	#DIV/0!	#DIV/0!		Not Detected	Not Detected	0.190902	0	FALSE	Not Detected	Detected	0.172003	0	FALSE	Not Detected
201	Bifunctional protein FolD OS=Staphylococcus aureus (strain USA300) GN=folD PE=3 SV=1	Q2FI15	folD	31 kDa	23.6	19	0	10	0.8	0.4	0	1.8	1.40076e-06	#DIV/0!		Not Detected	0.00246601	#DIV/0!		Detected	Not Detected	2.12132e-06	4.88264	TRUE	Detected	0.397204	-1	FALSE	Detected	Detected	1.40076e-06	#DIV/0!		Not Detected	0.014958	#DIV/0!		Detected	Not Detected	0.00246601	0	FALSE	Not Detected	Detected	0.103278	-0.312787	FALSE	Detected
202	Uncharacterized protein OS=Staphylococcus aureus (strain USA300) GN=SAUSA300_1236 PE=4 SV=1	A0A0H2XEI1	SAUSA300_1236	34 kDa	12	9.8	0	7	3.4	2.8	2.2	2.6	0.000168369	#DIV/0!		Not Detected	0.0518161	#DIV/0!		Detected	Not Detected	0.0127696	1.81943	TRUE	Detected	0.811117	-0.280108	FALSE	Detected	Detected	0.0088904	2.44746	TRUE	Detected	0.888225	0.241008	FALSE	Detected	Detected	0.0518161	0	FALSE	Not Detected	Detected	0.421394	-0.292181	FALSE	Detected
203	ATP-dependent 6-phosphofructokinase OS=Staphylococcus aureus (strain USA300) GN=pfkA PE=3 SV=1	A0A0H2XGD7	pfkA	33 kDa	12.6	11.4	0	7.8	0.6	0	1.4	2.8	1.52802e-05	#DIV/0!		Not Detected	0.000112122	#DIV/0!		Detected	Not Detected	2.95621e-05	4.39232	TRUE	Detected	0.172003	0	FALSE	Not Detected	Detected	0.000157592	3.16993	TRUE	Detected	0.327222	1	FALSE	Detected	Detected	0.000112122	0	FALSE	Not Detected	Detected	0.551146	-0.14439	FALSE	Detected
204	30S ribosomal protein S8 OS=Staphylococcus aureus (strain USA300) GN=rpsH PE=3 SV=1	Q2FEQ3	rpsH	15 kDa	22.2	16.8	0	10.2	6	4.2	1.4	3.8	2.69504e-05	#DIV/0!		Not Detected	0.000574102	#DIV/0!		Detected	Not Detected	0.000429407	1.88753	TRUE	Detected	0.19748	-0.514573	FALSE	Detected	Detected	5.7521e-05	3.98706	TRUE	Detected	0.0857121	1.44057	FALSE	Detected	Detected	0.000574102	0	FALSE	Not Detected	Detected	0.160382	-0.402098	FALSE	Detected
205	Fibrinogen-binding protein OS=Staphylococcus aureus (strain USA300) GN=SAUSA300_1052 PE=4 SV=1	A0A0H2XH00	SAUSA300_1052	13 kDa	5.4	5.2	0	1.6	7.6	10.6	0	3.2	4.51956e-05	#DIV/0!		Not Detected	0.0138499	#DIV/0!		Detected	Not Detected	0.320749	-0.49304	FALSE	Detected	0.379887	0.479993	FALSE	Detected	Detected	4.51956e-05	#DIV/0!		Not Detected	0.0795417	#DIV/0!		Detected	Not Detected	0.0138499	0	FALSE	Not Detected	Detected	0.909403	-0.0544478	FALSE	Detected
206	Penicillin-binding protein 3 OS=Staphylococcus aureus (strain USA300) GN=pbp3 PE=4 SV=1	A0A0H2XJ39	pbp3	77 kDa	23.6	18.6	0	15.2	5.6	4.4	0	4.6	4.84931e-05	#DIV/0!		Not Detected	0.000419359	#DIV/0!		Detected	Not Detected	0.000350531	2.07529	TRUE	Detected	0.289672	-0.347923	FALSE	Detected	Detected	4.84931e-05	#DIV/0!		Not Detected	0.000274896	#DIV/0!		Detected	Not Detected	0.000419359	0	FALSE	Not Detected	Detected	0.152862	-0.343484	FALSE	Detected
207	Probable manganese-dependent inorganic pyrophosphatase OS=Staphylococcus aureus (strain USA300) GN=ppaC PE=3 SV=1	Q2FFH6	ppaC	34 kDa	12.2	11.8	0	8.6	2.2	0.4	0.2	2.8	2.85718e-08	#DIV/0!		Not Detected	2.97845e-06	#DIV/0!		Detected	Not Detected	5.25681e-06	2.47131	TRUE	Detected	0.0636352	-2.45943	FALSE	Detected	Detected	5.03772e-08	5.93074	TRUE	Detected	0.0368356	3.80735	TRUE	Detected	Detected	2.97845e-06	0	FALSE	Not Detected	Detected	0.696754	-0.0480943	FALSE	Detected
208	Putative lipoprotein OS=Staphylococcus aureus (strain USA300) GN=SAUSA300_0769 PE=4 SV=1	A0A0H2XHH4	SAUSA300_0769	28 kDa	11.8	9.2	0	12.2	1	0.6	0	2.2	0.00028895	#DIV/0!		Not Detected	0.00806169	#DIV/0!		Detected	Not Detected	0.00110606	3.56071	TRUE	Detected	0.740439	-0.736966	FALSE	Detected	Detected	0.00028895	#DIV/0!		Not Detected	0.133908	#DIV/0!		Detected	Not Detected	0.00806169	0	FALSE	Not Detected	Detected	0.395329	-0.359081	FALSE	Detected
209	Ribosome-recycling factor OS=Staphylococcus aureus (strain USA300) GN=frr PE=3 SV=1	Q2FHH9	frr	20 kDa	12.2	12.4	0	6.2	4.8	7	0.6	6.4	3.11124e-06	#DIV/0!		Not Detected	0.019595	#DIV/0!		Detected	Not Detected	0.0122312	1.34577	TRUE	Detected	0.443235	0.544321	FALSE	Detected	Detected	7.46206e-06	4.34577	TRUE	Detected	0.0629327	3.41504	FALSE	Detected	Detected	0.019595	0	FALSE	Not Detected	Detected	0.916298	0.023459	FALSE	Detected
210	Uncharacterized protein OS=Staphylococcus aureus (strain USA300) GN=SAUSA300_1652 PE=4 SV=1	A0A0H2XFW2	SAUSA300_1652	15 kDa	15.2	15.4	1	9.8	4.4	3.8	0	4.2	1.83057e-07	3.926	TRUE	Detected	0.000714234	3.29278	TRUE	Detected	Detected	6.09189e-05	1.7885	TRUE	Detected	0.69643	-0.211504	FALSE	Detected	Detected	3.12663e-08	#DIV/0!		Not Detected	3.55994e-06	#DIV/0!		Detected	Not Detected	0.000714234	-3.29278	FALSE	Detected	Detected	0.878285	0.018859	FALSE	Detected
211	Succinate dehydrogenase, flavoprotein subunit OS=Staphylococcus aureus (strain USA300) GN=sdhA PE=4 SV=1	A0A0H2XHU1	sdhA	66 kDa	26.6	21.2	0	12.4	1.4	0.6	2.8	1.2	0.000118742	#DIV/0!		Not Detected	0.00355922	#DIV/0!		Detected	Not Detected	0.000205297	4.24793	TRUE	Detected	0.471362	-1.22239	FALSE	Detected	Detected	0.000341978	3.24793	TRUE	Detected	0.252072	-1.22239	FALSE	Detected	Detected	0.00355922	0	FALSE	Not Detected	Detected	0.418038	-0.327362	FALSE	Detected
212	Putative glutamyl aminopeptidase OS=Staphylococcus aureus (strain USA300) GN=SAUSA300_1261 PE=4 SV=1	A0A0H2XI69	SAUSA300_1261	38 kDa	16.2	9.2	3.6	4.8	1.6	0.6	4.2	2.2	0.000428462	2.16993	TRUE	Detected	0.69643	0.415037	FALSE	Detected	Detected	3.78011e-05	3.33985	TRUE	Detected	0.351101	-1.41504	FALSE	Detected	Detected	0.000800312	1.94753	TRUE	Detected	0.339661	-0.932886	FALSE	Detected	Detected	0.69643	-0.415037	FALSE	Detected	Detected	0.0716653	-0.816288	FALSE	Detected
213	Chorismate mutase/phospho-2-dehydro-3-deoxyheptonate aldolase OS=Staphylococcus aureus (strain USA300) GN=SAUSA300_1683 PE=4 SV=1	A0A0H2XI85	SAUSA300_1683	41 kDa	17.8	10.6	0	7.6	2.4	1.2	4.8	1.8	0.000452557	#DIV/0!		Not Detected	0.0238303	#DIV/0!		Detected	Not Detected	0.00120219	2.89077	TRUE	Detected	0.0598379	-1	FALSE	Detected	Detected	0.007322	1.89077	TRUE	Detected	0.166255	-1.41504	FALSE	Detected	Detected	0.0238303	0	FALSE	Not Detected	Detected	0.117048	-0.747813	FALSE	Detected
214	Uncharacterized protein OS=Staphylococcus aureus (strain USA300) GN=SAUSA300_2144 PE=4 SV=1	A0A0H2XI39	SAUSA300_2144	21 kDa	23.6	17.8	0	7	0	0	1	0	1.2348e-05	#DIV/0!		Not Detected	0.00195382	#DIV/0!		Detected	Not Detected	1.2348e-05	#DIV/0!		Not Detected	#DIV/0!	#DIV/0!		Not Detected	Not Detected	1.91246e-05	4.56071	TRUE	Detected	0.0557665	0	FALSE	Not Detected	Detected	0.00195382	0	FALSE	Not Detected	Detected	0.276807	-0.40691	FALSE	Detected
215	50S ribosomal protein L7/L12 OS=Staphylococcus aureus (strain USA300) GN=rplL PE=3 SV=1	Q2FJA0	rplL	13 kDa	15.2	14	0	8.2	7.2	5.8	0	6.8	7.98739e-07	#DIV/0!		Not Detected	0.00329346	#DIV/0!		Detected	Not Detected	0.00507132	1.078	TRUE	Detected	0.522362	-0.311944	FALSE	Detected	Detected	7.98739e-07	#DIV/0!		Not Detected	0.0297636	#DIV/0!		Detected	Not Detected	0.00329346	0	FALSE	Not Detected	Detected	0.414012	-0.118644	FALSE	Detected
216	Putative aldehyde dehydrogenase SAUSA300_2076 OS=Staphylococcus aureus (strain USA300) GN=SAUSA300_2076 PE=3 SV=1	Q2FF06	SAUSA300_2076	52 kDa	12.8	13.2	0	6.2	0	0.2	0	0.4	5.23226e-06	#DIV/0!		Not Detected	0.0809056	#DIV/0!		Detected	Not Detected	5.23226e-06	#DIV/0!		Not Detected	0.346594	#DIV/0!		Detected	Not Detected	5.23226e-06	#DIV/0!		Not Detected	0.346594	#DIV/0!		Detected	Not Detected	0.0809056	0	FALSE	Not Detected	Detected	0.849765	0.0443941	FALSE	Detected
217	50S ribosomal protein L17 OS=Staphylococcus aureus (strain USA300) GN=rplQ PE=3 SV=1	Q2FER6	rplQ	14 kDa	11	10	0.8	7.6	5.2	4.4	5.6	5.6	1.19281e-05	3.78136	TRUE	Detected	0.00261329	3.24793	TRUE	Detected	Detected	0.00729736	1.08092	TRUE	Detected	0.656468	-0.241008	FALSE	Detected	Detected	0.0138326	0.974005	FALSE	Detected	1	0	FALSE	Detected	Detected	0.00261329	-3.24793	FALSE	Detected	Detected	0.646303	-0.137504	FALSE	Detected
218	Molybdenum ABC transporter, molybdenum-binding protein ModA OS=Staphylococcus aureus (strain USA300) GN=modA PE=4 SV=1	A0A0H2XGY9	modA	29 kDa	21.6	16	0.2	11.2	2.8	2.4	0	2.8	4.46505e-05	6.75489	TRUE	Detected	5.15463e-05	5.80735	TRUE	Detected	Detected	0.00012904	2.94753	TRUE	Detected	0.666581	-0.222392	FALSE	Detected	Detected	4.09275e-05	#DIV/0!		Not Detected	0.00135214	#DIV/0!		Detected	Not Detected	5.15463e-05	-5.80735	FALSE	Detected	Detected	0.273248	-0.432959	FALSE	Detected
219	D-alanine aminotransferase OS=Staphylococcus aureus (strain USA300) GN=dat PE=3 SV=1	A0A0H2XHU6	dat	32 kDa	12.8	12	2	5.8	1.4	0.8	7.6	4.6	2.46222e-06	2.67807	TRUE	Detected	0.0259162	1.53605	TRUE	Detected	Detected	4.54001e-06	3.19265	TRUE	Detected	0.420806	-0.807355	FALSE	Detected	Detected	0.117709	0.752072	FALSE	Detected	0.415755	-0.724366	FALSE	Detected	Detected	0.0259162	-1.53605	FALSE	Detected	Detected	0.767499	-0.0931094	FALSE	Detected
220	Phenylalanine--tRNA ligase beta subunit OS=Staphylococcus aureus (strain USA300) GN=pheT PE=3 SV=1	Q2FHU2	pheT	89 kDa	17.8	17.6	0	14.2	3	0.4	3.6	3.2	5.72873e-05	#DIV/0!		Not Detected	0.000242183	#DIV/0!		Detected	Not Detected	0.00023584	2.56884	TRUE	Detected	0.00250073	-2.90689	FALSE	Detected	Detected	0.000583348	2.30581	TRUE	Detected	0.789524	-0.169925	FALSE	Detected	Detected	0.000242183	0	FALSE	Not Detected	Detected	0.964895	-0.0163018	FALSE	Detected
221	30S ribosomal protein S7 OS=Staphylococcus aureus (strain USA300) GN=rpsG PE=3 SV=2	Q2FJ94	rpsG	18 kDa	19.6	16.6	0	8.2	1.6	1.6	1.6	1.8	0.000172103	#DIV/0!		Not Detected	0.000254836	#DIV/0!		Detected	Not Detected	0.000403581	3.61471	TRUE	Detected	1	0	FALSE	Detected	Detected	0.000338019	3.61471	TRUE	Detected	0.8383	0.169925	FALSE	Detected	Detected	0.000254836	0	FALSE	Not Detected	Detected	0.52543	-0.23967	FALSE	Detected
222	Purine nucleoside phosphorylase DeoD-type OS=Staphylococcus aureus (strain USA300) GN=deoD PE=3 SV=1	A0A0H2XEF6	deoD	26 kDa	8.8	7.8	7	6.2	3.6	2.6	6	3	0.308525	0.330149	FALSE	Detected	0.764145	-0.175087	FALSE	Detected	Detected	0.0040153	1.28951	TRUE	Detected	0.202934	-0.469485	FALSE	Detected	Detected	0.25186	0.552541	FALSE	Detected	0.208108	-1	FALSE	Detected	Detected	0.764145	0.175087	FALSE	Detected	Detected	0.744437	-0.174029	FALSE	Detected
223	Carbamoyl-phosphate synthase large chain OS=Staphylococcus aureus (strain USA300) GN=carB PE=3 SV=1	Q2FHN5	carB	117 kDa	18.6	18.2	0	9.8	0	0	0	0.2	0.00110629	#DIV/0!		Not Detected	0.0017569	#DIV/0!		Detected	Not Detected	0.00110629	#DIV/0!		Not Detected	#DIV/0!	#DIV/0!		Not Detected	Not Detected	0.00110629	#DIV/0!		Not Detected	0.346594	#DIV/0!		Detected	Not Detected	0.0017569	0	FALSE	Not Detected	Detected	0.94707	-0.0313642	FALSE	Detected
224	3-hydroxyacyl-CoA dehydrogenase OS=Staphylococcus aureus (strain USA300) GN=SAUSA300_0226 PE=3 SV=1	A0A0H2XFB6	SAUSA300_0226	85 kDa	19.6	14.4	0	3	0.4	0	2	0.4	0.0013029	#DIV/0!		Not Detected	0.266224	#DIV/0!		Detected	Not Detected	0.00149472	5.61471	TRUE	Detected	0.141113	0	FALSE	Not Detected	Detected	0.00406455	3.29278	TRUE	Detected	0.401384	-2.32193	FALSE	Detected	Detected	0.266224	0	FALSE	Not Detected	Detected	0.461112	-0.444785	FALSE	Detected
225	Asparagine--tRNA ligase OS=Staphylococcus aureus (strain USA300) GN=asnS PE=3 SV=1	Q2FGY6	asnS	49 kDa	14.2	12	0	8.8	0	0	0	0.4	2.55131e-10	#DIV/0!		Not Detected	0.0320893	#DIV/0!		Detected	Not Detected	2.55131e-10	#DIV/0!		Not Detected	#DIV/0!	#DIV/0!		Not Detected	Not Detected	2.55131e-10	#DIV/0!		Not Detected	0.346594	#DIV/0!		Detected	Not Detected	0.0320893	0	FALSE	Not Detected	Detected	0.282151	-0.242857	FALSE	Detected
226	Isocitrate dehydrogenase [NADP] OS=Staphylococcus aureus (strain USA300) GN=icd PE=3 SV=1	A0A0H2XHS2	icd	46 kDa	16.8	14	0	7.6	2	1	0.2	1.2	2.9044e-05	#DIV/0!		Not Detected	0.0106385	#DIV/0!		Detected	Not Detected	7.89255e-05	3.07039	TRUE	Detected	0.105322	-1	FALSE	Detected	Detected	3.28679e-05	6.39232	TRUE	Detected	0.0461723	2.58496	TRUE	Detected	Detected	0.0106385	0	FALSE	Not Detected	Detected	0.402647	-0.263034	FALSE	Detected
227	50S ribosomal protein L11 OS=Staphylococcus aureus (strain USA300) GN=rplK PE=3 SV=3	Q2FJA3	rplK	15 kDa	12.8	12.4	0	7.6	5	4.4	0.2	6.2	2.97353e-06	#DIV/0!		Not Detected	4.04832e-07	#DIV/0!		Detected	Not Detected	0.00042888	1.35614	TRUE	Detected	0.535753	-0.184425	FALSE	Detected	Detected	3.77849e-06	6	TRUE	Detected	8.58538e-05	4.9542	TRUE	Detected	Detected	4.04832e-07	0	FALSE	Not Detected	Detected	0.840464	-0.0458037	FALSE	Detected
228	Staphylocoagulase OS=Staphylococcus aureus (strain USA300) GN=coa PE=4 SV=1	A0A0H2XHP9	coa	69 kDa	11	0.6	0	0	9	0	0	0	2.38346e-05	#DIV/0!		Not Detected	#DIV/0!	#DIV/0!		Not Detected	Not Detected	0.204884	0.289507	FALSE	Detected	1.36699e-06	0	FALSE	Not Detected	Detected	2.38346e-05	#DIV/0!		Not Detected	#DIV/0!	#DIV/0!		Not Detected	Not Detected	#DIV/0!	#DIV/0!		Not Detected	Not Detected	5.05215e-05	-4.1964	FALSE	Detected
229	Lipoprotein OS=Staphylococcus aureus (strain USA300) GN=SAUSA300_0798 PE=3 SV=1	A0A0H2XEA1	SAUSA300_0798	30 kDa	11.8	8	3.6	8	1.8	0.8	9.6	4.2	0.0101157	1.71272	TRUE	Detected	0.192523	1.152	FALSE	Detected	Detected	0.00139391	2.71272	TRUE	Detected	0.143415	-1.16993	FALSE	Detected	Detected	0.508372	0.297681	FALSE	Detected	0.0789763	-1.19265	FALSE	Detected	Detected	0.192523	-1.152	FALSE	Detected	Detected	0.352812	-0.560715	FALSE	Detected
230	Cell shape-determining protein MreC OS=Staphylococcus aureus (strain USA300) GN=mreC PE=3 SV=1	A0A0H2XG99	mreC	31 kDa	5	12.8	0	12	7.6	9.4	0	6.2	0.000104954	#DIV/0!		Not Detected	0.000186542	#DIV/0!		Detected	Not Detected	0.135966	-0.604071	FALSE	Detected	0.453499	0.306661	FALSE	Detected	Detected	0.000104954	#DIV/0!		Not Detected	0.003242	#DIV/0!		Detected	Not Detected	0.000186542	0	FALSE	Not Detected	Detected	0.014175	1.35614	TRUE	Detected
231	50S ribosomal protein L9 OS=Staphylococcus aureus (strain USA300) GN=rplI PE=3 SV=1	Q2FKP1	rplI	16 kDa	18.4	17.6	0	8.6	2	0.8	0	3.2	4.33721e-08	#DIV/0!		Not Detected	3.19588e-05	#DIV/0!		Detected	Not Detected	1.54404e-05	3.20163	TRUE	Detected	0.455366	-1.32193	FALSE	Detected	Detected	4.33721e-08	#DIV/0!		Not Detected	0.0698109	#DIV/0!		Detected	Not Detected	3.19588e-05	0	FALSE	Not Detected	Detected	0.710342	-0.0641303	FALSE	Detected
232	Transcriptional regulator OS=Staphylococcus aureus (strain USA300) GN=SAUSA300_0958 PE=4 SV=1	A0A0H2XFZ6	SAUSA300_0958	46 kDa	11.6	10.6	0	9.8	4.8	3.4	1	2.2	0.000203719	#DIV/0!		Not Detected	0.00199868	#DIV/0!		Detected	Not Detected	0.00767401	1.27302	TRUE	Detected	0.218664	-0.4975	FALSE	Detected	Detected	0.000649684	3.53605	TRUE	Detected	0.389557	1.1375	FALSE	Detected	Detected	0.00199868	0	FALSE	Not Detected	Detected	0.736249	-0.130061	FALSE	Detected
233	Putative flavohemoprotein OS=Staphylococcus aureus (strain USA300) GN=SAUSA300_0234 PE=3 SV=1	A0A0H2XKK6	SAUSA300_0234	43 kDa	23.6	15.4	0	7.4	0.6	0.6	6	2	7.32922e-05	#DIV/0!		Not Detected	0.00440603	#DIV/0!		Detected	Not Detected	8.97851e-05	5.29768	TRUE	Detected	1	0	FALSE	Detected	Detected	0.00202679	1.97575	TRUE	Detected	0.174373	-1.58496	FALSE	Detected	Detected	0.00440603	0	FALSE	Not Detected	Detected	0.112212	-0.615857	FALSE	Detected
234	50S ribosomal protein L25 OS=Staphylococcus aureus (strain USA300) GN=rplY PE=3 SV=1	Q2FJE0	rplY	24 kDa	11.4	10.2	0	7.4	1.6	1	0.4	3.6	2.09976e-05	#DIV/0!		Not Detected	0.00190613	#DIV/0!		Detected	Not Detected	8.68441e-05	2.83289	TRUE	Detected	0.273139	-0.678072	FALSE	Detected	Detected	3.10202e-05	4.83289	TRUE	Detected	0.0980057	3.16993	FALSE	Detected	Detected	0.00190613	0	FALSE	Not Detected	Detected	0.533423	-0.160465	FALSE	Detected
235	Carboxyl-terminal protease OS=Staphylococcus aureus (strain USA300) GN=ctpA PE=3 SV=1	A0A0H2XGW3	ctpA	55 kDa	10.4	7.4	0	6.4	2.8	0.8	0.6	0.8	7.41436e-05	#DIV/0!		Not Detected	0.00697945	#DIV/0!		Detected	Not Detected	0.00362151	1.89308	TRUE	Detected	0.182776	-1.80735	FALSE	Detected	Detected	0.000147961	4.11548	TRUE	Detected	0.759923	0.415037	FALSE	Detected	Detected	0.00697945	0	FALSE	Not Detected	Detected	0.217379	-0.490986	FALSE	Detected
236	Ribonuclease J 2 OS=Staphylococcus aureus (strain USA300) GN=rnj2 PE=3 SV=2	Q2FHG3	rnj2	63 kDa	20	14.8	0	10.4	1.8	0.6	0	0.8	4.49382e-05	#DIV/0!		Not Detected	0.00180592	#DIV/0!		Detected	Not Detected	0.000111478	3.47393	TRUE	Detected	0.159928	-1.58496	FALSE	Detected	Detected	4.49382e-05	#DIV/0!		Not Detected	0.0649694	#DIV/0!		Detected	Not Detected	0.00180592	0	FALSE	Not Detected	Detected	0.252011	-0.434403	FALSE	Detected
237	Acetoin(Diacetyl) reductase OS=Staphylococcus aureus (strain USA300) GN=SAUSA300_0129 PE=3 SV=1	A0A0H2XIT3	SAUSA300_0129	27 kDa	7.8	8	0	6.6	3.6	1.8	0	5	9.33192e-07	#DIV/0!		Not Detected	1.83677e-07	#DIV/0!		Detected	Not Detected	0.00220525	1.11548	TRUE	Detected	0.0789763	-1	FALSE	Detected	Detected	9.33192e-07	#DIV/0!		Not Detected	4.75547e-05	#DIV/0!		Detected	Not Detected	1.83677e-07	0	FALSE	Not Detected	Detected	0.871768	0.0365259	FALSE	Detected
238	Iron compound ABC transporter, iron compound-binding protein OS=Staphylococcus aureus (strain USA300) GN=SAUSA300_2235 PE=4 SV=1	A0A0H2XFG0	SAUSA300_2235	34 kDa	16.8	11.6	0	6.4	1.4	0.8	6.8	0.8	0.000140677	#DIV/0!		Not Detected	0.00243005	#DIV/0!		Detected	Not Detected	0.000309196	3.58496	TRUE	Detected	0.493693	-0.807355	FALSE	Detected	Detected	0.00762029	1.30485	TRUE	Detected	0.00316412	-3.08746	FALSE	Detected	Detected	0.00243005	0	FALSE	Not Detected	Detected	0.153897	-0.534336	FALSE	Detected
239	UPF0337 protein SAUSA300_0816 OS=Staphylococcus aureus (strain USA300) GN=SAUSA300_0816 PE=3 SV=1	Q2FIG2	SAUSA300_0816	7 kDa	16.6	13.2	0	9	0.6	0.2	0.2	4.8	4.30178e-07	#DIV/0!		Not Detected	0.0265099	#DIV/0!		Detected	Not Detected	9.06783e-07	4.79008	TRUE	Detected	0.397204	-1.58496	FALSE	Detected	Detected	5.3322e-07	6.37504	TRUE	Detected	0.0638311	4.58496	FALSE	Detected	Detected	0.0265099	0	FALSE	Not Detected	Detected	0.320352	-0.330645	FALSE	Detected
240	Transcriptional regulator, MarR family OS=Staphylococcus aureus (strain USA300) GN=SAUSA300_0672 PE=4 SV=1	A0A0H2XDE4	SAUSA300_0672	17 kDa	15.6	13.4	0	7.6	0.2	0	0.2	2	1.41517e-09	#DIV/0!		Not Detected	0.0192006	#DIV/0!		Detected	Not Detected	2.76563e-09	6.2854	TRUE	Detected	0.346594	0	FALSE	Not Detected	Detected	2.76563e-09	6.2854	TRUE	Detected	0.14466	3.32193	FALSE	Detected	Detected	0.0192006	0	FALSE	Not Detected	Detected	0.160232	-0.219313	FALSE	Detected
241	Fumarate hydratase class II OS=Staphylococcus aureus (strain USA300) GN=fumC PE=3 SV=1	A0A0H2XEK9	fumC	51 kDa	16.4	13.8	0	9	0	0	0.4	1.2	9.3469e-06	#DIV/0!		Not Detected	0.00655101	#DIV/0!		Detected	Not Detected	9.3469e-06	#DIV/0!		Not Detected	#DIV/0!	#DIV/0!		Not Detected	Not Detected	1.21651e-05	5.35755	TRUE	Detected	0.241504	1.58496	FALSE	Detected	Detected	0.00655101	0	FALSE	Not Detected	Detected	0.373226	-0.249028	FALSE	Detected
242	50S ribosomal protein L21 OS=Staphylococcus aureus (strain USA300) GN=rplU PE=3 SV=1	Q2FG80	rplU	11 kDa	15.2	12.4	0	10.6	6.6	3.8	0.8	5.4	2.33051e-06	#DIV/0!		Not Detected	1.29967e-05	#DIV/0!		Detected	Not Detected	0.00280968	1.20353	TRUE	Detected	0.132801	-0.796467	FALSE	Detected	Detected	5.88044e-06	4.24793	TRUE	Detected	0.000881921	2.75489	TRUE	Detected	Detected	1.29967e-05	0	FALSE	Not Detected	Detected	0.241504	-0.293731	FALSE	Detected
243	Serine protease SplA OS=Staphylococcus aureus (strain USA300) GN=splA PE=3 SV=1	Q2FFS9	splA	26 kDa	5.6	0	34.6	0	0.6	0	4.8	0	0.00024922	-2.62727	FALSE	Detected	7.2532e-05	0	FALSE	Not Detected	Detected	5.25681e-06	3.22239	TRUE	Detected	0.172003	0	FALSE	Not Detected	Detected	0.397204	0.222392	FALSE	Detected	0.00052237	0	FALSE	Not Detected	Detected	7.2532e-05	#DIV/0!		Detected	Not Detected	1.42091e-08	0	FALSE	Not Detected
244	Putative NADP-dependent malic enzyme OS=Staphylococcus aureus (strain USA300) GN=SAUSA300_1648 PE=3 SV=1	A0A0H2XH21	SAUSA300_1648	44 kDa	16.2	10.4	0	7.2	0.2	0	0.2	1	0.000330864	#DIV/0!		Not Detected	0.0257229	#DIV/0!		Detected	Not Detected	0.00036598	6.33985	TRUE	Detected	0.346594	0	FALSE	Not Detected	Detected	0.00036598	6.33985	TRUE	Detected	0.346594	2.32193	FALSE	Detected	Detected	0.0257229	0	FALSE	Not Detected	Detected	0.274091	-0.63941	FALSE	Detected
245	Uncharacterized protein OS=Staphylococcus aureus (strain USA300) GN=SAUSA300_1804 PE=4 SV=1	A0A0H2XH52	SAUSA300_1804	22 kDa	18.2	12.4	0	5.8	0.8	0.6	1.6	3.4	1.333e-05	#DIV/0!		Not Detected	0.0487777	#DIV/0!		Detected	Not Detected	2.12534e-05	4.50779	TRUE	Detected	0.666581	-0.415037	FALSE	Detected	Detected	4.34633e-05	3.50779	TRUE	Detected	0.330595	1.08746	FALSE	Detected	Detected	0.0487777	0	FALSE	Not Detected	Detected	0.0981137	-0.553598	FALSE	Detected
246	Septation ring formation regulator EzrA OS=Staphylococcus aureus (strain USA300) GN=ezrA PE=3 SV=1	Q2FG20	ezrA	66 kDa	18	18	0	12.4	0	0	0	0	0.000137352	#DIV/0!		Not Detected	0.00160918	#DIV/0!		Detected	Not Detected	0.000137352	#DIV/0!		Not Detected	#DIV/0!	#DIV/0!		Not Detected	Not Detected	0.000137352	#DIV/0!		Not Detected	#DIV/0!	#DIV/0!		Not Detected	Not Detected	0.00160918	0	FALSE	Not Detected	Detected	1	0	FALSE	Detected
247	Transcription termination/antitermination protein NusA OS=Staphylococcus aureus (strain USA300) GN=nusA PE=3 SV=1	A0A0H2XEX6	nusA	44 kDa	19.2	11.4	0	6.2	0	0	0	0.4	4.40293e-08	#DIV/0!		Not Detected	0.091277	#DIV/0!		Detected	Not Detected	4.40293e-08	#DIV/0!		Not Detected	#DIV/0!	#DIV/0!		Not Detected	Not Detected	4.40293e-08	#DIV/0!		Not Detected	0.141113	#DIV/0!		Detected	Not Detected	0.091277	0	FALSE	Not Detected	Detected	0.0288154	-0.752072	FALSE	Detected
248	Secretory antigen SsaA OS=Staphylococcus aureus (strain USA300) GN=ssaA PE=4 SV=1	A0A0H2XEL7	ssaA	29 kDa	2	4.6	0	4.4	2.6	3.4	0.4	1.8	0.000226717	#DIV/0!		Not Detected	4.14884e-06	#DIV/0!		Detected	Not Detected	0.346594	-0.378512	FALSE	Detected	0.55879	0.387023	FALSE	Detected	Detected	0.00394977	2.32193	TRUE	Detected	0.0140048	2.16993	TRUE	Detected	Detected	4.14884e-06	0	FALSE	Not Detected	Detected	0.0563425	1.20163	FALSE	Detected
249	Signal recognition particle receptor FtsY OS=Staphylococcus aureus (strain USA300) GN=ftsY PE=3 SV=1	A0A0H2XJ83	ftsY	47 kDa	17	13	0	5.8	0	0	0	0.4	1.13632e-06	#DIV/0!		Not Detected	0.0573889	#DIV/0!		Detected	Not Detected	1.13632e-06	#DIV/0!		Not Detected	#DIV/0!	#DIV/0!		Not Detected	Not Detected	1.13632e-06	#DIV/0!		Not Detected	0.346594	#DIV/0!		Detected	Not Detected	0.0573889	0	FALSE	Not Detected	Detected	0.152502	-0.387023	FALSE	Detected
250	Glucose-6-phosphate 1-dehydrogenase OS=Staphylococcus aureus (strain USA300) GN=zwf PE=3 SV=1	A0A0H2XEQ2	zwf	57 kDa	19	15.4	0	8.2	0.4	0.2	0.2	1.6	0.000701239	#DIV/0!		Not Detected	0.00549395	#DIV/0!		Detected	Not Detected	0.000815406	5.56986	TRUE	Detected	0.544737	-1	FALSE	Detected	Detected	0.000757935	6.56986	TRUE	Detected	0.033855	3	TRUE	Detected	Detected	0.00549395	0	FALSE	Not Detected	Detected	0.510757	-0.303069	FALSE	Detected
251	ESAT-6-like protein OS=Staphylococcus aureus (strain USA300) GN=SAUSA300_0278 PE=3 SV=1	A0A0H2XI99	SAUSA300_0278	11 kDa	6.4	5.8	0.4	10.4	1.8	1.6	3.2	7.2	0.000244268	4	TRUE	Detected	0.000232936	4.70044	TRUE	Detected	Detected	0.00376459	1.83007	TRUE	Detected	0.846471	-0.169925	FALSE	Detected	Detected	0.0309957	1	FALSE	Detected	0.131794	1.16993	FALSE	Detected	Detected	0.000232936	-4.70044	FALSE	Detected	Detected	0.625769	-0.142019	FALSE	Detected
252	RNA polymerase sigma factor SigA OS=Staphylococcus aureus (strain USA300) GN=rpoD PE=3 SV=1	A0A0H2XKA5	rpoD	42 kDa	22.8	19.2	0	12	1.4	0	0.2	1.4	7.46978e-05	#DIV/0!		Not Detected	0.0011346	#DIV/0!		Detected	Not Detected	0.000123675	4.02554	TRUE	Detected	0.00807908	0	FALSE	Not Detected	Detected	8.07011e-05	6.83289	TRUE	Detected	0.264467	2.80735	FALSE	Detected	Detected	0.0011346	0	FALSE	Not Detected	Detected	0.549979	-0.247928	FALSE	Detected
253	50S ribosomal protein L6 OS=Staphylococcus aureus (strain USA300) GN=rplF PE=3 SV=1	Q2FEQ4	rplF	20 kDa	13.2	11.6	0	4	1	1	0	1.8	2.15e-05	#DIV/0!		Not Detected	0.0497356	#DIV/0!		Detected	Not Detected	5.98931e-05	3.72247	TRUE	Detected	1	0	FALSE	Detected	Detected	2.15e-05	#DIV/0!		Not Detected	0.0851351	#DIV/0!		Detected	Not Detected	0.0497356	0	FALSE	Not Detected	Detected	0.472316	-0.186413	FALSE	Detected
254	50S ribosomal protein L30 OS=Staphylococcus aureus (strain USA300) GN=rpmD PE=3 SV=1	Q2FEQ7	rpmD	7 kDa	11.6	9.4	0	5.2	2.4	2.4	0	4.8	1.15009e-05	#DIV/0!		Not Detected	0.0492056	#DIV/0!		Detected	Not Detected	0.00140865	2.27302	TRUE	Detected	1	0	FALSE	Detected	Detected	1.15009e-05	#DIV/0!		Not Detected	0.0419675	#DIV/0!		Detected	Not Detected	0.0492056	0	FALSE	Not Detected	Detected	0.274686	-0.303392	FALSE	Detected
255	Cell division protein ftsA OS=Staphylococcus aureus (strain USA300) GN=ftsA PE=3 SV=1	A0A0H2XHQ1	ftsA	53 kDa	19.6	20	0	12	0.2	0	0	0.2	1.83185e-06	#DIV/0!		Not Detected	0.000477614	#DIV/0!		Detected	Not Detected	2.10163e-06	6.61471	TRUE	Detected	0.346594	0	FALSE	Not Detected	Detected	1.83185e-06	#DIV/0!		Not Detected	0.346594	#DIV/0!		Detected	Not Detected	0.000477614	0	FALSE	Not Detected	Detected	0.8824	0.0291463	FALSE	Detected
257	Aldehyde-alcohol dehydrogenase OS=Staphylococcus aureus (strain USA300) GN=adhE PE=3 SV=1	A0A0H2XG10	adhE	95 kDa	11.4	9.2	0	3.2	0	0	0	0	0.00152306	#DIV/0!		Not Detected	0.0245085	#DIV/0!		Detected	Not Detected	0.00152306	#DIV/0!		Not Detected	#DIV/0!	#DIV/0!		Not Detected	Not Detected	0.00152306	#DIV/0!		Not Detected	#DIV/0!	#DIV/0!		Not Detected	Not Detected	0.0245085	0	FALSE	Not Detected	Detected	0.560151	-0.309328	FALSE	Detected
258	Uncharacterized protein SAUSA300_0736 OS=Staphylococcus aureus (strain USA300) GN=SAUSA300_0736 PE=3 SV=1	Q2FIN9	SAUSA300_0736	22 kDa	15	15.4	0	10.8	1.4	0.2	0	2.4	0.000104954	#DIV/0!		Not Detected	0.000323393	#DIV/0!		Detected	Not Detected	0.000268332	3.42146	TRUE	Detected	0.0943498	-2.80735	FALSE	Detected	Detected	0.000104954	#DIV/0!		Not Detected	0.000323393	#DIV/0!		Detected	Not Detected	0.000323393	0	FALSE	Not Detected	Detected	0.911503	0.0379679	FALSE	Detected
259	UPF0457 protein SAUSA300_2132 OS=Staphylococcus aureus (strain USA300) GN=SAUSA300_2132 PE=3 SV=1	Q2FEV9	SAUSA300_2132	10 kDa	12.2	11	0	7.8	2.8	3.6	0	4	7.50173e-06	#DIV/0!		Not Detected	2.42502e-07	#DIV/0!		Detected	Not Detected	0.000832224	2.12338	TRUE	Detected	0.666581	0.36257	FALSE	Detected	Detected	7.50173e-06	#DIV/0!		Not Detected	0.0409254	#DIV/0!		Detected	Not Detected	2.42502e-07	0	FALSE	Not Detected	Detected	0.529862	-0.149378	FALSE	Detected
260	Tryptophan--tRNA ligase OS=Staphylococcus aureus (strain USA300) GN=trpS PE=3 SV=1	A0A0H2XGX6	trpS	37 kDa	13.6	11.4	1.6	7.4	2	0.4	9.4	6.4	3.29774e-06	3.08746	TRUE	Detected	0.0058012	2.20945	TRUE	Detected	Detected	4.81153e-05	2.76553	TRUE	Detected	0.207305	-2.32193	FALSE	Detected	Detected	0.0500746	0.532874	FALSE	Detected	0.100948	-0.554589	FALSE	Detected	Detected	0.0058012	-2.20945	FALSE	Detected	Detected	0.151013	-0.254573	FALSE	Detected
261	Phenol-soluble modulin alpha 2 peptide OS=Staphylococcus aureus (strain USA300) GN=psmA2 PE=1 SV=1	P0C7Z2	psmA2	2 kDa	14.4	12.6	0	3	0	0	0	0	0.00386519	#DIV/0!		Not Detected	0.00145754	#DIV/0!		Detected	Not Detected	0.00386519	#DIV/0!		Not Detected	#DIV/0!	#DIV/0!		Not Detected	Not Detected	0.00386519	#DIV/0!		Not Detected	#DIV/0!	#DIV/0!		Not Detected	Not Detected	0.00145754	0	FALSE	Not Detected	Detected	0.706833	-0.192645	FALSE	Detected
262	Uncharacterized protein OS=Staphylococcus aureus (strain USA300) GN=SAUSA300_1909 PE=4 SV=1	A0A0H2XEY2	SAUSA300_1909	22 kDa	21	13	0	3.2	1.2	1	1.2	1.6	3.15852e-05	#DIV/0!		Not Detected	0.0506709	#DIV/0!		Detected	Not Detected	5.83024e-05	4.12928	TRUE	Detected	0.770713	-0.263034	FALSE	Detected	Detected	5.83024e-05	4.12928	TRUE	Detected	0.684391	0.415037	FALSE	Detected	Detected	0.0506709	0	FALSE	Not Detected	Detected	0.0766189	-0.691878	FALSE	Detected
263	Mannitol-1-phosphate 5-dehydrogenase OS=Staphylococcus aureus (strain USA300) GN=mtlD PE=3 SV=1	Q2FEX4	mtlD	41 kDa	18.2	8.4	0	4.2	0.4	0.2	2	3.2	0.000339983	#DIV/0!		Not Detected	0.0588654	#DIV/0!		Detected	Not Detected	0.000416853	5.50779	TRUE	Detected	0.666581	-1	FALSE	Detected	Detected	0.000974024	3.18587	TRUE	Detected	0.481284	0.678072	FALSE	Detected	Detected	0.0588654	0	FALSE	Not Detected	Detected	0.0205942	-1.11548	FALSE	Detected
264	Extracellular matrix-binding protein ebh OS=Staphylococcus aureus (strain USA300) GN=ebh PE=3 SV=1	Q2FH04	ebh	1123 kDa	1.2	0.2	0.2	0.6	0	0	0	0	0.00766973	2.58496	TRUE	Detected	0.397204	1.58496	FALSE	Detected	Detected	0.000323393	#DIV/0!		Not Detected	#DIV/0!	#DIV/0!		Not Detected	Not Detected	0.000323393	#DIV/0!		Not Detected	#DIV/0!	#DIV/0!		Not Detected	Not Detected	0.397204	-1.58496	FALSE	Detected	Detected	0.00766973	-2.58496	FALSE	Detected
265	Phosphopentomutase OS=Staphylococcus aureus (strain USA300) GN=deoB PE=3 SV=1	Q2FKC0	deoB	44 kDa	12.2	8.4	2.2	6.6	3	1.4	6.4	3.2	0.00149337	2.47131	TRUE	Detected	0.00588255	1.58496	TRUE	Detected	Detected	0.00239289	2.02385	TRUE	Detected	0.0285092	-1.09954	FALSE	Detected	Detected	0.0371775	0.930737	FALSE	Detected	0.0582434	-1	FALSE	Detected	Detected	0.00588255	-1.58496	FALSE	Detected	Detected	0.177363	-0.53842	FALSE	Detected
266	Uncharacterized protein SAUSA300_0871 OS=Staphylococcus aureus (strain USA300) GN=SAUSA300_0871 PE=3 SV=1	Q2FIA7	SAUSA300_0871	33 kDa	11.4	15.2	0	7.6	0.2	0	0	0.8	0.000146405	#DIV/0!		Not Detected	0.0483317	#DIV/0!		Detected	Not Detected	0.000173526	5.83289	TRUE	Detected	0.346594	0	FALSE	Not Detected	Detected	0.000146405	#DIV/0!		Not Detected	0.0649694	#DIV/0!		Detected	Not Detected	0.0483317	0	FALSE	Not Detected	Detected	0.140634	0.415037	FALSE	Detected
267	50S ribosomal protein L22 OS=Staphylococcus aureus (strain USA300) GN=rplV PE=3 SV=1	Q2FEP4	rplV	13 kDa	14.4	11	0	6.6	3.2	2.2	0.2	3.6	5.51627e-08	#DIV/0!		Not Detected	0.0126558	#DIV/0!		Detected	Not Detected	0.00010367	2.16993	TRUE	Detected	0.535011	-0.540568	FALSE	Detected	Detected	8.06728e-08	6.16993	TRUE	Detected	0.0510828	4.16993	TRUE	Detected	Detected	0.0126558	0	FALSE	Not Detected	Detected	0.0706003	-0.388565	FALSE	Detected
268	NH(3)-dependent NAD(+) synthetase OS=Staphylococcus aureus (strain USA300) GN=nadE PE=3 SV=1	Q2FFI3	nadE	31 kDa	11.8	4.4	0	1.4	0.2	0.4	0.6	0.8	4.11469e-05	#DIV/0!		Not Detected	0.264287	#DIV/0!		Detected	Not Detected	4.9733e-05	5.88264	TRUE	Detected	0.544737	1	FALSE	Detected	Detected	7.7293e-05	4.29768	TRUE	Detected	0.666581	0.415037	FALSE	Detected	Detected	0.264287	0	FALSE	Not Detected	Detected	0.0129107	-1.42321	FALSE	Detected
269	Serine protease SplC OS=Staphylococcus aureus (strain USA300) GN=splC PE=3 SV=1	Q2FFT1	splC	26 kDa	6.4	0	23	0	1.2	0	3.4	0	0.00559701	-1.84549	FALSE	Detected	0.000712134	0	FALSE	Not Detected	Detected	0.00110967	2.41504	TRUE	Detected	0.0399685	0	FALSE	Not Detected	Detected	0.100948	0.912537	FALSE	Detected	0.0334983	0	FALSE	Not Detected	Detected	0.000712134	#DIV/0!		Detected	Not Detected	0.000124366	0	FALSE	Not Detected
270	Uncharacterized protein SAUSA300_1902 OS=Staphylococcus aureus (strain USA300) GN=SAUSA300_1902 PE=3 SV=1	Q2FFH4	SAUSA300_1902	39 kDa	17.4	15.6	0	7.2	0.2	0	0.8	0.2	2.08546e-05	#DIV/0!		Not Detected	0.00361738	#DIV/0!		Detected	Not Detected	2.35699e-05	6.44294	TRUE	Detected	0.346594	0	FALSE	Not Detected	Detected	3.34707e-05	4.44294	TRUE	Detected	0.195016	-2	FALSE	Detected	Detected	0.00361738	0	FALSE	Not Detected	Detected	0.507113	-0.157541	FALSE	Detected
271	UPF0051 protein SAUSA300_0822 OS=Staphylococcus aureus (strain USA300) GN=SAUSA300_0822 PE=3 SV=1	Q2FIF6	SAUSA300_0822	53 kDa	17.8	13.6	0	3.2	0	0	0	0	0.000483765	#DIV/0!		Not Detected	0.0506709	#DIV/0!		Detected	Not Detected	0.000483765	#DIV/0!		Not Detected	#DIV/0!	#DIV/0!		Not Detected	Not Detected	0.000483765	#DIV/0!		Not Detected	#DIV/0!	#DIV/0!		Not Detected	Not Detected	0.0506709	0	FALSE	Not Detected	Detected	0.405708	-0.388271	FALSE	Detected
272	DNA polymerase III subunit beta OS=Staphylococcus aureus (strain USA300) GN=dnaN PE=4 SV=1	A0A0H2XHU3	dnaN	42 kDa	15.8	14.6	0	8.4	0.8	1	0	1.2	7.99137e-07	#DIV/0!		Not Detected	0.00038167	#DIV/0!		Detected	Not Detected	1.33378e-06	4.30378	TRUE	Detected	0.346594	0.321928	FALSE	Detected	Detected	7.99137e-07	#DIV/0!		Not Detected	0.0399685	#DIV/0!		Detected	Not Detected	0.00038167	0	FALSE	Not Detected	Detected	0.689723	-0.113956	FALSE	Detected
273	Leucine aminopeptidase 2, chloroplastic OS=Staphylococcus aureus (strain USA300) GN=ampA PE=4 SV=1	A0A0H2XDZ4	ampA	54 kDa	13.6	9.6	3	8.6	3.6	2.4	7	4.2	0.000270678	2.18057	TRUE	Detected	0.017926	1.51937	TRUE	Detected	Detected	0.000426861	1.91754	TRUE	Detected	0.066688	-0.584963	FALSE	Detected	Detected	0.0298108	0.95818	FALSE	Detected	0.196036	-0.736966	FALSE	Detected	Detected	0.017926	-1.51937	FALSE	Detected	Detected	0.102864	-0.5025	FALSE	Detected
274	Uncharacterized protein OS=Staphylococcus aureus (strain USA300) GN=SAUSA300_2327 PE=4 SV=1	A0A0H2XJH3	SAUSA300_2327	16 kDa	15.8	17.2	0	8	1.2	1	1.4	1.6	2.22621e-05	#DIV/0!		Not Detected	0.00316955	#DIV/0!		Detected	Not Detected	4.13244e-05	3.71882	TRUE	Detected	0.346594	-0.263034	FALSE	Detected	Detected	5.19193e-05	3.49643	TRUE	Detected	0.73281	0.192645	FALSE	Detected	Detected	0.00316955	0	FALSE	Not Detected	Detected	0.696457	0.122484	FALSE	Detected
275	Phosphonate ABC transporter, phosphonate-binding protein OS=Staphylococcus aureus (strain USA300) GN=SAUSA300_0145 PE=4 SV=1	A0A0H2XKE4	SAUSA300_0145	35 kDa	0.4	0.2	0.2	2.2	0	0	4.2	0	0.666581	1	FALSE	Detected	0.391726	3.45943	FALSE	Detected	Detected	0.346594	#DIV/0!		Not Detected	#DIV/0!	#DIV/0!		Not Detected	Not Detected	0.39406	-3.39232	FALSE	Detected	0.346594	0	FALSE	Not Detected	Detected	0.391726	-3.45943	FALSE	Detected	Detected	0.666581	-1	FALSE	Detected
276	Putative formate dehydrogenase SAUSA300_2258 OS=Staphylococcus aureus (strain USA300) GN=SAUSA300_2258 PE=3 SV=1	Q2FEI5	SAUSA300_2258	111 kDa	11.6	9.8	0	8.8	0	0	0	0.4	0.000867025	#DIV/0!		Not Detected	0.0046648	#DIV/0!		Detected	Not Detected	0.000867025	#DIV/0!		Not Detected	#DIV/0!	#DIV/0!		Not Detected	Not Detected	0.000867025	#DIV/0!		Not Detected	0.346594	#DIV/0!		Detected	Not Detected	0.0046648	0	FALSE	Not Detected	Detected	0.556397	-0.243271	FALSE	Detected
277	CTP synthase OS=Staphylococcus aureus (strain USA300) GN=pyrG PE=3 SV=1	Q2FF01	pyrG	60 kDa	15.2	11.2	0	9.2	0.6	0.2	1.4	1.4	8.90111e-06	#DIV/0!		Not Detected	0.00031831	#DIV/0!		Detected	Not Detected	1.31917e-05	4.66297	TRUE	Detected	0.241504	-1.58496	FALSE	Detected	Detected	2.67838e-05	3.44057	TRUE	Detected	1	0	FALSE	Detected	Detected	0.00031831	0	FALSE	Not Detected	Detected	0.149117	-0.440573	FALSE	Detected
278	Phosphoglucosamine mutase OS=Staphylococcus aureus (strain USA300) GN=glmM PE=3 SV=1	Q2FEX1	glmM	49 kDa	14.6	10.8	0	6.4	0.6	0.4	0	2.4	8.42515e-07	#DIV/0!		Not Detected	0.0637632	#DIV/0!		Detected	Not Detected	1.90726e-06	4.60486	TRUE	Detected	0.681057	-0.584963	FALSE	Detected	Detected	8.42515e-07	#DIV/0!		Not Detected	0.0995077	#DIV/0!		Detected	Not Detected	0.0637632	0	FALSE	Not Detected	Detected	0.104233	-0.434937	FALSE	Detected
279	Alanine--tRNA ligase OS=Staphylococcus aureus (strain USA300) GN=alaS PE=3 SV=1	Q2FGA8	alaS	99 kDa	18.2	17.8	0	10.2	0	0	0	1.2	0.000251669	#DIV/0!		Not Detected	0.00656179	#DIV/0!		Detected	Not Detected	0.000251669	#DIV/0!		Not Detected	#DIV/0!	#DIV/0!		Not Detected	Not Detected	0.000251669	#DIV/0!		Not Detected	0.172003	#DIV/0!		Detected	Not Detected	0.00656179	0	FALSE	Not Detected	Detected	0.921524	-0.0320612	FALSE	Detected
280	Signal transduction protein TRAP OS=Staphylococcus aureus (strain USA300) GN=traP PE=3 SV=1	Q2FFR1	traP	20 kDa	9	7.6	2.4	3.6	2	1.6	4	1	0.000904296	1.90689	TRUE	Detected	0.289672	0.584963	FALSE	Detected	Detected	0.000955098	2.16993	TRUE	Detected	0.607511	-0.321928	FALSE	Detected	Detected	0.0109091	1.16993	TRUE	Detected	0.0170717	-2	FALSE	Detected	Detected	0.289672	-0.584963	FALSE	Detected	Detected	0.662726	-0.243926	FALSE	Detected
281	Probable malate:quinone oxidoreductase OS=Staphylococcus aureus (strain USA300) GN=mqo PE=3 SV=1	A0A0H2XHG3	mqo	56 kDa	7	1.8	0	1	2	1.2	1.6	6	7.77697e-05	#DIV/0!		Not Detected	0.152502	#DIV/0!		Detected	Not Detected	0.00421913	1.80735	TRUE	Detected	0.433207	-0.736966	FALSE	Detected	Detected	0.0116938	2.12928	TRUE	Detected	0.188326	1.90689	FALSE	Detected	Detected	0.152502	0	FALSE	Not Detected	Detected	0.00202308	-1.95936	FALSE	Detected
282	Delta-aminolevulinic acid dehydratase OS=Staphylococcus aureus (strain USA300) GN=hemB PE=3 SV=1	A0A0H2XHM1	hemB	37 kDa	13.8	9.8	2.4	7.8	1.8	0.6	6.4	3.4	0.000136036	2.52356	TRUE	Detected	0.013175	1.70044	TRUE	Detected	Detected	9.2711e-05	2.9386	TRUE	Detected	0.0598379	-1.58496	FALSE	Detected	Detected	0.0129107	1.10852	TRUE	Detected	0.138285	-0.912537	FALSE	Detected	Detected	0.013175	-1.70044	FALSE	Detected	Detected	0.0985467	-0.493815	FALSE	Detected
283	Oligoendopeptidase F OS=Staphylococcus aureus (strain USA300) GN=pepF PE=4 SV=1	A0A0H2XIY5	pepF	69 kDa	13.4	13.2	0.2	8.2	1.8	0.8	5	3.8	0.00111545	6.06609	TRUE	Detected	0.000730036	5.35755	TRUE	Detected	Detected	0.00380698	2.89616	TRUE	Detected	0.449248	-1.16993	FALSE	Detected	Detected	0.0171714	1.42223	TRUE	Detected	0.346594	-0.395929	FALSE	Detected	Detected	0.000730036	-5.35755	FALSE	Detected	Detected	0.955743	-0.0216951	FALSE	Detected
284	Iron-regulated surface determinant protein B OS=Staphylococcus aureus (strain USA300) GN=isdB PE=3 SV=1	Q2FHV2	isdB	72 kDa	0.2	0	0	0	0	0	0	0	0.346594	#DIV/0!		Not Detected	#DIV/0!	#DIV/0!		Not Detected	Not Detected	0.346594	#DIV/0!		Not Detected	#DIV/0!	#DIV/0!		Not Detected	Not Detected	0.346594	#DIV/0!		Not Detected	#DIV/0!	#DIV/0!		Not Detected	Not Detected	#DIV/0!	#DIV/0!		Not Detected	Not Detected	0.346594	0	FALSE	Not Detected
285	30S ribosomal protein S5 OS=Staphylococcus aureus (strain USA300) GN=rpsE PE=3 SV=1	Q2FEQ6	rpsE	18 kDa	10	12.6	0	7.2	2.8	2	0.4	3	7.23994e-05	#DIV/0!		Not Detected	0.000195023	#DIV/0!		Detected	Not Detected	0.00716599	1.8365	TRUE	Detected	0.641834	-0.485427	FALSE	Detected	Detected	0.000130044	4.64386	TRUE	Detected	0.129017	2.90689	FALSE	Detected	Detected	0.000195023	0	FALSE	Not Detected	Detected	0.107642	0.333424	FALSE	Detected
286	Uracil phosphoribosyltransferase OS=Staphylococcus aureus (strain USA300) GN=upp PE=3 SV=1	Q2FF16	upp	23 kDa	11.4	10	0	7.8	1.4	1.8	0.8	1.6	3.84359e-05	#DIV/0!		Not Detected	0.0032282	#DIV/0!		Detected	Not Detected	0.000175634	3.02554	TRUE	Detected	0.645376	0.36257	FALSE	Detected	Detected	0.000113834	3.83289	TRUE	Detected	0.42357	1	FALSE	Detected	Detected	0.0032282	0	FALSE	Not Detected	Detected	0.628806	-0.189034	FALSE	Detected
287	Histidine ammonia-lyase OS=Staphylococcus aureus (strain USA300) GN=hutH PE=3 SV=1	Q2FKP8	hutH	56 kDa	14	7.2	0.4	2.4	0.4	0	3	1.6	0.000527965	5.12928	TRUE	Detected	0.0705487	2.58496	FALSE	Detected	Detected	0.000527965	5.12928	TRUE	Detected	0.141113	0	FALSE	Not Detected	Detected	0.00400465	2.22239	TRUE	Detected	0.368694	-0.906891	FALSE	Detected	Detected	0.0705487	-2.58496	FALSE	Detected	Detected	0.0727525	-0.959358	FALSE	Detected
288	N5-carboxyaminoimidazole ribonucleotide mutase OS=Staphylococcus aureus (strain USA300) GN=purE PE=3 SV=1	A0A0H2XKD0	purE	15 kDa	9.8	7.6	0.2	4.8	3.4	2.6	5.6	4.2	1.06713e-05	5.61471	TRUE	Detected	0.00872242	4.58496	TRUE	Detected	Detected	0.00291568	1.52725	TRUE	Detected	0.579584	-0.387023	FALSE	Detected	Detected	0.0389329	0.807355	FALSE	Detected	0.456387	-0.415037	FALSE	Detected	Detected	0.00872242	-4.58496	FALSE	Detected	Detected	0.149145	-0.366782	FALSE	Detected
289	UPF0173 metal-dependent hydrolase SAUSA300_1653 OS=Staphylococcus aureus (strain USA300) GN=SAUSA300_1653 PE=3 SV=1	Q2FG31	SAUSA300_1653	25 kDa	8.2	6	3.4	4.8	1	1.4	2.6	1.6	0.0147016	1.27009	TRUE	Detected	0.156156	0.4975	FALSE	Detected	Detected	0.00195588	3.03562	TRUE	Detected	0.523742	0.485427	FALSE	Detected	Detected	0.012986	1.65711	TRUE	Detected	0.391726	-0.70044	FALSE	Detected	Detected	0.156156	-0.4975	FALSE	Detected	Detected	0.364659	-0.450661	FALSE	Detected
290	Fructose-1,6-bisphosphatase class 3 OS=Staphylococcus aureus (strain USA300) GN=fbp PE=3 SV=1	Q2FDY9	fbp	76 kDa	13	11.2	0	5.4	0	0	3	1.6	0.000107144	#DIV/0!		Not Detected	0.00971334	#DIV/0!		Detected	Not Detected	0.000107144	#DIV/0!		Not Detected	#DIV/0!	#DIV/0!		Not Detected	Not Detected	0.00151375	2.11548	TRUE	Detected	0.294849	-0.906891	FALSE	Detected	Detected	0.00971334	0	FALSE	Not Detected	Detected	0.555045	-0.215013	FALSE	Detected
291	Uncharacterized protein OS=Staphylococcus aureus (strain USA300) GN=SAUSA300_1856 PE=4 SV=1	A0A0H2XHR8	SAUSA300_1856	19 kDa	10.2	7.8	0	6.2	0.8	1	0	1.6	2.34844e-06	#DIV/0!		Not Detected	0.003242	#DIV/0!		Detected	Not Detected	8.35978e-06	3.67243	TRUE	Detected	0.740439	0.321928	FALSE	Detected	Detected	2.34844e-06	#DIV/0!		Not Detected	0.0649694	#DIV/0!		Detected	Not Detected	0.003242	0	FALSE	Not Detected	Detected	0.221708	-0.387023	FALSE	Detected
292	Oxidoreductase, aldo/keto reductase family OS=Staphylococcus aureus (strain USA300) GN=SAUSA300_1450 PE=4 SV=1	A0A0H2XIY8	SAUSA300_1450	34 kDa	1	0.6	0	0	0.2	0.2	0.2	0.2	#DIV/0!	#DIV/0!		Not Detected	#DIV/0!	#DIV/0!		Not Detected	Not Detected	0.00394977	2.32193	TRUE	Detected	1	0	FALSE	Detected	Detected	0.00394977	2.32193	TRUE	Detected	1	0	FALSE	Detected	Detected	#DIV/0!	#DIV/0!		Not Detected	Not Detected	0.141113	-0.736966	FALSE	Detected
293	Glutamyl-tRNA(Gln) amidotransferase subunit A OS=Staphylococcus aureus (strain USA300) GN=gatA PE=3 SV=1	Q2FFJ5	gatA	53 kDa	11	10	0	1.8	0	0	0	0.2	0.000444735	#DIV/0!		Not Detected	0.014958	#DIV/0!		Detected	Not Detected	0.000444735	#DIV/0!		Not Detected	#DIV/0!	#DIV/0!		Not Detected	Not Detected	0.000444735	#DIV/0!		Not Detected	0.346594	#DIV/0!		Detected	Not Detected	0.014958	0	FALSE	Not Detected	Detected	0.702964	-0.137504	FALSE	Detected
294	Formimidoylglutamase OS=Staphylococcus aureus (strain USA300) GN=hutG PE=3 SV=1	Q2FEG2	hutG	35 kDa	16	11.2	1.2	6.2	1	0	5	2.4	8.60426e-05	3.73697	TRUE	Detected	0.000475114	2.36923	TRUE	Detected	Detected	8.23423e-05	4	TRUE	Detected	0.0557665	0	FALSE	Not Detected	Detected	0.00139407	1.67807	TRUE	Detected	0.114848	-1.05889	FALSE	Detected	Detected	0.000475114	-2.36923	FALSE	Detected	Detected	0.0973614	-0.514573	FALSE	Detected
295	Oxidoreductase, short chain dehydrogenase/reductase family OS=Staphylococcus aureus (strain USA300) GN=SAUSA300_2275 PE=4 SV=1	A0A0H2XK08	SAUSA300_2275	32 kDa	9.4	8.4	0	6	0.4	0.2	0	0	2.74945e-07	#DIV/0!		Not Detected	6.16082e-08	#DIV/0!		Detected	Not Detected	6.99371e-07	4.55459	TRUE	Detected	0.544737	-1	FALSE	Detected	Detected	2.74945e-07	#DIV/0!		Not Detected	#DIV/0!	#DIV/0!		Not Detected	Not Detected	6.16082e-08	0	FALSE	Not Detected	Detected	0.301561	-0.162271	FALSE	Detected
296	Iron compound ABC transporter, iron compound-binding protein OS=Staphylococcus aureus (strain USA300) GN=SAUSA300_2136 PE=4 SV=1	A0A0H2XEB0	SAUSA300_2136	37 kDa	15.6	11.8	0	7.6	1.8	0.2	6.8	0.6	4.60902e-05	#DIV/0!		Not Detected	0.000732648	#DIV/0!		Detected	Not Detected	0.000159984	3.11548	TRUE	Detected	0.0497356	-3.16993	FALSE	Detected	Detected	0.00833791	1.19794	TRUE	Detected	0.00491169	-3.5025	FALSE	Detected	Detected	0.000732648	0	FALSE	Not Detected	Detected	0.19446	-0.402759	FALSE	Detected
297	Nucleoside diphosphate kinase OS=Staphylococcus aureus (strain USA300) GN=ndk PE=3 SV=2	Q2FGX3	ndk	17 kDa	9	7.4	4.4	2.4	2.2	1.2	4.4	3.4	0.0172195	1.03242	TRUE	Detected	0.216339	-0.874469	FALSE	Detected	Detected	0.00305815	2.03242	TRUE	Detected	0.449248	-0.874469	FALSE	Detected	Detected	0.0656999	1.03242	FALSE	Detected	0.676065	-0.371969	FALSE	Detected	Detected	0.216339	0.874469	FALSE	Detected	Detected	0.318257	-0.2824	FALSE	Detected
298	Probable thiol peroxidase OS=Staphylococcus aureus (strain USA300) GN=tpx PE=3 SV=1	A0A0H2XHL5	tpx	18 kDa	11.6	10.8	0	5.2	1.2	2.2	1.8	3.4	1.38801e-07	#DIV/0!		Not Detected	0.00838838	#DIV/0!		Detected	Not Detected	6.32879e-06	3.27302	TRUE	Detected	0.40254	0.874469	FALSE	Detected	Detected	2.59593e-05	2.68806	TRUE	Detected	0.374945	0.917538	FALSE	Detected	Detected	0.00838838	0	FALSE	Not Detected	Detected	0.577635	-0.103093	FALSE	Detected
299	Dihydroorotase OS=Staphylococcus aureus (strain USA300) GN=pyrC PE=3 SV=1	A0A0H2XIA8	pyrC	46 kDa	10.8	8.2	1.8	5.8	1.4	0.6	6.8	3.6	1.72038e-05	2.58496	TRUE	Detected	0.00619859	1.68806	TRUE	Detected	Detected	2.62739e-05	2.94753	TRUE	Detected	0.195016	-1.22239	FALSE	Detected	Detected	0.0461723	0.667425	FALSE	Detected	0.0630404	-0.917538	FALSE	Detected	Detected	0.00619859	-1.68806	FALSE	Detected	Detected	0.157527	-0.397335	FALSE	Detected
300	Ornithine carbamoyltransferase OS=Staphylococcus aureus (strain USA300) GN=arcB PE=3 SV=1	A0A0H2XIR5	arcB	38 kDa	3.4	3.2	0.6	2.2	0.4	1.2	2.8	1.2	0.0467026	2.5025	TRUE	Detected	0.182257	1.87447	FALSE	Detected	Detected	0.0264087	3.08746	TRUE	Detected	0.366978	1.58496	FALSE	Detected	Detected	0.782116	0.280108	FALSE	Detected	0.48516	-1.22239	FALSE	Detected	Detected	0.182257	-1.87447	FALSE	Detected	Detected	0.913734	-0.0874628	FALSE	Detected
301	Phosphoribosylformylglycinamidine cyclo-ligase OS=Staphylococcus aureus (strain USA300) GN=purM PE=3 SV=1	Q2FI07	purM	37 kDa	9.8	9.4	0	6.4	2.8	0.2	0.4	2.8	9.55363e-07	#DIV/0!		Not Detected	0.000344962	#DIV/0!		Detected	Not Detected	0.000199571	1.80735	TRUE	Detected	0.0135378	-3.80735	FALSE	Detected	Detected	1.96815e-06	4.61471	TRUE	Detected	0.000672364	2.80735	TRUE	Detected	Detected	0.000344962	0	FALSE	Not Detected	Detected	0.684391	-0.060121	FALSE	Detected
302	HPr kinase/phosphorylase OS=Staphylococcus aureus (strain USA300) GN=hprK PE=3 SV=1	Q2FIN3	hprK	34 kDa	16.4	12.8	0	7.4	1	0	3.8	2	1.73193e-05	#DIV/0!		Not Detected	0.00236232	#DIV/0!		Detected	Not Detected	3.40882e-05	4.03562	TRUE	Detected	0.0557665	0	FALSE	Not Detected	Detected	0.000522683	2.10962	TRUE	Detected	0.273139	-0.925999	FALSE	Detected	Detected	0.00236232	0	FALSE	Not Detected	Detected	0.179842	-0.357552	FALSE	Detected
303	Putative lipoprotein OS=Staphylococcus aureus (strain USA300) GN=SAUSA300_0079 PE=4 SV=1	A0A0H2XFS1	SAUSA300_0079	20 kDa	12.8	8.8	0.4	4.4	1.6	1.2	2.2	1	0.000783333	5	TRUE	Detected	0.0180082	3.45943	TRUE	Detected	Detected	0.00139836	3	TRUE	Detected	0.486042	-0.415037	FALSE	Detected	Detected	0.00225936	2.54057	TRUE	Detected	0.108045	-1.1375	FALSE	Detected	Detected	0.0180082	-3.45943	FALSE	Detected	Detected	0.251657	-0.540568	FALSE	Detected
304	Aspartate carbamoyltransferase OS=Staphylococcus aureus (strain USA300) GN=pyrB PE=3 SV=1	Q2FHN8	pyrB	33 kDa	12.2	8.8	0	4.6	2	1.8	2.8	2	0.000156611	#DIV/0!		Not Detected	0.000274896	#DIV/0!		Detected	Not Detected	0.000521574	2.60881	TRUE	Detected	0.346594	-0.152003	FALSE	Detected	Detected	0.00246127	2.12338	TRUE	Detected	0.509059	-0.485427	FALSE	Detected	Detected	0.000274896	0	FALSE	Not Detected	Detected	0.198464	-0.471306	FALSE	Detected
305	30S ribosomal protein S6 OS=Staphylococcus aureus (strain USA300) GN=rpsF PE=3 SV=1	Q2FJP8	rpsF	12 kDa	13.4	10	0	5.6	2.2	2	0.2	3.6	0.000189633	#DIV/0!		Not Detected	0.0190807	#DIV/0!		Detected	Not Detected	0.00147747	2.60666	TRUE	Detected	0.892099	-0.137504	FALSE	Detected	Detected	0.000216955	6.06609	TRUE	Detected	0.0895726	4.16993	FALSE	Detected	Detected	0.0190807	0	FALSE	Not Detected	Detected	0.27869	-0.422233	FALSE	Detected
306	UPF0342 protein SAUSA300_1795 OS=Staphylococcus aureus (strain USA300) GN=SAUSA300_1795 PE=3 SV=1	Q2FFQ0	SAUSA300_1795	13 kDa	10.8	9.2	0	6.8	2.4	1.6	1.6	4.4	3.69481e-05	#DIV/0!		Not Detected	0.0102005	#DIV/0!		Detected	Not Detected	0.000812964	2.16993	TRUE	Detected	0.505958	-0.584963	FALSE	Detected	Detected	0.000346388	2.75489	TRUE	Detected	0.0843341	1.45943	FALSE	Detected	Detected	0.0102005	0	FALSE	Not Detected	Detected	0.627877	-0.231326	FALSE	Detected
307	Aspartate--tRNA ligase OS=Staphylococcus aureus (strain USA300) GN=aspS PE=3 SV=1	Q2FG97	aspS	67 kDa	16	13.8	0	7.2	0	0	0	0	0.000724927	#DIV/0!		Not Detected	0.00763538	#DIV/0!		Detected	Not Detected	0.000724927	#DIV/0!		Not Detected	#DIV/0!	#DIV/0!		Not Detected	Not Detected	0.000724927	#DIV/0!		Not Detected	#DIV/0!	#DIV/0!		Not Detected	Not Detected	0.00763538	0	FALSE	Not Detected	Detected	0.680045	-0.213404	FALSE	Detected
308	TelA-like protein SAUSA300_1299 OS=Staphylococcus aureus (strain USA300) GN=SAUSA300_1299 PE=3 SV=1	Q2FH32	SAUSA300_1299	43 kDa	20	16.8	0	6.8	0	0	0	0	3.66891e-06	#DIV/0!		Not Detected	0.0235556	#DIV/0!		Detected	Not Detected	3.66891e-06	#DIV/0!		Not Detected	#DIV/0!	#DIV/0!		Not Detected	Not Detected	3.66891e-06	#DIV/0!		Not Detected	#DIV/0!	#DIV/0!		Not Detected	Not Detected	0.0235556	0	FALSE	Not Detected	Detected	0.46304	-0.251539	FALSE	Detected
309	Thioredoxin OS=Staphylococcus aureus (strain USA300) GN=trxA PE=3 SV=1	Q2FHT6	trxA	11 kDa	9.8	9.2	3.6	7.8	2.4	1.2	2.6	2	0.00233604	1.44478	TRUE	Detected	0.119325	1.11548	FALSE	Detected	Detected	0.00079038	2.02975	TRUE	Detected	0.451614	-1	FALSE	Detected	Detected	0.00164986	1.91427	TRUE	Detected	0.73192	-0.378512	FALSE	Detected	Detected	0.119325	-1.11548	FALSE	Detected	Detected	0.796812	-0.0911479	FALSE	Detected
310	Amidohydrolase family protein OS=Staphylococcus aureus (strain USA300) GN=SAUSA300_2517 PE=4 SV=1	A0A0H2XGH4	SAUSA300_2517	38 kDa	15.4	11.6	0	5.8	0.6	0	3	1	9.13994e-05	#DIV/0!		Not Detected	0.00229604	#DIV/0!		Detected	Not Detected	0.000136113	4.68182	TRUE	Detected	0.172003	0	FALSE	Not Detected	Detected	0.00090452	2.3599	TRUE	Detected	0.141113	-1.58496	FALSE	Detected	Detected	0.00229604	0	FALSE	Not Detected	Detected	0.238988	-0.408806	FALSE	Detected
311	Uncharacterized protein OS=Staphylococcus aureus (strain USA300) GN=SAUSA300_2513 PE=4 SV=1	A0A0H2XFM0	SAUSA300_2513	31 kDa	1.2	0.4	0	0	0	0.2	0.2	0.2	0.0399685	#DIV/0!		Not Detected	#DIV/0!	#DIV/0!		Not Detected	Not Detected	0.0399685	#DIV/0!		Not Detected	0.346594	#DIV/0!		Detected	Not Detected	0.095452	2.58496	FALSE	Detected	1	0	FALSE	Detected	Detected	#DIV/0!	#DIV/0!		Not Detected	Not Detected	0.182257	-1.58496	FALSE	Detected
312	3-hydroxyacyl-[acyl-carrier-protein] dehydratase FabZ OS=Staphylococcus aureus (strain USA300) GN=fabZ PE=3 SV=1	Q2FF28	fabZ	16 kDa	8	3.8	1.6	3.2	2	1.2	2.2	2	0.000124366	2.32193	TRUE	Detected	0.165636	1	FALSE	Detected	Detected	0.000443638	2	TRUE	Detected	0.308008	-0.736966	FALSE	Detected	Detected	0.000813862	1.8625	TRUE	Detected	0.832723	-0.137504	FALSE	Detected	Detected	0.165636	-1	FALSE	Detected	Detected	0.0275489	-1.074	FALSE	Detected
313	Putative transcriptional regulator OS=Staphylococcus aureus (strain USA300) GN=SAUSA300_2259 PE=4 SV=1	A0A0H2XHQ0	SAUSA300_2259	34 kDa	8	8.6	0	2.8	0	0	0	0	0.00423056	#DIV/0!		Not Detected	0.0252289	#DIV/0!		Detected	Not Detected	0.00423056	#DIV/0!		Not Detected	#DIV/0!	#DIV/0!		Not Detected	Not Detected	0.00423056	#DIV/0!		Not Detected	#DIV/0!	#DIV/0!		Not Detected	Not Detected	0.0252289	0	FALSE	Not Detected	Detected	0.838886	0.104337	FALSE	Detected
314	Cell division protein FtsZ OS=Staphylococcus aureus (strain USA300) GN=ftsZ PE=3 SV=1	A0A0H2XK58	ftsZ	41 kDa	10	11	0	5.8	3.4	1	0	5.2	0.000124446	#DIV/0!		Not Detected	0.00270278	#DIV/0!		Detected	Not Detected	0.00452763	1.55639	TRUE	Detected	0.0399685	-1.76553	FALSE	Detected	Detected	0.000124446	#DIV/0!		Not Detected	0.000104411	#DIV/0!		Detected	Not Detected	0.00270278	0	FALSE	Not Detected	Detected	0.711352	0.137504	FALSE	Detected
315	DNA gyrase subunit B OS=Staphylococcus aureus (strain USA300) GN=gyrB PE=3 SV=3	Q2FKQ1	gyrB	73 kDa	15.2	14	0	4.8	0.6	0	0	0.6	0.000106488	#DIV/0!		Not Detected	0.00659974	#DIV/0!		Detected	Not Detected	0.00018239	4.66297	TRUE	Detected	0.346594	0	FALSE	Not Detected	Detected	0.000106488	#DIV/0!		Not Detected	0.172003	#DIV/0!		Detected	Not Detected	0.00659974	0	FALSE	Not Detected	Detected	0.714751	-0.118644	FALSE	Detected
316	50S ribosomal protein L18 OS=Staphylococcus aureus (strain USA300) GN=rplR PE=3 SV=1	Q2FEQ5	rplR	13 kDa	9.4	10.2	0	5.2	1.2	2.2	0	1.8	0.000178607	#DIV/0!		Not Detected	0.000674925	#DIV/0!		Detected	Not Detected	0.000640707	2.96963	TRUE	Detected	0.143415	0.874469	FALSE	Detected	Detected	0.000178607	#DIV/0!		Not Detected	0.0851351	#DIV/0!		Detected	Not Detected	0.000674925	0	FALSE	Not Detected	Detected	0.712847	0.117836	FALSE	Detected
317	50S ribosomal protein L1 OS=Staphylococcus aureus (strain USA300) GN=rplA PE=3 SV=1	Q2FJA2	rplA	25 kDa	14	13	0	8.8	1.8	1.4	0.6	1.4	0.000211353	#DIV/0!		Not Detected	0.00218715	#DIV/0!		Detected	Not Detected	0.000792193	2.95936	TRUE	Detected	0.645376	-0.36257	FALSE	Detected	Detected	0.000296464	4.54432	TRUE	Detected	0.0497356	1.22239	TRUE	Detected	Detected	0.00218715	0	FALSE	Not Detected	Detected	0.77559	-0.106915	FALSE	Detected
318	Putative lipoprotein OS=Staphylococcus aureus (strain USA300) GN=SAUSA300_0992 PE=4 SV=1	A0A0H2XIX8	SAUSA300_0992	24 kDa	8.4	9.8	0	3.8	0.4	0.4	0	1	0.00358435	#DIV/0!		Not Detected	0.0643276	#DIV/0!		Detected	Not Detected	0.00488444	4.39232	TRUE	Detected	1	0	FALSE	Detected	Detected	0.00358435	#DIV/0!		Not Detected	0.346594	#DIV/0!		Detected	Not Detected	0.0643276	0	FALSE	Not Detected	Detected	0.725353	0.222392	FALSE	Detected
319	Molybdopterin biosynthesis protein A OS=Staphylococcus aureus (strain USA300) GN=moeA PE=4 SV=1	A0A0H2XF86	moeA	45 kDa	13.8	13	0	7	0.4	0	0.6	0.6	5.29645e-05	#DIV/0!		Not Detected	0.0102751	#DIV/0!		Detected	Not Detected	7.79332e-05	5.10852	TRUE	Detected	0.346594	0	FALSE	Not Detected	Detected	7.77416e-05	4.52356	TRUE	Detected	1	0	FALSE	Detected	Detected	0.0102751	0	FALSE	Not Detected	Detected	0.810685	-0.0861566	FALSE	Detected
320	Uncharacterized N-acetyltransferase SAUSA300_1070 OS=Staphylococcus aureus (strain USA300) GN=SAUSA300_1070 PE=3 SV=1	A0A0H2XHJ3	SAUSA300_1070	17 kDa	13.8	9.6	0	4	1.6	1.4	1.2	2.4	0.00124488	#DIV/0!		Not Detected	0.0246648	#DIV/0!		Detected	Not Detected	0.00295829	3.10852	TRUE	Detected	0.805902	-0.192645	FALSE	Detected	Detected	0.00235256	3.52356	TRUE	Detected	0.189404	1	FALSE	Detected	Detected	0.0246648	0	FALSE	Not Detected	Detected	0.346077	-0.523562	FALSE	Detected
321	2-C-methyl-D-erythritol 4-phosphate cytidylyltransferase OS=Staphylococcus aureus (strain USA300) GN=ispD PE=3 SV=1	Q2FK15	ispD	27 kDa	13.6	12.4	0	8.4	0	0.2	0	0.4	1.99245e-06	#DIV/0!		Not Detected	7.03816e-05	#DIV/0!		Detected	Not Detected	1.99245e-06	#DIV/0!		Not Detected	0.346594	#DIV/0!		Detected	Not Detected	1.99245e-06	#DIV/0!		Not Detected	0.141113	#DIV/0!		Detected	Not Detected	7.03816e-05	0	FALSE	Not Detected	Detected	0.595802	-0.133267	FALSE	Detected
322	6,7-dimethyl-8-ribityllumazine synthase OS=Staphylococcus aureus (strain USA300) GN=ribH PE=3 SV=1	Q2FFX3	ribH	16 kDa	11.4	9.2	0	3.8	1.8	1.8	2.4	1.4	2.71178e-06	#DIV/0!		Not Detected	0.041029	#DIV/0!		Detected	Not Detected	3.94521e-05	2.66297	TRUE	Detected	1	0	FALSE	Detected	Detected	8.38906e-05	2.24793	TRUE	Detected	0.272456	-0.777608	FALSE	Detected	Detected	0.041029	0	FALSE	Not Detected	Detected	0.399057	-0.309328	FALSE	Detected
323	3-methyl-2-oxobutanoate hydroxymethyltransferase OS=Staphylococcus aureus (strain USA300) GN=panB PE=3 SV=2	Q2FDR0	panB	29 kDa	11.4	9.2	0	5.8	2.4	1.6	5.2	3.6	9.9509e-05	#DIV/0!		Not Detected	0.00129911	#DIV/0!		Detected	Not Detected	0.000603637	2.24793	TRUE	Detected	0.195016	-0.584963	FALSE	Detected	Detected	0.00599751	1.13245	TRUE	Detected	0.0921944	-0.530515	FALSE	Detected	Detected	0.00129911	0	FALSE	Not Detected	Detected	0.459059	-0.309328	FALSE	Detected
324	UvrABC system protein A OS=Staphylococcus aureus (strain USA300) GN=uvrA PE=3 SV=1	A0A0H2XF85	uvrA	105 kDa	11	10.8	0	4.6	0	0	0	0	0.0152413	#DIV/0!		Not Detected	0.032228	#DIV/0!		Detected	Not Detected	0.0152413	#DIV/0!		Not Detected	#DIV/0!	#DIV/0!		Not Detected	Not Detected	0.0152413	#DIV/0!		Not Detected	#DIV/0!	#DIV/0!		Not Detected	Not Detected	0.032228	0	FALSE	Not Detected	Detected	0.968593	-0.0264722	FALSE	Detected
325	Probable acetyl-CoA acyltransferase OS=Staphylococcus aureus (strain USA300) GN=SAUSA300_0355 PE=3 SV=1	Q2FJQ9	SAUSA300_0355	42 kDa	12.4	6.6	0	3.2	0	0	3.2	0.2	0.000402021	#DIV/0!		Not Detected	0.108575	#DIV/0!		Detected	Not Detected	0.000402021	#DIV/0!		Not Detected	#DIV/0!	#DIV/0!		Not Detected	Not Detected	0.0077542	1.9542	TRUE	Detected	0.0821793	-4	FALSE	Detected	Detected	0.108575	0	FALSE	Not Detected	Detected	0.162588	-0.909802	FALSE	Detected
326	Alanine racemase OS=Staphylococcus aureus (strain USA300) GN=alr PE=3 SV=1	Q2FF55	alr	43 kDa	6.4	4	0	2.4	0	0	1.8	0.2	0.00211361	#DIV/0!		Not Detected	0.141113	#DIV/0!		Detected	Not Detected	0.00211361	#DIV/0!		Not Detected	#DIV/0!	#DIV/0!		Not Detected	Not Detected	0.0482143	1.83007	TRUE	Detected	0.276846	-3.16993	FALSE	Detected	Detected	0.141113	0	FALSE	Not Detected	Detected	0.330218	-0.678072	FALSE	Detected
327	30S ribosomal protein S10 OS=Staphylococcus aureus (strain USA300) GN=rpsJ PE=3 SV=1	Q2FEN8	rpsJ	12 kDa	9.2	7.2	0	4.6	1.6	1	0	2.2	0.00143193	#DIV/0!		Not Detected	0.000274896	#DIV/0!		Detected	Not Detected	0.00523666	2.52356	TRUE	Detected	0.481284	-0.678072	FALSE	Detected	Detected	0.00143193	#DIV/0!		Not Detected	0.0105932	#DIV/0!		Detected	Not Detected	0.000274896	0	FALSE	Not Detected	Detected	0.400777	-0.353637	FALSE	Detected
328	HTH-type transcriptional regulator SarR OS=Staphylococcus aureus (strain USA300) GN=sarR PE=3 SV=3	Q2FEJ8	sarR	14 kDa	8.8	8.8	0	4.8	2	1.6	2.2	1.4	7.16209e-06	#DIV/0!		Not Detected	0.00322414	#DIV/0!		Detected	Not Detected	7.47949e-05	2.1375	TRUE	Detected	0.346594	-0.321928	FALSE	Detected	Detected	0.000108711	2	TRUE	Detected	0.111434	-0.652077	FALSE	Detected	Detected	0.00322414	0	FALSE	Not Detected	Detected	1	0	FALSE	Detected
329	Fibronectin-binding protein A OS=Staphylococcus aureus (strain USA300) GN=fnbA PE=3 SV=1	Q2FE03	fnbA	112 kDa	2.8	0	0	0	5.4	0.4	0	0	7.03816e-05	#DIV/0!		Not Detected	#DIV/0!	#DIV/0!		Not Detected	Not Detected	0.103286	-0.947533	FALSE	Detected	0.00689728	-3.75489	FALSE	Detected	Detected	7.03816e-05	#DIV/0!		Not Detected	#DIV/0!	#DIV/0!		Not Detected	Not Detected	#DIV/0!	#DIV/0!		Not Detected	Not Detected	7.03816e-05	0	FALSE	Not Detected
330	D-alanine--poly(phosphoribitol) ligase subunit 1 OS=Staphylococcus aureus (strain USA300) GN=dltA PE=3 SV=1	Q2FIE3	dltA	55 kDa	13.6	6.6	0	3	0.4	0.4	0.2	1.4	0.000349785	#DIV/0!		Not Detected	0.0777446	#DIV/0!		Detected	Not Detected	0.000442542	5.08746	TRUE	Detected	1	0	FALSE	Detected	Detected	0.000395776	6.08746	TRUE	Detected	0.216547	2.80735	FALSE	Detected	Detected	0.0777446	0	FALSE	Not Detected	Detected	0.0490776	-1.04307	FALSE	Detected
331	Uncharacterized protein OS=Staphylococcus aureus (strain USA300) GN=SAUSA300_0383 PE=4 SV=1	A0A0H2XIC4	SAUSA300_0383	36 kDa	12.4	7.4	0	5	0.4	0.2	0	1.8	0.00052983	#DIV/0!		Not Detected	0.0121025	#DIV/0!		Detected	Not Detected	0.000681043	4.9542	TRUE	Detected	0.544737	-1	FALSE	Detected	Detected	0.00052983	#DIV/0!		Not Detected	0.0545673	#DIV/0!		Detected	Not Detected	0.0121025	0	FALSE	Not Detected	Detected	0.136383	-0.744743	FALSE	Detected
332	N-acetylglucosamine-6-phosphate deacetylase OS=Staphylococcus aureus (strain USA300) GN=nagA PE=3 SV=1	A0A0H2XGG9	nagA	43 kDa	9.8	4.4	0	3.2	0.6	0.4	3.6	0.8	0.000312263	#DIV/0!		Not Detected	0.108575	#DIV/0!		Detected	Not Detected	0.000575065	4.02975	TRUE	Detected	0.681057	-0.584963	FALSE	Detected	Detected	0.0363536	1.44478	TRUE	Detected	0.204089	-2.16993	FALSE	Detected	Detected	0.108575	0	FALSE	Not Detected	Detected	0.111226	-1.15528	FALSE	Detected
333	Peptide deformylase OS=Staphylococcus aureus (strain USA300) GN=def PE=3 SV=1	A0A0H2XIK0	def	21 kDa	10.2	8.8	2.6	3.4	0.6	0.2	3	3	0.0039193	1.97199	TRUE	Detected	0.64063	0.387023	FALSE	Detected	Detected	0.00097748	4.08746	TRUE	Detected	0.544737	-1.58496	FALSE	Detected	Detected	0.0183079	1.76553	TRUE	Detected	1	0	FALSE	Detected	Detected	0.64063	-0.387023	FALSE	Detected	Detected	0.656338	-0.212994	FALSE	Detected
334	Ribonuclease J 1 OS=Staphylococcus aureus (strain USA300) GN=rnj1 PE=3 SV=1	Q2FHZ1	rnj1	63 kDa	12.2	10	0	3.4	0.4	0	0	0	0.000112956	#DIV/0!		Not Detected	0.0108205	#DIV/0!		Detected	Not Detected	0.0001524	4.93074	TRUE	Detected	0.141113	0	FALSE	Not Detected	Detected	0.000112956	#DIV/0!		Not Detected	#DIV/0!	#DIV/0!		Not Detected	Not Detected	0.0108205	0	FALSE	Not Detected	Detected	0.528316	-0.286881	FALSE	Detected
335	ATP-dependent Clp protease proteolytic subunit OS=Staphylococcus aureus (strain USA300) GN=clpP PE=3 SV=1	Q2FIM5	clpP	22 kDa	11.4	9.2	0	2.2	0.2	0	0.4	1	1.11102e-06	#DIV/0!		Not Detected	0.0630563	#DIV/0!		Detected	Not Detected	1.54882e-06	5.83289	TRUE	Detected	0.346594	0	FALSE	Not Detected	Detected	1.95322e-06	4.83289	TRUE	Detected	0.346594	1.32193	FALSE	Detected	Detected	0.0630563	0	FALSE	Not Detected	Detected	0.362917	-0.309328	FALSE	Detected
336	Alkyl hydroperoxide reductase AhpD OS=Staphylococcus aureus (strain USA300) GN=SAUSA300_2418 PE=4 SV=1	A0A0H2XGT6	SAUSA300_2418	16 kDa	16.2	13.2	0	4.2	0.4	0	1.4	0.6	0.000346142	#DIV/0!		Not Detected	0.00957823	#DIV/0!		Detected	Not Detected	0.000419598	5.33985	TRUE	Detected	0.141113	0	FALSE	Not Detected	Detected	0.000642791	3.5325	TRUE	Detected	0.0497356	-1.22239	FALSE	Detected	Detected	0.00957823	0	FALSE	Not Detected	Detected	0.42045	-0.295456	FALSE	Detected
337	Alcohol dehydrogenase, zinc-containing OS=Staphylococcus aureus (strain USA300) GN=SAUSA300_2147 PE=4 SV=1	A0A0H2XIR0	SAUSA300_2147	36 kDa	14.8	10.4	0	5.4	0	0	0	0	3.57226e-06	#DIV/0!		Not Detected	0.0612697	#DIV/0!		Detected	Not Detected	3.57226e-06	#DIV/0!		Not Detected	#DIV/0!	#DIV/0!		Not Detected	Not Detected	3.57226e-06	#DIV/0!		Not Detected	#DIV/0!	#DIV/0!		Not Detected	Not Detected	0.0612697	0	FALSE	Not Detected	Detected	0.174109	-0.509014	FALSE	Detected
338	50S ribosomal protein L23 OS=Staphylococcus aureus (strain USA300) GN=rplW PE=3 SV=1	Q2FEP1	rplW	11 kDa	10.8	8.2	0	6.8	0.6	1	0	0.8	1.06613e-05	#DIV/0!		Not Detected	0.0027364	#DIV/0!		Detected	Not Detected	2.54062e-05	4.16993	TRUE	Detected	0.455366	0.736966	FALSE	Detected	Detected	1.06613e-05	#DIV/0!		Not Detected	0.0649694	#DIV/0!		Detected	Not Detected	0.0027364	0	FALSE	Not Detected	Detected	0.217899	-0.397335	FALSE	Detected
339	Putative septation protein SpoVG OS=Staphylococcus aureus (strain USA300) GN=spoVG PE=3 SV=1	Q2FJE4	spoVG	11 kDa	12.6	11.4	0	3.8	1.4	0.4	0	2	1.24554e-05	#DIV/0!		Not Detected	0.00442213	#DIV/0!		Detected	Not Detected	4.86662e-05	3.16993	TRUE	Detected	0.115077	-1.80735	FALSE	Detected	Detected	1.24554e-05	#DIV/0!		Not Detected	0.0557665	#DIV/0!		Detected	Not Detected	0.00442213	0	FALSE	Not Detected	Detected	0.5094	-0.14439	FALSE	Detected
340	Protein GrpE OS=Staphylococcus aureus (strain USA300) GN=grpE PE=3 SV=1	Q2FGE2	grpE	24 kDa	9.6	8.6	0	6.2	1.6	0.8	0	3.8	6.03731e-07	#DIV/0!		Not Detected	0.00213549	#DIV/0!		Detected	Not Detected	3.23075e-05	2.58496	TRUE	Detected	0.331909	-1	FALSE	Detected	Detected	6.03731e-07	#DIV/0!		Not Detected	0.0475092	#DIV/0!		Detected	Not Detected	0.00213549	0	FALSE	Not Detected	Detected	0.567975	-0.158698	FALSE	Detected
341	Phosphoribosylformylglycinamidine synthase subunit PurQ OS=Staphylococcus aureus (strain USA300) GN=purQ PE=3 SV=1	Q2FI10	purQ	25 kDa	11	8.2	0	4.4	0.8	0.4	0.2	0.4	1.88142e-05	#DIV/0!		Not Detected	0.00350833	#DIV/0!		Detected	Not Detected	4.50735e-05	3.78136	TRUE	Detected	0.397204	-1	FALSE	Detected	Detected	2.37023e-05	5.78136	TRUE	Detected	0.666581	1	FALSE	Detected	Detected	0.00350833	0	FALSE	Not Detected	Detected	0.141113	-0.423808	FALSE	Detected
342	Cell wall surface anchor family protein OS=Staphylococcus aureus (strain USA300) GN=SAUSA300_0136 PE=4 SV=1	A0A0H2XG47	SAUSA300_0136	26 kDa	1.2	1	0	2.2	1.2	1.2	0	1.2	0.000323393	#DIV/0!		Not Detected	0.0250589	#DIV/0!		Detected	Not Detected	1	0	FALSE	Detected	1	0	FALSE	Detected	Detected	0.000323393	#DIV/0!		Not Detected	0.0735902	#DIV/0!		Detected	Not Detected	0.0250589	0	FALSE	Not Detected	Detected	0.607511	-0.263034	FALSE	Detected
343	Putative lipoprotein OS=Staphylococcus aureus (strain USA300) GN=SAUSA300_2403 PE=4 SV=1	A0A0H2XG58	SAUSA300_2403	17 kDa	14.8	11	0	4	0.4	0	2	0.4	3.19848e-05	#DIV/0!		Not Detected	0.13822	#DIV/0!		Detected	Not Detected	4.66468e-05	5.20945	TRUE	Detected	0.346594	0	FALSE	Not Detected	Detected	0.000297696	2.88753	TRUE	Detected	0.222027	-2.32193	FALSE	Detected	Detected	0.13822	0	FALSE	Not Detected	Detected	0.237056	-0.428094	FALSE	Detected
344	UPF0478 protein SAUSA300_1685 OS=Staphylococcus aureus (strain USA300) GN=SAUSA300_1685 PE=3 SV=1	Q2FFZ9	SAUSA300_1685	18 kDa	12.8	10.4	0	5	0.2	0	0.6	0.8	4.945e-09	#DIV/0!		Not Detected	0.00498366	#DIV/0!		Detected	Not Detected	1.03033e-08	6	TRUE	Detected	0.346594	0	FALSE	Not Detected	Detected	1.74507e-08	4.41504	TRUE	Detected	0.666581	0.415037	FALSE	Detected	Detected	0.00498366	0	FALSE	Not Detected	Detected	0.15219	-0.29956	FALSE	Detected
345	Glycerol kinase OS=Staphylococcus aureus (strain USA300) GN=glpK PE=3 SV=1	Q2FHD9	glpK	56 kDa	11.6	6.6	0	1.6	0	0	0	0.6	0.000100751	#DIV/0!		Not Detected	0.12275	#DIV/0!		Detected	Not Detected	0.000100751	#DIV/0!		Not Detected	#DIV/0!	#DIV/0!		Not Detected	Not Detected	0.000100751	#DIV/0!		Not Detected	0.346594	#DIV/0!		Detected	Not Detected	0.12275	0	FALSE	Not Detected	Detected	0.0839087	-0.813587	FALSE	Detected
346	Phosphoribosylaminoimidazole-succinocarboxamide synthase OS=Staphylococcus aureus (strain USA300) GN=purC PE=3 SV=1	Q2FI12	purC	27 kDa	15.6	12.2	0	6.6	0.8	0.2	0.4	0.2	2.42502e-07	#DIV/0!		Not Detected	0.00020681	#DIV/0!		Detected	Not Detected	4.27586e-07	4.2854	TRUE	Detected	0.066688	-2	FALSE	Detected	Detected	3.75481e-07	5.2854	TRUE	Detected	0.544737	-1	FALSE	Detected	Detected	0.00020681	0	FALSE	Not Detected	Detected	0.0723218	-0.354665	FALSE	Detected
347	5-methyltetrahydropteroyltriglutamate--homocysteine methyltransferase OS=Staphylococcus aureus (strain USA300) GN=metE PE=3 SV=1	Q2FJQ7	metE	85 kDa	14.2	10.6	0	5	0.4	0.2	1	0	0.00223844	#DIV/0!		Not Detected	0.00141347	#DIV/0!		Detected	Not Detected	0.00269043	5.14975	TRUE	Detected	0.544737	-1	FALSE	Detected	Detected	0.00400057	3.82782	TRUE	Detected	0.23276	0	FALSE	Not Detected	Detected	0.00141347	0	FALSE	Not Detected	Detected	0.423265	-0.421827	FALSE	Detected
348	3-oxoacyl-(Acyl-carrier-protein) reductase OS=Staphylococcus aureus (strain USA300) GN=fabG PE=3 SV=1	A0A0H2XJC9	fabG	26 kDa	11.8	11.8	0	5.6	0	0	0	0.6	1.92486e-06	#DIV/0!		Not Detected	0.00453374	#DIV/0!		Detected	Not Detected	1.92486e-06	#DIV/0!		Not Detected	#DIV/0!	#DIV/0!		Not Detected	Not Detected	1.92486e-06	#DIV/0!		Not Detected	0.346594	#DIV/0!		Detected	Not Detected	0.00453374	0	FALSE	Not Detected	Detected	1	0	FALSE	Detected
349	Tyrosine--tRNA ligase OS=Staphylococcus aureus (strain USA300) GN=tyrS PE=3 SV=1	Q2FG09	tyrS	48 kDa	11.8	8.6	0	4.8	0.2	0	1.4	0	7.69073e-07	#DIV/0!		Not Detected	0.0138499	#DIV/0!		Detected	Not Detected	1.07407e-06	5.88264	TRUE	Detected	0.346594	0	FALSE	Not Detected	Detected	3.58423e-05	3.07529	TRUE	Detected	0.16957	0	FALSE	Not Detected	Detected	0.0138499	0	FALSE	Not Detected	Detected	0.152678	-0.456378	FALSE	Detected
350	Antigen, 67 kDa OS=Staphylococcus aureus (strain USA300) GN=SAUSA300_0108 PE=4 SV=1	A0A0H2XHW2	SAUSA300_0108	68 kDa	1	0	0	1.2	0.6	0.4	10	5.8	#DIV/0!	#DIV/0!		Not Detected	0.0735902	#DIV/0!		Detected	Not Detected	0.141113	0.736966	FALSE	Detected	0.579584	-0.584963	FALSE	Detected	Detected	0.053969	-3.32193	FALSE	Detected	0.394013	-0.785875	FALSE	Detected	Detected	0.0735902	0	FALSE	Not Detected	Detected	#DIV/0!	0	FALSE	Not Detected
351	General stress protein 20U OS=Staphylococcus aureus (strain USA300) GN=dps PE=3 SV=1	A0A0H2XK48	dps	17 kDa	8.8	8.4	0.2	3.6	0.2	0.8	2	1	6.75096e-07	5.45943	TRUE	Detected	0.0510828	4.16993	TRUE	Detected	Detected	6.75096e-07	5.45943	TRUE	Detected	0.4876	2	FALSE	Detected	Detected	0.000719735	2.1375	TRUE	Detected	0.488836	-1	FALSE	Detected	Detected	0.0510828	-4.16993	FALSE	Detected	Detected	0.752352	-0.0671142	FALSE	Detected
352	Phenylalanine--tRNA ligase alpha subunit OS=Staphylococcus aureus (strain USA300) GN=pheS PE=3 SV=1	Q2FHU3	pheS	40 kDa	11.2	11	0	3.6	0.6	0.6	0	2	3.47621e-05	#DIV/0!		Not Detected	0.0545673	#DIV/0!		Detected	Not Detected	6.95844e-05	4.22239	TRUE	Detected	1	0	FALSE	Detected	Detected	3.47621e-05	#DIV/0!		Not Detected	0.105322	#DIV/0!		Detected	Not Detected	0.0545673	0	FALSE	Not Detected	Detected	0.926716	-0.0259952	FALSE	Detected
353	50S ribosomal protein L10 OS=Staphylococcus aureus (strain USA300) GN=rplJ PE=3 SV=1	Q2FJA1	rplJ	18 kDa	7.4	8	0	5.4	1.4	1.6	0	2.6	1.69633e-05	#DIV/0!		Not Detected	0.000161318	#DIV/0!		Detected	Not Detected	0.000621751	2.4021	TRUE	Detected	0.847961	0.192645	FALSE	Detected	Detected	1.69633e-05	#DIV/0!		Not Detected	0.0563425	#DIV/0!		Detected	Not Detected	0.000161318	0	FALSE	Not Detected	Detected	0.620814	0.112475	FALSE	Detected
354	Serine-protein kinase RsbW OS=Staphylococcus aureus (strain USA300) GN=rsbW PE=3 SV=1	Q2FF59	rsbW	18 kDa	10.2	9.2	0	4	0.8	0	2.2	2.4	1.19281e-05	#DIV/0!		Not Detected	0.0198337	#DIV/0!		Detected	Not Detected	5.60312e-05	3.67243	TRUE	Detected	0.207305	0	FALSE	Not Detected	Detected	0.000462126	2.21299	TRUE	Detected	0.893641	0.125531	FALSE	Detected	Detected	0.0198337	0	FALSE	Not Detected	Detected	0.517328	-0.148863	FALSE	Detected
355	Uncharacterized protein OS=Staphylococcus aureus (strain USA300) GN=SAUSA300_2328 PE=4 SV=1	A0A0H2XJ64	SAUSA300_2328	13 kDa	13.4	11.4	0	5	0	0	1.6	0.2	0.000276446	#DIV/0!		Not Detected	0.00289298	#DIV/0!		Detected	Not Detected	0.000276446	#DIV/0!		Not Detected	#DIV/0!	#DIV/0!		Not Detected	Not Detected	0.000665804	3.06609	TRUE	Detected	0.00220525	-3	FALSE	Detected	Detected	0.00289298	0	FALSE	Not Detected	Detected	0.58295	-0.233199	FALSE	Detected
356	Chitinase-related protein OS=Staphylococcus aureus (strain USA300) GN=SAUSA300_0964 PE=4 SV=1	A0A0H2XED4	SAUSA300_0964	11 kDa	4.6	5.8	0	6.2	3.6	4.4	0	4.4	2.96322e-06	#DIV/0!		Not Detected	5.48405e-05	#DIV/0!		Detected	Not Detected	0.351101	0.353637	FALSE	Detected	0.605926	0.289507	FALSE	Detected	Detected	2.96322e-06	#DIV/0!		Not Detected	0.04315	#DIV/0!		Detected	Not Detected	5.48405e-05	0	FALSE	Not Detected	Detected	0.0277844	0.334419	FALSE	Detected
357	50S ribosomal protein L2 OS=Staphylococcus aureus (strain USA300) GN=rplB PE=3 SV=1	Q2FEP2	rplB	30 kDa	8.2	6.2	0	1.6	0.4	0.2	0	0.6	0.000366982	#DIV/0!		Not Detected	0.0460249	#DIV/0!		Detected	Not Detected	0.000563403	4.35755	TRUE	Detected	0.544737	-1	FALSE	Detected	Detected	0.000366982	#DIV/0!		Not Detected	0.346594	#DIV/0!		Detected	Not Detected	0.0460249	0	FALSE	Not Detected	Detected	0.367238	-0.403356	FALSE	Detected
358	Putative heme-dependent peroxidase SAUSA300_0569 OS=Staphylococcus aureus (strain USA300) GN=SAUSA300_0569 PE=3 SV=1	Q2FJ56	SAUSA300_0569	29 kDa	8	7	2.2	5	1.2	0.8	1.8	0.8	0.0337376	1.8625	TRUE	Detected	0.196036	1.18442	FALSE	Detected	Detected	0.0127765	2.73697	TRUE	Detected	0.373375	-0.584963	FALSE	Detected	Detected	0.0256585	2.152	TRUE	Detected	0.290312	-1.16993	FALSE	Detected	Detected	0.196036	-1.18442	FALSE	Detected	Detected	0.744715	-0.192645	FALSE	Detected
359	Arginine--tRNA ligase OS=Staphylococcus aureus (strain USA300) GN=argS PE=3 SV=1	Q2FJ29	argS	62 kDa	10.6	8	0	3.4	0.4	0.2	0	0.8	0.000649684	#DIV/0!		Not Detected	0.0620346	#DIV/0!		Detected	Not Detected	0.000872417	4.72792	TRUE	Detected	0.544737	-1	FALSE	Detected	Detected	0.000649684	#DIV/0!		Not Detected	0.346594	#DIV/0!		Detected	Not Detected	0.0620346	0	FALSE	Not Detected	Detected	0.506217	-0.405992	FALSE	Detected
360	L-threonine dehydratase catabolic TdcB OS=Staphylococcus aureus (strain USA300) GN=tdcB PE=3 SV=1	Q2FH01	tdcB	37 kDa	9	6.2	0	9.4	0	0	0	2	4.80838e-05	#DIV/0!		Not Detected	0.0249498	#DIV/0!		Detected	Not Detected	4.80838e-05	#DIV/0!		Not Detected	#DIV/0!	#DIV/0!		Not Detected	Not Detected	4.80838e-05	#DIV/0!		Not Detected	0.0133491	#DIV/0!		Detected	Not Detected	0.0249498	0	FALSE	Not Detected	Detected	0.215803	-0.537657	FALSE	Detected
361	Dihydroxyacetone kinase, DhaK subunit OS=Staphylococcus aureus (strain USA300) GN=SAUSA300_0636 PE=4 SV=1	A0A0H2XGF3	SAUSA300_0636	35 kDa	10	9	0	4.6	1.6	0.6	3.6	3	0.000258938	#DIV/0!		Not Detected	0.000140332	#DIV/0!		Detected	Not Detected	0.00098166	2.64386	TRUE	Detected	0.0655877	-1.41504	FALSE	Detected	Detected	0.00641383	1.47393	TRUE	Detected	0.445838	-0.263034	FALSE	Detected	Detected	0.000140332	0	FALSE	Not Detected	Detected	0.660214	-0.152003	FALSE	Detected
362	Serine-aspartate repeat family protein, SdrH OS=Staphylococcus aureus (strain USA300) GN=sdrH PE=4 SV=1	A0A0H2XFX3	sdrH	46 kDa	2.6	5.6	0	6.2	3	1.8	0	4.2	0.000930977	#DIV/0!		Not Detected	0.0101884	#DIV/0!		Detected	Not Detected	0.730795	-0.206451	FALSE	Detected	0.330218	-0.736966	FALSE	Detected	Detected	0.000930977	#DIV/0!		Not Detected	0.0275489	#DIV/0!		Detected	Not Detected	0.0101884	0	FALSE	Not Detected	Detected	0.0733135	1.10692	FALSE	Detected
363	Penicillin-binding protein 1 OS=Staphylococcus aureus (strain USA300) GN=pbpA PE=4 SV=1	A0A0H2XJZ5	pbpA	83 kDa	1.6	0.6	0	1.6	1.6	1.6	1.6	3	0.00394977	#DIV/0!		Not Detected	0.0285092	#DIV/0!		Detected	Not Detected	1	0	FALSE	Detected	1	0	FALSE	Detected	Detected	1	0	FALSE	Detected	0.16957	0.906891	FALSE	Detected	Detected	0.0285092	0	FALSE	Not Detected	Detected	0.0655877	-1.41504	FALSE	Detected
364	Putative phage infection protein OS=Staphylococcus aureus (strain USA300) GN=SAUSA300_2578 PE=4 SV=1	A0A0H2XF74	SAUSA300_2578	109 kDa	1	1	0	0	0	0.4	0	0	#DIV/0!	#DIV/0!		Not Detected	#DIV/0!	#DIV/0!		Not Detected	Not Detected	#DIV/0!	#DIV/0!		Not Detected	0.346594	#DIV/0!		Detected	Not Detected	#DIV/0!	#DIV/0!		Not Detected	#DIV/0!	#DIV/0!		Not Detected	Not Detected	#DIV/0!	#DIV/0!		Not Detected	Not Detected	1	0	FALSE	Detected
365	Putative surface anchored protein OS=Staphylococcus aureus (strain USA300) GN=SAUSA300_2581 PE=4 SV=1	A0A0H2XF70	SAUSA300_2581	71 kDa	5.8	0.6	0	0.2	0.2	0	0	0	0.000329863	#DIV/0!		Not Detected	0.346594	#DIV/0!		Detected	Not Detected	0.000477614	4.85798	TRUE	Detected	0.346594	0	FALSE	Not Detected	Detected	0.000329863	#DIV/0!		Not Detected	#DIV/0!	#DIV/0!		Not Detected	Not Detected	0.346594	0	FALSE	Not Detected	Detected	0.00184821	-3.27302	FALSE	Detected
366	Superoxide dismutase [Mn/Fe] 1 OS=Staphylococcus aureus (strain USA300) GN=sodA PE=3 SV=1	Q2FGH0	sodA	23 kDa	9.2	7	3.6	3.2	0.8	0.8	1.2	1.2	0.0257453	1.35364	TRUE	Detected	0.699625	-0.169925	FALSE	Detected	Detected	0.00317122	3.52356	TRUE	Detected	1	0	FALSE	Detected	Detected	0.00417358	2.9386	TRUE	Detected	1	0	FALSE	Detected	Detected	0.699625	0.169925	FALSE	Detected	Detected	0.478065	-0.394279	FALSE	Detected
367	PTS system, glucose-specific IIA component OS=Staphylococcus aureus (strain USA300) GN=crr PE=4 SV=1	A0A0H2XJ98	crr	18 kDa	8.2	5	0	3.4	3.4	1	4.8	1.2	3.72287e-06	#DIV/0!		Not Detected	0.000472218	#DIV/0!		Detected	Not Detected	0.000435394	1.27009	TRUE	Detected	0.001528	-1.76553	FALSE	Detected	Detected	0.0233852	0.77259	FALSE	Detected	0.0106336	-2	FALSE	Detected	Detected	0.000472218	0	FALSE	Not Detected	Detected	0.00818057	-0.713696	FALSE	Detected
368	Uncharacterized protein OS=Staphylococcus aureus (strain USA300) GN=SAUSA300_0173 PE=4 SV=1	A0A0H2XJL5	SAUSA300_0173	19 kDa	12.4	11	0	1.6	1	0.4	0.2	0.8	2.08412e-05	#DIV/0!		Not Detected	0.00394977	#DIV/0!		Detected	Not Detected	4.59833e-05	3.63227	TRUE	Detected	0.172003	-1.32193	FALSE	Detected	Detected	2.52748e-05	5.9542	TRUE	Detected	0.195016	2	FALSE	Detected	Detected	0.00394977	0	FALSE	Not Detected	Detected	0.626609	-0.172837	FALSE	Detected
369	50S ribosomal protein L27 OS=Staphylococcus aureus (strain USA300) GN=rpmA PE=3 SV=1	Q2FG82	rpmA	10 kDa	8.2	7	0	5.4	0.2	0.8	0	1.4	7.88844e-05	#DIV/0!		Not Detected	0.0007786	#DIV/0!		Detected	Not Detected	0.000104954	5.35755	TRUE	Detected	0.195016	2	FALSE	Detected	Detected	7.88844e-05	#DIV/0!		Not Detected	0.264287	#DIV/0!		Detected	Not Detected	0.0007786	0	FALSE	Not Detected	Detected	0.455366	-0.228269	FALSE	Detected
370	Putative lysophospholipase OS=Staphylococcus aureus (strain USA300) GN=SAUSA300_0070 PE=4 SV=1	A0A0H2XHZ1	SAUSA300_0070	31 kDa	9.4	7.2	0	4.6	0.2	0	2.4	2	0.00161265	#DIV/0!		Not Detected	1.82112e-05	#DIV/0!		Detected	Not Detected	0.00189033	5.55459	TRUE	Detected	0.346594	0	FALSE	Not Detected	Detected	0.00981644	1.96963	TRUE	Detected	0.523742	-0.263034	FALSE	Detected	Detected	1.82112e-05	0	FALSE	Not Detected	Detected	0.353995	-0.384664	FALSE	Detected
371	Threonine synthase OS=Staphylococcus aureus (strain USA300) GN=thrC PE=3 SV=1	A0A0H2XH24	thrC	38 kDa	9.6	10	0	6.2	0.2	0	0.8	2	0.000282939	#DIV/0!		Not Detected	0.00511995	#DIV/0!		Detected	Not Detected	0.000343869	5.58496	TRUE	Detected	0.346594	0	FALSE	Not Detected	Detected	0.000681331	3.58496	TRUE	Detected	0.200535	1.32193	FALSE	Detected	Detected	0.00511995	0	FALSE	Not Detected	Detected	0.849409	0.0588937	FALSE	Detected
372	Putative cell-division initiation protein OS=Staphylococcus aureus (strain USA300) GN=SAUSA300_1086 PE=4 SV=1	A0A0H2XER6	SAUSA300_1086	24 kDa	12.2	10.4	0	5.8	0.4	0	0	2.4	3.81435e-05	#DIV/0!		Not Detected	0.00129911	#DIV/0!		Detected	Not Detected	5.33115e-05	4.93074	TRUE	Detected	0.141113	0	FALSE	Not Detected	Detected	3.81435e-05	#DIV/0!		Not Detected	9.88338e-06	#DIV/0!		Detected	Not Detected	0.00129911	0	FALSE	Not Detected	Detected	0.460856	-0.230298	FALSE	Detected
373	Iron-regulated surface determinant protein H OS=Staphylococcus aureus (strain USA300) GN=isdH PE=1 SV=1	Q2FG07	isdH	101 kDa	2	2.6	0	2.2	3.6	1.4	0	1.8	0.00207734	#DIV/0!		Not Detected	0.0337808	#DIV/0!		Detected	Not Detected	0.19187	-0.847997	FALSE	Detected	0.112189	-1.36257	FALSE	Detected	Detected	0.00207734	#DIV/0!		Not Detected	0.0265099	#DIV/0!		Detected	Not Detected	0.0337808	0	FALSE	Not Detected	Detected	0.576101	0.378512	FALSE	Detected
374	HIT family protein OS=Staphylococcus aureus (strain USA300) GN=SAUSA300_1787 PE=4 SV=1	A0A0H2XH57	SAUSA300_1787	16 kDa	10.4	10.6	0	4.4	1.4	0.6	1.6	2	8.83949e-05	#DIV/0!		Not Detected	0.0027107	#DIV/0!		Detected	Not Detected	0.000411959	2.89308	TRUE	Detected	0.29949	-1.22239	FALSE	Detected	Detected	0.000308002	2.70044	TRUE	Detected	0.141113	0.321928	FALSE	Detected	Detected	0.0027107	0	FALSE	Not Detected	Detected	0.939492	0.0274807	FALSE	Detected
375	Glutamate-1-semialdehyde 2,1-aminomutase 2 OS=Staphylococcus aureus (strain USA300) GN=hemL2 PE=3 SV=1	Q2FFN1	hemL2	47 kDa	10	8.4	0	4.2	0	0	0.2	0	0.000373277	#DIV/0!		Not Detected	0.0479117	#DIV/0!		Detected	Not Detected	0.000373277	#DIV/0!		Not Detected	#DIV/0!	#DIV/0!		Not Detected	Not Detected	0.000446351	5.64386	TRUE	Detected	0.346594	0	FALSE	Not Detected	Detected	0.0479117	0	FALSE	Not Detected	Detected	0.569041	-0.251539	FALSE	Detected
376	Peptide chain release factor 1 OS=Staphylococcus aureus (strain USA300) GN=prfA PE=3 SV=1	Q2FF10	prfA	40 kDa	12.4	11	0	6.2	0.6	0	0	0.6	5.48405e-05	#DIV/0!		Not Detected	0.0101884	#DIV/0!		Detected	Not Detected	8.46978e-05	4.36923	TRUE	Detected	0.0399685	0	FALSE	Not Detected	Detected	5.48405e-05	#DIV/0!		Not Detected	0.346594	#DIV/0!		Detected	Not Detected	0.0101884	0	FALSE	Not Detected	Detected	0.659409	-0.172837	FALSE	Detected
377	Uncharacterized protein OS=Staphylococcus aureus (strain USA300) GN=SAUSA300_2148 PE=4 SV=1	A0A0H2XJ93	SAUSA300_2148	33 kDa	5	3.8	0	5	3	3.2	0.8	4	1.66922e-05	#DIV/0!		Not Detected	0.0282476	#DIV/0!		Detected	Not Detected	0.0805162	0.736966	FALSE	Detected	0.879765	0.0931094	FALSE	Detected	Detected	0.000446351	2.64386	TRUE	Detected	0.0245085	2.32193	TRUE	Detected	Detected	0.0282476	0	FALSE	Not Detected	Detected	0.376158	-0.395929	FALSE	Detected
378	Putative NAD(P)H nitroreductase SAUSA300_2462 OS=Staphylococcus aureus (strain USA300) GN=SAUSA300_2462 PE=3 SV=1	Q2FDY2	SAUSA300_2462	25 kDa	10.6	12	0	5.8	0	0	0	0.2	0.000302674	#DIV/0!		Not Detected	0.0131229	#DIV/0!		Detected	Not Detected	0.000302674	#DIV/0!		Not Detected	#DIV/0!	#DIV/0!		Not Detected	Not Detected	0.000302674	#DIV/0!		Not Detected	0.346594	#DIV/0!		Detected	Not Detected	0.0131229	0	FALSE	Not Detected	Detected	0.641221	0.17897	FALSE	Detected
379	Transcription termination/antitermination protein NusG OS=Staphylococcus aureus (strain USA300) GN=nusG PE=3 SV=1	A0A0H2XEI4	nusG	21 kDa	8.4	7	0	5.2	1.8	0.8	0.8	1.8	1.8597e-07	#DIV/0!		Not Detected	0.00838838	#DIV/0!		Detected	Not Detected	0.000234587	2.22239	TRUE	Detected	0.341995	-1.16993	FALSE	Detected	Detected	9.78183e-06	3.39232	TRUE	Detected	0.290312	1.16993	FALSE	Detected	Detected	0.00838838	0	FALSE	Not Detected	Detected	0.398121	-0.263034	FALSE	Detected
380	Arginine repressor OS=Staphylococcus aureus (strain USA300) GN=argR PE=3 SV=1	Q2FGL3	argR	17 kDa	11	8.8	0	4.2	0.6	0	0	1.4	8.22918e-06	#DIV/0!		Not Detected	0.0323677	#DIV/0!		Detected	Not Detected	1.98213e-05	4.1964	TRUE	Detected	0.172003	0	FALSE	Not Detected	Detected	8.22918e-06	#DIV/0!		Not Detected	0.0252289	#DIV/0!		Detected	Not Detected	0.0323677	0	FALSE	Not Detected	Detected	0.446161	-0.321928	FALSE	Detected
381	30S ribosomal protein S11 OS=Staphylococcus aureus (strain USA300) GN=rpsK PE=3 SV=1	Q2FER4	rpsK	14 kDa	4.6	4	0	2.4	0.8	0.6	0	0.8	1.82112e-05	#DIV/0!		Not Detected	0.00763538	#DIV/0!		Detected	Not Detected	0.000320407	2.52356	TRUE	Detected	0.724466	-0.415037	FALSE	Detected	Detected	1.82112e-05	#DIV/0!		Not Detected	0.0649694	#DIV/0!		Detected	Not Detected	0.00763538	0	FALSE	Not Detected	Detected	0.576101	-0.201634	FALSE	Detected
382	Bacterioferritin comigratory protein OS=Staphylococcus aureus (strain USA300) GN=SAUSA300_1844 PE=4 SV=1	A0A0H2XHS7	SAUSA300_1844	17 kDa	10.4	8	0	2	0.8	0	0	1.2	7.87207e-06	#DIV/0!		Not Detected	0.0438246	#DIV/0!		Detected	Not Detected	3.94521e-05	3.70044	TRUE	Detected	0.207305	0	FALSE	Not Detected	Detected	7.87207e-06	#DIV/0!		Not Detected	0.172003	#DIV/0!		Detected	Not Detected	0.0438246	0	FALSE	Not Detected	Detected	0.124822	-0.378512	FALSE	Detected
383	Catabolite control protein A OS=Staphylococcus aureus (strain USA300) GN=ccpA PE=4 SV=1	A0A0H2XH43	ccpA	36 kDa	10.4	10.4	0	6.8	0.4	0	0.2	1.8	6.15541e-05	#DIV/0!		Not Detected	0.00901062	#DIV/0!		Detected	Not Detected	9.09397e-05	4.70044	TRUE	Detected	0.141113	0	FALSE	Not Detected	Detected	7.62057e-05	5.70044	TRUE	Detected	0.005456	3.16993	TRUE	Detected	Detected	0.00901062	0	FALSE	Not Detected	Detected	1	0	FALSE	Detected
384	Protein kinase OS=Staphylococcus aureus (strain USA300) GN=pknB PE=4 SV=1	A0A0H2XGG5	pknB	74 kDa	6.8	4	0	0.8	0	0	0.2	0	0.0270478	#DIV/0!		Not Detected	0.0649694	#DIV/0!		Detected	Not Detected	0.0270478	#DIV/0!		Not Detected	#DIV/0!	#DIV/0!		Not Detected	Not Detected	0.0309872	5.08746	TRUE	Detected	0.346594	0	FALSE	Not Detected	Detected	0.0649694	0	FALSE	Not Detected	Detected	0.337714	-0.765535	FALSE	Detected
385	Carboxylic ester hydrolase OS=Staphylococcus aureus (strain USA300) GN=pnbA PE=3 SV=1	A0A0H2XHF0	pnbA	52 kDa	12.6	7	0	4.6	0	0	0	0.4	7.2608e-05	#DIV/0!		Not Detected	0.00344724	#DIV/0!		Detected	Not Detected	7.2608e-05	#DIV/0!		Not Detected	#DIV/0!	#DIV/0!		Not Detected	Not Detected	7.2608e-05	#DIV/0!		Not Detected	0.141113	#DIV/0!		Detected	Not Detected	0.00344724	0	FALSE	Not Detected	Detected	0.0319066	-0.847997	FALSE	Detected
386	Thymidylate synthase OS=Staphylococcus aureus (strain USA300) GN=thyA PE=3 SV=1	Q2FH11	thyA	37 kDa	8.4	7.8	0	2.6	0.6	0	4.4	1.8	0.000323393	#DIV/0!		Not Detected	0.00838838	#DIV/0!		Detected	Not Detected	0.000680064	3.80735	TRUE	Detected	0.172003	0	FALSE	Not Detected	Detected	0.056375	0.932886	FALSE	Detected	0.0592335	-1.28951	FALSE	Detected	Detected	0.00838838	0	FALSE	Not Detected	Detected	0.777148	-0.106915	FALSE	Detected
387	Succinate dehydrogenase, iron-sulfur protein OS=Staphylococcus aureus (strain USA300) GN=sdhB PE=4 SV=1	A0A0H2XHE6	sdhB	31 kDa	13	8.6	0	3.6	0	0	0.4	0.2	0.00453217	#DIV/0!		Not Detected	0.141113	#DIV/0!		Detected	Not Detected	0.00453217	#DIV/0!		Not Detected	#DIV/0!	#DIV/0!		Not Detected	Not Detected	0.0054523	5.02237	TRUE	Detected	0.544737	-1	FALSE	Detected	Detected	0.141113	0	FALSE	Not Detected	Detected	0.316509	-0.596103	FALSE	Detected
388	Imidazolonepropionase OS=Staphylococcus aureus (strain USA300) GN=hutI PE=3 SV=1	Q2FEG6	hutI	45 kDa	11	10.8	0	6.4	0	0	0	0.2	4.44525e-05	#DIV/0!		Not Detected	0.0188985	#DIV/0!		Detected	Not Detected	4.44525e-05	#DIV/0!		Not Detected	#DIV/0!	#DIV/0!		Not Detected	Not Detected	4.44525e-05	#DIV/0!		Not Detected	0.346594	#DIV/0!		Detected	Not Detected	0.0188985	0	FALSE	Not Detected	Detected	0.953894	-0.0264722	FALSE	Detected
389	Glutamyl-aminopeptidase OS=Staphylococcus aureus (strain USA300) GN=SAUSA300_1691 PE=4 SV=1	A0A0H2XJ82	SAUSA300_1691	40 kDa	9	7.2	0	2.2	0	0	0.8	0	0.00247777	#DIV/0!		Not Detected	0.0630563	#DIV/0!		Detected	Not Detected	0.00247777	#DIV/0!		Not Detected	#DIV/0!	#DIV/0!		Not Detected	Not Detected	0.0061359	3.49185	TRUE	Detected	0.346594	0	FALSE	Not Detected	Detected	0.0630563	0	FALSE	Not Detected	Detected	0.501492	-0.321928	FALSE	Detected
390	Staphylococcal respiratory response protein, SrrA OS=Staphylococcus aureus (strain USA300) GN=srrA PE=4 SV=1	A0A0H2XI68	srrA	28 kDa	10.8	9.4	0	2.2	0	0	0	0.6	7.79239e-06	#DIV/0!		Not Detected	0.104104	#DIV/0!		Detected	Not Detected	7.79239e-06	#DIV/0!		Not Detected	#DIV/0!	#DIV/0!		Not Detected	Not Detected	7.79239e-06	#DIV/0!		Not Detected	0.172003	#DIV/0!		Detected	Not Detected	0.104104	0	FALSE	Not Detected	Detected	0.532221	-0.200299	FALSE	Detected
391	Polyribonucleotide nucleotidyltransferase OS=Staphylococcus aureus (strain USA300) GN=SAUSA300_0486 PE=4 SV=1	A0A0H2XEG5	SAUSA300_0486	15 kDa	6.8	5	0	2	0.4	0.4	0.4	0.8	0.00028738	#DIV/0!		Not Detected	0.0680652	#DIV/0!		Detected	Not Detected	0.000502474	4.08746	TRUE	Detected	1	0	FALSE	Detected	Detected	0.000502474	4.08746	TRUE	Detected	0.486042	1	FALSE	Detected	Detected	0.0680652	0	FALSE	Not Detected	Detected	0.20953	-0.443607	FALSE	Detected
392	3-hexulose-6-phosphate synthase OS=Staphylococcus aureus (strain USA300) GN=SAUSA300_0555 PE=3 SV=1	Q2FJ70	SAUSA300_0555	22 kDa	8.4	5.2	0	6	0.4	0.4	0.8	1	0.00231522	#DIV/0!		Not Detected	0.0211388	#DIV/0!		Detected	Not Detected	0.00321866	4.39232	TRUE	Detected	1	0	FALSE	Detected	Detected	0.00523666	3.39232	TRUE	Detected	0.808887	0.321928	FALSE	Detected	Detected	0.0211388	0	FALSE	Not Detected	Detected	0.213278	-0.691878	FALSE	Detected
393	50S ribosomal protein L15 OS=Staphylococcus aureus (strain USA300) GN=rplO PE=3 SV=1	Q2FEQ8	rplO	16 kDa	7	8.8	0	6	0.2	0.4	0	0.8	0.000955098	#DIV/0!		Not Detected	0.00648045	#DIV/0!		Detected	Not Detected	0.00122108	5.12928	TRUE	Detected	0.544737	1	FALSE	Detected	Detected	0.000955098	#DIV/0!		Not Detected	0.0649694	#DIV/0!		Detected	Not Detected	0.00648045	0	FALSE	Not Detected	Detected	0.407508	0.330149	FALSE	Detected
394	UPF0365 protein SAUSA300_1533 OS=Staphylococcus aureus (strain USA300) GN=SAUSA300_1533 PE=3 SV=1	Q2FGF0	SAUSA300_1533	35 kDa	9	7.2	0	5	0	0	0.2	0	0.00425531	#DIV/0!		Not Detected	0.0387513	#DIV/0!		Detected	Not Detected	0.00425531	#DIV/0!		Not Detected	#DIV/0!	#DIV/0!		Not Detected	Not Detected	0.00491712	5.49185	TRUE	Detected	0.346594	0	FALSE	Not Detected	Detected	0.0387513	0	FALSE	Not Detected	Detected	0.63412	-0.321928	FALSE	Detected
395	Uridylate kinase OS=Staphylococcus aureus (strain USA300) GN=pyrH PE=3 SV=1	Q2FHI0	pyrH	26 kDa	7.2	6.6	0	4.4	0	0	0	0	0.000195023	#DIV/0!		Not Detected	0.000190611	#DIV/0!		Detected	Not Detected	0.000195023	#DIV/0!		Not Detected	#DIV/0!	#DIV/0!		Not Detected	Not Detected	0.000195023	#DIV/0!		Not Detected	#DIV/0!	#DIV/0!		Not Detected	Not Detected	0.000190611	0	FALSE	Not Detected	Detected	0.756645	-0.125531	FALSE	Detected
396	Malonyl CoA-acyl carrier protein transacylase OS=Staphylococcus aureus (strain USA300) GN=fabD PE=3 SV=1	A0A0H2XJ76	fabD	34 kDa	8.6	8.8	0	4.4	0.2	0	1.6	1	0.00254037	#DIV/0!		Not Detected	0.00544251	#DIV/0!		Detected	Not Detected	0.00299651	5.42626	TRUE	Detected	0.346594	0	FALSE	Not Detected	Detected	0.012834	2.42626	TRUE	Detected	0.592708	-0.678072	FALSE	Detected	Detected	0.00544251	0	FALSE	Not Detected	Detected	0.94502	0.0331669	FALSE	Detected
397	Methicillin resistance protein FemA OS=Staphylococcus aureus (strain USA300) GN=femA PE=4 SV=1	A0A0H2XGV7	femA	51 kDa	14	9.4	0	5.4	0.2	0	0.6	0.4	0.000295533	#DIV/0!		Not Detected	0.00418013	#DIV/0!		Detected	Not Detected	0.000333718	6.12928	TRUE	Detected	0.346594	0	FALSE	Not Detected	Detected	0.000436609	4.54432	TRUE	Detected	0.681057	-0.584963	FALSE	Detected	Detected	0.00418013	0	FALSE	Not Detected	Detected	0.211269	-0.574694	FALSE	Detected
398	Oxidoreductase, aldo/keto reductase family OS=Staphylococcus aureus (strain USA300) GN=SAUSA300_0688 PE=4 SV=1	A0A0H2XG74	SAUSA300_0688	32 kDa	9.6	7.8	0	3.4	0	0	0	0	6.03731e-07	#DIV/0!		Not Detected	0.0373472	#DIV/0!		Detected	Not Detected	6.03731e-07	#DIV/0!		Not Detected	#DIV/0!	#DIV/0!		Not Detected	Not Detected	6.03731e-07	#DIV/0!		Not Detected	#DIV/0!	#DIV/0!		Not Detected	Not Detected	0.0373472	0	FALSE	Not Detected	Detected	0.259526	-0.29956	FALSE	Detected
399	DNA topoisomerase 4 subunit A OS=Staphylococcus aureus (strain USA300) GN=parC PE=3 SV=1	A0A0H2XDR6	parC	91 kDa	11	8.4	0	6	0	0	0	0	0.000304123	#DIV/0!		Not Detected	0.00325162	#DIV/0!		Detected	Not Detected	0.000304123	#DIV/0!		Not Detected	#DIV/0!	#DIV/0!		Not Detected	Not Detected	0.000304123	#DIV/0!		Not Detected	#DIV/0!	#DIV/0!		Not Detected	Not Detected	0.00325162	0	FALSE	Not Detected	Detected	0.517648	-0.389042	FALSE	Detected
400	50S ribosomal protein L14 OS=Staphylococcus aureus (strain USA300) GN=rplN PE=3 SV=1	Q2FEP9	rplN	13 kDa	7.2	7	0	4.4	2.2	1.2	0	0.6	1.7238e-06	#DIV/0!		Not Detected	8.12318e-05	#DIV/0!		Detected	Not Detected	9.09397e-05	1.71049	TRUE	Detected	0.095452	-0.874469	FALSE	Detected	Detected	1.7238e-06	#DIV/0!		Not Detected	0.172003	#DIV/0!		Detected	Not Detected	8.12318e-05	0	FALSE	Not Detected	Detected	0.832723	-0.040642	FALSE	Detected
401	Probable endonuclease 4 OS=Staphylococcus aureus (strain USA300) GN=nfo PE=3 SV=1	Q2FGG6	nfo	33 kDa	8.4	7.8	0	4.6	1.6	0	5.2	1	0.00018425	#DIV/0!		Not Detected	0.00155175	#DIV/0!		Detected	Not Detected	0.00209872	2.39232	TRUE	Detected	0.0844136	0	FALSE	Not Detected	Detected	0.101863	0.691878	FALSE	Detected	0.00957823	-2.37851	FALSE	Detected	Detected	0.00155175	0	FALSE	Not Detected	Detected	0.756645	-0.106915	FALSE	Detected
402	Putative lipoprotein OS=Staphylococcus aureus (strain USA300) GN=SAUSA300_1492 PE=4 SV=1	A0A0H2XGW7	SAUSA300_1492	21 kDa	3.2	3.6	1	3.6	1.8	2	2.2	2	0.0172332	1.67807	TRUE	Detected	0.0709312	1.848	FALSE	Detected	Detected	0.233483	0.830075	FALSE	Detected	0.856076	0.152003	FALSE	Detected	Detected	0.40254	0.540568	FALSE	Detected	0.871768	-0.137504	FALSE	Detected	Detected	0.0709312	-1.848	FALSE	Detected	Detected	0.724466	0.169925	FALSE	Detected
403	Pyrroline-5-carboxylate reductase OS=Staphylococcus aureus (strain USA300) GN=proC PE=3 SV=1	A0A0H2XGB3	proC	29 kDa	8.8	8	0	6.4	0.4	0.2	3.4	1	2.17782e-06	#DIV/0!		Not Detected	0.000181882	#DIV/0!		Detected	Not Detected	4.61993e-06	4.45943	TRUE	Detected	0.544737	-1	FALSE	Detected	Detected	0.0027276	1.37197	TRUE	Detected	0.0564426	-1.76553	FALSE	Detected	Detected	0.000181882	0	FALSE	Not Detected	Detected	0.704458	-0.137504	FALSE	Detected
404	Uncharacterized protein OS=Staphylococcus aureus (strain USA300) GN=SAUSA300_2097 PE=4 SV=1	A0A0H2XJE5	SAUSA300_2097	24 kDa	10.6	7.6	0	3	0	0	0	0.6	0.000107061	#DIV/0!		Not Detected	0.0777446	#DIV/0!		Detected	Not Detected	0.000107061	#DIV/0!		Not Detected	#DIV/0!	#DIV/0!		Not Detected	Not Detected	0.000107061	#DIV/0!		Not Detected	0.172003	#DIV/0!		Detected	Not Detected	0.0777446	0	FALSE	Not Detected	Detected	0.3394	-0.479993	FALSE	Detected
405	Peptidase T OS=Staphylococcus aureus (strain USA300) GN=pepT PE=3 SV=1	Q2FIP8	pepT	46 kDa	7.2	6.4	1.4	5	0.6	0.8	5	2	0.000191185	2.36257	TRUE	Detected	0.014958	1.8365	TRUE	Detected	Detected	1.41674e-05	3.58496	TRUE	Detected	0.666581	0.415037	FALSE	Detected	Detected	0.0337808	0.526069	FALSE	Detected	0.00712907	-1.32193	FALSE	Detected	Detected	0.014958	-1.8365	FALSE	Detected	Detected	0.467493	-0.169925	FALSE	Detected
406	Glycine cleavage system H protein OS=Staphylococcus aureus (strain USA300) GN=gcvH PE=3 SV=1	Q2FII7	gcvH	14 kDa	6.6	5.8	0	4	1.2	0.8	0.2	1.4	0.0001003	#DIV/0!		Not Detected	8.36474e-05	#DIV/0!		Detected	Not Detected	0.00184062	2.45943	TRUE	Detected	0.681057	-0.584963	FALSE	Detected	Detected	0.000145621	5.04439	TRUE	Detected	0.0598379	2.80735	FALSE	Detected	Detected	8.36474e-05	0	FALSE	Not Detected	Detected	0.544737	-0.186413	FALSE	Detected
407	Putative AMP-binding enzyme OS=Staphylococcus aureus (strain USA300) GN=SAUSA300_2542 PE=4 SV=1	A0A0H2XHR6	SAUSA300_2542	60 kDa	10.6	5	0	0.6	0	0	0	0.2	0.00466861	#DIV/0!		Not Detected	0.0399685	#DIV/0!		Detected	Not Detected	0.00466861	#DIV/0!		Not Detected	#DIV/0!	#DIV/0!		Not Detected	Not Detected	0.00466861	#DIV/0!		Not Detected	0.346594	#DIV/0!		Detected	Not Detected	0.0399685	0	FALSE	Not Detected	Detected	0.121605	-1.08406	FALSE	Detected
408	Phosphoglucomutase OS=Staphylococcus aureus (strain USA300) GN=pgcA PE=3 SV=2	Q2FE11	pgcA	62 kDa	10.6	7.4	0	4.2	0.6	0	0.2	0.2	0.000240992	#DIV/0!		Not Detected	0.00179594	#DIV/0!		Detected	Not Detected	0.000426861	4.14296	TRUE	Detected	0.172003	0	FALSE	Not Detected	Detected	0.000287219	5.72792	TRUE	Detected	1	0	FALSE	Detected	Detected	0.00179594	0	FALSE	Not Detected	Detected	0.231926	-0.518467	FALSE	Detected
409	Protein NagD homolog OS=Staphylococcus aureus (strain USA300) GN=nagD PE=3 SV=1	Q2FIE5	nagD	28 kDa	7.6	7.6	0	4.8	2	1	1.2	3.2	2.34075e-05	#DIV/0!		Not Detected	0.000323393	#DIV/0!		Detected	Not Detected	0.000446351	1.926	TRUE	Detected	0.0557665	-1	FALSE	Detected	Detected	0.000209133	2.66297	TRUE	Detected	0.0303601	1.41504	TRUE	Detected	Detected	0.000323393	0	FALSE	Not Detected	Detected	1	0	FALSE	Detected
410	Signal peptidase I OS=Staphylococcus aureus (strain USA300) GN=spsB PE=3 SV=1	A0A0H2XEA7	spsB	18 kDa	10.2	7.8	0	3	0.6	0.2	2.8	1.2	0.000342453	#DIV/0!		Not Detected	1.25606e-05	#DIV/0!		Detected	Not Detected	0.000545716	4.08746	TRUE	Detected	0.241504	-1.58496	FALSE	Detected	Detected	0.00636852	1.86507	TRUE	Detected	0.195016	-1.22239	FALSE	Detected	Detected	1.25606e-05	0	FALSE	Not Detected	Detected	0.366256	-0.387023	FALSE	Detected
411	50S ribosomal protein L3 OS=Staphylococcus aureus (strain USA300) GN=rplC PE=3 SV=1	Q2FEN9	rplC	24 kDa	6	5.6	0	2.6	0	0	0	0.8	1.25606e-05	#DIV/0!		Not Detected	0.0856814	#DIV/0!		Detected	Not Detected	1.25606e-05	#DIV/0!		Not Detected	#DIV/0!	#DIV/0!		Not Detected	Not Detected	1.25606e-05	#DIV/0!		Not Detected	0.0649694	#DIV/0!		Detected	Not Detected	0.0856814	0	FALSE	Not Detected	Detected	0.876945	-0.0995357	FALSE	Detected
412	D-alanine--D-alanine ligase OS=Staphylococcus aureus (strain USA300) GN=ddl PE=3 SV=1	Q2FF43	ddl	40 kDa	8.6	6.6	0	1.8	0	0	0.2	0	0.00019161	#DIV/0!		Not Detected	0.172003	#DIV/0!		Detected	Not Detected	0.00019161	#DIV/0!		Not Detected	#DIV/0!	#DIV/0!		Not Detected	Not Detected	0.000242803	5.42626	TRUE	Detected	0.346594	0	FALSE	Not Detected	Detected	0.172003	0	FALSE	Not Detected	Detected	0.384192	-0.381871	FALSE	Detected
413	Phenol-soluble modulin alpha 3 peptide OS=Staphylococcus aureus (strain USA300) GN=psmA3 PE=1 SV=1	P0C804	psmA3	3 kDa	10.2	9	0	3	0	0	0	0	0.0170042	#DIV/0!		Not Detected	0.0399685	#DIV/0!		Detected	Not Detected	0.0170042	#DIV/0!		Not Detected	#DIV/0!	#DIV/0!		Not Detected	Not Detected	0.0170042	#DIV/0!		Not Detected	#DIV/0!	#DIV/0!		Not Detected	Not Detected	0.0399685	0	FALSE	Not Detected	Detected	0.798353	-0.180572	FALSE	Detected
414	Uncharacterized lipoprotein SAUSA300_2315 OS=Staphylococcus aureus (strain USA300) GN=SAUSA300_2315 PE=3 SV=1	Q2FEC8	SAUSA300_2315	23 kDa	4.8	2.4	0	2	0.8	0.8	0.8	0.8	0.00052237	#DIV/0!		Not Detected	0.00648045	#DIV/0!		Detected	Not Detected	0.00192663	2.58496	TRUE	Detected	1	0	FALSE	Detected	Detected	0.00192663	2.58496	TRUE	Detected	1	0	FALSE	Detected	Detected	0.00648045	0	FALSE	Not Detected	Detected	0.0431767	-1	FALSE	Detected
415	Uncharacterized protein OS=Staphylococcus aureus (strain USA300) GN=SAUSA300_1740 PE=4 SV=1	A0A0H2XGK8	SAUSA300_1740	36 kDa	6	3.4	0	4	0	0	0	0	0.0024359	#DIV/0!		Not Detected	0.00138904	#DIV/0!		Detected	Not Detected	0.0024359	#DIV/0!		Not Detected	#DIV/0!	#DIV/0!		Not Detected	Not Detected	0.0024359	#DIV/0!		Not Detected	#DIV/0!	#DIV/0!		Not Detected	Not Detected	0.00138904	0	FALSE	Not Detected	Detected	0.205516	-0.819428	FALSE	Detected
416	Cell division protein FtsL OS=Staphylococcus aureus (strain USA300) GN=ftsL PE=3 SV=1	A0A0H2XH39	ftsL	15 kDa	5	5	0	1.8	3.4	4	0	2.4	2.55975e-07	#DIV/0!		Not Detected	0.0545673	#DIV/0!		Detected	Not Detected	0.297314	0.556393	FALSE	Detected	0.736283	0.234465	FALSE	Detected	Detected	2.55975e-07	#DIV/0!		Not Detected	0.0480801	#DIV/0!		Detected	Not Detected	0.0545673	0	FALSE	Not Detected	Detected	1	0	FALSE	Detected
417	tRNA uridine 5-carboxymethylaminomethyl modification enzyme MnmG OS=Staphylococcus aureus (strain USA300) GN=mnmG PE=3 SV=2	Q2FDE9	mnmG	70 kDa	13.4	7.6	0	3.8	0	0	0	0.2	0.000160756	#DIV/0!		Not Detected	0.00442213	#DIV/0!		Detected	Not Detected	0.000160756	#DIV/0!		Not Detected	#DIV/0!	#DIV/0!		Not Detected	Not Detected	0.000160756	#DIV/0!		Not Detected	0.346594	#DIV/0!		Detected	Not Detected	0.00442213	0	FALSE	Not Detected	Detected	0.0415183	-0.818162	FALSE	Detected
418	50S ribosomal protein L20 OS=Staphylococcus aureus (strain USA300) GN=rplT PE=3 SV=1	Q2FG58	rplT	14 kDa	6.4	5.8	0	3.6	1.2	0.8	1.4	1	0.000124366	#DIV/0!		Not Detected	0.0081191	#DIV/0!		Detected	Not Detected	0.0023027	2.41504	TRUE	Detected	0.64063	-0.584963	FALSE	Detected	Detected	0.00149337	2.19265	TRUE	Detected	0.571623	-0.485427	FALSE	Detected	Detected	0.0081191	0	FALSE	Not Detected	Detected	0.689723	-0.142019	FALSE	Detected
419	Glutathione peroxidase OS=Staphylococcus aureus (strain USA300) GN=SAUSA300_1197 PE=3 SV=1	A0A0H2XEC3	SAUSA300_1197	18 kDa	10.2	9.6	0	2	0.4	0	0	0.6	0.000521574	#DIV/0!		Not Detected	0.152502	#DIV/0!		Detected	Not Detected	0.000784892	4.67243	TRUE	Detected	0.346594	0	FALSE	Not Detected	Detected	0.000521574	#DIV/0!		Not Detected	0.172003	#DIV/0!		Detected	Not Detected	0.152502	0	FALSE	Not Detected	Detected	0.819858	-0.0874628	FALSE	Detected
420	Uncharacterized protein OS=Staphylococcus aureus (strain USA300) GN=SAUSA300_2094 PE=4 SV=1	A0A0H2XHA0	SAUSA300_2094	53 kDa	12.6	9.6	0	3	0	0	0	0	4.89014e-05	#DIV/0!		Not Detected	0.0100191	#DIV/0!		Detected	Not Detected	4.89014e-05	#DIV/0!		Not Detected	#DIV/0!	#DIV/0!		Not Detected	Not Detected	4.89014e-05	#DIV/0!		Not Detected	#DIV/0!	#DIV/0!		Not Detected	Not Detected	0.0100191	0	FALSE	Not Detected	Detected	0.323193	-0.392317	FALSE	Detected
421	Uncharacterized protein OS=Staphylococcus aureus (strain USA300) GN=SAUSA300_0841 PE=4 SV=1	A0A0H2XK09	SAUSA300_0841	39 kDa	11.4	10.4	0	4.6	0	0	0	0	0.000113793	#DIV/0!		Not Detected	0.0282002	#DIV/0!		Detected	Not Detected	0.000113793	#DIV/0!		Not Detected	#DIV/0!	#DIV/0!		Not Detected	Not Detected	0.000113793	#DIV/0!		Not Detected	#DIV/0!	#DIV/0!		Not Detected	Not Detected	0.0282002	0	FALSE	Not Detected	Detected	0.775779	-0.13245	FALSE	Detected
422	Glucokinase OS=Staphylococcus aureus (strain USA300) GN=glk PE=4 SV=1	A0A0H2XFM4	glk	35 kDa	6.6	6.2	0	2.6	0	0	0.2	0.2	0.000904296	#DIV/0!		Not Detected	0.017536	#DIV/0!		Detected	Not Detected	0.000904296	#DIV/0!		Not Detected	#DIV/0!	#DIV/0!		Not Detected	Not Detected	0.00118091	5.04439	TRUE	Detected	1	0	FALSE	Detected	Detected	0.017536	0	FALSE	Not Detected	Detected	0.863814	-0.0901978	FALSE	Detected
423	Molybdenum cofactor biosynthesis protein B OS=Staphylococcus aureus (strain USA300) GN=moaB PE=3 SV=1	A0A0H2XIY9	moaB	18 kDa	9	7.8	0	3	1	0.2	2.4	0.8	4.91013e-06	#DIV/0!		Not Detected	0.0100191	#DIV/0!		Detected	Not Detected	2.9829e-05	3.16993	TRUE	Detected	0.141113	-2.32193	FALSE	Detected	Detected	0.000476178	1.90689	TRUE	Detected	0.130175	-1.58496	FALSE	Detected	Detected	0.0100191	0	FALSE	Not Detected	Detected	0.567001	-0.206451	FALSE	Detected
424	Peptidoglycan hydrolase OS=Staphylococcus aureus (strain USA300) GN=lytM PE=4 SV=1	A0A0H2XF37	lytM	34 kDa	3.4	4.6	0	4.2	5.8	3.8	0	5.8	0.000157846	#DIV/0!		Not Detected	2.64481e-05	#DIV/0!		Detected	Not Detected	0.0352652	-0.770518	FALSE	Detected	0.0533419	-0.610053	FALSE	Detected	Detected	0.000157846	#DIV/0!		Not Detected	0.000621712	#DIV/0!		Detected	Not Detected	2.64481e-05	0	FALSE	Not Detected	Detected	0.066688	0.436099	FALSE	Detected
425	30S ribosomal protein S4 OS=Staphylococcus aureus (strain USA300) GN=rpsD PE=3 SV=1	Q2FG18	rpsD	23 kDa	9.8	6.8	0	2	0.4	0	0	0.8	7.40878e-05	#DIV/0!		Not Detected	0.0133491	#DIV/0!		Detected	Not Detected	0.000111928	4.61471	TRUE	Detected	0.141113	0	FALSE	Not Detected	Detected	7.40878e-05	#DIV/0!		Not Detected	0.346594	#DIV/0!		Detected	Not Detected	0.0133491	0	FALSE	Not Detected	Detected	0.279213	-0.527247	FALSE	Detected
426	Probable transcriptional regulatory protein SAUSA300_0655 OS=Staphylococcus aureus (strain USA300) GN=SAUSA300_0655 PE=3 SV=1	Q2FIX0	SAUSA300_0655	26 kDa	7.8	5.4	0	3.6	1	0.4	1.4	1	1.75427e-05	#DIV/0!		Not Detected	0.0659237	#DIV/0!		Detected	Not Detected	7.47949e-05	2.96347	TRUE	Detected	0.172003	-1.32193	FALSE	Detected	Detected	0.000145621	2.47805	TRUE	Detected	0.455366	-0.485427	FALSE	Detected	Detected	0.0659237	0	FALSE	Not Detected	Detected	0.174963	-0.530515	FALSE	Detected
427	Oxidoreductase, aldo/keto reductase family OS=Staphylococcus aureus (strain USA300) GN=SAUSA300_1728 PE=4 SV=1	A0A0H2XII4	SAUSA300_1728	31 kDa	7.2	7.2	0	3.2	0	0	0.2	0	3.14968e-05	#DIV/0!		Not Detected	0.00394977	#DIV/0!		Detected	Not Detected	3.14968e-05	#DIV/0!		Not Detected	#DIV/0!	#DIV/0!		Not Detected	Not Detected	4.66891e-05	5.16993	TRUE	Detected	0.346594	0	FALSE	Not Detected	Detected	0.00394977	0	FALSE	Not Detected	Detected	1	0	FALSE	Detected
428	tRNA pseudouridine synthase B OS=Staphylococcus aureus (strain USA300) GN=truB PE=3 SV=1	Q2FHG7	truB	35 kDa	13.2	9.4	0	2.6	0	0	0	0	0.000420991	#DIV/0!		Not Detected	0.017536	#DIV/0!		Detected	Not Detected	0.000420991	#DIV/0!		Not Detected	#DIV/0!	#DIV/0!		Not Detected	Not Detected	0.000420991	#DIV/0!		Not Detected	#DIV/0!	#DIV/0!		Not Detected	Not Detected	0.017536	0	FALSE	Not Detected	Detected	0.257168	-0.489805	FALSE	Detected
429	Putative lipoprotein OS=Staphylococcus aureus (strain USA300) GN=SAUSA300_0377 PE=4 SV=1	A0A0H2XHE2	SAUSA300_0377	24 kDa	6.6	5.4	0.2	1.6	1	0.6	0	0.6	0.00329309	5.04439	TRUE	Detected	0.132801	3	FALSE	Detected	Detected	0.00890769	2.72247	TRUE	Detected	0.523742	-0.736966	FALSE	Detected	Detected	0.00262911	#DIV/0!		Not Detected	0.172003	#DIV/0!		Detected	Not Detected	0.132801	-3	FALSE	Detected	Detected	0.610283	-0.289507	FALSE	Detected
430	30S ribosomal protein S20 OS=Staphylococcus aureus (strain USA300) GN=rpsT PE=3 SV=1	Q2FGD8	rpsT	9 kDa	9.6	7	0	3.8	1	1.2	0	1.2	0.000943755	#DIV/0!		Not Detected	0.0259162	#DIV/0!		Detected	Not Detected	0.0020146	3.26303	TRUE	Detected	0.6938	0.263034	FALSE	Detected	Detected	0.000943755	#DIV/0!		Not Detected	0.0399685	#DIV/0!		Detected	Not Detected	0.0259162	0	FALSE	Not Detected	Detected	0.343201	-0.455679	FALSE	Detected
431	Indole-3-pyruvate decarboxylase OS=Staphylococcus aureus (strain USA300) GN=ipdC PE=3 SV=1	A0A0H2XEM7	ipdC	61 kDa	7.6	4.2	0	3.2	0.8	0.4	0.4	1.4	1.39323e-05	#DIV/0!		Not Detected	0.0460249	#DIV/0!		Detected	Not Detected	0.000336661	3.24793	TRUE	Detected	0.666581	-1	FALSE	Detected	Detected	2.85111e-05	4.24793	TRUE	Detected	0.301561	1.80735	FALSE	Detected	Detected	0.0460249	0	FALSE	Not Detected	Detected	0.163099	-0.85561	FALSE	Detected
432	30S ribosomal protein S17 OS=Staphylococcus aureus (strain USA300) GN=rpsQ PE=3 SV=1	Q2FEP8	rpsQ	10 kDa	7	6.2	0	3.6	2	1.2	0	1	2.76888e-07	#DIV/0!		Not Detected	0.0081191	#DIV/0!		Detected	Not Detected	0.000332118	1.80735	TRUE	Detected	0.408168	-0.736966	FALSE	Detected	Detected	2.76888e-07	#DIV/0!		Not Detected	0.105322	#DIV/0!		Detected	Not Detected	0.0081191	0	FALSE	Not Detected	Detected	0.207305	-0.175087	FALSE	Detected
433	Universal stress protein family OS=Staphylococcus aureus (strain USA300) GN=SAUSA300_0067 PE=4 SV=1	A0A0H2XKH6	SAUSA300_0067	17 kDa	8.8	8	0	3	0.4	0.6	0.2	0.2	6.2929e-05	#DIV/0!		Not Detected	0.0301232	#DIV/0!		Detected	Not Detected	0.000102064	4.45943	TRUE	Detected	0.579584	0.584963	FALSE	Detected	Detected	8.22188e-05	5.45943	TRUE	Detected	1	0	FALSE	Detected	Detected	0.0301232	0	FALSE	Not Detected	Detected	0.797995	-0.137504	FALSE	Detected
434	Iron compound ABC transporter, iron compound-binding protein SirA OS=Staphylococcus aureus (strain USA300) GN=sirA PE=4 SV=1	A0A0H2XHK0	sirA	37 kDa	5.4	4	0.8	5	2.2	1.2	3.8	2	0.00175545	2.75489	TRUE	Detected	0.00807908	2.64386	TRUE	Detected	Detected	0.00974078	1.29546	TRUE	Detected	0.0461723	-0.874469	FALSE	Detected	Detected	0.130175	0.50696	FALSE	Detected	0.00133713	-0.925999	FALSE	Detected	Detected	0.00807908	-2.64386	FALSE	Detected	Detected	0.247591	-0.432959	FALSE	Detected
435	Probable glycine dehydrogenase (decarboxylating) subunit 2 OS=Staphylococcus aureus (strain USA300) GN=gcvPB PE=3 SV=1	Q2FGI7	gcvPB	55 kDa	6.6	4.8	0	3	0	0	0	0.6	0.000147138	#DIV/0!		Not Detected	0.066688	#DIV/0!		Detected	Not Detected	0.000147138	#DIV/0!		Not Detected	#DIV/0!	#DIV/0!		Not Detected	Not Detected	0.000147138	#DIV/0!		Not Detected	0.172003	#DIV/0!		Detected	Not Detected	0.066688	0	FALSE	Not Detected	Detected	0.382814	-0.459432	FALSE	Detected
436	10 kDa chaperonin OS=Staphylococcus aureus (strain USA300) GN=groS PE=3 SV=1	Q2FF94	groS	10 kDa	9.2	8.8	0	3.2	2	1.6	0	1.8	3.46071e-05	#DIV/0!		Not Detected	0.000581961	#DIV/0!		Detected	Not Detected	0.000253883	2.20163	TRUE	Detected	0.346594	-0.321928	FALSE	Detected	Detected	3.46071e-05	#DIV/0!		Not Detected	0.0265099	#DIV/0!		Detected	Not Detected	0.000581961	0	FALSE	Not Detected	Detected	0.857909	-0.0641303	FALSE	Detected
437	Fibronectin binding protein B OS=Staphylococcus aureus (strain USA300) GN=fnbB PE=4 SV=1	A0A0H2XKG3	fnbB	104 kDa	4	0	0	0	4	0	0	0	0.0222039	#DIV/0!		Not Detected	#DIV/0!	#DIV/0!		Not Detected	Not Detected	1	0	FALSE	Detected	0.00513443	0	FALSE	Not Detected	Detected	0.0222039	#DIV/0!		Not Detected	#DIV/0!	#DIV/0!		Not Detected	Not Detected	#DIV/0!	#DIV/0!		Not Detected	Not Detected	0.0222039	0	FALSE	Not Detected
438	Transcriptional regulatory protein WalR OS=Staphylococcus aureus (strain USA300) GN=walR PE=3 SV=1	Q2FKN8	walR	27 kDa	9.6	7.4	0	3.2	0	0	0	0	0.000245958	#DIV/0!		Not Detected	0.179812	#DIV/0!		Detected	Not Detected	0.000245958	#DIV/0!		Not Detected	#DIV/0!	#DIV/0!		Not Detected	Not Detected	0.000245958	#DIV/0!		Not Detected	#DIV/0!	#DIV/0!		Not Detected	Not Detected	0.179812	0	FALSE	Not Detected	Detected	0.44558	-0.375509	FALSE	Detected
439	Porphobilinogen deaminase OS=Staphylococcus aureus (strain USA300) GN=hemC PE=3 SV=1	Q2FG66	hemC	34 kDa	7.6	5.4	0	3.4	0.6	0.2	0.6	1.2	0.0116574	#DIV/0!		Not Detected	0.0620346	#DIV/0!		Detected	Not Detected	0.0176166	3.66297	TRUE	Detected	0.241504	-1.58496	FALSE	Detected	Detected	0.0176166	3.66297	TRUE	Detected	0.305201	1	FALSE	Detected	Detected	0.0620346	0	FALSE	Not Detected	Detected	0.436634	-0.49304	FALSE	Detected
440	Uncharacterized oxidoreductase SAUSA300_2422 OS=Staphylococcus aureus (strain USA300) GN=SAUSA300_2422 PE=3 SV=1	Q2FE21	SAUSA300_2422	25 kDa	8.4	9.2	0	3.8	0.4	0	1.2	0.8	0.00038167	#DIV/0!		Not Detected	0.0204872	#DIV/0!		Detected	Not Detected	0.000577533	4.39232	TRUE	Detected	0.141113	0	FALSE	Not Detected	Detected	0.0020964	2.80735	TRUE	Detected	0.64063	-0.584963	FALSE	Detected	Detected	0.0204872	0	FALSE	Not Detected	Detected	0.807598	0.131245	FALSE	Detected
441	Penicillin binding protein 2 OS=Staphylococcus aureus (strain USA300) GN=pbp2 PE=4 SV=1	A0A0H2XI32	pbp2	80 kDa	4.2	5.2	0	5.6	1.6	0.2	0	1.2	0.00335141	#DIV/0!		Not Detected	0.0146313	#DIV/0!		Detected	Not Detected	0.09598	1.39232	FALSE	Detected	0.178256	-3	FALSE	Detected	Detected	0.00335141	#DIV/0!		Not Detected	0.250917	#DIV/0!		Detected	Not Detected	0.0146313	0	FALSE	Not Detected	Detected	0.517328	0.308122	FALSE	Detected
442	NADH-dependent flavin oxidoreductase OS=Staphylococcus aureus (strain USA300) GN=SAUSA300_0859 PE=4 SV=1	A0A0H2XGI5	SAUSA300_0859	42 kDa	8.6	7.4	0	2.8	0.4	0.2	0	1	7.80842e-05	#DIV/0!		Not Detected	0.0202619	#DIV/0!		Detected	Not Detected	0.000126904	4.42626	TRUE	Detected	0.544737	-1	FALSE	Detected	Detected	7.80842e-05	#DIV/0!		Not Detected	0.0557665	#DIV/0!		Detected	Not Detected	0.0202619	0	FALSE	Not Detected	Detected	0.5094	-0.216811	FALSE	Detected
443	UPF0337 protein SAUSA300_1582 OS=Staphylococcus aureus (strain USA300) GN=SAUSA300_1582 PE=3 SV=1	Q2FGA1	SAUSA300_1582	7 kDa	7.2	4.6	0	2.4	0.4	0.2	0	2	0.000497189	#DIV/0!		Not Detected	0.0183079	#DIV/0!		Detected	Not Detected	0.000807134	4.16993	TRUE	Detected	0.544737	-1	FALSE	Detected	Detected	0.000497189	#DIV/0!		Not Detected	0.0438246	#DIV/0!		Detected	Not Detected	0.0183079	0	FALSE	Not Detected	Detected	0.202053	-0.646363	FALSE	Detected
444	Uncharacterized protein OS=Staphylococcus aureus (strain USA300) GN=SAUSA300_0982 PE=4 SV=1	A0A0H2XEX3	SAUSA300_0982	20 kDa	11	9.4	0	0.4	0	0	0.2	0.2	5.10238e-10	#DIV/0!		Not Detected	0.141113	#DIV/0!		Detected	Not Detected	5.10238e-10	#DIV/0!		Not Detected	#DIV/0!	#DIV/0!		Not Detected	Not Detected	2.24594e-09	5.78136	TRUE	Detected	1	0	FALSE	Detected	Detected	0.141113	0	FALSE	Not Detected	Detected	0.492943	-0.226771	FALSE	Detected
445	Uncharacterized protein OS=Staphylococcus aureus (strain USA300) GN=SAUSA300_2529 PE=4 SV=1	A0A0H2XH33	SAUSA300_2529	17 kDa	5	4.8	0.8	1.4	0.8	0.8	1	0.8	0.0054523	2.64386	TRUE	Detected	0.420806	0.807355	FALSE	Detected	Detected	0.0054523	2.64386	TRUE	Detected	1	0	FALSE	Detected	Detected	0.00963285	2.32193	TRUE	Detected	0.770713	-0.321928	FALSE	Detected	Detected	0.420806	-0.807355	FALSE	Detected	Detected	0.911503	-0.0588937	FALSE	Detected
446	Putative peptidyl-prolyl cis-trans isomerase OS=Staphylococcus aureus (strain USA300) GN=SAUSA300_0857 PE=3 SV=1	Q2FIC1	SAUSA300_0857	22 kDa	6.8	5.8	0	2.4	0	0.4	2	1.4	1.51e-05	#DIV/0!		Not Detected	0.133034	#DIV/0!		Detected	Not Detected	1.51e-05	#DIV/0!		Not Detected	0.141113	#DIV/0!		Detected	Not Detected	0.00563898	1.76553	TRUE	Detected	0.653853	-0.514573	FALSE	Detected	Detected	0.133034	0	FALSE	Not Detected	Detected	0.66596	-0.229482	FALSE	Detected
447	Iron-dependent repressor OS=Staphylococcus aureus (strain USA300) GN=SAUSA300_0621 PE=4 SV=1	A0A0H2XHK6	SAUSA300_0621	25 kDa	1.2	0.2	0	0.6	0	1	0.2	0.4	0.0124779	#DIV/0!		Not Detected	0.172003	#DIV/0!		Detected	Not Detected	0.0124779	#DIV/0!		Not Detected	0.152502	#DIV/0!		Detected	Not Detected	0.0461723	2.58496	TRUE	Detected	0.666581	1	FALSE	Detected	Detected	0.172003	0	FALSE	Not Detected	Detected	0.0461723	-2.58496	FALSE	Detected
448	Probable glycine dehydrogenase (decarboxylating) subunit 1 OS=Staphylococcus aureus (strain USA300) GN=gcvPA PE=3 SV=1	Q2FGI6	gcvPA	50 kDa	4.4	4.4	0	3	0	0	0	0.4	0.000190611	#DIV/0!		Not Detected	0.000589388	#DIV/0!		Detected	Not Detected	0.000190611	#DIV/0!		Not Detected	#DIV/0!	#DIV/0!		Not Detected	Not Detected	0.000190611	#DIV/0!		Not Detected	0.346594	#DIV/0!		Detected	Not Detected	0.000589388	0	FALSE	Not Detected	Detected	1	0	FALSE	Detected
449	Isopentenyl-diphosphate delta-isomerase OS=Staphylococcus aureus (strain USA300) GN=fni PE=3 SV=1	Q2FEF1	fni	39 kDa	5.6	4.4	0	2.2	1.2	0.2	3.6	2	0.000125396	#DIV/0!		Not Detected	0.0250589	#DIV/0!		Detected	Not Detected	0.00228676	2.22239	TRUE	Detected	0.143415	-2.58496	FALSE	Detected	Detected	0.154744	0.63743	FALSE	Detected	0.222027	-0.847997	FALSE	Detected	Detected	0.0250589	0	FALSE	Not Detected	Detected	0.471362	-0.347923	FALSE	Detected
451	50S ribosomal protein L4 OS=Staphylococcus aureus (strain USA300) GN=rplD PE=3 SV=1	Q2FEP0	rplD	22 kDa	5	4.6	0	1.2	0.4	0.8	0	0.4	0.000754871	#DIV/0!		Not Detected	0.0399685	#DIV/0!		Detected	Not Detected	0.002089	3.64386	TRUE	Detected	0.486042	1	FALSE	Detected	Detected	0.000754871	#DIV/0!		Not Detected	0.141113	#DIV/0!		Detected	Not Detected	0.0399685	0	FALSE	Not Detected	Detected	0.782355	-0.120294	FALSE	Detected
452	Probable DNA-directed RNA polymerase subunit delta OS=Staphylococcus aureus (strain USA300) GN=rpoE PE=3 SV=1	Q2FF00	rpoE	21 kDa	5.2	3.8	0	2.8	1	1.2	0	2	5.42905e-06	#DIV/0!		Not Detected	0.0540331	#DIV/0!		Detected	Not Detected	0.000773835	2.37851	TRUE	Detected	0.808887	0.263034	FALSE	Detected	Detected	5.42905e-06	#DIV/0!		Not Detected	0.0438246	#DIV/0!		Detected	Not Detected	0.0540331	0	FALSE	Not Detected	Detected	0.173939	-0.452512	FALSE	Detected
453	Zn-binding lipoprotein adcA-like protein OS=Staphylococcus aureus (strain USA300) GN=SAUSA300_2351 PE=3 SV=1	A0A0H2XDI1	SAUSA300_2351	59 kDa	7	4.4	0	1.6	0	0	0	0	0.00970327	#DIV/0!		Not Detected	0.207305	#DIV/0!		Detected	Not Detected	0.00970327	#DIV/0!		Not Detected	#DIV/0!	#DIV/0!		Not Detected	Not Detected	0.00970327	#DIV/0!		Not Detected	#DIV/0!	#DIV/0!		Not Detected	Not Detected	0.207305	0	FALSE	Not Detected	Detected	0.377951	-0.669851	FALSE	Detected
454	Peptidase, M20/M25/M40 family OS=Staphylococcus aureus (strain USA300) GN=SAUSA300_1460 PE=4 SV=1	A0A0H2XFJ9	SAUSA300_1460	40 kDa	6.2	3.4	0	1.4	0.4	0.4	1	0.6	0.0028443	#DIV/0!		Not Detected	0.0479117	#DIV/0!		Detected	Not Detected	0.00447878	3.9542	TRUE	Detected	1	0	FALSE	Detected	Detected	0.0104005	2.63227	TRUE	Detected	0.635687	-0.736966	FALSE	Detected	Detected	0.0479117	0	FALSE	Not Detected	Detected	0.25016	-0.866733	FALSE	Detected
455	50S ribosomal protein L29 OS=Staphylococcus aureus (strain USA300) GN=rpmC PE=3 SV=1	A0A0H2XHC7	rpmC	9 kDa	5.6	5.8	0	3.6	1.6	2	0	2.2	3.47621e-05	#DIV/0!		Not Detected	0.00466173	#DIV/0!		Detected	Not Detected	0.00151375	1.80735	TRUE	Detected	0.607511	0.321928	FALSE	Detected	Detected	3.47621e-05	#DIV/0!		Not Detected	0.0529626	#DIV/0!		Detected	Not Detected	0.00466173	0	FALSE	Not Detected	Detected	0.881887	0.0506261	FALSE	Detected
456	Ribose-phosphate pyrophosphokinase OS=Staphylococcus aureus (strain USA300) GN=prs PE=3 SV=1	A0A0H2XHB4	prs	35 kDa	4.2	4.4	0	2.2	0.2	0.6	0.2	0	0.000446351	#DIV/0!		Not Detected	0.000370107	#DIV/0!		Detected	Not Detected	0.000771717	4.39232	TRUE	Detected	0.241504	1.58496	FALSE	Detected	Detected	0.000771717	4.39232	TRUE	Detected	0.346594	0	FALSE	Not Detected	Detected	0.000370107	0	FALSE	Not Detected	Detected	0.896069	0.0671142	FALSE	Detected
457	Staphylococcal accessory regulator OS=Staphylococcus aureus (strain USA300) GN=SAUSA300_0114 PE=4 SV=1	A0A0H2XHA2	SAUSA300_0114	30 kDa	5.4	5.2	0	4	1.4	0	2.6	2.2	1.89297e-08	#DIV/0!		Not Detected	0.000477614	#DIV/0!		Detected	Not Detected	0.000104954	1.94753	TRUE	Detected	0.0252289	0	FALSE	Not Detected	Detected	0.00112124	1.05445	TRUE	Detected	0.544737	-0.241008	FALSE	Detected	Detected	0.000477614	0	FALSE	Not Detected	Detected	0.759923	-0.0544478	FALSE	Detected
458	Methicillin resistance protein FemB OS=Staphylococcus aureus (strain USA300) GN=femB PE=4 SV=1	A0A0H2XHG6	femB	50 kDa	10.2	6	0	2.8	0	0	0.4	0	0.000115769	#DIV/0!		Not Detected	0.0540331	#DIV/0!		Detected	Not Detected	0.000115769	#DIV/0!		Not Detected	#DIV/0!	#DIV/0!		Not Detected	Not Detected	0.000195821	4.67243	TRUE	Detected	0.346594	0	FALSE	Not Detected	Detected	0.0540331	0	FALSE	Not Detected	Detected	0.0348563	-0.765535	FALSE	Detected
459	Haloacid dehalogenase-like hydrolase OS=Staphylococcus aureus (strain USA300) GN=SAUSA300_2102 PE=4 SV=1	A0A0H2XHN2	SAUSA300_2102	32 kDa	7.6	7.2	0	2.6	0.4	0.2	0	1.8	0.000526846	#DIV/0!		Not Detected	0.0783021	#DIV/0!		Detected	Not Detected	0.000969923	4.24793	TRUE	Detected	0.666581	-1	FALSE	Detected	Detected	0.000526846	#DIV/0!		Not Detected	0.0545673	#DIV/0!		Detected	Not Detected	0.0783021	0	FALSE	Not Detected	Detected	0.865115	-0.0780025	FALSE	Detected
460	Proline--tRNA ligase OS=Staphylococcus aureus (strain USA300) GN=proS PE=3 SV=1	Q2FHH5	proS	64 kDa	9.6	8.6	0	4.2	0	0	0	0.2	0.00121468	#DIV/0!		Not Detected	0.0147486	#DIV/0!		Detected	Not Detected	0.00121468	#DIV/0!		Not Detected	#DIV/0!	#DIV/0!		Not Detected	Not Detected	0.00121468	#DIV/0!		Not Detected	0.346594	#DIV/0!		Detected	Not Detected	0.0147486	0	FALSE	Not Detected	Detected	0.740731	-0.158698	FALSE	Detected
461	Phi77 ORF006-like protein, putative capsid protein OS=Staphylococcus aureus (strain USA300) GN=SAUSA300_1938 PE=4 SV=1	A0A0H2XEL4	SAUSA300_1938	42 kDa	3	3.8	1.6	3.2	1.2	1	1.2	1.2	0.229847	0.906891	FALSE	Detected	0.350122	1	FALSE	Detected	Detected	0.0265099	1.32193	TRUE	Detected	0.740439	-0.263034	FALSE	Detected	Detected	0.0545673	1.32193	TRUE	Detected	1	0	FALSE	Detected	Detected	0.350122	-1	FALSE	Detected	Detected	0.455366	0.341037	FALSE	Detected
462	FtsK/SpoIIIE family protein OS=Staphylococcus aureus (strain USA300) GN=SAUSA300_1687 PE=4 SV=1	A0A0H2XK12	SAUSA300_1687	145 kDa	9.4	7.2	0	2	0	0	0	0	0.00465433	#DIV/0!		Not Detected	0.0557665	#DIV/0!		Detected	Not Detected	0.00465433	#DIV/0!		Not Detected	#DIV/0!	#DIV/0!		Not Detected	Not Detected	0.00465433	#DIV/0!		Not Detected	#DIV/0!	#DIV/0!		Not Detected	Not Detected	0.0557665	0	FALSE	Not Detected	Detected	0.45075	-0.384664	FALSE	Detected
463	Regulatory protein Spx OS=Staphylococcus aureus (strain USA300) GN=spxA PE=3 SV=1	A0A0H2XFF6	spxA	15 kDa	10.4	8	0	4.2	0.2	0.2	0	0.4	3.58492e-06	#DIV/0!		Not Detected	0.0054523	#DIV/0!		Detected	Not Detected	4.92844e-06	5.70044	TRUE	Detected	1	0	FALSE	Detected	Detected	3.58492e-06	#DIV/0!		Not Detected	0.141113	#DIV/0!		Detected	Not Detected	0.0054523	0	FALSE	Not Detected	Detected	0.256644	-0.378512	FALSE	Detected
464	DNA ligase OS=Staphylococcus aureus (strain USA300) GN=ligA PE=3 SV=1	Q2FFJ1	ligA	75 kDa	3.2	2.2	0	0.8	0	0	0	0	0.00243005	#DIV/0!		Not Detected	0.0649694	#DIV/0!		Detected	Not Detected	0.00243005	#DIV/0!		Not Detected	#DIV/0!	#DIV/0!		Not Detected	Not Detected	0.00243005	#DIV/0!		Not Detected	#DIV/0!	#DIV/0!		Not Detected	Not Detected	0.0649694	0	FALSE	Not Detected	Detected	0.526415	-0.540568	FALSE	Detected
465	Respiratory nitrate reductase, alpha subunit OS=Staphylococcus aureus (strain USA300) GN=SAUSA300_2343 PE=4 SV=1	A0A0H2XEE7	SAUSA300_2343	140 kDa	6.6	3.2	0	0.4	0.2	0	1.6	0.8	0.0007424	#DIV/0!		Not Detected	0.346594	#DIV/0!		Detected	Not Detected	0.00097748	5.04439	TRUE	Detected	0.346594	0	FALSE	Not Detected	Detected	0.0269198	2.04439	TRUE	Detected	0.595993	-1	FALSE	Detected	Detected	0.346594	0	FALSE	Not Detected	Detected	0.0552619	-1.04439	FALSE	Detected
466	Uncharacterized protein OS=Staphylococcus aureus (strain USA300) GN=SAUSA300_1118 PE=4 SV=1	A0A0H2XG62	SAUSA300_1118	13 kDa	6	5.4	0	3.2	0.2	0	0	0	6.16082e-08	#DIV/0!		Not Detected	0.0245085	#DIV/0!		Detected	Not Detected	2.98598e-07	4.90689	TRUE	Detected	0.346594	0	FALSE	Not Detected	Detected	6.16082e-08	#DIV/0!		Not Detected	#DIV/0!	#DIV/0!		Not Detected	Not Detected	0.0245085	0	FALSE	Not Detected	Detected	0.445838	-0.152003	FALSE	Detected
467	MutT/nudix family protein OS=Staphylococcus aureus (strain USA300) GN=SAUSA300_1624 PE=4 SV=1	A0A0H2XGI9	SAUSA300_1624	23 kDa	6.2	6.2	0	4.2	1.2	0.2	3	2.8	0.00213549	#DIV/0!		Not Detected	2.64481e-05	#DIV/0!		Detected	Not Detected	0.00955033	2.36923	TRUE	Detected	0.095452	-2.58496	FALSE	Detected	Detected	0.0746715	1.04731	FALSE	Detected	0.821991	-0.0995357	FALSE	Detected	Detected	2.64481e-05	0	FALSE	Not Detected	Detected	1	0	FALSE	Detected
468	Uncharacterized protein OS=Staphylococcus aureus (strain USA300) GN=SAUSA300_2143 PE=4 SV=1	A0A0H2XI20	SAUSA300_2143	9 kDa	8	4.8	1	3.2	0	0	0	0	3.96016e-06	3	TRUE	Detected	0.0630563	1.67807	FALSE	Detected	Detected	4.73596e-07	#DIV/0!		Not Detected	#DIV/0!	#DIV/0!		Not Detected	Not Detected	4.73596e-07	#DIV/0!		Not Detected	#DIV/0!	#DIV/0!		Not Detected	Not Detected	0.0630563	-1.67807	FALSE	Detected	Detected	0.0460249	-0.736966	FALSE	Detected
469	CamS sex pheromone cAM373 OS=Staphylococcus aureus (strain USA300) GN=SAUSA300_1884 PE=4 SV=1	A0A0H2XG95	SAUSA300_1884	45 kDa	8.4	5.6	0	4	0	0	0	0	0.00109719	#DIV/0!		Not Detected	0.0438246	#DIV/0!		Detected	Not Detected	0.00109719	#DIV/0!		Not Detected	#DIV/0!	#DIV/0!		Not Detected	Not Detected	0.00109719	#DIV/0!		Not Detected	#DIV/0!	#DIV/0!		Not Detected	Not Detected	0.0438246	0	FALSE	Not Detected	Detected	0.290488	-0.584963	FALSE	Detected
470	Alcohol dehydrogenase, zinc-containing OS=Staphylococcus aureus (strain USA300) GN=SAUSA300_0055 PE=3 SV=1	A0A0H2XI08	SAUSA300_0055	39 kDa	3	0.6	0.2	0.2	0	0	0	0	7.03816e-05	3.90689	TRUE	Detected	1	0	FALSE	Detected	Detected	1.25606e-05	#DIV/0!		Not Detected	#DIV/0!	#DIV/0!		Not Detected	Not Detected	1.25606e-05	#DIV/0!		Not Detected	#DIV/0!	#DIV/0!		Not Detected	Not Detected	1	0	FALSE	Detected	Detected	0.000323393	-2.32193	FALSE	Detected
471	30S ribosomal protein S9 OS=Staphylococcus aureus (strain USA300) GN=rpsI PE=3 SV=1	Q2FES2	rpsI	15 kDa	5.4	4.8	0	2.2	1.8	1	0.2	1.6	0.010683	#DIV/0!		Not Detected	0.000370107	#DIV/0!		Detected	Not Detected	0.0636352	1.58496	FALSE	Detected	0.141113	-0.847997	FALSE	Detected	Detected	0.013302	4.75489	TRUE	Detected	0.0140048	3	TRUE	Detected	Detected	0.000370107	0	FALSE	Not Detected	Detected	0.771824	-0.169925	FALSE	Detected
472	Lactonase drp35 OS=Staphylococcus aureus (strain USA300) GN=drp35 PE=3 SV=2	Q2FDH3	drp35	36 kDa	7	3.6	0.6	2	0	0	3	1.2	1.52123e-06	3.54432	TRUE	Detected	0.322117	1.73697	FALSE	Detected	Detected	1.83278e-08	#DIV/0!		Not Detected	#DIV/0!	#DIV/0!		Not Detected	Not Detected	0.0133491	1.22239	TRUE	Detected	0.243095	-1.32193	FALSE	Detected	Detected	0.322117	-1.73697	FALSE	Detected	Detected	0.0577908	-0.959358	FALSE	Detected
473	Phosphate acyltransferase OS=Staphylococcus aureus (strain USA300) GN=plsX PE=3 SV=1	Q2FHK9	plsX	35 kDa	5.6	4.4	0.6	0.6	0	0	0	0	0.00111985	3.22239	TRUE	Detected	1	0	FALSE	Detected	Detected	0.000309794	#DIV/0!		Not Detected	#DIV/0!	#DIV/0!		Not Detected	Not Detected	0.000309794	#DIV/0!		Not Detected	#DIV/0!	#DIV/0!		Not Detected	Not Detected	1	0	FALSE	Detected	Detected	0.551146	-0.347923	FALSE	Detected
474	Chaperone protein DnaJ OS=Staphylococcus aureus (strain USA300) GN=dnaJ PE=3 SV=1	Q2FGE4	dnaJ	42 kDa	6	6.6	0	3	0	0	0	0	0.00076233	#DIV/0!		Not Detected	0.0777446	#DIV/0!		Detected	Not Detected	0.00076233	#DIV/0!		Not Detected	#DIV/0!	#DIV/0!		Not Detected	Not Detected	0.00076233	#DIV/0!		Not Detected	#DIV/0!	#DIV/0!		Not Detected	Not Detected	0.0777446	0	FALSE	Not Detected	Detected	0.817927	0.137504	FALSE	Detected
475	GMP reductase OS=Staphylococcus aureus (strain USA300) GN=guaC PE=3 SV=1	Q2FH96	guaC	36 kDa	8.2	6.2	0	2.2	0.4	0.2	1.4	0.8	7.88844e-05	#DIV/0!		Not Detected	0.0105932	#DIV/0!		Detected	Not Detected	0.000132184	4.35755	TRUE	Detected	0.544737	-1	FALSE	Detected	Detected	0.000807134	2.5502	TRUE	Detected	0.493693	-0.807355	FALSE	Detected	Detected	0.0105932	0	FALSE	Not Detected	Detected	0.202934	-0.403356	FALSE	Detected
476	DegV family protein OS=Staphylococcus aureus (strain USA300) GN=SAUSA300_1318 PE=4 SV=1	A0A0H2XI23	SAUSA300_1318	31 kDa	10.2	10	0	2	0	0	0	0	0.000157846	#DIV/0!		Not Detected	0.0438246	#DIV/0!		Detected	Not Detected	0.000157846	#DIV/0!		Not Detected	#DIV/0!	#DIV/0!		Not Detected	Not Detected	0.000157846	#DIV/0!		Not Detected	#DIV/0!	#DIV/0!		Not Detected	Not Detected	0.0438246	0	FALSE	Not Detected	Detected	0.943725	-0.0285692	FALSE	Detected
477	GTP pyrophosphokinase OS=Staphylococcus aureus (strain USA300) GN=SAUSA300_1590 PE=3 SV=1	A0A0H2XKG5	SAUSA300_1590	85 kDa	10.8	2.6	0	0.4	0	0	0	0	0.000566117	#DIV/0!		Not Detected	0.346594	#DIV/0!		Detected	Not Detected	0.000566117	#DIV/0!		Not Detected	#DIV/0!	#DIV/0!		Not Detected	Not Detected	0.000566117	#DIV/0!		Not Detected	#DIV/0!	#DIV/0!		Not Detected	Not Detected	0.346594	0	FALSE	Not Detected	Detected	0.00738077	-2.05445	FALSE	Detected
478	ATP-dependent protease subunit HslV OS=Staphylococcus aureus (strain USA300) GN=hslV PE=3 SV=1	Q2FHI5	hslV	20 kDa	6.8	6.2	0	3.8	1.2	0.2	2.6	0.8	8.63443e-08	#DIV/0!		Not Detected	5.45017e-05	#DIV/0!		Detected	Not Detected	5.55157e-06	2.5025	TRUE	Detected	0.0461723	-2.58496	FALSE	Detected	Detected	5.91639e-05	1.38702	TRUE	Detected	0.0110825	-1.70044	FALSE	Detected	Detected	5.45017e-05	0	FALSE	Not Detected	Detected	0.688328	-0.133267	FALSE	Detected
479	Uncharacterized protein OS=Staphylococcus aureus (strain USA300) GN=SAUSA300_1304 PE=4 SV=1	A0A0H2XH40	SAUSA300_1304	30 kDa	6.2	5.4	0	4.4	0.4	0	0	0.8	1.77698e-07	#DIV/0!		Not Detected	0.0230078	#DIV/0!		Detected	Not Detected	1.18369e-06	3.9542	TRUE	Detected	0.141113	0	FALSE	Not Detected	Detected	1.77698e-07	#DIV/0!		Not Detected	0.141113	#DIV/0!		Detected	Not Detected	0.0230078	0	FALSE	Not Detected	Detected	0.111434	-0.199309	FALSE	Detected
480	Ribonucleoside-diphosphate reductase, beta subunit OS=Staphylococcus aureus (strain USA300) GN=SAUSA300_0717 PE=4 SV=1	A0A0H2XI26	SAUSA300_0717	38 kDa	7.8	8.4	0	2.4	0.8	0	2	1.4	6.02533e-05	#DIV/0!		Not Detected	0.00394977	#DIV/0!		Detected	Not Detected	0.000199571	3.2854	TRUE	Detected	0.0649694	0	FALSE	Not Detected	Detected	0.00270278	1.96347	TRUE	Detected	0.557292	-0.514573	FALSE	Detected	Detected	0.00394977	0	FALSE	Not Detected	Detected	0.67486	0.106915	FALSE	Detected
481	Uncharacterized protein OS=Staphylococcus aureus (strain USA300) GN=SAUSA300_1904 PE=4 SV=1	A0A0H2XG38	SAUSA300_1904	7 kDa	6.2	4.2	0	3	0	0	0.4	0	0.000296059	#DIV/0!		Not Detected	0.0028273	#DIV/0!		Detected	Not Detected	0.000296059	#DIV/0!		Not Detected	#DIV/0!	#DIV/0!		Not Detected	Not Detected	0.000553775	3.9542	TRUE	Detected	0.141113	0	FALSE	Not Detected	Detected	0.0028273	0	FALSE	Not Detected	Detected	0.182776	-0.561879	FALSE	Detected
482	50S ribosomal protein L31 type B OS=Staphylococcus aureus (strain USA300) GN=rpmE2 PE=3 SV=1	Q2FF08	rpmE2	10 kDa	7.4	5.6	0	4.2	0.4	0.8	0	1.6	6.59209e-05	#DIV/0!		Not Detected	9.21854e-05	#DIV/0!		Detected	Not Detected	0.000166869	4.20945	TRUE	Detected	0.397204	1	FALSE	Detected	Detected	6.59209e-05	#DIV/0!		Not Detected	0.0460249	#DIV/0!		Detected	Not Detected	9.21854e-05	0	FALSE	Not Detected	Detected	0.306869	-0.402098	FALSE	Detected
483	Uncharacterized protein OS=Staphylococcus aureus (strain USA300) GN=SAUSA300_1793 PE=4 SV=1	A0A0H2XFI3	SAUSA300_1793	46 kDa	9.4	7.6	0	4.2	0	0	0	0.2	4.13639e-05	#DIV/0!		Not Detected	0.0425835	#DIV/0!		Detected	Not Detected	4.13639e-05	#DIV/0!		Not Detected	#DIV/0!	#DIV/0!		Not Detected	Not Detected	4.13639e-05	#DIV/0!		Not Detected	0.346594	#DIV/0!		Detected	Not Detected	0.0425835	0	FALSE	Not Detected	Detected	0.491011	-0.306661	FALSE	Detected
484	HTH-type transcriptional regulator SarZ OS=Staphylococcus aureus (strain USA300) GN=sarZ PE=3 SV=1	Q2FEB2	sarZ	17 kDa	5.2	4	0	1.8	0.2	0	2	1.2	5.42905e-06	#DIV/0!		Not Detected	0.0399685	#DIV/0!		Detected	Not Detected	1.29369e-05	4.70044	TRUE	Detected	0.346594	0	FALSE	Not Detected	Detected	0.017148	1.37851	TRUE	Detected	0.475148	-0.736966	FALSE	Detected	Detected	0.0399685	0	FALSE	Not Detected	Detected	0.172003	-0.378512	FALSE	Detected
485	50S ribosomal protein L36 OS=Staphylococcus aureus (strain USA300) GN=rpmJ PE=3 SV=1	Q2FER2	rpmJ	4 kDa	4.8	4	0.2	2.4	0.4	0	1	0.8	2.38964e-05	4.58496	TRUE	Detected	0.0218057	3.58496	TRUE	Detected	Detected	0.000117589	3.58496	TRUE	Detected	0.346594	0	FALSE	Not Detected	Detected	0.000439606	2.26303	TRUE	Detected	0.740439	-0.321928	FALSE	Detected	Detected	0.0218057	-3.58496	FALSE	Detected	Detected	0.308008	-0.263034	FALSE	Detected
486	Peptidase, M20/M25/M40 family OS=Staphylococcus aureus (strain USA300) GN=SAUSA300_0105 PE=4 SV=1	A0A0H2XH30	SAUSA300_0105	43 kDa	10.2	7	0	1.8	0	0	0.6	0	0.000342453	#DIV/0!		Not Detected	0.0399685	#DIV/0!		Detected	Not Detected	0.000342453	#DIV/0!		Not Detected	#DIV/0!	#DIV/0!		Not Detected	Not Detected	0.000742044	4.08746	TRUE	Detected	0.346594	0	FALSE	Not Detected	Detected	0.0399685	0	FALSE	Not Detected	Detected	0.280372	-0.543142	FALSE	Detected
487	50S ribosomal protein L24 OS=Staphylococcus aureus (strain USA300) GN=rplX PE=3 SV=1	Q2FEQ0	rplX	12 kDa	5.6	5.2	0	3	1.8	1.4	0	1.6	0.00204605	#DIV/0!		Not Detected	0.00015142	#DIV/0!		Detected	Not Detected	0.0194555	1.63743	TRUE	Detected	0.397204	-0.36257	FALSE	Detected	Detected	0.00204605	#DIV/0!		Not Detected	0.000181882	#DIV/0!		Detected	Not Detected	0.00015142	0	FALSE	Not Detected	Detected	0.802772	-0.106915	FALSE	Detected
488	UPF0312 protein SAUSA300_2620 OS=Staphylococcus aureus (strain USA300) GN=SAUSA300_2620 PE=3 SV=1	Q2FDH4	SAUSA300_2620	19 kDa	7	6.8	0	2.6	0	0	0.6	0.2	3.15852e-05	#DIV/0!		Not Detected	0.0290922	#DIV/0!		Detected	Not Detected	3.15852e-05	#DIV/0!		Not Detected	#DIV/0!	#DIV/0!		Not Detected	Not Detected	0.000124366	3.54432	TRUE	Detected	0.397204	-1.58496	FALSE	Detected	Detected	0.0290922	0	FALSE	Not Detected	Detected	0.925879	-0.0418202	FALSE	Detected
489	Invertase OS=Staphylococcus aureus (strain USA300) GN=scrB PE=3 SV=1	A0A0H2XJW3	scrB	58 kDa	7.2	4	0	1.8	0	0	0	0	0.000323393	#DIV/0!		Not Detected	0.0265099	#DIV/0!		Detected	Not Detected	0.000323393	#DIV/0!		Not Detected	#DIV/0!	#DIV/0!		Not Detected	Not Detected	0.000323393	#DIV/0!		Not Detected	#DIV/0!	#DIV/0!		Not Detected	Not Detected	0.0265099	0	FALSE	Not Detected	Detected	0.136585	-0.847997	FALSE	Detected
490	UDP-N-acetylmuramoylalanine--D-glutamate ligase OS=Staphylococcus aureus (strain USA300) GN=murD PE=3 SV=1	Q2FHQ4	murD	50 kDa	7	3.2	0	0.8	0	0	0	0	0.0017199	#DIV/0!		Not Detected	0.0649694	#DIV/0!		Detected	Not Detected	0.0017199	#DIV/0!		Not Detected	#DIV/0!	#DIV/0!		Not Detected	Not Detected	0.0017199	#DIV/0!		Not Detected	#DIV/0!	#DIV/0!		Not Detected	Not Detected	0.0649694	0	FALSE	Not Detected	Detected	0.0884583	-1.12928	FALSE	Detected
491	Dehydrogenase family protein OS=Staphylococcus aureus (strain USA300) GN=SAUSA300_2251 PE=4 SV=1	A0A0H2XGA1	SAUSA300_2251	41 kDa	7.2	4.4	0	1.4	0	0	0	0	4.58775e-06	#DIV/0!		Not Detected	0.146961	#DIV/0!		Detected	Not Detected	4.58775e-06	#DIV/0!		Not Detected	#DIV/0!	#DIV/0!		Not Detected	Not Detected	4.58775e-06	#DIV/0!		Not Detected	#DIV/0!	#DIV/0!		Not Detected	Not Detected	0.146961	0	FALSE	Not Detected	Detected	0.0577563	-0.710493	FALSE	Detected
492	Carbamoyl-phosphate synthase small chain OS=Staphylococcus aureus (strain USA300) GN=carA PE=3 SV=1	A0A0H2XIN1	carA	40 kDa	9	7	0	0.6	0	0	0	0	2.74051e-06	#DIV/0!		Not Detected	0.346594	#DIV/0!		Detected	Not Detected	2.74051e-06	#DIV/0!		Not Detected	#DIV/0!	#DIV/0!		Not Detected	Not Detected	2.74051e-06	#DIV/0!		Not Detected	#DIV/0!	#DIV/0!		Not Detected	Not Detected	0.346594	0	FALSE	Not Detected	Detected	0.383231	-0.36257	FALSE	Detected
493	Uncharacterized protein OS=Staphylococcus aureus (strain USA300) GN=SAUSA300_0192 PE=4 SV=1	A0A0H2XHV5	SAUSA300_0192	40 kDa	2.2	0.6	0	0.6	0	0	0.4	0	0.000370107	#DIV/0!		Not Detected	0.0399685	#DIV/0!		Detected	Not Detected	0.000370107	#DIV/0!		Not Detected	#DIV/0!	#DIV/0!		Not Detected	Not Detected	0.0110825	2.45943	TRUE	Detected	0.346594	0	FALSE	Not Detected	Detected	0.0399685	0	FALSE	Not Detected	Detected	0.00721228	-1.87447	FALSE	Detected
494	Bifunctional protein GlmU OS=Staphylococcus aureus (strain USA300) GN=glmU PE=3 SV=1	Q2FJE2	glmU	49 kDa	4	2.8	0	0.4	0	0	0	0	0.00394977	#DIV/0!		Not Detected	0.141113	#DIV/0!		Detected	Not Detected	0.00394977	#DIV/0!		Not Detected	#DIV/0!	#DIV/0!		Not Detected	Not Detected	0.00394977	#DIV/0!		Not Detected	#DIV/0!	#DIV/0!		Not Detected	Not Detected	0.141113	0	FALSE	Not Detected	Detected	0.435801	-0.514573	FALSE	Detected
495	Phosphoribosylformylglycinamidine synthase subunit PurS OS=Staphylococcus aureus (strain USA300) GN=purS PE=3 SV=1	A0A0H2XGZ9	purS	10 kDa	5.8	4.6	0	3.8	1.8	0.4	0.2	1	2.37584e-06	#DIV/0!		Not Detected	0.00144525	#DIV/0!		Detected	Not Detected	0.00488444	1.68806	TRUE	Detected	0.199079	-2.16993	FALSE	Detected	Detected	5.55157e-06	4.85798	TRUE	Detected	0.141113	2.32193	FALSE	Detected	Detected	0.00144525	0	FALSE	Not Detected	Detected	0.323332	-0.334419	FALSE	Detected
496	Uncharacterized protein SAUSA300_1119 OS=Staphylococcus aureus (strain USA300) GN=SAUSA300_1119 PE=3 SV=1	Q2FHL2	SAUSA300_1119	61 kDa	4.8	4.4	0	1.8	0	0	0	0.2	0.0087436	#DIV/0!		Not Detected	0.0265099	#DIV/0!		Detected	Not Detected	0.0087436	#DIV/0!		Not Detected	#DIV/0!	#DIV/0!		Not Detected	Not Detected	0.0087436	#DIV/0!		Not Detected	0.346594	#DIV/0!		Detected	Not Detected	0.0265099	0	FALSE	Not Detected	Detected	0.813797	-0.125531	FALSE	Detected
497	Single-stranded DNA-binding protein OS=Staphylococcus aureus (strain USA300) GN=ssb PE=3 SV=1	A0A0H2XGI6	ssb	19 kDa	5.8	5.2	0	4.4	1.2	0.2	0	1.8	2.37584e-06	#DIV/0!		Not Detected	0.000992767	#DIV/0!		Detected	Not Detected	0.000309292	2.27302	TRUE	Detected	0.143415	-2.58496	FALSE	Detected	Detected	2.37584e-06	#DIV/0!		Not Detected	0.0265099	#DIV/0!		Detected	Not Detected	0.000992767	0	FALSE	Not Detected	Detected	0.688328	-0.157541	FALSE	Detected
498	ATP-dependent Clp protease ATP-binding subunit ClpX OS=Staphylococcus aureus (strain USA300) GN=clpX PE=3 SV=1	Q2FG62	clpX	46 kDa	6.2	6.2	0	5	0.6	0.2	0	1.2	0.000402021	#DIV/0!		Not Detected	0.00141347	#DIV/0!		Detected	Not Detected	0.00117652	3.36923	TRUE	Detected	0.397204	-1.58496	FALSE	Detected	Detected	0.000402021	#DIV/0!		Not Detected	0.0399685	#DIV/0!		Detected	Not Detected	0.00141347	0	FALSE	Not Detected	Detected	1	0	FALSE	Detected
499	Signal recognition particle protein OS=Staphylococcus aureus (strain USA300) GN=ffh PE=3 SV=1	A0A0H2XH01	ffh	51 kDa	1.6	0.2	0	0.2	0	0	0	0.6	0.0138499	#DIV/0!		Not Detected	0.346594	#DIV/0!		Detected	Not Detected	0.0138499	#DIV/0!		Not Detected	#DIV/0!	#DIV/0!		Not Detected	Not Detected	0.0138499	#DIV/0!		Not Detected	0.346594	#DIV/0!		Detected	Not Detected	0.346594	0	FALSE	Not Detected	Detected	0.033855	-3	FALSE	Detected
500	Phenylalanyl-tRNA synthetase (Beta subunit) OS=Staphylococcus aureus (strain USA300) GN=SAUSA300_1688 PE=4 SV=1	A0A0H2XIH7	SAUSA300_1688	22 kDa	7.2	4.2	0	0.8	0	0.2	0	0.4	0.00085387	#DIV/0!		Not Detected	0.207305	#DIV/0!		Detected	Not Detected	0.00085387	#DIV/0!		Not Detected	0.346594	#DIV/0!		Detected	Not Detected	0.00085387	#DIV/0!		Not Detected	0.346594	#DIV/0!		Detected	Not Detected	0.207305	0	FALSE	Not Detected	Detected	0.136217	-0.777608	FALSE	Detected
501	Glutamyl-aminopeptidase OS=Staphylococcus aureus (strain USA300) GN=SAUSA300_2400 PE=4 SV=1	A0A0H2XFP6	SAUSA300_2400	39 kDa	9.6	5.4	0.8	0.4	0	0	1.4	0.4	0.00105538	3.58496	TRUE	Detected	0.486042	-1	FALSE	Detected	Detected	0.000466823	#DIV/0!		Not Detected	#DIV/0!	#DIV/0!		Not Detected	Not Detected	0.00301506	2.77761	TRUE	Detected	0.372364	-1.80735	FALSE	Detected	Detected	0.486042	1	FALSE	Detected	Detected	0.063884	-0.830075	FALSE	Detected
502	50S ribosomal protein L16 OS=Staphylococcus aureus (strain USA300) GN=rplP PE=3 SV=1	Q2FEP6	rplP	16 kDa	7.4	6	0	2.4	0.4	0.4	0.8	0.8	0.0004322	#DIV/0!		Not Detected	0.000323393	#DIV/0!		Detected	Not Detected	0.000696265	4.20945	TRUE	Detected	1	0	FALSE	Detected	Detected	0.00116497	3.20945	TRUE	Detected	1	0	FALSE	Detected	Detected	0.000323393	0	FALSE	Not Detected	Detected	0.423872	-0.302563	FALSE	Detected
503	Uncharacterized protein OS=Staphylococcus aureus (strain USA300) GN=SAUSA300_2447 PE=4 SV=1	A0A0H2XE56	SAUSA300_2447	19 kDa	6.8	7.8	0	1.6	0.4	0.2	0	1.2	0.000216219	#DIV/0!		Not Detected	0.00394977	#DIV/0!		Detected	Not Detected	0.000386102	4.08746	TRUE	Detected	0.544737	-1	FALSE	Detected	Detected	0.000216219	#DIV/0!		Not Detected	0.0399685	#DIV/0!		Detected	Not Detected	0.00394977	0	FALSE	Not Detected	Detected	0.716819	0.197939	FALSE	Detected
504	Phosphate starvation-induced protein, PhoH family OS=Staphylococcus aureus (strain USA300) GN=phoH PE=4 SV=1	A0A0H2XI11	phoH	35 kDa	7.4	6.8	0	3.2	0	0	0.2	0	0.000741068	#DIV/0!		Not Detected	0.01085	#DIV/0!		Detected	Not Detected	0.000741068	#DIV/0!		Not Detected	#DIV/0!	#DIV/0!		Not Detected	Not Detected	0.000940052	5.20945	TRUE	Detected	0.346594	0	FALSE	Not Detected	Detected	0.01085	0	FALSE	Not Detected	Detected	0.742048	-0.121991	FALSE	Detected
505	Transferrin receptor OS=Staphylococcus aureus (strain USA300) GN=SAUSA300_0721 PE=4 SV=1	A0A0H2XKM7	SAUSA300_0721	38 kDa	5.6	1.8	0	1.6	0.2	0.4	0.8	0.6	0.002457	#DIV/0!		Not Detected	0.0844136	#DIV/0!		Detected	Not Detected	0.00324618	4.80735	TRUE	Detected	0.544737	1	FALSE	Detected	Detected	0.00721228	2.80735	TRUE	Detected	0.666581	-0.415037	FALSE	Detected	Detected	0.0844136	0	FALSE	Not Detected	Detected	0.0335445	-1.63743	FALSE	Detected
506	Cell cycle protein GpsB OS=Staphylococcus aureus (strain USA300) GN=gpsB PE=3 SV=1	Q2FGZ4	gpsB	13 kDa	7.4	7.6	0	2	0.2	0	0	0.4	0.00236232	#DIV/0!		Not Detected	0.0929707	#DIV/0!		Detected	Not Detected	0.00288426	5.20945	TRUE	Detected	0.346594	0	FALSE	Not Detected	Detected	0.00236232	#DIV/0!		Not Detected	0.141113	#DIV/0!		Detected	Not Detected	0.0929707	0	FALSE	Not Detected	Detected	0.936508	0.0384741	FALSE	Detected
507	Uncharacterized peptidase SAUSA300_1654 OS=Staphylococcus aureus (strain USA300) GN=SAUSA300_1654 PE=3 SV=1	Q2FG30	SAUSA300_1654	40 kDa	5.6	5	0	1	0.4	0.4	0	0.4	1.41728e-05	#DIV/0!		Not Detected	0.0133491	#DIV/0!		Detected	Not Detected	4.27451e-05	3.80735	TRUE	Detected	1	0	FALSE	Detected	Detected	1.41728e-05	#DIV/0!		Not Detected	0.141113	#DIV/0!		Detected	Not Detected	0.0133491	0	FALSE	Not Detected	Detected	0.671623	-0.163499	FALSE	Detected
508	Putative staphyloxanthin biosynthesis protein OS=Staphylococcus aureus (strain USA300) GN=SAUSA300_0277 PE=4 SV=1	A0A0H2XFX2	SAUSA300_0277	33 kDa	1.6	0	0	0	0.6	0	0	0	0.00394977	#DIV/0!		Not Detected	#DIV/0!	#DIV/0!		Not Detected	Not Detected	0.115077	1.41504	FALSE	Detected	0.172003	0	FALSE	Not Detected	Detected	0.00394977	#DIV/0!		Not Detected	#DIV/0!	#DIV/0!		Not Detected	Not Detected	#DIV/0!	#DIV/0!		Not Detected	Not Detected	0.00394977	0	FALSE	Not Detected
509	50S ribosomal protein L19 OS=Staphylococcus aureus (strain USA300) GN=rplS PE=3 SV=1	Q2FHJ7	rplS	13 kDa	6.6	7	0	1.8	2.4	0.2	0.2	0.8	1.03995e-05	#DIV/0!		Not Detected	0.014958	#DIV/0!		Detected	Not Detected	0.00779373	1.45943	TRUE	Detected	0.0589939	-3.58496	FALSE	Detected	Detected	1.77773e-05	5.04439	TRUE	Detected	0.358897	2	FALSE	Detected	Detected	0.014958	0	FALSE	Not Detected	Detected	0.830223	0.0848889	FALSE	Detected
510	Organic hydroperoxide resistance protein-like OS=Staphylococcus aureus (strain USA300) GN=SAUSA300_0786 PE=3 SV=1	Q2FIJ2	SAUSA300_0786	15 kDa	6	5.2	0	1.4	0.6	0.8	1.4	0.6	1.25606e-05	#DIV/0!		Not Detected	0.00807908	#DIV/0!		Detected	Not Detected	4.51956e-05	3.32193	TRUE	Detected	0.544737	0.415037	FALSE	Detected	Detected	0.000140332	2.09954	TRUE	Detected	0.0497356	-1.22239	FALSE	Detected	Detected	0.00807908	0	FALSE	Not Detected	Detected	0.492943	-0.206451	FALSE	Detected
511	Lantibiotic epidermin leader peptide processing serine protease EpiP OS=Staphylococcus aureus (strain USA300) GN=epiP PE=3 SV=1	A0A0H2XIS6	epiP	51 kDa	3	1.8	0.2	0.8	0	0.6	2.4	0.6	0.0252289	3.90689	TRUE	Detected	0.358897	2	FALSE	Detected	Detected	0.0170717	#DIV/0!		Not Detected	0.346594	#DIV/0!		Detected	Not Detected	0.758628	0.321928	FALSE	Detected	0.322944	-2	FALSE	Detected	Detected	0.358897	-2	FALSE	Detected	Detected	0.402149	-0.736966	FALSE	Detected
512	Putative cysteine ligase BshC OS=Staphylococcus aureus (strain USA300) GN=bshC PE=3 SV=1	Q2FHR0	bshC	63 kDa	2	1	0	0	0	0	0	0	0.00207734	#DIV/0!		Not Detected	#DIV/0!	#DIV/0!		Not Detected	Not Detected	0.00207734	#DIV/0!		Not Detected	#DIV/0!	#DIV/0!		Not Detected	Not Detected	0.00207734	#DIV/0!		Not Detected	#DIV/0!	#DIV/0!		Not Detected	Not Detected	#DIV/0!	#DIV/0!		Not Detected	Not Detected	0.23276	-1	FALSE	Detected
513	Cmp-binding-factor 1 OS=Staphylococcus aureus (strain USA300) GN=cbf1 PE=4 SV=1	A0A0H2XHZ3	cbf1	36 kDa	6.2	3.6	0	1.6	0.2	0	0.2	0.6	0.000142877	#DIV/0!		Not Detected	0.0649694	#DIV/0!		Detected	Not Detected	0.000210021	4.9542	TRUE	Detected	0.346594	0	FALSE	Not Detected	Detected	0.000210021	4.9542	TRUE	Detected	0.241504	1.58496	FALSE	Detected	Detected	0.0649694	0	FALSE	Not Detected	Detected	0.138718	-0.784271	FALSE	Detected
514	Putative surface protein OS=Staphylococcus aureus (strain USA300) GN=SAUSA300_0408 PE=4 SV=1	A0A0H2XJZ9	SAUSA300_0408	57 kDa	3.4	0	0	0	0	0	0	0	0.00844137	#DIV/0!		Not Detected	#DIV/0!	#DIV/0!		Not Detected	Not Detected	0.00844137	#DIV/0!		Not Detected	#DIV/0!	#DIV/0!		Not Detected	Not Detected	0.00844137	#DIV/0!		Not Detected	#DIV/0!	#DIV/0!		Not Detected	Not Detected	#DIV/0!	#DIV/0!		Not Detected	Not Detected	0.00844137	0	FALSE	Not Detected
515	Uncharacterized protein OS=Staphylococcus aureus (strain USA300) GN=SAUSA300_0288 PE=4 SV=1	A0A0H2XIV9	SAUSA300_0288	68 kDa	0.8	0	0	2.8	0	0	0.2	0	0.0649694	#DIV/0!		Not Detected	0.0665476	#DIV/0!		Detected	Not Detected	0.0649694	#DIV/0!		Not Detected	#DIV/0!	#DIV/0!		Not Detected	Not Detected	0.195016	2	FALSE	Detected	0.346594	0	FALSE	Not Detected	Detected	0.0665476	0	FALSE	Not Detected	Detected	0.0649694	0	FALSE	Not Detected
516	Histidine--tRNA ligase OS=Staphylococcus aureus (strain USA300) GN=hisS PE=3 SV=1	Q2FG96	hisS	48 kDa	6.2	6.8	0	4	0.2	0	0	0.2	0.000402021	#DIV/0!		Not Detected	0.00293029	#DIV/0!		Detected	Not Detected	0.000558113	4.9542	TRUE	Detected	0.346594	0	FALSE	Not Detected	Detected	0.000402021	#DIV/0!		Not Detected	0.346594	#DIV/0!		Detected	Not Detected	0.00293029	0	FALSE	Not Detected	Detected	0.779175	0.133267	FALSE	Detected
517	UDP-N-acetylglucosamine 1-carboxyvinyltransferase OS=Staphylococcus aureus (strain USA300) GN=murA PE=3 SV=1	A0A0H2XGP3	murA	45 kDa	8.2	5.8	0	5.2	0	0	0	0	1.21231e-05	#DIV/0!		Not Detected	0.0104005	#DIV/0!		Detected	Not Detected	1.21231e-05	#DIV/0!		Not Detected	#DIV/0!	#DIV/0!		Not Detected	Not Detected	1.21231e-05	#DIV/0!		Not Detected	#DIV/0!	#DIV/0!		Not Detected	Not Detected	0.0104005	0	FALSE	Not Detected	Detected	0.118164	-0.499571	FALSE	Detected
518	Aldo/keto reductase family protein OS=Staphylococcus aureus (strain USA300) GN=SAUSA300_0589 PE=4 SV=1	A0A0H2XGD8	SAUSA300_0589	35 kDa	9	5	0	1	0	0	0	0	0.00145754	#DIV/0!		Not Detected	0.23276	#DIV/0!		Detected	Not Detected	0.00145754	#DIV/0!		Not Detected	#DIV/0!	#DIV/0!		Not Detected	Not Detected	0.00145754	#DIV/0!		Not Detected	#DIV/0!	#DIV/0!		Not Detected	Not Detected	0.23276	0	FALSE	Not Detected	Detected	0.143988	-0.847997	FALSE	Detected
519	Transcriptional regulator, Fur family OS=Staphylococcus aureus (strain USA300) GN=SAUSA300_1448 PE=4 SV=1	A0A0H2XGT2	SAUSA300_1448	17 kDa	7	5.2	0	2.2	0.4	0	0	0.6	0.0017199	#DIV/0!		Not Detected	0.0529626	#DIV/0!		Detected	Not Detected	0.00262911	4.12928	TRUE	Detected	0.141113	0	FALSE	Not Detected	Detected	0.0017199	#DIV/0!		Not Detected	0.0399685	#DIV/0!		Detected	Not Detected	0.0529626	0	FALSE	Not Detected	Detected	0.407508	-0.428843	FALSE	Detected
520	Glycine betaine/carnitine/choline ABC transporter OS=Staphylococcus aureus (strain USA300) GN=opuCc PE=4 SV=1	A0A0H2XIQ0	opuCc	35 kDa	4.4	3.8	0	1.6	0.8	1.4	0	1	0.00781361	#DIV/0!		Not Detected	0.0649694	#DIV/0!		Detected	Not Detected	0.0310475	2.45943	TRUE	Detected	0.460856	0.807355	FALSE	Detected	Detected	0.00781361	#DIV/0!		Not Detected	0.0557665	#DIV/0!		Detected	Not Detected	0.0649694	0	FALSE	Not Detected	Detected	0.714211	-0.211504	FALSE	Detected
521	PhiSLT ORF2067-like protein, phage tail tape measure protein OS=Staphylococcus aureus (strain USA300) GN=SAUSA300_1393 PE=4 SV=1	A0A0H2XJU0	SAUSA300_1393	226 kDa	1.4	0.6	0	0.6	0	0	0	0	0.0252289	#DIV/0!		Not Detected	0.172003	#DIV/0!		Detected	Not Detected	0.0252289	#DIV/0!		Not Detected	#DIV/0!	#DIV/0!		Not Detected	Not Detected	0.0252289	#DIV/0!		Not Detected	#DIV/0!	#DIV/0!		Not Detected	Not Detected	0.172003	0	FALSE	Not Detected	Detected	0.252072	-1.22239	FALSE	Detected
522	Oxidoreductase, Gfo/Idh/MocA family OS=Staphylococcus aureus (strain USA300) GN=SAUSA300_0212 PE=4 SV=1	A0A0H2XDN2	SAUSA300_0212	39 kDa	4.6	4.6	0	5.2	0	0	1.8	1.2	0.000274896	#DIV/0!		Not Detected	0.0030366	#DIV/0!		Detected	Not Detected	0.000274896	#DIV/0!		Not Detected	#DIV/0!	#DIV/0!		Not Detected	Not Detected	0.0140048	1.35364	TRUE	Detected	0.516077	-0.584963	FALSE	Detected	Detected	0.0030366	0	FALSE	Not Detected	Detected	1	0	FALSE	Detected
523	Biotin synthase OS=Staphylococcus aureus (strain USA300) GN=bioB PE=3 SV=1	Q2FE72	bioB	38 kDa	7.2	7.6	0	0	0.2	0	0	0	3.14968e-05	#DIV/0!		Not Detected	#DIV/0!	#DIV/0!		Not Detected	Not Detected	4.66891e-05	5.16993	TRUE	Detected	0.346594	0	FALSE	Not Detected	Detected	3.14968e-05	#DIV/0!		Not Detected	#DIV/0!	#DIV/0!		Not Detected	Not Detected	#DIV/0!	#DIV/0!		Not Detected	Not Detected	0.844545	0.0780025	FALSE	Detected
524	Hydrolase, TatD family OS=Staphylococcus aureus (strain USA300) GN=SAUSA300_0468 PE=4 SV=1	A0A0H2XI16	SAUSA300_0468	29 kDa	4.4	4	1.8	2.6	1.2	0.6	2.8	1.6	0.000398855	1.28951	TRUE	Detected	0.241504	0.530515	FALSE	Detected	Detected	0.000386102	1.87447	TRUE	Detected	0.216547	-1	FALSE	Detected	Detected	0.0192562	0.652077	FALSE	Detected	0.0598379	-0.807355	FALSE	Detected	Detected	0.241504	-0.530515	FALSE	Detected	Detected	0.677615	-0.137504	FALSE	Detected
525	NADH dehydrogenase-like protein SAUSA300_0844 OS=Staphylococcus aureus (strain USA300) GN=SAUSA300_0844 PE=3 SV=1	Q2FID4	SAUSA300_0844	44 kDa	4.2	3	0	1.8	0	0	0	0.8	0.00122064	#DIV/0!		Not Detected	0.069751	#DIV/0!		Detected	Not Detected	0.00122064	#DIV/0!		Not Detected	#DIV/0!	#DIV/0!		Not Detected	Not Detected	0.00122064	#DIV/0!		Not Detected	0.207305	#DIV/0!		Detected	Not Detected	0.069751	0	FALSE	Not Detected	Detected	0.389557	-0.485427	FALSE	Detected
526	Acyl carrier protein OS=Staphylococcus aureus (strain USA300) GN=acpP PE=3 SV=1	Q2FHK6	acpP	9 kDa	5.2	3.8	0	1.8	0.6	0.2	0.2	1	0.000104411	#DIV/0!		Not Detected	0.014958	#DIV/0!		Detected	Not Detected	0.00127375	3.11548	TRUE	Detected	0.544737	-1.58496	FALSE	Detected	Detected	0.000175634	4.70044	TRUE	Detected	0.141113	2.32193	FALSE	Detected	Detected	0.014958	0	FALSE	Not Detected	Detected	0.324683	-0.452512	FALSE	Detected
527	Ribosome-binding ATPase YchF OS=Staphylococcus aureus (strain USA300) GN=ychF PE=3 SV=1	A0A0H2XG28	ychF	41 kDa	5.2	5.2	0	4.8	0	0.2	0	0.2	0.000930977	#DIV/0!		Not Detected	0.0267078	#DIV/0!		Detected	Not Detected	0.000930977	#DIV/0!		Not Detected	0.346594	#DIV/0!		Detected	Not Detected	0.000930977	#DIV/0!		Not Detected	0.346594	#DIV/0!		Detected	Not Detected	0.0267078	0	FALSE	Not Detected	Detected	1	0	FALSE	Detected
528	Phosphomethylpyrimidine kinase OS=Staphylococcus aureus (strain USA300) GN=thiD PE=4 SV=1	A0A0H2XGZ0	thiD	30 kDa	6.8	5.8	0	3.4	0	0	0	0.6	0.000111114	#DIV/0!		Not Detected	0.00454422	#DIV/0!		Detected	Not Detected	0.000111114	#DIV/0!		Not Detected	#DIV/0!	#DIV/0!		Not Detected	Not Detected	0.000111114	#DIV/0!		Not Detected	0.172003	#DIV/0!		Detected	Not Detected	0.00454422	0	FALSE	Not Detected	Detected	0.584453	-0.229482	FALSE	Detected
529	Putative Pyridine nucleotide-disulphide oxidoreductase OS=Staphylococcus aureus (strain USA300) GN=SAUSA300_0576 PE=3 SV=1	A0A0H2XJ58	SAUSA300_0576	48 kDa	7.2	2.8	0.4	1.6	0	0	1.2	0.4	0.000430451	4.16993	TRUE	Detected	0.308937	2	FALSE	Detected	Detected	0.000195023	#DIV/0!		Not Detected	#DIV/0!	#DIV/0!		Not Detected	Not Detected	0.00236157	2.58496	TRUE	Detected	0.397204	-1.58496	FALSE	Detected	Detected	0.308937	-2	FALSE	Detected	Detected	0.0214099	-1.36257	FALSE	Detected
530	Acyltransferase OS=Staphylococcus aureus (strain USA300) GN=SAUSA300_2504 PE=4 SV=1	A0A0H2XFE4	SAUSA300_2504	69 kDa	2.8	1.8	0	1.6	1.8	1.8	0.6	0.8	0.00135214	#DIV/0!		Not Detected	0.0460249	#DIV/0!		Detected	Not Detected	0.186905	0.63743	FALSE	Detected	1	0	FALSE	Detected	Detected	0.0144178	2.22239	TRUE	Detected	0.724466	0.415037	FALSE	Detected	Detected	0.0460249	0	FALSE	Not Detected	Detected	0.317534	-0.63743	FALSE	Detected
531	Ribonuclease Y OS=Staphylococcus aureus (strain USA300) GN=rny PE=3 SV=1	Q2FHF2	rny	59 kDa	2.6	1.4	0	0.8	0.4	0.4	0.2	0.2	0.0230676	#DIV/0!		Not Detected	0.00394977	#DIV/0!		Detected	Not Detected	0.0509729	2.70044	TRUE	Detected	1	0	FALSE	Detected	Detected	0.0352652	3.70044	TRUE	Detected	1	0	FALSE	Detected	Detected	0.00394977	0	FALSE	Not Detected	Detected	0.373375	-0.893085	FALSE	Detected
532	S-adenosylmethionine:tRNA ribosyltransferase-isomerase OS=Staphylococcus aureus (strain USA300) GN=queA PE=3 SV=1	Q2FG87	queA	39 kDa	3.2	1.2	0	0.2	0	0	0	0	2.33419e-07	#DIV/0!		Not Detected	0.346594	#DIV/0!		Detected	Not Detected	2.33419e-07	#DIV/0!		Not Detected	#DIV/0!	#DIV/0!		Not Detected	Not Detected	2.33419e-07	#DIV/0!		Not Detected	#DIV/0!	#DIV/0!		Not Detected	Not Detected	0.346594	0	FALSE	Not Detected	Detected	0.0415018	-1.41504	FALSE	Detected
533	GTP cyclohydrolase FolE2 OS=Staphylococcus aureus (strain USA300) GN=folE2 PE=3 SV=1	Q2FJ74	folE2	33 kDa	4.6	4.2	0	1.4	0.2	0	0.2	0.6	0.0140173	#DIV/0!		Not Detected	0.0982817	#DIV/0!		Detected	Not Detected	0.0179675	4.52356	TRUE	Detected	0.346594	0	FALSE	Not Detected	Detected	0.0179675	4.52356	TRUE	Detected	0.241504	1.58496	FALSE	Detected	Detected	0.0982817	0	FALSE	Not Detected	Detected	0.825978	-0.131245	FALSE	Detected
534	3-oxoacyl-[acyl-carrier-protein] synthase 3 OS=Staphylococcus aureus (strain USA300) GN=fabH PE=3 SV=1	Q2FI93	fabH	34 kDa	5.2	5.2	0	4	0	0	1.6	0.6	6.9539e-07	#DIV/0!		Not Detected	0.00293029	#DIV/0!		Detected	Not Detected	6.9539e-07	#DIV/0!		Not Detected	#DIV/0!	#DIV/0!		Not Detected	Not Detected	0.0187272	1.70044	TRUE	Detected	0.425732	-1.41504	FALSE	Detected	Detected	0.00293029	0	FALSE	Not Detected	Detected	1	0	FALSE	Detected
535	Putative acyl-CoA acetyltransferase FadA OS=Staphylococcus aureus (strain USA300) GN=SAUSA300_0225 PE=3 SV=1	A0A0H2XKL6	SAUSA300_0225	42 kDa	5	4	0	3.2	0	0	2	0	1.66922e-05	#DIV/0!		Not Detected	0.0460249	#DIV/0!		Detected	Not Detected	1.66922e-05	#DIV/0!		Not Detected	#DIV/0!	#DIV/0!		Not Detected	Not Detected	0.0255039	1.32193	TRUE	Detected	0.0680652	0	FALSE	Not Detected	Detected	0.0460249	0	FALSE	Not Detected	Detected	0.528172	-0.321928	FALSE	Detected
536	Uncharacterized protein OS=Staphylococcus aureus (strain USA300) GN=SAUSA300_2378 PE=4 SV=1	A0A0H2XIB2	SAUSA300_2378	26 kDa	5.8	3	0	0.4	0	0	0	0	0.000621712	#DIV/0!		Not Detected	0.346594	#DIV/0!		Detected	Not Detected	0.000621712	#DIV/0!		Not Detected	#DIV/0!	#DIV/0!		Not Detected	Not Detected	0.000621712	#DIV/0!		Not Detected	#DIV/0!	#DIV/0!		Not Detected	Not Detected	0.346594	0	FALSE	Not Detected	Detected	0.123131	-0.95109	FALSE	Detected
537	Putative iron compound ABC transporter, iron compound-binding protein OS=Staphylococcus aureus (strain USA300) GN=SAUSA300_0598 PE=4 SV=1	A0A0H2XHC8	SAUSA300_0598	31 kDa	6.6	6.4	0	0.8	0.2	0	0	0.2	0.000904296	#DIV/0!		Not Detected	0.207305	#DIV/0!		Detected	Not Detected	0.00118091	5.04439	TRUE	Detected	0.346594	0	FALSE	Not Detected	Detected	0.000904296	#DIV/0!		Not Detected	0.346594	#DIV/0!		Detected	Not Detected	0.207305	0	FALSE	Not Detected	Detected	0.91887	-0.0443941	FALSE	Detected
538	Uncharacterized protein OS=Staphylococcus aureus (strain USA300) GN=SAUSA300_1583 PE=4 SV=1	A0A0H2XJ48	SAUSA300_1583	16 kDa	5.8	4.2	0	0.8	0.2	0	0.2	0.4	2.29025e-05	#DIV/0!		Not Detected	0.207305	#DIV/0!		Detected	Not Detected	4.05418e-05	4.85798	TRUE	Detected	0.346594	0	FALSE	Not Detected	Detected	4.05418e-05	4.85798	TRUE	Detected	0.544737	1	FALSE	Detected	Detected	0.207305	0	FALSE	Not Detected	Detected	0.144704	-0.465664	FALSE	Detected
539	Uncharacterized protein OS=Staphylococcus aureus (strain USA300) GN=SAUSA300_2236 PE=4 SV=1	A0A0H2XI18	SAUSA300_2236	43 kDa	8	5.2	0	0.6	0	0	0	0.6	0.00248303	#DIV/0!		Not Detected	0.172003	#DIV/0!		Detected	Not Detected	0.00248303	#DIV/0!		Not Detected	#DIV/0!	#DIV/0!		Not Detected	Not Detected	0.00248303	#DIV/0!		Not Detected	0.172003	#DIV/0!		Detected	Not Detected	0.172003	0	FALSE	Not Detected	Detected	0.272267	-0.621488	FALSE	Detected
540	Putative arsenate reductase OS=Staphylococcus aureus (strain USA300) GN=SAUSA300_0790 PE=4 SV=1	A0A0H2XJ60	SAUSA300_0790	14 kDa	3.2	5.4	0	2.2	1.2	1	1.6	0.6	2.69219e-05	#DIV/0!		Not Detected	0.0630563	#DIV/0!		Detected	Not Detected	0.00539088	1.41504	TRUE	Detected	0.770713	-0.263034	FALSE	Detected	Detected	0.00721228	1	FALSE	Detected	0.0203001	-1.41504	FALSE	Detected	Detected	0.0630563	0	FALSE	Not Detected	Detected	0.344705	0.754888	FALSE	Detected
541	Glycerol uptake operon antiterminator regulatory protein OS=Staphylococcus aureus (strain USA300) GN=glpP PE=4 SV=1	A0A0H2XJE4	glpP	20 kDa	0.6	0.2	0	0.2	0	0	0	0	0.0399685	#DIV/0!		Not Detected	0.346594	#DIV/0!		Detected	Not Detected	0.0399685	#DIV/0!		Not Detected	#DIV/0!	#DIV/0!		Not Detected	Not Detected	0.0399685	#DIV/0!		Not Detected	#DIV/0!	#DIV/0!		Not Detected	Not Detected	0.346594	0	FALSE	Not Detected	Detected	0.241504	-1.58496	FALSE	Detected
542	Methionine aminopeptidase OS=Staphylococcus aureus (strain USA300) GN=map PE=3 SV=1	A0A0H2XG88	map	28 kDa	6.8	6.4	0	2.4	0	0	0	0	7.02042e-07	#DIV/0!		Not Detected	0.001528	#DIV/0!		Detected	Not Detected	7.02042e-07	#DIV/0!		Not Detected	#DIV/0!	#DIV/0!		Not Detected	Not Detected	7.02042e-07	#DIV/0!		Not Detected	#DIV/0!	#DIV/0!		Not Detected	Not Detected	0.001528	0	FALSE	Not Detected	Detected	0.76684	-0.0874628	FALSE	Detected
543	Glycosyl transferase, group 2 family protein OS=Staphylococcus aureus (strain USA300) GN=SAUSA300_0252 PE=4 SV=1	A0A0H2XF10	SAUSA300_0252	66 kDa	9.6	5.4	0	0.8	0	0	0	0	0.00518733	#DIV/0!		Not Detected	0.0649694	#DIV/0!		Detected	Not Detected	0.00518733	#DIV/0!		Not Detected	#DIV/0!	#DIV/0!		Not Detected	Not Detected	0.00518733	#DIV/0!		Not Detected	#DIV/0!	#DIV/0!		Not Detected	Not Detected	0.0649694	0	FALSE	Not Detected	Detected	0.252894	-0.830075	FALSE	Detected
544	Uncharacterized protein SAUSA300_2562 OS=Staphylococcus aureus (strain USA300) GN=SAUSA300_2562 PE=4 SV=1	Q2FDN2	SAUSA300_2562	4 kDa	2.4	2.4	0	1.6	0.8	0.6	0.8	0.8	9.88338e-06	#DIV/0!		Not Detected	0.000181882	#DIV/0!		Detected	Not Detected	0.00097748	1.58496	TRUE	Detected	0.544737	-0.415037	FALSE	Detected	Detected	0.00097748	1.58496	TRUE	Detected	1	0	FALSE	Detected	Detected	0.000181882	0	FALSE	Not Detected	Detected	1	0	FALSE	Detected
545	Cell wall hydrolase OS=Staphylococcus aureus (strain USA300) GN=lytN PE=4 SV=1	A0A0H2XJK7	lytN	43 kDa	0.2	0	0	0	0	0	0	0	0.346594	#DIV/0!		Not Detected	#DIV/0!	#DIV/0!		Not Detected	Not Detected	0.346594	#DIV/0!		Not Detected	#DIV/0!	#DIV/0!		Not Detected	Not Detected	0.346594	#DIV/0!		Not Detected	#DIV/0!	#DIV/0!		Not Detected	Not Detected	#DIV/0!	#DIV/0!		Not Detected	Not Detected	0.346594	0	FALSE	Not Detected
546	Dihydrolipoyl dehydrogenase OS=Staphylococcus aureus (strain USA300) GN=lpdA PE=4 SV=1	A0A0H2XKH9	lpdA	51 kDa	7.2	4.2	0.2	1	0	0	0.2	0.2	0.00438493	5.16993	TRUE	Detected	0.346594	2.32193	FALSE	Detected	Detected	0.00361738	#DIV/0!		Not Detected	#DIV/0!	#DIV/0!		Not Detected	Not Detected	0.00438493	5.16993	TRUE	Detected	1	0	FALSE	Detected	Detected	0.346594	-2.32193	FALSE	Detected	Detected	0.254779	-0.777608	FALSE	Detected
547	Uncharacterized protein OS=Staphylococcus aureus (strain USA300) GN=SAUSA300_1160 PE=4 SV=1	A0A0H2XH28	SAUSA300_1160	11 kDa	7.8	4.8	0	1.6	0	0	0	0	0.00639455	#DIV/0!		Not Detected	0.12275	#DIV/0!		Detected	Not Detected	0.00639455	#DIV/0!		Not Detected	#DIV/0!	#DIV/0!		Not Detected	Not Detected	0.00639455	#DIV/0!		Not Detected	#DIV/0!	#DIV/0!		Not Detected	Not Detected	0.12275	0	FALSE	Not Detected	Detected	0.319245	-0.70044	FALSE	Detected
548	N-acetylneuraminate lyase OS=Staphylococcus aureus (strain USA300) GN=nanA PE=3 SV=1	Q2FJU9	nanA	33 kDa	2.4	1.4	0.2	0.8	0	0	0.4	0	0.00385922	3.58496	TRUE	Detected	0.195016	2	FALSE	Detected	Detected	0.001528	#DIV/0!		Not Detected	#DIV/0!	#DIV/0!		Not Detected	Not Detected	0.00766973	2.58496	TRUE	Detected	0.141113	0	FALSE	Not Detected	Detected	0.195016	-2	FALSE	Detected	Detected	0.239776	-0.777608	FALSE	Detected
549	Superoxide dismutase [Mn/Fe] 2 OS=Staphylococcus aureus (strain USA300) GN=sodM PE=3 SV=1	Q2FKC6	sodM	23 kDa	1.8	1.4	2.2	1.8	0.6	0.6	1.4	1.2	0.471362	-0.289507	FALSE	Detected	0.613668	-0.289507	FALSE	Detected	Detected	0.00527611	1.58496	TRUE	Detected	1	0	FALSE	Detected	Detected	0.486042	0.36257	FALSE	Detected	0.802772	-0.222392	FALSE	Detected	Detected	0.613668	0.289507	FALSE	Detected	Detected	0.241504	-0.36257	FALSE	Detected
550	DNA-directed RNA polymerase subunit omega OS=Staphylococcus aureus (strain USA300) GN=rpoZ PE=3 SV=1	Q2FHM8	rpoZ	8 kDa	4.8	3.8	0	2	0.2	0.6	0.2	1.2	1.28694e-06	#DIV/0!		Not Detected	0.0680652	#DIV/0!		Detected	Not Detected	4.62652e-06	4.58496	TRUE	Detected	0.241504	1.58496	FALSE	Detected	Detected	4.62652e-06	4.58496	TRUE	Detected	0.225572	2.58496	FALSE	Detected	Detected	0.0680652	0	FALSE	Not Detected	Detected	0.40254	-0.337035	FALSE	Detected
551	ATP-dependent protease ATPase subunit HslU OS=Staphylococcus aureus (strain USA300) GN=hslU PE=3 SV=1	Q2FHI4	hslU	52 kDa	2.4	2.2	0	0.2	0.2	0	0	1	0.001528	#DIV/0!		Not Detected	0.346594	#DIV/0!		Detected	Not Detected	0.00385922	3.58496	TRUE	Detected	0.346594	0	FALSE	Not Detected	Detected	0.001528	#DIV/0!		Not Detected	0.346594	#DIV/0!		Detected	Not Detected	0.346594	0	FALSE	Not Detected	Detected	0.893641	-0.125531	FALSE	Detected
552	ABC transporter, ATP-binding protein OS=Staphylococcus aureus (strain USA300) GN=SAUSA300_1911 PE=4 SV=1	A0A0H2XHM2	SAUSA300_1911	33 kDa	4.6	2.4	0	0.6	0	0	0.8	0	0.000474661	#DIV/0!		Not Detected	0.0399685	#DIV/0!		Detected	Not Detected	0.000474661	#DIV/0!		Not Detected	#DIV/0!	#DIV/0!		Not Detected	Not Detected	0.00523666	2.52356	TRUE	Detected	0.207305	0	FALSE	Not Detected	Detected	0.0399685	0	FALSE	Not Detected	Detected	0.0712474	-0.938599	FALSE	Detected
553	D-lactate dehydrogenase OS=Staphylococcus aureus (strain USA300) GN=ddh PE=3 SV=1	A0A0H2XH62	ddh	39 kDa	2.2	2.2	0	2.2	0	0	0.2	1.2	0.00544251	#DIV/0!		Not Detected	0.104104	#DIV/0!		Detected	Not Detected	0.00544251	#DIV/0!		Not Detected	#DIV/0!	#DIV/0!		Not Detected	Not Detected	0.0117991	3.45943	TRUE	Detected	0.225572	2.58496	FALSE	Detected	Detected	0.104104	0	FALSE	Not Detected	Detected	1	0	FALSE	Detected
554	Uncharacterized protein OS=Staphylococcus aureus (strain USA300) GN=SAUSA300_0579 PE=4 SV=1	A0A0H2XH53	SAUSA300_0579	52 kDa	1.4	0.8	0.2	0.2	0	0	0	0.2	0.00527611	2.80735	TRUE	Detected	1	0	FALSE	Detected	Detected	0.000446351	#DIV/0!		Not Detected	#DIV/0!	#DIV/0!		Not Detected	Not Detected	0.000446351	#DIV/0!		Not Detected	0.346594	#DIV/0!		Detected	Not Detected	1	0	FALSE	Detected	Detected	0.216547	-0.807355	FALSE	Detected
555	2-C-methyl-D-erythritol 4-phosphate cytidylyltransferase OS=Staphylococcus aureus (strain USA300) GN=SAUSA300_0245 PE=4 SV=1	A0A0H2XIF7	SAUSA300_0245	25 kDa	5.6	2.8	0	1.8	0	0.2	0	0.6	0.000309794	#DIV/0!		Not Detected	0.00627106	#DIV/0!		Detected	Not Detected	0.000309794	#DIV/0!		Not Detected	0.346594	#DIV/0!		Detected	Not Detected	0.000309794	#DIV/0!		Not Detected	0.346594	#DIV/0!		Detected	Not Detected	0.00627106	0	FALSE	Not Detected	Detected	0.0766984	-1	FALSE	Detected
556	Putative lipoprotein OS=Staphylococcus aureus (strain USA300) GN=SAUSA300_1478 PE=4 SV=1	A0A0H2XHH5	SAUSA300_1478	14 kDa	9.2	6.4	0	0	0	0.2	0	0	5.92437e-05	#DIV/0!		Not Detected	#DIV/0!	#DIV/0!		Not Detected	Not Detected	5.92437e-05	#DIV/0!		Not Detected	0.346594	#DIV/0!		Detected	Not Detected	5.92437e-05	#DIV/0!		Not Detected	#DIV/0!	#DIV/0!		Not Detected	Not Detected	#DIV/0!	#DIV/0!		Not Detected	Not Detected	0.172851	-0.523562	FALSE	Detected
557	Iron-sulfur cluster repair protein ScdA OS=Staphylococcus aureus (strain USA300) GN=scdA PE=3 SV=1	Q2FK11	scdA	25 kDa	3.6	2.6	0	1	0.4	0.2	1.4	0.6	0.00466173	#DIV/0!		Not Detected	0.152502	#DIV/0!		Detected	Not Detected	0.0102886	3.16993	TRUE	Detected	0.544737	-1	FALSE	Detected	Detected	0.0918414	1.36257	FALSE	Detected	0.339368	-1.22239	FALSE	Detected	Detected	0.152502	0	FALSE	Not Detected	Detected	0.521025	-0.469485	FALSE	Detected
558	Uncharacterized protein OS=Staphylococcus aureus (strain USA300) GN=SAUSA300_1863 PE=4 SV=1	A0A0H2XI52	SAUSA300_1863	10 kDa	3.8	3.2	0	1.8	0.8	1	0.6	1.6	5.45017e-05	#DIV/0!		Not Detected	0.00627106	#DIV/0!		Detected	Not Detected	0.00251155	2.24793	TRUE	Detected	0.770713	0.321928	FALSE	Detected	Detected	0.00097748	2.66297	TRUE	Detected	0.239776	1.41504	FALSE	Detected	Detected	0.00627106	0	FALSE	Not Detected	Detected	0.453499	-0.247928	FALSE	Detected
559	33 kDa chaperonin OS=Staphylococcus aureus (strain USA300) GN=hslO PE=3 SV=1	Q2FJC9	hslO	32 kDa	4.2	3.6	0	1	0.4	0	0.6	2	0.000224974	#DIV/0!		Not Detected	0.152502	#DIV/0!		Detected	Not Detected	0.00118509	3.39232	TRUE	Detected	0.346594	0	FALSE	Not Detected	Detected	0.00381492	2.80735	TRUE	Detected	0.210975	1.73697	FALSE	Detected	Detected	0.152502	0	FALSE	Not Detected	Detected	0.544737	-0.222392	FALSE	Detected
560	Cysteine desulfurase OS=Staphylococcus aureus (strain USA300) GN=sufS PE=4 SV=1	A0A0H2XHJ5	sufS	46 kDa	7.8	5.8	0	2.8	0	0	0.2	0	0.000700867	#DIV/0!		Not Detected	0.011615	#DIV/0!		Detected	Not Detected	0.000700867	#DIV/0!		Not Detected	#DIV/0!	#DIV/0!		Not Detected	Not Detected	0.000877153	5.2854	TRUE	Detected	0.346594	0	FALSE	Not Detected	Detected	0.011615	0	FALSE	Not Detected	Detected	0.391726	-0.427421	FALSE	Detected
561	Putative fibronectin/fibrinogen binding protein OS=Staphylococcus aureus (strain USA300) GN=SAUSA300_1101 PE=4 SV=1	A0A0H2XI96	SAUSA300_1101	66 kDa	4.6	2	0	0	0	0	0	0	0.114821	#DIV/0!		Not Detected	#DIV/0!	#DIV/0!		Not Detected	Not Detected	0.114821	#DIV/0!		Not Detected	#DIV/0!	#DIV/0!		Not Detected	Not Detected	0.114821	#DIV/0!		Not Detected	#DIV/0!	#DIV/0!		Not Detected	Not Detected	#DIV/0!	#DIV/0!		Not Detected	Not Detected	0.402727	-1.20163	FALSE	Detected
562	Uncharacterized protein OS=Staphylococcus aureus (strain USA300) GN=SAUSA300_1788 PE=4 SV=1	A0A0H2XJW7	SAUSA300_1788	13 kDa	6.4	6.2	0	2	0.4	0	0	0	4.87743e-05	#DIV/0!		Not Detected	0.0133491	#DIV/0!		Detected	Not Detected	0.000104954	4	TRUE	Detected	0.141113	0	FALSE	Not Detected	Detected	4.87743e-05	#DIV/0!		Not Detected	#DIV/0!	#DIV/0!		Not Detected	Not Detected	0.0133491	0	FALSE	Not Detected	Detected	0.878285	-0.0458037	FALSE	Detected
563	Uncharacterized protein OS=Staphylococcus aureus (strain USA300) GN=SAUSA300_1230 PE=4 SV=1	A0A0H2XIS0	SAUSA300_1230	12 kDa	5.2	4.4	0.8	2.4	0.6	0.4	0.6	0.2	0.000220409	2.70044	TRUE	Detected	0.00721228	1.58496	TRUE	Detected	Detected	0.000346388	3.11548	TRUE	Detected	0.73281	-0.584963	FALSE	Detected	Detected	0.00018704	3.11548	TRUE	Detected	0.241504	-1.58496	FALSE	Detected	Detected	0.00721228	-1.58496	FALSE	Detected	Detected	0.604321	-0.241008	FALSE	Detected
564	Arginase OS=Staphylococcus aureus (strain USA300) GN=rocF PE=3 SV=1	A0A0H2XH65	rocF	33 kDa	8	5.2	0	2.2	0.4	0	0	0	2.9829e-05	#DIV/0!		Not Detected	0.00544251	#DIV/0!		Detected	Not Detected	5.45017e-05	4.32193	TRUE	Detected	0.141113	0	FALSE	Not Detected	Detected	2.9829e-05	#DIV/0!		Not Detected	#DIV/0!	#DIV/0!		Not Detected	Not Detected	0.00544251	0	FALSE	Not Detected	Detected	0.0305345	-0.621488	FALSE	Detected
565	Probable quinol oxidase subunit 2 OS=Staphylococcus aureus (strain USA300) GN=qoxA PE=3 SV=1	Q2FI17	qoxA	42 kDa	1.4	0.8	0	0	0.2	0.4	1	0.4	0.0728844	#DIV/0!		Not Detected	#DIV/0!	#DIV/0!		Not Detected	Not Detected	0.128122	2.80735	FALSE	Detected	0.666581	1	FALSE	Detected	Detected	0.635687	0.485427	FALSE	Detected	0.273139	-1.32193	FALSE	Detected	Detected	#DIV/0!	#DIV/0!		Not Detected	Not Detected	0.460856	-0.807355	FALSE	Detected
566	Protein RecA OS=Staphylococcus aureus (strain USA300) GN=recA PE=3 SV=1	A0A0H2XFW9	recA	35 kDa	3.2	3.6	0	2.6	0.8	0.2	0	0	2.69219e-05	#DIV/0!		Not Detected	0.035512	#DIV/0!		Detected	Not Detected	0.00191029	2	TRUE	Detected	0.195016	-2	FALSE	Detected	Detected	2.69219e-05	#DIV/0!		Not Detected	#DIV/0!	#DIV/0!		Not Detected	Not Detected	0.035512	0	FALSE	Not Detected	Detected	0.794232	0.169925	FALSE	Detected
567	GTP-binding protein OS=Staphylococcus aureus (strain USA300) GN=typA PE=4 SV=1	A0A0H2XFL9	typA	69 kDa	7.8	4.8	0	0	0	0	0	0	9.33192e-07	#DIV/0!		Not Detected	#DIV/0!	#DIV/0!		Not Detected	Not Detected	9.33192e-07	#DIV/0!		Not Detected	#DIV/0!	#DIV/0!		Not Detected	Not Detected	9.33192e-07	#DIV/0!		Not Detected	#DIV/0!	#DIV/0!		Not Detected	Not Detected	#DIV/0!	#DIV/0!		Not Detected	Not Detected	0.292222	-0.70044	FALSE	Detected
568	Peptidase, rhomboid family OS=Staphylococcus aureus (strain USA300) GN=SAUSA300_1509 PE=4 SV=1	A0A0H2XHE1	SAUSA300_1509	57 kDa	0.6	0.6	0	0.8	0	0.6	0	0.8	0.0399685	#DIV/0!		Not Detected	0.346594	#DIV/0!		Detected	Not Detected	0.0399685	#DIV/0!		Not Detected	0.346594	#DIV/0!		Detected	Not Detected	0.0399685	#DIV/0!		Not Detected	0.346594	#DIV/0!		Detected	Not Detected	0.346594	0	FALSE	Not Detected	Detected	1	0	FALSE	Detected
569	Ribonuclease R OS=Staphylococcus aureus (strain USA300) GN=rnr PE=3 SV=1	A0A0H2XHF1	rnr	90 kDa	7.2	4.4	0	2.2	0	0	0	0	0.0130802	#DIV/0!		Not Detected	0.0172332	#DIV/0!		Detected	Not Detected	0.0130802	#DIV/0!		Not Detected	#DIV/0!	#DIV/0!		Not Detected	Not Detected	0.0130802	#DIV/0!		Not Detected	#DIV/0!	#DIV/0!		Not Detected	Not Detected	0.0172332	0	FALSE	Not Detected	Detected	0.324044	-0.710493	FALSE	Detected
570	Uncharacterized protein OS=Staphylococcus aureus (strain USA300) GN=SAUSA300_0420 PE=4 SV=1	A0A0H2XKB6	SAUSA300_0420	49 kDa	1.6	3.2	0	8.2	0	0	0	1	0.00394977	#DIV/0!		Not Detected	0.00647028	#DIV/0!		Detected	Not Detected	0.00394977	#DIV/0!		Not Detected	#DIV/0!	#DIV/0!		Not Detected	Not Detected	0.00394977	#DIV/0!		Not Detected	0.23276	#DIV/0!		Detected	Not Detected	0.00647028	0	FALSE	Not Detected	Detected	0.213278	1	FALSE	Detected
571	FeS assembly ATPase SufC OS=Staphylococcus aureus (strain USA300) GN=sufC PE=3 SV=1	A0A0H2XG15	sufC	28 kDa	5.4	5.2	0	3.4	0.4	0.2	0	0	0.008786	#DIV/0!		Not Detected	0.00103584	#DIV/0!		Detected	Not Detected	0.0136046	3.75489	TRUE	Detected	0.544737	-1	FALSE	Detected	Detected	0.008786	#DIV/0!		Not Detected	#DIV/0!	#DIV/0!		Not Detected	Not Detected	0.00103584	0	FALSE	Not Detected	Detected	0.935856	-0.0544478	FALSE	Detected
572	ATP synthase subunit delta OS=Staphylococcus aureus (strain USA300) GN=atpH PE=3 SV=1	Q2FF21	atpH	20 kDa	5	4	0	3	0	0	0.8	0.6	0.000516132	#DIV/0!		Not Detected	0.00015142	#DIV/0!		Detected	Not Detected	0.000516132	#DIV/0!		Not Detected	#DIV/0!	#DIV/0!		Not Detected	Not Detected	0.00250533	2.64386	TRUE	Detected	0.784478	-0.415037	FALSE	Detected	Detected	0.00015142	0	FALSE	Not Detected	Detected	0.528172	-0.321928	FALSE	Detected
573	Aminotransferase OS=Staphylococcus aureus (strain USA300) GN=SAUSA300_1916 PE=4 SV=1	A0A0H2XJK0	SAUSA300_1916	48 kDa	6.8	5.8	0	2.4	0	0	0.2	0	2.81537e-05	#DIV/0!		Not Detected	0.0322138	#DIV/0!		Detected	Not Detected	2.81537e-05	#DIV/0!		Not Detected	#DIV/0!	#DIV/0!		Not Detected	Not Detected	4.35241e-05	5.08746	TRUE	Detected	0.346594	0	FALSE	Not Detected	Detected	0.0322138	0	FALSE	Not Detected	Detected	0.565262	-0.229482	FALSE	Detected
574	Exotoxin OS=Staphylococcus aureus (strain USA300) GN=SAUSA300_0395 PE=4 SV=1	A0A0H2XEC0	SAUSA300_0395	26 kDa	1.2	0.4	0.2	0.4	1.8	2.4	1.8	1.8	0.00766973	2.58496	TRUE	Detected	0.666581	1	FALSE	Detected	Detected	0.358897	-0.584963	FALSE	Detected	0.420806	0.415037	FALSE	Detected	Detected	0.54031	-0.584963	FALSE	Detected	1	0	FALSE	Detected	Detected	0.666581	-1	FALSE	Detected	Detected	0.0352652	-1.58496	FALSE	Detected
575	30S ribosomal protein S12 OS=Staphylococcus aureus (strain USA300) GN=rpsL PE=3 SV=1	Q2FJ95	rpsL	15 kDa	2.6	2	0	0.4	0	0	0	0	0.000188104	#DIV/0!		Not Detected	0.346594	#DIV/0!		Detected	Not Detected	0.000188104	#DIV/0!		Not Detected	#DIV/0!	#DIV/0!		Not Detected	Not Detected	0.000188104	#DIV/0!		Not Detected	#DIV/0!	#DIV/0!		Not Detected	Not Detected	0.346594	0	FALSE	Not Detected	Detected	0.481284	-0.378512	FALSE	Detected
576	Glutamate-1-semialdehyde 2,1-aminomutase 1 OS=Staphylococcus aureus (strain USA300) GN=hemL1 PE=3 SV=1	Q2FG69	hemL1	46 kDa	3.6	3.8	0	1.4	0	0	0	0.4	0.0081191	#DIV/0!		Not Detected	0.0479117	#DIV/0!		Detected	Not Detected	0.0081191	#DIV/0!		Not Detected	#DIV/0!	#DIV/0!		Not Detected	Not Detected	0.0081191	#DIV/0!		Not Detected	0.346594	#DIV/0!		Detected	Not Detected	0.0479117	0	FALSE	Not Detected	Detected	0.926385	0.0780025	FALSE	Detected
577	Anti-sigma factor antagonist OS=Staphylococcus aureus (strain USA300) GN=rsbV PE=3 SV=1	A0A0H2XG98	rsbV	12 kDa	6.2	4.6	0	3	0	0	0	0.4	0.000402021	#DIV/0!		Not Detected	0.0451259	#DIV/0!		Detected	Not Detected	0.000402021	#DIV/0!		Not Detected	#DIV/0!	#DIV/0!		Not Detected	Not Detected	0.000402021	#DIV/0!		Not Detected	0.141113	#DIV/0!		Detected	Not Detected	0.0451259	0	FALSE	Not Detected	Detected	0.417297	-0.430634	FALSE	Detected
578	Enoyl-[acyl-carrier-protein] reductase [NADPH] OS=Staphylococcus aureus (strain USA300) GN=SAUSA300_0912 PE=3 SV=1	A0A0H2XIJ1	SAUSA300_0912	28 kDa	6	4.4	0	1.6	0	0	0	1	6.16082e-08	#DIV/0!		Not Detected	0.0460249	#DIV/0!		Detected	Not Detected	6.16082e-08	#DIV/0!		Not Detected	#DIV/0!	#DIV/0!		Not Detected	Not Detected	6.16082e-08	#DIV/0!		Not Detected	0.346594	#DIV/0!		Detected	Not Detected	0.0460249	0	FALSE	Not Detected	Detected	0.141113	-0.447459	FALSE	Detected
579	Hypoxanthine phosphoribosyltransferase OS=Staphylococcus aureus (strain USA300) GN=hpt PE=4 SV=1	A0A0H2XGC3	hpt	21 kDa	3.6	4.4	0	1.6	0.2	0	0	0.6	0.00133713	#DIV/0!		Not Detected	0.00394977	#DIV/0!		Detected	Not Detected	0.00231947	4.16993	TRUE	Detected	0.346594	0	FALSE	Not Detected	Detected	0.00133713	#DIV/0!		Not Detected	0.172003	#DIV/0!		Detected	Not Detected	0.00394977	0	FALSE	Not Detected	Detected	0.689202	0.289507	FALSE	Detected
580	Uncharacterized protein OS=Staphylococcus aureus (strain USA300) GN=SAUSA300_0214 PE=4 SV=1	A0A0H2XE52	SAUSA300_0214	37 kDa	2.8	2.2	2.6	3	0	0	2.6	0.8	0.874333	0.106915	FALSE	Detected	0.776762	0.206451	FALSE	Detected	Detected	0.00807908	#DIV/0!		Not Detected	#DIV/0!	#DIV/0!		Not Detected	Not Detected	0.865115	0.106915	FALSE	Detected	0.109553	-1.70044	FALSE	Detected	Detected	0.776762	-0.206451	FALSE	Detected	Detected	0.623316	-0.347923	FALSE	Detected
581	RNA methyltransferase, TrmH family, group 3 OS=Staphylococcus aureus (strain USA300) GN=SAUSA300_0517 PE=4 SV=1	A0A0H2XIQ1	SAUSA300_0517	27 kDa	6.2	4.6	0	2.4	0.4	0	0	0	9.17889e-05	#DIV/0!		Not Detected	0.00763538	#DIV/0!		Detected	Not Detected	0.000191185	3.9542	TRUE	Detected	0.141113	0	FALSE	Not Detected	Detected	9.17889e-05	#DIV/0!		Not Detected	#DIV/0!	#DIV/0!		Not Detected	Not Detected	0.00763538	0	FALSE	Not Detected	Detected	0.227724	-0.430634	FALSE	Detected
582	Uncharacterized protein OS=Staphylococcus aureus (strain USA300) GN=SAUSA300_2330 PE=4 SV=1	A0A0H2XE91	SAUSA300_2330	14 kDa	4.6	3.4	0	0.8	0	0	0	0	2.96322e-06	#DIV/0!		Not Detected	0.207305	#DIV/0!		Detected	Not Detected	2.96322e-06	#DIV/0!		Not Detected	#DIV/0!	#DIV/0!		Not Detected	Not Detected	2.96322e-06	#DIV/0!		Not Detected	#DIV/0!	#DIV/0!		Not Detected	Not Detected	0.207305	0	FALSE	Not Detected	Detected	0.101222	-0.436099	FALSE	Detected
583	Diaminopimelate decarboxylase OS=Staphylococcus aureus (strain USA300) GN=lysA PE=3 SV=1	A0A0H2XFD9	lysA	47 kDa	5.8	4.6	0	2.6	0	0	0	0	0.000621712	#DIV/0!		Not Detected	0.0422411	#DIV/0!		Detected	Not Detected	0.000621712	#DIV/0!		Not Detected	#DIV/0!	#DIV/0!		Not Detected	Not Detected	0.000621712	#DIV/0!		Not Detected	#DIV/0!	#DIV/0!		Not Detected	Not Detected	0.0422411	0	FALSE	Not Detected	Detected	0.578721	-0.334419	FALSE	Detected
584	HTH-type transcriptional regulator rot OS=Staphylococcus aureus (strain USA300) GN=rot PE=3 SV=1	A0A0H2XFX7	rot	19 kDa	1.2	1	0	2.4	1	1	4	1.6	0.000323393	#DIV/0!		Not Detected	0.0399685	#DIV/0!		Detected	Not Detected	0.607511	0.263034	FALSE	Detected	1	0	FALSE	Detected	Detected	0.0419265	-1.73697	FALSE	Detected	0.0822486	-1.32193	FALSE	Detected	Detected	0.0399685	0	FALSE	Not Detected	Detected	0.346594	-0.263034	FALSE	Detected
585	ATP-dependent zinc metalloprotease FtsH OS=Staphylococcus aureus (strain USA300) GN=ftsH PE=3 SV=1	A0A0H2XGW5	ftsH	78 kDa	1.6	2	0	0.2	0	0	0	0	0.0460249	#DIV/0!		Not Detected	0.346594	#DIV/0!		Detected	Not Detected	0.0460249	#DIV/0!		Not Detected	#DIV/0!	#DIV/0!		Not Detected	Not Detected	0.0460249	#DIV/0!		Not Detected	#DIV/0!	#DIV/0!		Not Detected	Not Detected	0.346594	0	FALSE	Not Detected	Detected	0.770713	0.321928	FALSE	Detected
586	Homoserine dehydrogenase OS=Staphylococcus aureus (strain USA300) GN=SAUSA300_1226 PE=3 SV=1	A0A0H2XHR4	SAUSA300_1226	47 kDa	6.2	2.6	0	1.2	0	0	0	0.4	0.000402021	#DIV/0!		Not Detected	0.141113	#DIV/0!		Detected	Not Detected	0.000402021	#DIV/0!		Not Detected	#DIV/0!	#DIV/0!		Not Detected	Not Detected	0.000402021	#DIV/0!		Not Detected	0.141113	#DIV/0!		Detected	Not Detected	0.141113	0	FALSE	Not Detected	Detected	0.0310475	-1.25376	FALSE	Detected
587	FeS assembly protein SufD OS=Staphylococcus aureus (strain USA300) GN=sufD PE=4 SV=1	A0A0H2XGY0	sufD	49 kDa	4.6	4.6	0	1.6	0	0	0	0	0.00110647	#DIV/0!		Not Detected	0.0844136	#DIV/0!		Detected	Not Detected	0.00110647	#DIV/0!		Not Detected	#DIV/0!	#DIV/0!		Not Detected	Not Detected	0.00110647	#DIV/0!		Not Detected	#DIV/0!	#DIV/0!		Not Detected	Not Detected	0.0844136	0	FALSE	Not Detected	Detected	1	0	FALSE	Detected
588	Putative thioredoxin OS=Staphylococcus aureus (strain USA300) GN=SAUSA300_1690 PE=4 SV=1	A0A0H2XGN7	SAUSA300_1690	12 kDa	4.4	2.8	0.6	1.8	0.4	0.6	0.8	0.6	0.0030113	2.87447	TRUE	Detected	0.159928	1.58496	FALSE	Detected	Detected	0.00223464	3.45943	TRUE	Detected	0.579584	0.584963	FALSE	Detected	Detected	0.00527611	2.45943	TRUE	Detected	0.666581	-0.415037	FALSE	Detected	Detected	0.159928	-1.58496	FALSE	Detected	Detected	0.279202	-0.652077	FALSE	Detected
589	50S ribosomal protein L32 OS=Staphylococcus aureus (strain USA300) GN=rpmF PE=3 SV=1	Q2FHV3	rpmF	6 kDa	3.6	3.2	0	2	0.2	0.2	0.2	1.8	0.000323393	#DIV/0!		Not Detected	0.00207734	#DIV/0!		Detected	Not Detected	0.000664913	4.16993	TRUE	Detected	1	0	FALSE	Detected	Detected	0.000664913	4.16993	TRUE	Detected	0.0318376	3.16993	TRUE	Detected	Detected	0.00207734	0	FALSE	Not Detected	Detected	0.619544	-0.169925	FALSE	Detected
590	30S ribosomal protein S3 OS=Staphylococcus aureus (strain USA300) GN=rpsC PE=3 SV=1	Q2FEP5	rpsC	24 kDa	4	1.6	0	0.4	1.4	0.6	0	0.8	0.00207734	#DIV/0!		Not Detected	0.346594	#DIV/0!		Detected	Not Detected	0.0492056	1.51457	TRUE	Detected	0.29949	-1.22239	FALSE	Detected	Detected	0.00207734	#DIV/0!		Not Detected	0.346594	#DIV/0!		Detected	Not Detected	0.346594	0	FALSE	Not Detected	Detected	0.108045	-1.32193	FALSE	Detected
591	S-ribosylhomocysteine lyase OS=Staphylococcus aureus (strain USA300) GN=luxS PE=3 SV=1	Q2FEZ4	luxS	18 kDa	4	3.2	0	1.2	0.2	0	0.2	0.8	0.000477614	#DIV/0!		Not Detected	0.0735902	#DIV/0!		Detected	Not Detected	0.000851941	4.32193	TRUE	Detected	0.346594	0	FALSE	Not Detected	Detected	0.000851941	4.32193	TRUE	Detected	0.358897	2	FALSE	Detected	Detected	0.0735902	0	FALSE	Not Detected	Detected	0.408168	-0.321928	FALSE	Detected
592	Oligopeptide permease, peptide-binding protein OS=Staphylococcus aureus (strain USA300) GN=opp-1A PE=4 SV=1	A0A0H2XH66	opp-1A	60 kDa	3	2	0	0.4	0	0	0	0.2	0.0504004	#DIV/0!		Not Detected	0.346594	#DIV/0!		Detected	Not Detected	0.0504004	#DIV/0!		Not Detected	#DIV/0!	#DIV/0!		Not Detected	Not Detected	0.0504004	#DIV/0!		Not Detected	0.346594	#DIV/0!		Detected	Not Detected	0.346594	0	FALSE	Not Detected	Detected	0.566625	-0.584963	FALSE	Detected
593	Uncharacterized protein OS=Staphylococcus aureus (strain USA300) GN=SAUSA300_2140 PE=4 SV=1	A0A0H2XFX5	SAUSA300_2140	76 kDa	6.2	4	0	2.4	0	0	0	0	0.00366856	#DIV/0!		Not Detected	0.0124779	#DIV/0!		Detected	Not Detected	0.00366856	#DIV/0!		Not Detected	#DIV/0!	#DIV/0!		Not Detected	Not Detected	0.00366856	#DIV/0!		Not Detected	#DIV/0!	#DIV/0!		Not Detected	Not Detected	0.0124779	0	FALSE	Not Detected	Detected	0.26308	-0.632268	FALSE	Detected
594	Uncharacterized protein OS=Staphylococcus aureus (strain USA300) GN=SAUSA300_1552 PE=4 SV=1	A0A0H2XE54	SAUSA300_1552	22 kDa	3.2	3	0	1.6	0.2	0.2	1.2	1	2.33419e-07	#DIV/0!		Not Detected	0.0285092	#DIV/0!		Detected	Not Detected	5.45936e-06	4	TRUE	Detected	1	0	FALSE	Detected	Detected	0.00151375	1.41504	TRUE	Detected	0.740439	-0.263034	FALSE	Detected	Detected	0.0285092	0	FALSE	Not Detected	Detected	0.607511	-0.0931094	FALSE	Detected
595	Uncharacterized protein OS=Staphylococcus aureus (strain USA300) GN=SAUSA300_0289 PE=4 SV=1	A0A0H2XH25	SAUSA300_0289	20 kDa	3.2	2.8	0	3	0.2	0	2.4	0.4	2.69219e-05	#DIV/0!		Not Detected	1.25606e-05	#DIV/0!		Detected	Not Detected	0.000104954	4	TRUE	Detected	0.346594	0	FALSE	Not Detected	Detected	0.241504	0.415037	FALSE	Detected	0.00766973	-2.58496	FALSE	Detected	Detected	1.25606e-05	0	FALSE	Not Detected	Detected	0.613668	-0.192645	FALSE	Detected
596	Phosphoribosylformylglycinamidine synthase subunit PurL OS=Staphylococcus aureus (strain USA300) GN=purL PE=3 SV=1	Q2FI09	purL	80 kDa	5.6	4	0	1.4	0	0	0	0	0.00582887	#DIV/0!		Not Detected	0.0252289	#DIV/0!		Detected	Not Detected	0.00582887	#DIV/0!		Not Detected	#DIV/0!	#DIV/0!		Not Detected	Not Detected	0.00582887	#DIV/0!		Not Detected	#DIV/0!	#DIV/0!		Not Detected	Not Detected	0.0252289	0	FALSE	Not Detected	Detected	0.408168	-0.485427	FALSE	Detected
597	S1 RNA binding domain protein OS=Staphylococcus aureus (strain USA300) GN=SAUSA300_2021 PE=4 SV=1	A0A0H2XFU0	SAUSA300_2021	81 kDa	5.2	1	0	0.2	0	0	0	0	0.0216344	#DIV/0!		Not Detected	0.346594	#DIV/0!		Detected	Not Detected	0.0216344	#DIV/0!		Not Detected	#DIV/0!	#DIV/0!		Not Detected	Not Detected	0.0216344	#DIV/0!		Not Detected	#DIV/0!	#DIV/0!		Not Detected	Not Detected	0.346594	0	FALSE	Not Detected	Detected	0.0616484	-2.37851	FALSE	Detected
598	Uncharacterized protein OS=Staphylococcus aureus (strain USA300) GN=SAUSA300_2257 PE=4 SV=1	A0A0H2XKB1	SAUSA300_2257	17 kDa	4	2.4	0	1.2	0.4	0	1	0.6	1.43359e-06	#DIV/0!		Not Detected	0.0735902	#DIV/0!		Detected	Not Detected	0.000106092	3.32193	TRUE	Detected	0.346594	0	FALSE	Not Detected	Detected	0.000589388	2	TRUE	Detected	0.523742	-0.736966	FALSE	Detected	Detected	0.0735902	0	FALSE	Not Detected	Detected	0.00394977	-0.736966	FALSE	Detected
599	Ribosome-binding factor A OS=Staphylococcus aureus (strain USA300) GN=rbfA PE=3 SV=1	Q2FHG8	rbfA	14 kDa	2.8	3.2	0	1.2	0.4	0	0.8	0	6.57092e-07	#DIV/0!		Not Detected	0.172003	#DIV/0!		Detected	Not Detected	6.36754e-05	2.80735	TRUE	Detected	0.141113	0	FALSE	Not Detected	Detected	0.00151375	1.80735	TRUE	Detected	0.0649694	0	FALSE	Not Detected	Detected	0.172003	0	FALSE	Not Detected	Detected	0.662644	0.192645	FALSE	Detected
600	NADH-dependent FMN reductase OS=Staphylococcus aureus (strain USA300) GN=SAUSA300_0340 PE=4 SV=1	A0A0H2XJZ0	SAUSA300_0340	21 kDa	4.8	3.2	0	1.8	0	0	0.8	0.8	9.88338e-06	#DIV/0!		Not Detected	0.014958	#DIV/0!		Detected	Not Detected	9.88338e-06	#DIV/0!		Not Detected	#DIV/0!	#DIV/0!		Not Detected	Not Detected	0.000190327	2.58496	TRUE	Detected	1	0	FALSE	Detected	Detected	0.014958	0	FALSE	Not Detected	Detected	0.276846	-0.584963	FALSE	Detected
601	Uncharacterized protein OS=Staphylococcus aureus (strain USA300) GN=SAUSA300_0339 PE=4 SV=1	A0A0H2XGT1	SAUSA300_0339	39 kDa	4.6	5	0	1.4	0	0	0.2	0.2	5.92437e-05	#DIV/0!		Not Detected	0.0479117	#DIV/0!		Detected	Not Detected	5.92437e-05	#DIV/0!		Not Detected	#DIV/0!	#DIV/0!		Not Detected	Not Detected	0.000117589	4.52356	TRUE	Detected	1	0	FALSE	Detected	Detected	0.0479117	0	FALSE	Not Detected	Detected	0.707771	0.120294	FALSE	Detected
602	Alpha-amylase OS=Staphylococcus aureus (strain USA300) GN=SAUSA300_1456 PE=3 SV=1	A0A0H2XEF0	SAUSA300_1456	64 kDa	3	1.6	0	0.4	0	0	0.4	0.4	1.25606e-05	#DIV/0!		Not Detected	0.141113	#DIV/0!		Detected	Not Detected	1.25606e-05	#DIV/0!		Not Detected	#DIV/0!	#DIV/0!		Not Detected	Not Detected	0.000930977	2.90689	TRUE	Detected	1	0	FALSE	Detected	Detected	0.141113	0	FALSE	Not Detected	Detected	0.0479117	-0.906891	FALSE	Detected
603	Aminotransferase, class I OS=Staphylococcus aureus (strain USA300) GN=SAUSA300_2497 PE=4 SV=1	A0A0H2XFY9	SAUSA300_2497	43 kDa	4.8	4	0	1.2	0	0	0.4	0	0.00052237	#DIV/0!		Not Detected	0.346594	#DIV/0!		Detected	Not Detected	0.00052237	#DIV/0!		Not Detected	#DIV/0!	#DIV/0!		Not Detected	Not Detected	0.00116497	3.58496	TRUE	Detected	0.141113	0	FALSE	Not Detected	Detected	0.346594	0	FALSE	Not Detected	Detected	0.622383	-0.263034	FALSE	Detected
604	Conserved virulence factor B OS=Staphylococcus aureus (strain USA300) GN=cvfB PE=3 SV=1	Q2FH47	cvfB	34 kDa	4.4	4.4	0	2.2	0.4	0	0	0	8.12318e-05	#DIV/0!		Not Detected	0.000370107	#DIV/0!		Detected	Not Detected	0.000267439	3.45943	TRUE	Detected	0.141113	0	FALSE	Not Detected	Detected	8.12318e-05	#DIV/0!		Not Detected	#DIV/0!	#DIV/0!		Not Detected	Not Detected	0.000370107	0	FALSE	Not Detected	Detected	1	0	FALSE	Detected
605	Fructose specific permease OS=Staphylococcus aureus (strain USA300) GN=fruA PE=4 SV=1	A0A0H2XDY2	fruA	69 kDa	5.6	4.4	0	0.6	0	0	0	0	0.00653874	#DIV/0!		Not Detected	0.172003	#DIV/0!		Detected	Not Detected	0.00653874	#DIV/0!		Not Detected	#DIV/0!	#DIV/0!		Not Detected	Not Detected	0.00653874	#DIV/0!		Not Detected	#DIV/0!	#DIV/0!		Not Detected	Not Detected	0.172003	0	FALSE	Not Detected	Detected	0.626375	-0.347923	FALSE	Detected
606	4-hydroxy-tetrahydrodipicolinate synthase OS=Staphylococcus aureus (strain USA300) GN=dapA PE=3 SV=1	Q2FH43	dapA	33 kDa	6.4	5	0	0.2	0	0	0	0	0.0075685	#DIV/0!		Not Detected	0.346594	#DIV/0!		Detected	Not Detected	0.0075685	#DIV/0!		Not Detected	#DIV/0!	#DIV/0!		Not Detected	Not Detected	0.0075685	#DIV/0!		Not Detected	#DIV/0!	#DIV/0!		Not Detected	Not Detected	0.346594	0	FALSE	Not Detected	Detected	0.612558	-0.356144	FALSE	Detected
607	High-affinity heme uptake system protein IsdE OS=Staphylococcus aureus (strain USA300) GN=isdE PE=3 SV=2	Q2FHU8	isdE	33 kDa	1.6	0.8	0.4	0.8	0.6	0.8	0.8	0.8	0.0337304	2	TRUE	Detected	0.486042	1	FALSE	Detected	Detected	0.0655877	1.41504	FALSE	Detected	0.666581	0.415037	FALSE	Detected	Detected	0.182257	1	FALSE	Detected	1	0	FALSE	Detected	Detected	0.486042	-1	FALSE	Detected	Detected	0.241504	-1	FALSE	Detected
608	UTP--glucose-1-phosphate uridylyltransferase OS=Staphylococcus aureus (strain USA300) GN=gtaB PE=3 SV=2	Q2FE05	gtaB	32 kDa	3.6	3	0	1.6	0.2	0	0	0.4	1.85312e-05	#DIV/0!		Not Detected	0.0844136	#DIV/0!		Detected	Not Detected	6.28943e-05	4.16993	TRUE	Detected	0.346594	0	FALSE	Not Detected	Detected	1.85312e-05	#DIV/0!		Not Detected	0.141113	#DIV/0!		Detected	Not Detected	0.0844136	0	FALSE	Not Detected	Detected	0.671623	-0.263034	FALSE	Detected
609	Pseudouridine synthase OS=Staphylococcus aureus (strain USA300) GN=rluB PE=3 SV=1	A0A0H2XGY5	rluB	28 kDa	5.2	3.4	0	1.8	0.4	0	0	0.2	5.05215e-05	#DIV/0!		Not Detected	0.0399685	#DIV/0!		Detected	Not Detected	0.000139489	3.70044	TRUE	Detected	0.141113	0	FALSE	Not Detected	Detected	5.05215e-05	#DIV/0!		Not Detected	0.346594	#DIV/0!		Detected	Not Detected	0.0399685	0	FALSE	Not Detected	Detected	0.179842	-0.612977	FALSE	Detected
610	30S ribosomal protein S16 OS=Staphylococcus aureus (strain USA300) GN=rpsP PE=3 SV=1	Q2FHK0	rpsP	10 kDa	3.4	3.8	0	2.6	0.8	0.4	0	0.2	2.81537e-05	#DIV/0!		Not Detected	0.0230676	#DIV/0!		Detected	Not Detected	0.00145097	2.08746	TRUE	Detected	0.486042	-1	FALSE	Detected	Detected	2.81537e-05	#DIV/0!		Not Detected	0.346594	#DIV/0!		Detected	Not Detected	0.0230676	0	FALSE	Not Detected	Detected	0.773191	0.160465	FALSE	Detected
611	Uncharacterized protein OS=Staphylococcus aureus (strain USA300) GN=SAUSA300_1336 PE=4 SV=1	A0A0H2XGS0	SAUSA300_1336	43 kDa	4.6	2.4	0	1.4	0	0	0.6	0.2	1.82112e-05	#DIV/0!		Not Detected	0.0728844	#DIV/0!		Detected	Not Detected	1.82112e-05	#DIV/0!		Not Detected	#DIV/0!	#DIV/0!		Not Detected	Not Detected	0.000267439	2.9386	TRUE	Detected	0.397204	-1.58496	FALSE	Detected	Detected	0.0728844	0	FALSE	Not Detected	Detected	0.0509729	-0.938599	FALSE	Detected
612	Acetyl-CoA carboxylase, biotin carboxylase OS=Staphylococcus aureus (strain USA300) GN=accC PE=4 SV=1	A0A0H2XG70	accC	50 kDa	4.6	4.2	0	0.8	0	0	0	0	0.000274896	#DIV/0!		Not Detected	0.207305	#DIV/0!		Detected	Not Detected	0.000274896	#DIV/0!		Not Detected	#DIV/0!	#DIV/0!		Not Detected	Not Detected	0.000274896	#DIV/0!		Not Detected	#DIV/0!	#DIV/0!		Not Detected	Not Detected	0.207305	0	FALSE	Not Detected	Detected	0.820196	-0.131245	FALSE	Detected
613	Uncharacterized protein OS=Staphylococcus aureus (strain USA300) GN=SAUSA300_0812 PE=4 SV=1	A0A0H2XJ51	SAUSA300_0812	32 kDa	3.4	2.6	0	1.4	0.2	0	0	0.2	0.00305815	#DIV/0!		Not Detected	0.0252289	#DIV/0!		Detected	Not Detected	0.00505561	4.08746	TRUE	Detected	0.346594	0	FALSE	Not Detected	Detected	0.00305815	#DIV/0!		Not Detected	0.346594	#DIV/0!		Detected	Not Detected	0.0252289	0	FALSE	Not Detected	Detected	0.569561	-0.387023	FALSE	Detected
614	Elongation factor 4 OS=Staphylococcus aureus (strain USA300) GN=lepA PE=3 SV=1	Q2FGD9	lepA	68 kDa	4	3	0	0	0	0	0	0	0.00293029	#DIV/0!		Not Detected	#DIV/0!	#DIV/0!		Not Detected	Not Detected	0.00293029	#DIV/0!		Not Detected	#DIV/0!	#DIV/0!		Not Detected	Not Detected	0.00293029	#DIV/0!		Not Detected	#DIV/0!	#DIV/0!		Not Detected	Not Detected	#DIV/0!	#DIV/0!		Not Detected	Not Detected	0.559681	-0.415037	FALSE	Detected
615	5'-methylthioadenosine/S-adenosylhomocysteine nucleosidase OS=Staphylococcus aureus (strain USA300) GN=mtnN PE=3 SV=1	Q2FGC5	mtnN	25 kDa	3.4	2.2	0	1.8	0.2	0	1.2	1.2	0.00305815	#DIV/0!		Not Detected	0.014958	#DIV/0!		Detected	Not Detected	0.00505561	4.08746	TRUE	Detected	0.346594	0	FALSE	Not Detected	Detected	0.0393387	1.5025	TRUE	Detected	1	0	FALSE	Detected	Detected	0.014958	0	FALSE	Not Detected	Detected	0.305201	-0.628031	FALSE	Detected
616	Cystathionine gamma-synthase OS=Staphylococcus aureus (strain USA300) GN=metB PE=3 SV=1	A0A0H2XFF8	metB	41 kDa	3.8	3.4	0	1.6	0	0	0	0.8	0.000184777	#DIV/0!		Not Detected	0.12275	#DIV/0!		Detected	Not Detected	0.000184777	#DIV/0!		Not Detected	#DIV/0!	#DIV/0!		Not Detected	Not Detected	0.000184777	#DIV/0!		Not Detected	0.0649694	#DIV/0!		Detected	Not Detected	0.12275	0	FALSE	Not Detected	Detected	0.645376	-0.160465	FALSE	Detected
617	Redox-sensing transcriptional repressor Rex OS=Staphylococcus aureus (strain USA300) GN=rex PE=3 SV=1	Q2FF78	rex	24 kDa	4.8	3.4	0	1.6	0	0	0	0.4	9.68189e-09	#DIV/0!		Not Detected	0.0844136	#DIV/0!		Detected	Not Detected	9.68189e-09	#DIV/0!		Not Detected	#DIV/0!	#DIV/0!		Not Detected	Not Detected	9.68189e-09	#DIV/0!		Not Detected	0.346594	#DIV/0!		Detected	Not Detected	0.0844136	0	FALSE	Not Detected	Detected	0.286051	-0.4975	FALSE	Detected
618	Guanylate kinase OS=Staphylococcus aureus (strain USA300) GN=gmk PE=3 SV=1	Q2FHM9	gmk	24 kDa	2.2	2.2	0	1.6	0	0	0.4	0	4.14884e-06	#DIV/0!		Not Detected	0.00394977	#DIV/0!		Detected	Not Detected	4.14884e-06	#DIV/0!		Not Detected	#DIV/0!	#DIV/0!		Not Detected	Not Detected	0.00381492	2.45943	TRUE	Detected	0.346594	0	FALSE	Not Detected	Detected	0.00394977	0	FALSE	Not Detected	Detected	1	0	FALSE	Detected
619	Hydrolase, alpha/beta hydrolase fold family OS=Staphylococcus aureus (strain USA300) GN=SAUSA300_0601 PE=4 SV=1	A0A0H2XGG7	SAUSA300_0601	31 kDa	4.6	3.8	0	1.4	0	0	0	0	0.000274896	#DIV/0!		Not Detected	0.264287	#DIV/0!		Detected	Not Detected	0.000274896	#DIV/0!		Not Detected	#DIV/0!	#DIV/0!		Not Detected	Not Detected	0.000274896	#DIV/0!		Not Detected	#DIV/0!	#DIV/0!		Not Detected	Not Detected	0.264287	0	FALSE	Not Detected	Detected	0.531949	-0.275634	FALSE	Detected
620	Glycosyl transferase, group 1 family protein OS=Staphylococcus aureus (strain USA300) GN=SAUSA300_0550 PE=4 SV=1	A0A0H2XGN0	SAUSA300_0550	58 kDa	6	2.2	0	1.2	0	0	0	0	0.00076233	#DIV/0!		Not Detected	0.250917	#DIV/0!		Detected	Not Detected	0.00076233	#DIV/0!		Not Detected	#DIV/0!	#DIV/0!		Not Detected	Not Detected	0.00076233	#DIV/0!		Not Detected	#DIV/0!	#DIV/0!		Not Detected	Not Detected	0.250917	0	FALSE	Not Detected	Detected	0.0780977	-1.44746	FALSE	Detected
621	DNA topoisomerase 1 OS=Staphylococcus aureus (strain USA300) GN=topA PE=3 SV=2	Q2FHI8	topA	79 kDa	5.6	3.8	0	0.2	0	0	0	0	0.026526	#DIV/0!		Not Detected	0.346594	#DIV/0!		Detected	Not Detected	0.026526	#DIV/0!		Not Detected	#DIV/0!	#DIV/0!		Not Detected	Not Detected	0.026526	#DIV/0!		Not Detected	#DIV/0!	#DIV/0!		Not Detected	Not Detected	0.346594	0	FALSE	Not Detected	Detected	0.582983	-0.559427	FALSE	Detected
622	FPRL1 inhibitory protein OS=Staphylococcus aureus (strain USA300) GN=flr PE=3 SV=1	Q2FHS7	flr	15 kDa	1.2	1.2	0.2	0.8	1.8	1.8	0.2	0.4	0.00766973	2.58496	TRUE	Detected	0.195016	2	FALSE	Detected	Detected	0.635126	-0.584963	FALSE	Detected	1	0	FALSE	Detected	Detected	0.00766973	2.58496	TRUE	Detected	0.544737	1	FALSE	Detected	Detected	0.195016	-2	FALSE	Detected	Detected	1	0	FALSE	Detected
623	ComE operon protein 2 OS=Staphylococcus aureus (strain USA300) GN=SAUSA300_1548 PE=4 SV=1	A0A0H2XFG3	SAUSA300_1548	16 kDa	4.8	3.2	0	0.6	0.2	0	0.2	0.4	0.00201374	#DIV/0!		Not Detected	0.172003	#DIV/0!		Detected	Not Detected	0.00285823	4.58496	TRUE	Detected	0.346594	0	FALSE	Not Detected	Detected	0.00285823	4.58496	TRUE	Detected	0.666581	1	FALSE	Detected	Detected	0.172003	0	FALSE	Not Detected	Detected	0.264742	-0.584963	FALSE	Detected
624	Lytic regulatory protein OS=Staphylococcus aureus (strain USA300) GN=SAUSA300_2100 PE=4 SV=1	A0A0H2XJU8	SAUSA300_2100	41 kDa	5.6	3.4	0	1.4	0	0	0	0	0.002457	#DIV/0!		Not Detected	0.0479117	#DIV/0!		Detected	Not Detected	0.002457	#DIV/0!		Not Detected	#DIV/0!	#DIV/0!		Not Detected	Not Detected	0.002457	#DIV/0!		Not Detected	#DIV/0!	#DIV/0!		Not Detected	Not Detected	0.0479117	0	FALSE	Not Detected	Detected	0.186633	-0.719892	FALSE	Detected
625	PhiSLT ORF144-like protein, putative lipoprotein OS=Staphylococcus aureus (strain USA300) GN=SAUSA300_1436 PE=4 SV=1	A0A0H2XG92	SAUSA300_1436	16 kDa	1.8	1.4	0	1.2	1.4	1.4	0	1	1.85312e-05	#DIV/0!		Not Detected	0.0124779	#DIV/0!		Detected	Not Detected	0.397204	0.36257	FALSE	Detected	1	0	FALSE	Detected	Detected	1.85312e-05	#DIV/0!		Not Detected	0.0557665	#DIV/0!		Detected	Not Detected	0.0124779	0	FALSE	Not Detected	Detected	0.397204	-0.36257	FALSE	Detected
626	Uncharacterized protein OS=Staphylococcus aureus (strain USA300) GN=SAUSA300_1003 PE=4 SV=1	A0A0H2XJD9	SAUSA300_1003	40 kDa	3.2	2.8	0	1	0	0	0	0	0.0207114	#DIV/0!		Not Detected	0.0557665	#DIV/0!		Detected	Not Detected	0.0207114	#DIV/0!		Not Detected	#DIV/0!	#DIV/0!		Not Detected	Not Detected	0.0207114	#DIV/0!		Not Detected	#DIV/0!	#DIV/0!		Not Detected	Not Detected	0.0557665	0	FALSE	Not Detected	Detected	0.797779	-0.192645	FALSE	Detected
627	ATP synthase subunit b OS=Staphylococcus aureus (strain USA300) GN=atpF PE=3 SV=1	Q2FF20	atpF	20 kDa	4.8	5	0	0.6	0	0	0.2	0	0.0249435	#DIV/0!		Not Detected	0.0399685	#DIV/0!		Detected	Not Detected	0.0249435	#DIV/0!		Not Detected	#DIV/0!	#DIV/0!		Not Detected	Not Detected	0.0305985	4.58496	TRUE	Detected	0.346594	0	FALSE	Not Detected	Detected	0.0399685	0	FALSE	Not Detected	Detected	0.936075	0.0588937	FALSE	Detected
628	Ribonucleoside-diphosphate reductase OS=Staphylococcus aureus (strain USA300) GN=SAUSA300_0716 PE=3 SV=1	A0A0H2XES4	SAUSA300_0716	80 kDa	4.8	3.8	0	0.6	0	0	0	0	0.0111676	#DIV/0!		Not Detected	0.172003	#DIV/0!		Detected	Not Detected	0.0111676	#DIV/0!		Not Detected	#DIV/0!	#DIV/0!		Not Detected	Not Detected	0.0111676	#DIV/0!		Not Detected	#DIV/0!	#DIV/0!		Not Detected	Not Detected	0.172003	0	FALSE	Not Detected	Detected	0.606499	-0.337035	FALSE	Detected
629	FMN-dependent NADH-azoreductase OS=Staphylococcus aureus (strain USA300) GN=azoR PE=3 SV=1	Q2FK58	azoR	23 kDa	4.2	3.2	0	2.2	0	0	0.4	0.2	9.21854e-05	#DIV/0!		Not Detected	0.00202679	#DIV/0!		Detected	Not Detected	9.21854e-05	#DIV/0!		Not Detected	#DIV/0!	#DIV/0!		Not Detected	Not Detected	0.000320407	3.39232	TRUE	Detected	0.544737	-1	FALSE	Detected	Detected	0.00202679	0	FALSE	Not Detected	Detected	0.341995	-0.392317	FALSE	Detected
630	Uncharacterized protein OS=Staphylococcus aureus (strain USA300) GN=SAUSA300_2394 PE=4 SV=1	A0A0H2XKF5	SAUSA300_2394	24 kDa	5.8	3.2	0	0.4	0	0	0	0	0.00414905	#DIV/0!		Not Detected	0.346594	#DIV/0!		Detected	Not Detected	0.00414905	#DIV/0!		Not Detected	#DIV/0!	#DIV/0!		Not Detected	Not Detected	0.00414905	#DIV/0!		Not Detected	#DIV/0!	#DIV/0!		Not Detected	Not Detected	0.346594	0	FALSE	Not Detected	Detected	0.263788	-0.857981	FALSE	Detected
631	UPF0354 protein SAUSA300_1689 OS=Staphylococcus aureus (strain USA300) GN=SAUSA300_1689 PE=3 SV=1	Q2FFZ5	SAUSA300_1689	33 kDa	3.2	2.8	0	0.8	0	0	0	0	0.0414657	#DIV/0!		Not Detected	0.346594	#DIV/0!		Detected	Not Detected	0.0414657	#DIV/0!		Not Detected	#DIV/0!	#DIV/0!		Not Detected	Not Detected	0.0414657	#DIV/0!		Not Detected	#DIV/0!	#DIV/0!		Not Detected	Not Detected	0.346594	0	FALSE	Not Detected	Detected	0.851506	-0.192645	FALSE	Detected
632	Putative peptidase OS=Staphylococcus aureus (strain USA300) GN=SAUSA300_2087 PE=4 SV=1	A0A0H2XJH8	SAUSA300_2087	43 kDa	6	2.6	0	1	0	0	0.2	0	0.0024359	#DIV/0!		Not Detected	0.0133491	#DIV/0!		Detected	Not Detected	0.0024359	#DIV/0!		Not Detected	#DIV/0!	#DIV/0!		Not Detected	Not Detected	0.00314721	4.90689	TRUE	Detected	0.346594	0	FALSE	Not Detected	Detected	0.0133491	0	FALSE	Not Detected	Detected	0.0792214	-1.20645	FALSE	Detected
633	UDP-N-acetylglucosamine 1-carboxyvinyltransferase OS=Staphylococcus aureus (strain USA300) GN=murA PE=3 SV=1	A0A0H2XFT6	murA	45 kDa	4.8	3.6	0	1.6	0	0	0	0	3.5528e-05	#DIV/0!		Not Detected	0.0460249	#DIV/0!		Detected	Not Detected	3.5528e-05	#DIV/0!		Not Detected	#DIV/0!	#DIV/0!		Not Detected	Not Detected	3.5528e-05	#DIV/0!		Not Detected	#DIV/0!	#DIV/0!		Not Detected	Not Detected	0.0460249	0	FALSE	Not Detected	Detected	0.397204	-0.415037	FALSE	Detected
634	30S ribosomal protein S15 OS=Staphylococcus aureus (strain USA300) GN=rpsO PE=3 SV=1	Q2FHG5	rpsO	11 kDa	3.8	1.8	0	1.2	0	0	0	0	0.00741124	#DIV/0!		Not Detected	0.0735902	#DIV/0!		Detected	Not Detected	0.00741124	#DIV/0!		Not Detected	#DIV/0!	#DIV/0!		Not Detected	Not Detected	0.00741124	#DIV/0!		Not Detected	#DIV/0!	#DIV/0!		Not Detected	Not Detected	0.0735902	0	FALSE	Not Detected	Detected	0.230979	-1.078	FALSE	Detected
635	UDP-N-acetylmuramate--L-alanine ligase OS=Staphylococcus aureus (strain USA300) GN=murC PE=3 SV=1	Q2FFZ8	murC	49 kDa	1.4	1.2	0	1	0	0	0.4	0.2	0.00807908	#DIV/0!		Not Detected	0.0133491	#DIV/0!		Detected	Not Detected	0.00807908	#DIV/0!		Not Detected	#DIV/0!	#DIV/0!		Not Detected	Not Detected	0.115077	1.80735	FALSE	Detected	0.666581	-1	FALSE	Detected	Detected	0.0133491	0	FALSE	Not Detected	Detected	0.784478	-0.222392	FALSE	Detected
636	Uncharacterized protein OS=Staphylococcus aureus (strain USA300) GN=SAUSA300_1031 PE=4 SV=1	A0A0H2XI86	SAUSA300_1031	41 kDa	1.8	1.2	0	2	0.2	0.2	0	1.6	0.00133713	#DIV/0!		Not Detected	0.141113	#DIV/0!		Detected	Not Detected	0.005456	3.16993	TRUE	Detected	1	0	FALSE	Detected	Detected	0.00133713	#DIV/0!		Not Detected	0.12275	#DIV/0!		Detected	Not Detected	0.141113	0	FALSE	Not Detected	Detected	0.411694	-0.584963	FALSE	Detected
637	Uncharacterized hydrolase SAUSA300_1291 OS=Staphylococcus aureus (strain USA300) GN=SAUSA300_1291 PE=3 SV=1	Q2FH40	SAUSA300_1291	43 kDa	3.2	1.4	0	0.4	0	0	1	0.2	0.00587204	#DIV/0!		Not Detected	0.141113	#DIV/0!		Detected	Not Detected	0.00587204	#DIV/0!		Not Detected	#DIV/0!	#DIV/0!		Not Detected	Not Detected	0.093894	1.67807	FALSE	Detected	0.346594	-2.32193	FALSE	Detected	Detected	0.141113	0	FALSE	Not Detected	Detected	0.153057	-1.19265	FALSE	Detected
638	Pyridoxal 5'-phosphate synthase subunit PdxT OS=Staphylococcus aureus (strain USA300) GN=pdxT PE=3 SV=1	Q2FJC0	pdxT	21 kDa	3.6	2.8	0	1	0	0	0	0	0.00219322	#DIV/0!		Not Detected	0.152502	#DIV/0!		Detected	Not Detected	0.00219322	#DIV/0!		Not Detected	#DIV/0!	#DIV/0!		Not Detected	Not Detected	0.00219322	#DIV/0!		Not Detected	#DIV/0!	#DIV/0!		Not Detected	Not Detected	0.152502	0	FALSE	Not Detected	Detected	0.518027	-0.36257	FALSE	Detected
639	Nucleoid-associated protein SAUSA300_0453 OS=Staphylococcus aureus (strain USA300) GN=SAUSA300_0453 PE=3 SV=1	Q2FJG3	SAUSA300_0453	12 kDa	3.8	3.2	0	1.2	0	0	0	0.2	0.000851941	#DIV/0!		Not Detected	0.172003	#DIV/0!		Detected	Not Detected	0.000851941	#DIV/0!		Not Detected	#DIV/0!	#DIV/0!		Not Detected	Not Detected	0.000851941	#DIV/0!		Not Detected	0.346594	#DIV/0!		Detected	Not Detected	0.172003	0	FALSE	Not Detected	Detected	0.595802	-0.247928	FALSE	Detected
640	Uncharacterized protein OS=Staphylococcus aureus (strain USA300) GN=SAUSA300_0282 PE=4 SV=1	A0A0H2XG66	SAUSA300_0282	52 kDa	1.8	0.4	0	1.6	0	0	0	0	0.0399685	#DIV/0!		Not Detected	0.0460249	#DIV/0!		Detected	Not Detected	0.0399685	#DIV/0!		Not Detected	#DIV/0!	#DIV/0!		Not Detected	Not Detected	0.0399685	#DIV/0!		Not Detected	#DIV/0!	#DIV/0!		Not Detected	Not Detected	0.0460249	0	FALSE	Not Detected	Detected	0.132801	-2.16993	FALSE	Detected
641	Putative N-acetyltransferase OS=Staphylococcus aureus (strain USA300) GN=SAUSA300_2631 PE=3 SV=1	A0A0H2XIG4	SAUSA300_2631	30 kDa	5	3.2	0	1.4	0	0	0.4	0	0.00183936	#DIV/0!		Not Detected	0.0982817	#DIV/0!		Detected	Not Detected	0.00183936	#DIV/0!		Not Detected	#DIV/0!	#DIV/0!		Not Detected	Not Detected	0.00344724	3.64386	TRUE	Detected	0.141113	0	FALSE	Not Detected	Detected	0.0982817	0	FALSE	Not Detected	Detected	0.232321	-0.643856	FALSE	Detected
642	Probable uridylyltransferase SAUSA300_2130 OS=Staphylococcus aureus (strain USA300) GN=SAUSA300_2130 PE=3 SV=1	Q2FEW1	SAUSA300_2130	45 kDa	1.8	1.6	0	0.8	0	0	0	0	0.014958	#DIV/0!		Not Detected	0.207305	#DIV/0!		Detected	Not Detected	0.014958	#DIV/0!		Not Detected	#DIV/0!	#DIV/0!		Not Detected	Not Detected	0.014958	#DIV/0!		Not Detected	#DIV/0!	#DIV/0!		Not Detected	Not Detected	0.207305	0	FALSE	Not Detected	Detected	0.865115	-0.169925	FALSE	Detected
643	30S ribosomal protein S19 OS=Staphylococcus aureus (strain USA300) GN=rpsS PE=3 SV=1	Q2FEP3	rpsS	11 kDa	5.2	3.6	0	1.4	0	0	0	0	0.0188669	#DIV/0!		Not Detected	0.146961	#DIV/0!		Detected	Not Detected	0.0188669	#DIV/0!		Not Detected	#DIV/0!	#DIV/0!		Not Detected	Not Detected	0.0188669	#DIV/0!		Not Detected	#DIV/0!	#DIV/0!		Not Detected	Not Detected	0.146961	0	FALSE	Not Detected	Detected	0.518027	-0.530515	FALSE	Detected
644	Ribokinase OS=Staphylococcus aureus (strain USA300) GN=rbsK PE=3 SV=1	A0A0H2XI12	rbsK	32 kDa	2.4	2.6	0	1.8	0	0	0	0	9.88338e-06	#DIV/0!		Not Detected	0.0545673	#DIV/0!		Detected	Not Detected	9.88338e-06	#DIV/0!		Not Detected	#DIV/0!	#DIV/0!		Not Detected	Not Detected	9.88338e-06	#DIV/0!		Not Detected	#DIV/0!	#DIV/0!		Not Detected	Not Detected	0.0545673	0	FALSE	Not Detected	Detected	0.840038	0.115477	FALSE	Detected
645	tRNA-specific 2-thiouridylase MnmA OS=Staphylococcus aureus (strain USA300) GN=mnmA PE=3 SV=2	Q2FGA5	mnmA	42 kDa	3.4	1.8	0	1.2	0	0	0	0	0.00103584	#DIV/0!		Not Detected	0.141113	#DIV/0!		Detected	Not Detected	0.00103584	#DIV/0!		Not Detected	#DIV/0!	#DIV/0!		Not Detected	Not Detected	0.00103584	#DIV/0!		Not Detected	#DIV/0!	#DIV/0!		Not Detected	Not Detected	0.141113	0	FALSE	Not Detected	Detected	0.111434	-0.917538	FALSE	Detected
646	ABC transporter, ATP-binding protein OS=Staphylococcus aureus (strain USA300) GN=SAUSA300_2357 PE=3 SV=1	A0A0H2XDP9	SAUSA300_2357	27 kDa	2.2	2.2	0	1.2	0.4	0	0.2	0	0.00202679	#DIV/0!		Not Detected	0.0124779	#DIV/0!		Detected	Not Detected	0.0216099	2.45943	TRUE	Detected	0.346594	0	FALSE	Not Detected	Detected	0.00539088	3.45943	TRUE	Detected	0.346594	0	FALSE	Not Detected	Detected	0.0124779	0	FALSE	Not Detected	Detected	1	0	FALSE	Detected
647	2-oxoisovalerate dehydrogenase, E1 component, alpha subunit OS=Staphylococcus aureus (strain USA300) GN=SAUSA300_1466 PE=4 SV=1	A0A0H2XK21	SAUSA300_1466	36 kDa	4	3.8	0	1.4	0	0	0.8	0.2	8.36474e-05	#DIV/0!		Not Detected	0.000446351	#DIV/0!		Detected	Not Detected	8.36474e-05	#DIV/0!		Not Detected	#DIV/0!	#DIV/0!		Not Detected	Not Detected	0.00131434	2.32193	TRUE	Detected	0.195016	-2	FALSE	Detected	Detected	0.000446351	0	FALSE	Not Detected	Detected	0.770713	-0.0740006	FALSE	Detected
648	PTS system, mannitol specific IIA component OS=Staphylococcus aureus (strain USA300) GN=mtlA PE=4 SV=1	A0A0H2XGP6	mtlA	16 kDa	3.2	4.2	0	1.6	0.4	0	0	0.4	0.000181882	#DIV/0!		Not Detected	0.00394977	#DIV/0!		Detected	Not Detected	0.000916094	3	TRUE	Detected	0.141113	0	FALSE	Not Detected	Detected	0.000181882	#DIV/0!		Not Detected	0.141113	#DIV/0!		Detected	Not Detected	0.00394977	0	FALSE	Not Detected	Detected	0.225572	0.392317	FALSE	Detected
649	Uncharacterized protein OS=Staphylococcus aureus (strain USA300) GN=SAUSA300_0856 PE=4 SV=1	A0A0H2XJ71	SAUSA300_0856	15 kDa	4	3.6	0	2	0.6	0	0	0.2	1.43359e-06	#DIV/0!		Not Detected	0.000226717	#DIV/0!		Detected	Not Detected	0.000157846	2.73697	TRUE	Detected	0.172003	0	FALSE	Not Detected	Detected	1.43359e-06	#DIV/0!		Not Detected	0.346594	#DIV/0!		Detected	Not Detected	0.000226717	0	FALSE	Not Detected	Detected	0.455366	-0.152003	FALSE	Detected
650	DNA topoisomerase OS=Staphylococcus aureus (strain USA300) GN=traI PE=4 SV=1	A0A0H2XKQ0	traI	81 kDa	0.2	0	0	0.2	0	0	0	0	0.346594	#DIV/0!		Not Detected	0.346594	#DIV/0!		Detected	Not Detected	0.346594	#DIV/0!		Not Detected	#DIV/0!	#DIV/0!		Not Detected	Not Detected	0.346594	#DIV/0!		Not Detected	#DIV/0!	#DIV/0!		Not Detected	Not Detected	0.346594	0	FALSE	Not Detected	Detected	0.346594	0	FALSE	Not Detected
651	Ribosomal RNA large subunit methyltransferase H OS=Staphylococcus aureus (strain USA300) GN=rlmH PE=3 SV=1	Q2FKN2	rlmH	18 kDa	3.8	3	0	0.6	0	0	0.2	0.2	0.000851941	#DIV/0!		Not Detected	0.172003	#DIV/0!		Detected	Not Detected	0.000851941	#DIV/0!		Not Detected	#DIV/0!	#DIV/0!		Not Detected	Not Detected	0.00148861	4.24793	TRUE	Detected	1	0	FALSE	Detected	Detected	0.172003	0	FALSE	Not Detected	Detected	0.492943	-0.341037	FALSE	Detected
652	NADPH-dependent oxidoreductase OS=Staphylococcus aureus (strain USA300) GN=nfrA PE=3 SV=1	Q2FJN3	nfrA	29 kDa	4.6	3.2	0	1	0	0	0	0	0.00110647	#DIV/0!		Not Detected	0.152502	#DIV/0!		Detected	Not Detected	0.00110647	#DIV/0!		Not Detected	#DIV/0!	#DIV/0!		Not Detected	Not Detected	0.00110647	#DIV/0!		Not Detected	#DIV/0!	#DIV/0!		Not Detected	Not Detected	0.152502	0	FALSE	Not Detected	Detected	0.382936	-0.523562	FALSE	Detected
653	Primosomal protein DnaI OS=Staphylococcus aureus (strain USA300) GN=dnaI PE=4 SV=1	A0A0H2XJA9	dnaI	36 kDa	5.2	4.2	0	1.2	0	0	0	0	1.98213e-05	#DIV/0!		Not Detected	0.0124779	#DIV/0!		Detected	Not Detected	1.98213e-05	#DIV/0!		Not Detected	#DIV/0!	#DIV/0!		Not Detected	Not Detected	1.98213e-05	#DIV/0!		Not Detected	#DIV/0!	#DIV/0!		Not Detected	Not Detected	0.0124779	0	FALSE	Not Detected	Detected	0.341995	-0.308122	FALSE	Detected
655	Orotate phosphoribosyltransferase OS=Staphylococcus aureus (strain USA300) GN=pyrE PE=3 SV=1	A0A0H2XH75	pyrE	22 kDa	4.8	3.4	0	0.8	0	0	0	0	0.000323393	#DIV/0!		Not Detected	0.207305	#DIV/0!		Detected	Not Detected	0.000323393	#DIV/0!		Not Detected	#DIV/0!	#DIV/0!		Not Detected	Not Detected	0.000323393	#DIV/0!		Not Detected	#DIV/0!	#DIV/0!		Not Detected	Not Detected	0.207305	0	FALSE	Not Detected	Detected	0.382936	-0.4975	FALSE	Detected
656	Aldehyde dehydrogenase OS=Staphylococcus aureus (strain USA300) GN=aldA2 PE=3 SV=1	A0A0H2XFU7	aldA2	52 kDa	4.4	4.6	0	1.2	0	0	0	0.2	8.12318e-05	#DIV/0!		Not Detected	0.0735902	#DIV/0!		Detected	Not Detected	8.12318e-05	#DIV/0!		Not Detected	#DIV/0!	#DIV/0!		Not Detected	Not Detected	8.12318e-05	#DIV/0!		Not Detected	0.346594	#DIV/0!		Detected	Not Detected	0.0735902	0	FALSE	Not Detected	Detected	0.88257	0.0641303	FALSE	Detected
657	Putative transcriptional regulator OS=Staphylococcus aureus (strain USA300) GN=SAUSA300_2563 PE=4 SV=1	A0A0H2XID1	SAUSA300_2563	18 kDa	3.4	2.8	0	1.2	0	0	0	0.8	7.02042e-07	#DIV/0!		Not Detected	0.0399685	#DIV/0!		Detected	Not Detected	7.02042e-07	#DIV/0!		Not Detected	#DIV/0!	#DIV/0!		Not Detected	Not Detected	7.02042e-07	#DIV/0!		Not Detected	0.141113	#DIV/0!		Detected	Not Detected	0.0399685	0	FALSE	Not Detected	Detected	0.420806	-0.280108	FALSE	Detected
658	Uncharacterized protein OS=Staphylococcus aureus (strain USA300) GN=SAUSA300_1479 PE=4 SV=1	A0A0H2XKI5	SAUSA300_1479	23 kDa	4	2	0	0	0	0	0	0	0.0222039	#DIV/0!		Not Detected	#DIV/0!	#DIV/0!		Not Detected	Not Detected	0.0222039	#DIV/0!		Not Detected	#DIV/0!	#DIV/0!		Not Detected	Not Detected	0.0222039	#DIV/0!		Not Detected	#DIV/0!	#DIV/0!		Not Detected	Not Detected	#DIV/0!	#DIV/0!		Not Detected	Not Detected	0.28887	-1	FALSE	Detected
659	Lipid II:glycine glycyltransferase OS=Staphylococcus aureus (strain USA300) GN=femX PE=3 SV=1	Q2FEM9	femX	49 kDa	4.2	3.8	0	1.4	0	0	0.2	0	0.000446351	#DIV/0!		Not Detected	0.0252289	#DIV/0!		Detected	Not Detected	0.000446351	#DIV/0!		Not Detected	#DIV/0!	#DIV/0!		Not Detected	Not Detected	0.000771717	4.39232	TRUE	Detected	0.346594	0	FALSE	Not Detected	Detected	0.0252289	0	FALSE	Not Detected	Detected	0.758464	-0.14439	FALSE	Detected
661	Putative thioredoxin OS=Staphylococcus aureus (strain USA300) GN=SAUSA300_0789 PE=4 SV=1	A0A0H2XHS5	SAUSA300_0789	12 kDa	3	2.4	0	1.8	0.4	0.4	0.6	0.4	#DIV/0!	#DIV/0!		Not Detected	0.00133713	#DIV/0!		Detected	Not Detected	0.000188104	2.90689	TRUE	Detected	1	0	FALSE	Detected	Detected	0.000323393	2.32193	TRUE	Detected	0.681057	-0.584963	FALSE	Detected	Detected	0.00133713	0	FALSE	Not Detected	Detected	0.172003	-0.321928	FALSE	Detected
662	Pyruvate ferredoxin oxidoreductase, alpha subunit OS=Staphylococcus aureus (strain USA300) GN=SAUSA300_1182 PE=4 SV=1	A0A0H2XHA9	SAUSA300_1182	65 kDa	4.2	3.4	0	1.4	0.2	0	0	0.4	0.000224974	#DIV/0!		Not Detected	0.190902	#DIV/0!		Detected	Not Detected	0.000417607	4.39232	TRUE	Detected	0.346594	0	FALSE	Not Detected	Detected	0.000224974	#DIV/0!		Not Detected	0.141113	#DIV/0!		Detected	Not Detected	0.190902	0	FALSE	Not Detected	Detected	0.446813	-0.304855	FALSE	Detected
663	Uncharacterized protein OS=Staphylococcus aureus (strain USA300) GN=SAUSA300_0592 PE=4 SV=1	A0A0H2XE39	SAUSA300_0592	51 kDa	4.6	3	0	2.2	0	0	0	0	0.002089	#DIV/0!		Not Detected	0.0105932	#DIV/0!		Detected	Not Detected	0.002089	#DIV/0!		Not Detected	#DIV/0!	#DIV/0!		Not Detected	Not Detected	0.002089	#DIV/0!		Not Detected	#DIV/0!	#DIV/0!		Not Detected	Not Detected	0.0105932	0	FALSE	Not Detected	Detected	0.387108	-0.616671	FALSE	Detected
664	Serine acetyltransferase OS=Staphylococcus aureus (strain USA300) GN=cysE PE=3 SV=1	A0A0H2XK24	cysE	24 kDa	3.2	3.4	0	1	0	0	0	0	0.0370123	#DIV/0!		Not Detected	0.152502	#DIV/0!		Detected	Not Detected	0.0370123	#DIV/0!		Not Detected	#DIV/0!	#DIV/0!		Not Detected	Not Detected	0.0370123	#DIV/0!		Not Detected	#DIV/0!	#DIV/0!		Not Detected	Not Detected	0.152502	0	FALSE	Not Detected	Detected	0.922805	0.0874628	FALSE	Detected
665	Transcription elongation factor GreA OS=Staphylococcus aureus (strain USA300) GN=greA PE=3 SV=1	Q2FGB6	greA	18 kDa	3	2.2	0	1	1	0.4	0	0.6	1.25606e-05	#DIV/0!		Not Detected	0.0133491	#DIV/0!		Detected	Not Detected	0.000226717	1.58496	TRUE	Detected	0.0399685	-1.32193	FALSE	Detected	Detected	1.25606e-05	#DIV/0!		Not Detected	0.0399685	#DIV/0!		Detected	Not Detected	0.0133491	0	FALSE	Not Detected	Detected	0.141113	-0.447459	FALSE	Detected
666	Phi77 ORF011-like protein, phage transcriptional repressor OS=Staphylococcus aureus (strain USA300) GN=SAUSA300_1969 PE=4 SV=1	A0A0H2XG68	SAUSA300_1969	27 kDa	2.6	1.2	0	0.4	0	0	0	0	0.017536	#DIV/0!		Not Detected	0.346594	#DIV/0!		Detected	Not Detected	0.017536	#DIV/0!		Not Detected	#DIV/0!	#DIV/0!		Not Detected	Not Detected	0.017536	#DIV/0!		Not Detected	#DIV/0!	#DIV/0!		Not Detected	Not Detected	0.346594	0	FALSE	Not Detected	Detected	0.218664	-1.11548	FALSE	Detected
667	Pyridine nucleotide-disulfide oxidoreductase OS=Staphylococcus aureus (strain USA300) GN=SAUSA300_1369 PE=4 SV=1	A0A0H2XJR2	SAUSA300_1369	37 kDa	4.8	1.6	0	0.2	0	0	0	0	0.00052237	#DIV/0!		Not Detected	0.346594	#DIV/0!		Detected	Not Detected	0.00052237	#DIV/0!		Not Detected	#DIV/0!	#DIV/0!		Not Detected	Not Detected	0.00052237	#DIV/0!		Not Detected	#DIV/0!	#DIV/0!		Not Detected	Not Detected	0.346594	0	FALSE	Not Detected	Detected	0.00974078	-1.58496	FALSE	Detected
668	Aminotransferase, class V OS=Staphylococcus aureus (strain USA300) GN=SAUSA300_1669 PE=3 SV=1	A0A0H2XJX6	SAUSA300_1669	43 kDa	3.8	2.6	0	0.4	0	0	0.2	0.2	0.000851941	#DIV/0!		Not Detected	0.346594	#DIV/0!		Detected	Not Detected	0.000851941	#DIV/0!		Not Detected	#DIV/0!	#DIV/0!		Not Detected	Not Detected	0.00148861	4.24793	TRUE	Detected	1	0	FALSE	Detected	Detected	0.346594	0	FALSE	Not Detected	Detected	0.216547	-0.547488	FALSE	Detected
669	Isochorismatase family protein OS=Staphylococcus aureus (strain USA300) GN=SAUSA300_2580 PE=4 SV=1	A0A0H2XFN8	SAUSA300_2580	21 kDa	4	4	0	1.6	0	0	0.2	0	0.000477614	#DIV/0!		Not Detected	0.0649694	#DIV/0!		Detected	Not Detected	0.000477614	#DIV/0!		Not Detected	#DIV/0!	#DIV/0!		Not Detected	Not Detected	0.000851941	4.32193	TRUE	Detected	0.346594	0	FALSE	Not Detected	Detected	0.0649694	0	FALSE	Not Detected	Detected	1	0	FALSE	Detected
670	SIS domain protein OS=Staphylococcus aureus (strain USA300) GN=SAUSA300_0556 PE=4 SV=1	A0A0H2XGT0	SAUSA300_0556	18 kDa	4	3.6	0	2.8	0	0	0	0	8.36474e-05	#DIV/0!		Not Detected	0.00807908	#DIV/0!		Detected	Not Detected	8.36474e-05	#DIV/0!		Not Detected	#DIV/0!	#DIV/0!		Not Detected	Not Detected	8.36474e-05	#DIV/0!		Not Detected	#DIV/0!	#DIV/0!		Not Detected	Not Detected	0.00807908	0	FALSE	Not Detected	Detected	0.782355	-0.152003	FALSE	Detected
671	Ribonuclease Z OS=Staphylococcus aureus (strain USA300) GN=rnz PE=3 SV=1	Q2FGM9	rnz	35 kDa	4.4	3.4	0	1.4	0	0	0.6	0.4	0.000190611	#DIV/0!		Not Detected	0.0252289	#DIV/0!		Detected	Not Detected	0.000190611	#DIV/0!		Not Detected	#DIV/0!	#DIV/0!		Not Detected	Not Detected	0.00131129	2.87447	TRUE	Detected	0.681057	-0.584963	FALSE	Detected	Detected	0.0252289	0	FALSE	Not Detected	Detected	0.351101	-0.371969	FALSE	Detected
672	SAP domain protein OS=Staphylococcus aureus (strain USA300) GN=SAUSA300_2101 PE=4 SV=1	A0A0H2XJ77	SAUSA300_2101	45 kDa	2.6	0.8	0	0	0	0	0	0	0.00838838	#DIV/0!		Not Detected	#DIV/0!	#DIV/0!		Not Detected	Not Detected	0.00838838	#DIV/0!		Not Detected	#DIV/0!	#DIV/0!		Not Detected	Not Detected	0.00838838	#DIV/0!		Not Detected	#DIV/0!	#DIV/0!		Not Detected	Not Detected	#DIV/0!	#DIV/0!		Not Detected	Not Detected	0.0636352	-1.70044	FALSE	Detected
673	DNA-binding response regulator OS=Staphylococcus aureus (strain USA300) GN=vraR PE=4 SV=1	A0A0H2XGC9	vraR	24 kDa	5	2.8	0	1	0	0	0	0	0.000104954	#DIV/0!		Not Detected	0.105322	#DIV/0!		Detected	Not Detected	0.000104954	#DIV/0!		Not Detected	#DIV/0!	#DIV/0!		Not Detected	Not Detected	0.000104954	#DIV/0!		Not Detected	#DIV/0!	#DIV/0!		Not Detected	Not Detected	0.105322	0	FALSE	Not Detected	Detected	0.124138	-0.836501	FALSE	Detected
674	Putative lipoprotein OS=Staphylococcus aureus (strain USA300) GN=SAUSA300_0203 PE=4 SV=1	A0A0H2XIF6	SAUSA300_0203	67 kDa	3.6	2.6	0	0.6	0.2	0.2	0	0	0.0124779	#DIV/0!		Not Detected	0.0399685	#DIV/0!		Detected	Not Detected	0.0175469	4.16993	TRUE	Detected	1	0	FALSE	Detected	Detected	0.0124779	#DIV/0!		Not Detected	#DIV/0!	#DIV/0!		Not Detected	Not Detected	0.0399685	0	FALSE	Not Detected	Detected	0.440766	-0.469485	FALSE	Detected
675	Urease subunit alpha OS=Staphylococcus aureus (strain USA300) GN=ureC PE=3 SV=1	Q2FEK3	ureC	62 kDa	2.2	1.2	0.6	5	0	0	0	0.4	0.00721228	1.87447	TRUE	Detected	0.00657501	3.05889	TRUE	Detected	Detected	0.000370107	#DIV/0!		Not Detected	#DIV/0!	#DIV/0!		Not Detected	Not Detected	0.000370107	#DIV/0!		Not Detected	0.346594	#DIV/0!		Detected	Not Detected	0.00657501	-3.05889	FALSE	Detected	Detected	0.095452	-0.874469	FALSE	Detected
676	Decarboxylase family protein OS=Staphylococcus aureus (strain USA300) GN=SAUSA300_0666 PE=4 SV=1	A0A0H2XHT4	SAUSA300_0666	21 kDa	4.4	2.4	0	0.8	0	0	0.2	0	8.12318e-05	#DIV/0!		Not Detected	0.207305	#DIV/0!		Detected	Not Detected	8.12318e-05	#DIV/0!		Not Detected	#DIV/0!	#DIV/0!		Not Detected	Not Detected	0.000162352	4.45943	TRUE	Detected	0.346594	0	FALSE	Not Detected	Detected	0.207305	0	FALSE	Not Detected	Detected	0.143415	-0.874469	FALSE	Detected
677	Uncharacterized protein OS=Staphylococcus aureus (strain USA300) GN=SAUSA300_0293 PE=4 SV=1	A0A0H2XHM6	SAUSA300_0293	20 kDa	2.4	1.8	0	2	0.2	0	1.4	0.4	0.001528	#DIV/0!		Not Detected	0.000226717	#DIV/0!		Detected	Not Detected	0.00385922	3.58496	TRUE	Detected	0.346594	0	FALSE	Not Detected	Detected	0.202934	0.777608	FALSE	Detected	0.115077	-1.80735	FALSE	Detected	Detected	0.000226717	0	FALSE	Not Detected	Detected	0.370555	-0.415037	FALSE	Detected
678	Putative exotoxin 4 OS=Staphylococcus aureus (strain USA300) GN=SAUSA300_1060 PE=4 SV=1	A0A0H2XJP1	SAUSA300_1060	27 kDa	1.4	1.4	0	1.8	1.6	1.2	0	0.6	0.000446351	#DIV/0!		Not Detected	0.0265099	#DIV/0!		Detected	Not Detected	0.681057	-0.192645	FALSE	Detected	0.544737	-0.415037	FALSE	Detected	Detected	0.000446351	#DIV/0!		Not Detected	0.0399685	#DIV/0!		Detected	Not Detected	0.0265099	0	FALSE	Not Detected	Detected	1	0	FALSE	Detected
679	Argininosuccinate synthase OS=Staphylococcus aureus (strain USA300) GN=argG PE=3 SV=1	Q2FIB4	argG	44 kDa	1	2.2	0	0.4	0	0	0.6	0.4	0.105322	#DIV/0!		Not Detected	0.346594	#DIV/0!		Detected	Not Detected	0.105322	#DIV/0!		Not Detected	#DIV/0!	#DIV/0!		Not Detected	Not Detected	0.571623	0.736966	FALSE	Detected	0.73281	-0.584963	FALSE	Detected	Detected	0.346594	0	FALSE	Not Detected	Detected	0.293645	1.1375	FALSE	Detected
680	Uncharacterized protein SAUSA300_1248 OS=Staphylococcus aureus (strain USA300) GN=SAUSA300_1248 PE=3 SV=1	Q2FH83	SAUSA300_1248	11 kDa	3.8	2.8	0	1.2	0	0	0	0	6.09416e-08	#DIV/0!		Not Detected	0.0124779	#DIV/0!		Detected	Not Detected	6.09416e-08	#DIV/0!		Not Detected	#DIV/0!	#DIV/0!		Not Detected	Not Detected	6.09416e-08	#DIV/0!		Not Detected	#DIV/0!	#DIV/0!		Not Detected	Not Detected	0.0124779	0	FALSE	Not Detected	Detected	0.259845	-0.440573	FALSE	Detected
681	Uncharacterized protein OS=Staphylococcus aureus (strain USA300) GN=SAUSA300_1554 PE=4 SV=1	A0A0H2XI06	SAUSA300_1554	11 kDa	3	2.2	0	0.8	0.2	0	0	0.6	0.00472138	#DIV/0!		Not Detected	0.346594	#DIV/0!		Detected	Not Detected	0.00807908	3.90689	TRUE	Detected	0.346594	0	FALSE	Not Detected	Detected	0.00472138	#DIV/0!		Not Detected	0.346594	#DIV/0!		Detected	Not Detected	0.346594	0	FALSE	Not Detected	Detected	0.509059	-0.447459	FALSE	Detected
682	4-hydroxy-tetrahydrodipicolinate reductase OS=Staphylococcus aureus (strain USA300) GN=dapB PE=3 SV=1	Q2FH42	dapB	27 kDa	2.8	3.4	0	0.8	0	0	1.2	0	0.0540331	#DIV/0!		Not Detected	0.207305	#DIV/0!		Detected	Not Detected	0.0540331	#DIV/0!		Not Detected	#DIV/0!	#DIV/0!		Not Detected	Not Detected	0.29949	1.22239	FALSE	Detected	0.141113	0	FALSE	Not Detected	Detected	0.207305	0	FALSE	Not Detected	Detected	0.759923	0.280108	FALSE	Detected
683	Heat shock protein OS=Staphylococcus aureus (strain USA300) GN=SAUSA300_2332 PE=3 SV=1	A0A0H2XH81	SAUSA300_2332	16 kDa	4.6	3.4	0	1	0	0	0	0	6.67858e-08	#DIV/0!		Not Detected	0.23276	#DIV/0!		Detected	Not Detected	6.67858e-08	#DIV/0!		Not Detected	#DIV/0!	#DIV/0!		Not Detected	Not Detected	6.67858e-08	#DIV/0!		Not Detected	#DIV/0!	#DIV/0!		Not Detected	Not Detected	0.23276	0	FALSE	Not Detected	Detected	0.101222	-0.436099	FALSE	Detected
684	Acetyl-coenzyme A carboxylase carboxyl transferase subunit beta OS=Staphylococcus aureus (strain USA300) GN=accD PE=3 SV=1	Q2FG37	accD	32 kDa	3.4	3	0	0.2	0	0	0	0	0.00634313	#DIV/0!		Not Detected	0.346594	#DIV/0!		Detected	Not Detected	0.00634313	#DIV/0!		Not Detected	#DIV/0!	#DIV/0!		Not Detected	Not Detected	0.00634313	#DIV/0!		Not Detected	#DIV/0!	#DIV/0!		Not Detected	Not Detected	0.346594	0	FALSE	Not Detected	Detected	0.801149	-0.180572	FALSE	Detected
685	Glycosyl transferase, group 1 family protein OS=Staphylococcus aureus (strain USA300) GN=SAUSA300_0549 PE=4 SV=1	A0A0H2XI10	SAUSA300_0549	57 kDa	4.6	2.8	0	0.4	0	0	0.2	0.2	0.000274896	#DIV/0!		Not Detected	0.346594	#DIV/0!		Detected	Not Detected	0.000274896	#DIV/0!		Not Detected	#DIV/0!	#DIV/0!		Not Detected	Not Detected	0.00046479	4.52356	TRUE	Detected	1	0	FALSE	Detected	Detected	0.346594	0	FALSE	Not Detected	Detected	0.364155	-0.716207	FALSE	Detected
687	RNA polymerase sigma factor OS=Staphylococcus aureus (strain USA300) GN=rpoF PE=3 SV=1	A0A0H2XE01	rpoF	29 kDa	3	2.2	0	0.2	0	0.2	0	0	0.00145754	#DIV/0!		Not Detected	0.346594	#DIV/0!		Detected	Not Detected	0.00145754	#DIV/0!		Not Detected	0.346594	#DIV/0!		Detected	Not Detected	0.00145754	#DIV/0!		Not Detected	#DIV/0!	#DIV/0!		Not Detected	Not Detected	0.346594	0	FALSE	Not Detected	Detected	0.455366	-0.447459	FALSE	Detected
688	Ribosome biogenesis GTPase A OS=Staphylococcus aureus (strain USA300) GN=SAUSA300_1136 PE=3 SV=1	A0A0H2XK72	SAUSA300_1136	33 kDa	1.4	1.2	0.2	0	0	0	0	0	0.0277844	2.80735	TRUE	Detected	0.346594	0	FALSE	Not Detected	Detected	0.00807908	#DIV/0!		Not Detected	#DIV/0!	#DIV/0!		Not Detected	Not Detected	0.00807908	#DIV/0!		Not Detected	#DIV/0!	#DIV/0!		Not Detected	Not Detected	0.346594	#DIV/0!		Detected	Not Detected	0.81708	-0.222392	FALSE	Detected
689	Tagatose-6-phosphate kinase OS=Staphylococcus aureus (strain USA300) GN=fruB PE=3 SV=1	A0A0H2XHH7	fruB	33 kDa	2.6	2.8	0	2.6	0	0	0	0	0.00250073	#DIV/0!		Not Detected	0.00838838	#DIV/0!		Detected	Not Detected	0.00250073	#DIV/0!		Not Detected	#DIV/0!	#DIV/0!		Not Detected	Not Detected	0.00250073	#DIV/0!		Not Detected	#DIV/0!	#DIV/0!		Not Detected	Not Detected	0.00838838	0	FALSE	Not Detected	Detected	0.865115	0.106915	FALSE	Detected
690	Hydrolase, CocE/NonD family OS=Staphylococcus aureus (strain USA300) GN=SAUSA300_2531 PE=4 SV=1	A0A0H2XGQ4	SAUSA300_2531	64 kDa	3.4	2.2	0	0.8	0	0	0	0	0.00305815	#DIV/0!		Not Detected	0.0649694	#DIV/0!		Detected	Not Detected	0.00305815	#DIV/0!		Not Detected	#DIV/0!	#DIV/0!		Not Detected	Not Detected	0.00305815	#DIV/0!		Not Detected	#DIV/0!	#DIV/0!		Not Detected	Not Detected	0.0649694	0	FALSE	Not Detected	Detected	0.323332	-0.628031	FALSE	Detected
691	Uncharacterized protein OS=Staphylococcus aureus (strain USA300) GN=SAUSA300_2246 PE=4 SV=1	A0A0H2XKI4	SAUSA300_2246	13 kDa	4.2	2.8	0	0.8	0	0	0.2	0	0.000446351	#DIV/0!		Not Detected	0.0649694	#DIV/0!		Detected	Not Detected	0.000446351	#DIV/0!		Not Detected	#DIV/0!	#DIV/0!		Not Detected	Not Detected	0.000771717	4.39232	TRUE	Detected	0.346594	0	FALSE	Not Detected	Detected	0.0649694	0	FALSE	Not Detected	Detected	0.297715	-0.584963	FALSE	Detected
692	ABC transporter, ATP-binding protein OS=Staphylococcus aureus (strain USA300) GN=SAUSA300_1285 PE=4 SV=1	A0A0H2XGG6	SAUSA300_1285	60 kDa	2.4	0.4	0	0	0	0	0	0	0.00763538	#DIV/0!		Not Detected	#DIV/0!	#DIV/0!		Not Detected	Not Detected	0.00763538	#DIV/0!		Not Detected	#DIV/0!	#DIV/0!		Not Detected	Not Detected	0.00763538	#DIV/0!		Not Detected	#DIV/0!	#DIV/0!		Not Detected	Not Detected	#DIV/0!	#DIV/0!		Not Detected	Not Detected	0.0241657	-2.58496	FALSE	Detected
693	Xanthine phosphoribosyltransferase OS=Staphylococcus aureus (strain USA300) GN=xpt PE=3 SV=1	Q2FJM8	xpt	21 kDa	3.6	2.4	0	0.6	0.4	0	0	0.8	4.51363e-07	#DIV/0!		Not Detected	0.0399685	#DIV/0!		Detected	Not Detected	1.52944e-05	3.16993	TRUE	Detected	0.141113	0	FALSE	Not Detected	Detected	4.51363e-07	#DIV/0!		Not Detected	0.0649694	#DIV/0!		Detected	Not Detected	0.0399685	0	FALSE	Not Detected	Detected	0.195016	-0.584963	FALSE	Detected
694	Oxidoreductase, Gfo/Idh/MocA family OS=Staphylococcus aureus (strain USA300) GN=SAUSA300_0213 PE=4 SV=1	A0A0H2XGR9	SAUSA300_0213	39 kDa	2.2	1.4	0	0.8	0.2	0	0	1	0.0105932	#DIV/0!		Not Detected	0.207305	#DIV/0!		Detected	Not Detected	0.0203001	3.45943	TRUE	Detected	0.346594	0	FALSE	Not Detected	Detected	0.0105932	#DIV/0!		Not Detected	0.23276	#DIV/0!		Detected	Not Detected	0.207305	0	FALSE	Not Detected	Detected	0.518027	-0.652077	FALSE	Detected
695	Intercellular adhesion operon transcription regulator, TetR family OS=Staphylococcus aureus (strain USA300) GN=tetR PE=4 SV=1	A0A0H2XEA4	tetR	22 kDa	3.6	2	0	1	0	0	0	0	1.85312e-05	#DIV/0!		Not Detected	0.152502	#DIV/0!		Detected	Not Detected	1.85312e-05	#DIV/0!		Not Detected	#DIV/0!	#DIV/0!		Not Detected	Not Detected	1.85312e-05	#DIV/0!		Not Detected	#DIV/0!	#DIV/0!		Not Detected	Not Detected	0.152502	0	FALSE	Not Detected	Detected	0.0460249	-0.847997	FALSE	Detected
696	Alkaline phosphatase synthesis transcriptional regulatory protein PhoP OS=Staphylococcus aureus (strain USA300) GN=phoP PE=4 SV=1	A0A0H2XI00	phoP	27 kDa	2.6	2.4	0	2.2	0	0	0	0	5.42905e-06	#DIV/0!		Not Detected	0.0172332	#DIV/0!		Detected	Not Detected	5.42905e-06	#DIV/0!		Not Detected	#DIV/0!	#DIV/0!		Not Detected	Not Detected	5.42905e-06	#DIV/0!		Not Detected	#DIV/0!	#DIV/0!		Not Detected	Not Detected	0.0172332	0	FALSE	Not Detected	Detected	0.819586	-0.115477	FALSE	Detected
697	RNA methyltransferase, TrmH family OS=Staphylococcus aureus (strain USA300) GN=SAUSA300_1036 PE=4 SV=1	A0A0H2XGX1	SAUSA300_1036	27 kDa	4	3.2	0	1.4	0	0	0	0	8.36474e-05	#DIV/0!		Not Detected	0.0728844	#DIV/0!		Detected	Not Detected	8.36474e-05	#DIV/0!		Not Detected	#DIV/0!	#DIV/0!		Not Detected	Not Detected	8.36474e-05	#DIV/0!		Not Detected	#DIV/0!	#DIV/0!		Not Detected	Not Detected	0.0728844	0	FALSE	Not Detected	Detected	0.455366	-0.321928	FALSE	Detected
698	Putative ferrichrome ABC transporter OS=Staphylococcus aureus (strain USA300) GN=SAUSA300_0941 PE=4 SV=1	A0A0H2XJ25	SAUSA300_0941	32 kDa	0.4	0	0	2.8	0	0	0	0	0.141113	#DIV/0!		Not Detected	0.141113	#DIV/0!		Detected	Not Detected	0.141113	#DIV/0!		Not Detected	#DIV/0!	#DIV/0!		Not Detected	Not Detected	0.141113	#DIV/0!		Not Detected	#DIV/0!	#DIV/0!		Not Detected	Not Detected	0.141113	0	FALSE	Not Detected	Detected	0.141113	0	FALSE	Not Detected
700	Uncharacterized protein OS=Staphylococcus aureus (strain USA300) GN=SAUSA300_0356 PE=4 SV=1	A0A0H2XFA3	SAUSA300_0356	29 kDa	0.8	0.2	0	0.2	0	0	0	0	0.0649694	#DIV/0!		Not Detected	0.346594	#DIV/0!		Detected	Not Detected	0.0649694	#DIV/0!		Not Detected	#DIV/0!	#DIV/0!		Not Detected	Not Detected	0.0649694	#DIV/0!		Not Detected	#DIV/0!	#DIV/0!		Not Detected	Not Detected	0.346594	0	FALSE	Not Detected	Detected	0.195016	-2	FALSE	Detected
701	UPF0356 protein SAUSA300_0990 OS=Staphylococcus aureus (strain USA300) GN=SAUSA300_0990 PE=3 SV=1	Q2FHZ0	SAUSA300_0990	9 kDa	1.8	2.2	0	1.6	0.4	0.2	0.2	0.6	0.00133713	#DIV/0!		Not Detected	0.00394977	#DIV/0!		Detected	Not Detected	0.0140048	2.16993	TRUE	Detected	0.544737	-1	FALSE	Detected	Detected	0.005456	3.16993	TRUE	Detected	0.397204	1.58496	FALSE	Detected	Detected	0.00394977	0	FALSE	Not Detected	Detected	0.613668	0.289507	FALSE	Detected
702	Bifunctional protein PyrR OS=Staphylococcus aureus (strain USA300) GN=pyrR PE=3 SV=1	Q2FHP0	pyrR	20 kDa	3.8	2.2	0	0.6	0.2	0	0	0.2	7.56128e-06	#DIV/0!		Not Detected	0.172003	#DIV/0!		Detected	Not Detected	2.85111e-05	4.24793	TRUE	Detected	0.346594	0	FALSE	Not Detected	Detected	7.56128e-06	#DIV/0!		Not Detected	0.346594	#DIV/0!		Detected	Not Detected	0.172003	0	FALSE	Not Detected	Detected	0.0497356	-0.788496	FALSE	Detected
703	Diacylglycerol kinase OS=Staphylococcus aureus (strain USA300) GN=dagK PE=3 SV=1	Q2FFJ7	dagK	35 kDa	3.2	3	0	1.8	0	0	0	0	0.000181882	#DIV/0!		Not Detected	0.069751	#DIV/0!		Detected	Not Detected	0.000181882	#DIV/0!		Not Detected	#DIV/0!	#DIV/0!		Not Detected	Not Detected	0.000181882	#DIV/0!		Not Detected	#DIV/0!	#DIV/0!		Not Detected	Not Detected	0.069751	0	FALSE	Not Detected	Detected	0.849409	-0.0931094	FALSE	Detected
704	ABC transporter, substrate-binding protein OS=Staphylococcus aureus (strain USA300) GN=SAUSA300_0231 PE=4 SV=1	A0A0H2XGI8	SAUSA300_0231	55 kDa	0.8	0.2	0	0	0	0	0	0	0.00394977	#DIV/0!		Not Detected	#DIV/0!	#DIV/0!		Not Detected	Not Detected	0.00394977	#DIV/0!		Not Detected	#DIV/0!	#DIV/0!		Not Detected	Not Detected	0.00394977	#DIV/0!		Not Detected	#DIV/0!	#DIV/0!		Not Detected	Not Detected	#DIV/0!	#DIV/0!		Not Detected	Not Detected	0.066688	-2	FALSE	Detected
705	Uncharacterized protein OS=Staphylococcus aureus (strain USA300) GN=SAUSA300_1011 PE=4 SV=1	A0A0H2XGZ2	SAUSA300_1011	19 kDa	4	3.2	0	0.6	0.2	0	0	0.2	8.36474e-05	#DIV/0!		Not Detected	0.0399685	#DIV/0!		Detected	Not Detected	0.000184777	4.32193	TRUE	Detected	0.346594	0	FALSE	Not Detected	Detected	8.36474e-05	#DIV/0!		Not Detected	0.346594	#DIV/0!		Detected	Not Detected	0.0399685	0	FALSE	Not Detected	Detected	0.308008	-0.321928	FALSE	Detected
706	UPF0154 protein SAUSA300_1240 OS=Staphylococcus aureus (strain USA300) GN=SAUSA300_1240 PE=3 SV=1	A0A0H2XFT2	SAUSA300_1240	11 kDa	3.2	1	0	0.4	0	0	0.2	0	0.01085	#DIV/0!		Not Detected	0.346594	#DIV/0!		Detected	Not Detected	0.01085	#DIV/0!		Not Detected	#DIV/0!	#DIV/0!		Not Detected	Not Detected	0.0162981	4	TRUE	Detected	0.346594	0	FALSE	Not Detected	Detected	0.346594	0	FALSE	Not Detected	Detected	0.0733043	-1.67807	FALSE	Detected
707	Uncharacterized protein OS=Staphylococcus aureus (strain USA300) GN=SAUSA300_1716 PE=4 SV=1	A0A0H2XIT6	SAUSA300_1716	58 kDa	3.2	2.2	0	0.2	0	0	0	0	0.01085	#DIV/0!		Not Detected	0.346594	#DIV/0!		Detected	Not Detected	0.01085	#DIV/0!		Not Detected	#DIV/0!	#DIV/0!		Not Detected	Not Detected	0.01085	#DIV/0!		Not Detected	#DIV/0!	#DIV/0!		Not Detected	Not Detected	0.346594	0	FALSE	Not Detected	Detected	0.419376	-0.540568	FALSE	Detected
708	PTS system EIIBC component SAUSA300_0194 OS=Staphylococcus aureus (strain USA300) GN=SAUSA300_0194 PE=3 SV=1	Q2FK70	SAUSA300_0194	51 kDa	4.2	3.4	0	0	0	0	0	0	0.00433433	#DIV/0!		Not Detected	#DIV/0!	#DIV/0!		Not Detected	Not Detected	0.00433433	#DIV/0!		Not Detected	#DIV/0!	#DIV/0!		Not Detected	Not Detected	0.00433433	#DIV/0!		Not Detected	#DIV/0!	#DIV/0!		Not Detected	Not Detected	#DIV/0!	#DIV/0!		Not Detected	Not Detected	0.612156	-0.304855	FALSE	Detected
709	Diphosphomevalonate decarboxylase OS=Staphylococcus aureus (strain USA300) GN=mvaD PE=4 SV=1	A0A0H2XIV6	mvaD	37 kDa	4	3	0	0.8	0	0	0.2	0	0.0153978	#DIV/0!		Not Detected	0.0649694	#DIV/0!		Detected	Not Detected	0.0153978	#DIV/0!		Not Detected	#DIV/0!	#DIV/0!		Not Detected	Not Detected	0.0204872	4.32193	TRUE	Detected	0.346594	0	FALSE	Not Detected	Detected	0.0649694	0	FALSE	Not Detected	Detected	0.579584	-0.415037	FALSE	Detected
710	30S ribosomal protein S21 OS=Staphylococcus aureus (strain USA300) GN=rpsU PE=3 SV=1	Q2FGE8	rpsU	7 kDa	4.8	2	0	0.8	0	0	0	0.2	0.00563898	#DIV/0!		Not Detected	0.141113	#DIV/0!		Detected	Not Detected	0.00563898	#DIV/0!		Not Detected	#DIV/0!	#DIV/0!		Not Detected	Not Detected	0.00563898	#DIV/0!		Not Detected	0.346594	#DIV/0!		Detected	Not Detected	0.141113	0	FALSE	Not Detected	Detected	0.0792434	-1.26303	FALSE	Detected
711	Uncharacterized protein OS=Staphylococcus aureus (strain USA300) GN=SAUSA300_0681 PE=4 SV=1	A0A0H2XEE5	SAUSA300_0681	17 kDa	0.2	0	0	0.2	0.2	0.2	0	0.4	0.346594	#DIV/0!		Not Detected	0.346594	#DIV/0!		Detected	Not Detected	1	0	FALSE	Detected	1	0	FALSE	Detected	Detected	0.346594	#DIV/0!		Not Detected	0.346594	#DIV/0!		Detected	Not Detected	0.346594	0	FALSE	Not Detected	Detected	0.346594	0	FALSE	Not Detected
712	DNA repair protein RecN OS=Staphylococcus aureus (strain USA300) GN=recN PE=3 SV=1	A0A0H2XGI0	recN	64 kDa	0.6	0.2	0	0	0	0	0	0	0.0399685	#DIV/0!		Not Detected	#DIV/0!	#DIV/0!		Not Detected	Not Detected	0.0399685	#DIV/0!		Not Detected	#DIV/0!	#DIV/0!		Not Detected	Not Detected	0.0399685	#DIV/0!		Not Detected	#DIV/0!	#DIV/0!		Not Detected	Not Detected	#DIV/0!	#DIV/0!		Not Detected	Not Detected	0.241504	-1.58496	FALSE	Detected
713	Putative D-isomer specific 2-hydroxyacid dehydrogenase OS=Staphylococcus aureus (strain USA300) GN=SAUSA300_0179 PE=3 SV=1	A0A0H2XFP0	SAUSA300_0179	38 kDa	3	2	0	0.4	0	0	0.4	0	0.00712907	#DIV/0!		Not Detected	0.141113	#DIV/0!		Detected	Not Detected	0.00712907	#DIV/0!		Not Detected	#DIV/0!	#DIV/0!		Not Detected	Not Detected	0.0230676	2.90689	TRUE	Detected	0.346594	0	FALSE	Not Detected	Detected	0.141113	0	FALSE	Not Detected	Detected	0.295999	-0.584963	FALSE	Detected
714	DNA polymerase OS=Staphylococcus aureus (strain USA300) GN=polA PE=3 SV=1	A0A0H2XGR4	polA	99 kDa	1.6	1.2	0	1.2	0	0	0	0	0.103786	#DIV/0!		Not Detected	0.172003	#DIV/0!		Detected	Not Detected	0.103786	#DIV/0!		Not Detected	#DIV/0!	#DIV/0!		Not Detected	Not Detected	0.103786	#DIV/0!		Not Detected	#DIV/0!	#DIV/0!		Not Detected	Not Detected	0.172003	0	FALSE	Not Detected	Detected	0.712847	-0.415037	FALSE	Detected
715	Uncharacterized protein OS=Staphylococcus aureus (strain USA300) GN=SAUSA300_1739 PE=4 SV=1	A0A0H2XGM5	SAUSA300_1739	25 kDa	0.8	0.8	0	0.4	1.4	1.2	0	0.4	0.00394977	#DIV/0!		Not Detected	0.141113	#DIV/0!		Detected	Not Detected	0.216547	-0.807355	FALSE	Detected	0.724466	-0.222392	FALSE	Detected	Detected	0.00394977	#DIV/0!		Not Detected	0.141113	#DIV/0!		Detected	Not Detected	0.141113	0	FALSE	Not Detected	Detected	1	0	FALSE	Detected
716	Transcriptional repressor, ArsR family OS=Staphylococcus aureus (strain USA300) GN=arsR PE=4 SV=1	A0A0H2XG84	arsR	12 kDa	1.8	1.6	0	1.2	0.2	0.2	0.8	0.2	0.00133713	#DIV/0!		Not Detected	0.0124779	#DIV/0!		Detected	Not Detected	0.005456	3.16993	TRUE	Detected	1	0	FALSE	Detected	Detected	0.0461723	1.16993	TRUE	Detected	0.066688	-2	FALSE	Detected	Detected	0.0124779	0	FALSE	Not Detected	Detected	0.759923	-0.169925	FALSE	Detected
717	UPF0403 protein SAUSA300_1321 OS=Staphylococcus aureus (strain USA300) GN=SAUSA300_1321 PE=3 SV=1	Q2FH10	SAUSA300_1321	16 kDa	2.8	2.2	0	0.8	0.4	0	0	0.2	7.03816e-05	#DIV/0!		Not Detected	0.00394977	#DIV/0!		Detected	Not Detected	0.000672364	2.80735	TRUE	Detected	0.141113	0	FALSE	Not Detected	Detected	7.03816e-05	#DIV/0!		Not Detected	0.346594	#DIV/0!		Detected	Not Detected	0.00394977	0	FALSE	Not Detected	Detected	0.289672	-0.347923	FALSE	Detected
718	Antibacterial protein OS=Staphylococcus aureus (strain USA300) GN=SAUSA300_1067 PE=4 SV=1	A0A0H2XHZ7	SAUSA300_1067	4 kDa	2.2	2.8	0	0.6	0	0	0	0	0.00544251	#DIV/0!		Not Detected	0.0399685	#DIV/0!		Detected	Not Detected	0.00544251	#DIV/0!		Not Detected	#DIV/0!	#DIV/0!		Not Detected	Not Detected	0.00544251	#DIV/0!		Not Detected	#DIV/0!	#DIV/0!		Not Detected	Not Detected	0.0399685	0	FALSE	Not Detected	Detected	0.561253	0.347923	FALSE	Detected
719	Probable succinyl-diaminopimelate desuccinylase OS=Staphylococcus aureus (strain USA300) GN=SAUSA300_1976 PE=4 SV=1	A0A0H2XKA6	SAUSA300_1976	45 kDa	1.6	1.6	0	0.2	0	0	0	0	0.0138499	#DIV/0!		Not Detected	0.346594	#DIV/0!		Detected	Not Detected	0.0138499	#DIV/0!		Not Detected	#DIV/0!	#DIV/0!		Not Detected	Not Detected	0.0138499	#DIV/0!		Not Detected	#DIV/0!	#DIV/0!		Not Detected	Not Detected	0.346594	0	FALSE	Not Detected	Detected	1	0	FALSE	Detected
720	Holliday junction ATP-dependent DNA helicase RuvA OS=Staphylococcus aureus (strain USA300) GN=ruvA PE=3 SV=1	Q2FG85	ruvA	22 kDa	4	2.2	0	0.6	0	0	0	0	0.00293029	#DIV/0!		Not Detected	0.172003	#DIV/0!		Detected	Not Detected	0.00293029	#DIV/0!		Not Detected	#DIV/0!	#DIV/0!		Not Detected	Not Detected	0.00293029	#DIV/0!		Not Detected	#DIV/0!	#DIV/0!		Not Detected	Not Detected	0.172003	0	FALSE	Not Detected	Detected	0.221139	-0.862496	FALSE	Detected
721	Translation initiation factor IF-1 OS=Staphylococcus aureus (strain USA300) GN=infA PE=3 SV=1	Q2FER1	infA	8 kDa	2.4	1.6	0	1	0.2	0	0.2	0.6	0.001528	#DIV/0!		Not Detected	0.0557665	#DIV/0!		Detected	Not Detected	0.00385922	3.58496	TRUE	Detected	0.346594	0	FALSE	Not Detected	Detected	0.00385922	3.58496	TRUE	Detected	0.397204	1.58496	FALSE	Detected	Detected	0.0557665	0	FALSE	Not Detected	Detected	0.29949	-0.584963	FALSE	Detected
722	Sortase OS=Staphylococcus aureus (strain USA300) GN=srtA PE=4 SV=1	A0A0H2XJ22	srtA	24 kDa	3.4	0.8	0	0.6	0	0	0	0	0.00454422	#DIV/0!		Not Detected	0.172003	#DIV/0!		Detected	Not Detected	0.00454422	#DIV/0!		Not Detected	#DIV/0!	#DIV/0!		Not Detected	Not Detected	0.00454422	#DIV/0!		Not Detected	#DIV/0!	#DIV/0!		Not Detected	Not Detected	0.172003	0	FALSE	Not Detected	Detected	0.025424	-2.08746	FALSE	Detected
723	Alpha-acetolactate synthase OS=Staphylococcus aureus (strain USA300) GN=alsS PE=3 SV=1	A0A0H2XHS9	alsS	61 kDa	4	2	0	0	0	0	0	0	0.00648045	#DIV/0!		Not Detected	#DIV/0!	#DIV/0!		Not Detected	Not Detected	0.00648045	#DIV/0!		Not Detected	#DIV/0!	#DIV/0!		Not Detected	Not Detected	0.00648045	#DIV/0!		Not Detected	#DIV/0!	#DIV/0!		Not Detected	Not Detected	#DIV/0!	#DIV/0!		Not Detected	Not Detected	0.141113	-1	FALSE	Detected
724	Tributyrin esterase OS=Staphylococcus aureus (strain USA300) GN=estA PE=4 SV=1	A0A0H2XFN6	estA	29 kDa	3.6	2.2	0	0.6	0	0	0.6	0	0.00466173	#DIV/0!		Not Detected	0.346594	#DIV/0!		Detected	Not Detected	0.00466173	#DIV/0!		Not Detected	#DIV/0!	#DIV/0!		Not Detected	Not Detected	0.0178591	2.58496	TRUE	Detected	0.172003	0	FALSE	Not Detected	Detected	0.346594	0	FALSE	Not Detected	Detected	0.327222	-0.710493	FALSE	Detected
725	Uncharacterized protein OS=Staphylococcus aureus (strain USA300) GN=SAUSA300_2215 PE=4 SV=1	A0A0H2XFQ9	SAUSA300_2215	30 kDa	4.2	2.6	0	1	0	0	0	0	2.64481e-05	#DIV/0!		Not Detected	0.105322	#DIV/0!		Detected	Not Detected	2.64481e-05	#DIV/0!		Not Detected	#DIV/0!	#DIV/0!		Not Detected	Not Detected	2.64481e-05	#DIV/0!		Not Detected	#DIV/0!	#DIV/0!		Not Detected	Not Detected	0.105322	0	FALSE	Not Detected	Detected	0.148266	-0.691878	FALSE	Detected
726	Uncharacterized protein OS=Staphylococcus aureus (strain USA300) GN=SAUSA300_0198 PE=4 SV=1	A0A0H2XFU2	SAUSA300_0198	36 kDa	3	2.6	0	0.8	0	0	0.2	0	0.00712907	#DIV/0!		Not Detected	0.207305	#DIV/0!		Detected	Not Detected	0.00712907	#DIV/0!		Not Detected	#DIV/0!	#DIV/0!		Not Detected	Not Detected	0.011615	3.90689	TRUE	Detected	0.346594	0	FALSE	Not Detected	Detected	0.207305	0	FALSE	Not Detected	Detected	0.749117	-0.206451	FALSE	Detected
727	Ribosomal large subunit pseudouridine synthase, RluD subfamily OS=Staphylococcus aureus (strain USA300) GN=SAUSA300_1800 PE=4 SV=1	A0A0H2XGV5	SAUSA300_1800	31 kDa	4.4	2.2	0	0.2	0	0	0	0	0.00544251	#DIV/0!		Not Detected	0.346594	#DIV/0!		Detected	Not Detected	0.00544251	#DIV/0!		Not Detected	#DIV/0!	#DIV/0!		Not Detected	Not Detected	0.00544251	#DIV/0!		Not Detected	#DIV/0!	#DIV/0!		Not Detected	Not Detected	0.346594	0	FALSE	Not Detected	Detected	0.158405	-1	FALSE	Detected
728	Peptide methionine sulfoxide reductase MsrA OS=Staphylococcus aureus (strain USA300) GN=msrA PE=3 SV=1	A0A0H2XEQ6	msrA	20 kDa	3.6	3.2	0	0.4	0	0	0.2	0	0.00133713	#DIV/0!		Not Detected	0.141113	#DIV/0!		Detected	Not Detected	0.00133713	#DIV/0!		Not Detected	#DIV/0!	#DIV/0!		Not Detected	Not Detected	0.00231947	4.16993	TRUE	Detected	0.346594	0	FALSE	Not Detected	Detected	0.141113	0	FALSE	Not Detected	Detected	0.806661	-0.169925	FALSE	Detected
729	Iron-regulated surface determinant protein C OS=Staphylococcus aureus (strain USA300) GN=isdC PE=3 SV=1	Q2FHV0	isdC	25 kDa	0.8	0.2	2.6	0	0.2	0.4	1	0	0.0486309	-1.70044	FALSE	Detected	0.00838838	0	FALSE	Not Detected	Detected	0.066688	2	FALSE	Detected	0.544737	1	FALSE	Detected	Detected	0.6938	-0.321928	FALSE	Detected	0.0557665	0	FALSE	Not Detected	Detected	0.00838838	#DIV/0!		Detected	Not Detected	0.066688	-2	FALSE	Detected
730	Uncharacterized protein OS=Staphylococcus aureus (strain USA300) GN=SAUSA300_1729 PE=4 SV=1	A0A0H2XHD3	SAUSA300_1729	35 kDa	2.2	2.8	0	1	0	0	1	0	0.00202679	#DIV/0!		Not Detected	0.105322	#DIV/0!		Detected	Not Detected	0.00202679	#DIV/0!		Not Detected	#DIV/0!	#DIV/0!		Not Detected	Not Detected	0.226782	1.1375	FALSE	Detected	0.23276	0	FALSE	Not Detected	Detected	0.105322	0	FALSE	Not Detected	Detected	0.595802	0.347923	FALSE	Detected
731	DegV family protein OS=Staphylococcus aureus (strain USA300) GN=SAUSA300_0733 PE=4 SV=1	A0A0H2XED7	SAUSA300_0733	32 kDa	2.6	2.4	0	0.8	0	0	0.2	0	0.000930977	#DIV/0!		Not Detected	0.207305	#DIV/0!		Detected	Not Detected	0.000930977	#DIV/0!		Not Detected	#DIV/0!	#DIV/0!		Not Detected	Not Detected	0.00234319	3.70044	TRUE	Detected	0.346594	0	FALSE	Not Detected	Detected	0.207305	0	FALSE	Not Detected	Detected	0.805902	-0.115477	FALSE	Detected
732	Uncharacterized protein OS=Staphylococcus aureus (strain USA300) GN=SAUSA300_1247 PE=4 SV=1	A0A0H2XFE3	SAUSA300_1247	18 kDa	2.8	3	0	0.8	0	0	0	0.2	0.00135214	#DIV/0!		Not Detected	0.207305	#DIV/0!		Detected	Not Detected	0.00135214	#DIV/0!		Not Detected	#DIV/0!	#DIV/0!		Not Detected	Not Detected	0.00135214	#DIV/0!		Not Detected	0.346594	#DIV/0!		Detected	Not Detected	0.207305	0	FALSE	Not Detected	Detected	0.856076	0.0995357	FALSE	Detected
733	2,3,4,5-tetrahydropyridine-2,6-dicarboxylate N-acetyltransferase OS=Staphylococcus aureus (strain USA300) GN=dapH PE=3 SV=1	Q2FH41	dapH	25 kDa	2	3.2	0.2	2	0	0	0.2	0	0.014958	3.32193	TRUE	Detected	0.0399685	3.32193	TRUE	Detected	Detected	0.00648045	#DIV/0!		Not Detected	#DIV/0!	#DIV/0!		Not Detected	Not Detected	0.014958	3.32193	TRUE	Detected	0.346594	0	FALSE	Not Detected	Detected	0.0399685	-3.32193	FALSE	Detected	Detected	0.36187	0.678072	FALSE	Detected
734	Glycerate kinase family protein OS=Staphylococcus aureus (strain USA300) GN=SAUSA300_0726 PE=4 SV=1	A0A0H2XG63	SAUSA300_0726	42 kDa	2.6	2.2	0	1	0	0	0	0	0.00838838	#DIV/0!		Not Detected	0.0557665	#DIV/0!		Detected	Not Detected	0.00838838	#DIV/0!		Not Detected	#DIV/0!	#DIV/0!		Not Detected	Not Detected	0.00838838	#DIV/0!		Not Detected	#DIV/0!	#DIV/0!		Not Detected	Not Detected	0.0557665	0	FALSE	Not Detected	Detected	0.752352	-0.241008	FALSE	Detected
735	L-lactate permease OS=Staphylococcus aureus (strain USA300) GN=SAUSA300_2313 PE=4 SV=1	A0A0H2XGA6	SAUSA300_2313	57 kDa	4	1.8	0	0	0	0	0.2	0	0.000226717	#DIV/0!		Not Detected	#DIV/0!	#DIV/0!		Not Detected	Not Detected	0.000226717	#DIV/0!		Not Detected	#DIV/0!	#DIV/0!		Not Detected	Not Detected	0.000439606	4.32193	TRUE	Detected	0.346594	0	FALSE	Not Detected	Detected	#DIV/0!	#DIV/0!		Not Detected	Not Detected	0.0529626	-1.152	FALSE	Detected
736	Acetyl-CoA carboxylase, biotin carboxyl carrier protein OS=Staphylococcus aureus (strain USA300) GN=accB PE=4 SV=1	A0A0H2XGF5	accB	17 kDa	3.8	2.2	0	0.8	0	0	0	0	5.45017e-05	#DIV/0!		Not Detected	0.346594	#DIV/0!		Detected	Not Detected	5.45017e-05	#DIV/0!		Not Detected	#DIV/0!	#DIV/0!		Not Detected	Not Detected	5.45017e-05	#DIV/0!		Not Detected	#DIV/0!	#DIV/0!		Not Detected	Not Detected	0.346594	0	FALSE	Not Detected	Detected	0.162221	-0.788496	FALSE	Detected
737	Uncharacterized protein OS=Staphylococcus aureus (strain USA300) GN=SAUSA300_0668 PE=4 SV=1	A0A0H2XG53	SAUSA300_0668	27 kDa	2.4	1.6	0	1	0	0	0	0	0.0124779	#DIV/0!		Not Detected	0.23276	#DIV/0!		Detected	Not Detected	0.0124779	#DIV/0!		Not Detected	#DIV/0!	#DIV/0!		Not Detected	Not Detected	0.0124779	#DIV/0!		Not Detected	#DIV/0!	#DIV/0!		Not Detected	Not Detected	0.23276	0	FALSE	Not Detected	Detected	0.52091	-0.584963	FALSE	Detected
738	Inosine-uridine preferring nucleoside hydrolase OS=Staphylococcus aureus (strain USA300) GN=SAUSA300_0237 PE=4 SV=1	A0A0H2XG26	SAUSA300_0237	34 kDa	2.4	2.2	0	0.8	0	0	1.2	0.2	0.000323393	#DIV/0!		Not Detected	0.0649694	#DIV/0!		Detected	Not Detected	0.000323393	#DIV/0!		Not Detected	#DIV/0!	#DIV/0!		Not Detected	Not Detected	0.0277844	1	FALSE	Detected	0.00766973	-2.58496	FALSE	Detected	Detected	0.0649694	0	FALSE	Not Detected	Detected	0.759923	-0.125531	FALSE	Detected
739	SUF system FeS assembly protein, NifU family OS=Staphylococcus aureus (strain USA300) GN=SAUSA300_0821 PE=4 SV=1	A0A0H2XJC0	SAUSA300_0821	17 kDa	2.6	1.8	0	0.6	0	0	0	0.2	5.42905e-06	#DIV/0!		Not Detected	0.172003	#DIV/0!		Detected	Not Detected	5.42905e-06	#DIV/0!		Not Detected	#DIV/0!	#DIV/0!		Not Detected	Not Detected	5.42905e-06	#DIV/0!		Not Detected	0.346594	#DIV/0!		Detected	Not Detected	0.172003	0	FALSE	Not Detected	Detected	0.111434	-0.530515	FALSE	Detected
740	NAD dependent epimerase/dehydratase family protein OS=Staphylococcus aureus (strain USA300) GN=SAUSA300_2387 PE=4 SV=1	A0A0H2XGM0	SAUSA300_2387	31 kDa	2.2	2.6	0	0.6	0	0	0.2	0	0.000370107	#DIV/0!		Not Detected	0.172003	#DIV/0!		Detected	Not Detected	0.000370107	#DIV/0!		Not Detected	#DIV/0!	#DIV/0!		Not Detected	Not Detected	0.00151375	3.45943	TRUE	Detected	0.346594	0	FALSE	Not Detected	Detected	0.172003	0	FALSE	Not Detected	Detected	0.486042	0.241008	FALSE	Detected
741	Glycosyl transferase, group 1 family protein OS=Staphylococcus aureus (strain USA300) GN=SAUSA300_0939 PE=4 SV=1	A0A0H2XFE7	SAUSA300_0939	57 kDa	3	1.2	0	0.4	0	0	0	0	0.0170717	#DIV/0!		Not Detected	0.141113	#DIV/0!		Detected	Not Detected	0.0170717	#DIV/0!		Not Detected	#DIV/0!	#DIV/0!		Not Detected	Not Detected	0.0170717	#DIV/0!		Not Detected	#DIV/0!	#DIV/0!		Not Detected	Not Detected	0.141113	0	FALSE	Not Detected	Detected	0.158563	-1.32193	FALSE	Detected
742	Uncharacterized protein OS=Staphylococcus aureus (strain USA300) GN=SAUSA300_2272 PE=4 SV=1	A0A0H2XIZ7	SAUSA300_2272	20 kDa	3.6	2.4	0	0.8	0	0	0	0	0.0234083	#DIV/0!		Not Detected	0.0649694	#DIV/0!		Detected	Not Detected	0.0234083	#DIV/0!		Not Detected	#DIV/0!	#DIV/0!		Not Detected	Not Detected	0.0234083	#DIV/0!		Not Detected	#DIV/0!	#DIV/0!		Not Detected	Not Detected	0.0649694	0	FALSE	Not Detected	Detected	0.42302	-0.584963	FALSE	Detected
743	Acetyltransferase, GNAT family OS=Staphylococcus aureus (strain USA300) GN=SAUSA300_0643 PE=4 SV=1	A0A0H2XJQ4	SAUSA300_0643	19 kDa	2.2	0.8	0	0.8	0	0	0	0	0.0105932	#DIV/0!		Not Detected	0.0649694	#DIV/0!		Detected	Not Detected	0.0105932	#DIV/0!		Not Detected	#DIV/0!	#DIV/0!		Not Detected	Not Detected	0.0105932	#DIV/0!		Not Detected	#DIV/0!	#DIV/0!		Not Detected	Not Detected	0.0649694	0	FALSE	Not Detected	Detected	0.214843	-1.45943	FALSE	Detected
744	DNA topoisomerase 4 subunit B OS=Staphylococcus aureus (strain USA300) GN=parE PE=3 SV=1	A0A0H2XFT3	parE	75 kDa	2.6	0	0	0	0	0	0	0	0.0422411	#DIV/0!		Not Detected	#DIV/0!	#DIV/0!		Not Detected	Not Detected	0.0422411	#DIV/0!		Not Detected	#DIV/0!	#DIV/0!		Not Detected	Not Detected	0.0422411	#DIV/0!		Not Detected	#DIV/0!	#DIV/0!		Not Detected	Not Detected	#DIV/0!	#DIV/0!		Not Detected	Not Detected	0.0422411	0	FALSE	Not Detected
745	ATP-dependent RecD-like DNA helicase OS=Staphylococcus aureus (strain USA300) GN=recD2 PE=3 SV=1	A0A0H2XGK3	recD2	93 kDa	4	1.8	0	0.4	0	0	0	0	0.0298278	#DIV/0!		Not Detected	0.141113	#DIV/0!		Detected	Not Detected	0.0298278	#DIV/0!		Not Detected	#DIV/0!	#DIV/0!		Not Detected	Not Detected	0.0298278	#DIV/0!		Not Detected	#DIV/0!	#DIV/0!		Not Detected	Not Detected	0.141113	0	FALSE	Not Detected	Detected	0.235389	-1.152	FALSE	Detected
746	Riboflavin biosynthesis protein RibBA OS=Staphylococcus aureus (strain USA300) GN=ribBA PE=3 SV=1	A0A0H2XH77	ribBA	44 kDa	3	2.2	0	0	0	0	0.2	0	0.0557665	#DIV/0!		Not Detected	#DIV/0!	#DIV/0!		Not Detected	Not Detected	0.0557665	#DIV/0!		Not Detected	#DIV/0!	#DIV/0!		Not Detected	Not Detected	0.0728844	3.90689	FALSE	Detected	0.346594	0	FALSE	Not Detected	Detected	#DIV/0!	#DIV/0!		Not Detected	Not Detected	0.658564	-0.447459	FALSE	Detected
748	UPF0637 protein SAUSA300_1006 OS=Staphylococcus aureus (strain USA300) GN=SAUSA300_1006 PE=3 SV=1	Q2FHX4	SAUSA300_1006	24 kDa	1.4	1.6	0	1.2	0.4	0	0.8	0.2	0.000446351	#DIV/0!		Not Detected	0.0124779	#DIV/0!		Detected	Not Detected	0.0203001	1.80735	TRUE	Detected	0.141113	0	FALSE	Not Detected	Detected	0.370555	0.807355	FALSE	Detected	0.358897	-2	FALSE	Detected	Detected	0.0124779	0	FALSE	Not Detected	Detected	0.788543	0.192645	FALSE	Detected
749	Uncharacterized protein OS=Staphylococcus aureus (strain USA300) GN=SAUSA300_1506 PE=4 SV=1	A0A0H2XHN9	SAUSA300_1506	12 kDa	1.8	1.8	0	0.6	0.2	0	0	0	0.00133713	#DIV/0!		Not Detected	0.172003	#DIV/0!		Detected	Not Detected	0.005456	3.16993	TRUE	Detected	0.346594	0	FALSE	Not Detected	Detected	0.00133713	#DIV/0!		Not Detected	#DIV/0!	#DIV/0!		Not Detected	Not Detected	0.172003	0	FALSE	Not Detected	Detected	1	0	FALSE	Detected
750	ADP-dependent (S)-NAD(P)H-hydrate dehydratase OS=Staphylococcus aureus (strain USA300) GN=nnrD PE=3 SV=1	A0A0H2XDS1	nnrD	30 kDa	2.4	1.2	0	0.4	0.2	0.2	1	1	0.001528	#DIV/0!		Not Detected	0.141113	#DIV/0!		Detected	Not Detected	0.00385922	3.58496	TRUE	Detected	1	0	FALSE	Detected	Detected	0.0252289	1.26303	TRUE	Detected	#DIV/0!	0		Detected	Detected	0.141113	0	FALSE	Not Detected	Detected	0.0943498	-1	FALSE	Detected
751	Putative endoribonuclease L-PSP OS=Staphylococcus aureus (strain USA300) GN=SAUSA300_0474 PE=4 SV=1	A0A0H2XK95	SAUSA300_0474	14 kDa	2.6	2.2	0	0.8	0	0	0.2	0	0.00250073	#DIV/0!		Not Detected	0.0649694	#DIV/0!		Detected	Not Detected	0.00250073	#DIV/0!		Not Detected	#DIV/0!	#DIV/0!		Not Detected	Not Detected	0.00527611	3.70044	TRUE	Detected	0.346594	0	FALSE	Not Detected	Detected	0.0649694	0	FALSE	Not Detected	Detected	0.712847	-0.241008	FALSE	Detected
752	DNA-3-methyladenine glycosidase OS=Staphylococcus aureus (strain USA300) GN=tag PE=4 SV=1	A0A0H2XEA5	tag	21 kDa	2.4	2	0	1.6	0	0	0.2	0	0.000323393	#DIV/0!		Not Detected	0.0138499	#DIV/0!		Detected	Not Detected	0.000323393	#DIV/0!		Not Detected	#DIV/0!	#DIV/0!		Not Detected	Not Detected	0.00116497	3.58496	TRUE	Detected	0.346594	0	FALSE	Not Detected	Detected	0.0138499	0	FALSE	Not Detected	Detected	0.635687	-0.263034	FALSE	Detected
753	ABC transporter, ATP-binding protein OS=Staphylococcus aureus (strain USA300) GN=SAUSA300_2453 PE=3 SV=1	A0A0H2XHT0	SAUSA300_2453	26 kDa	2.4	0	0	0	0.4	0	2.8	0.2	0.0322138	#DIV/0!		Not Detected	#DIV/0!	#DIV/0!		Not Detected	Not Detected	0.0705487	2.58496	FALSE	Detected	0.141113	0	FALSE	Not Detected	Detected	0.744017	-0.222392	FALSE	Detected	0.00916925	-3.80735	FALSE	Detected	Detected	#DIV/0!	#DIV/0!		Not Detected	Not Detected	0.0322138	0	FALSE	Not Detected
754	Serine protease HtrA-like OS=Staphylococcus aureus (strain USA300) GN=SAUSA300_0923 PE=3 SV=1	Q2FI55	SAUSA300_0923	86 kDa	2.2	0.4	0	0	0	0	0	0	0.0630563	#DIV/0!		Not Detected	#DIV/0!	#DIV/0!		Not Detected	Not Detected	0.0630563	#DIV/0!		Not Detected	#DIV/0!	#DIV/0!		Not Detected	Not Detected	0.0630563	#DIV/0!		Not Detected	#DIV/0!	#DIV/0!		Not Detected	Not Detected	#DIV/0!	#DIV/0!		Not Detected	Not Detected	0.124455	-2.45943	FALSE	Detected
755	DNA-dependent DNA polymerase family X OS=Staphylococcus aureus (strain USA300) GN=SAUSA300_1042 PE=4 SV=1	A0A0H2XK06	SAUSA300_1042	65 kDa	3.2	1.8	0	0.4	0	0	0	0	0.0207114	#DIV/0!		Not Detected	0.346594	#DIV/0!		Detected	Not Detected	0.0207114	#DIV/0!		Not Detected	#DIV/0!	#DIV/0!		Not Detected	Not Detected	0.0207114	#DIV/0!		Not Detected	#DIV/0!	#DIV/0!		Not Detected	Not Detected	0.346594	0	FALSE	Not Detected	Detected	0.324683	-0.830075	FALSE	Detected
756	Putative teichoic acid biosynthesis protein F OS=Staphylococcus aureus (strain USA300) GN=SAUSA300_0248 PE=4 SV=1	A0A0H2XKA0	SAUSA300_0248	46 kDa	3.2	2.4	0	0.4	0	0	0	0	0.000181882	#DIV/0!		Not Detected	0.346594	#DIV/0!		Detected	Not Detected	0.000181882	#DIV/0!		Not Detected	#DIV/0!	#DIV/0!		Not Detected	Not Detected	0.000181882	#DIV/0!		Not Detected	#DIV/0!	#DIV/0!		Not Detected	Not Detected	0.346594	0	FALSE	Not Detected	Detected	0.577635	-0.415037	FALSE	Detected
757	Serine-rich adhesin for platelets OS=Staphylococcus aureus (strain USA300) GN=sraP PE=3 SV=1	Q2FDK5	sraP	228 kDa	4.8	1.6	0	0	0	0	0	0	9.88338e-06	#DIV/0!		Not Detected	#DIV/0!	#DIV/0!		Not Detected	Not Detected	9.88338e-06	#DIV/0!		Not Detected	#DIV/0!	#DIV/0!		Not Detected	Not Detected	9.88338e-06	#DIV/0!		Not Detected	#DIV/0!	#DIV/0!		Not Detected	Not Detected	#DIV/0!	#DIV/0!		Not Detected	Not Detected	0.00505561	-1.58496	FALSE	Detected
758	Alpha-acetolactate decarboxylase OS=Staphylococcus aureus (strain USA300) GN=budA PE=4 SV=1	A0A0H2XGE8	budA	26 kDa	4.2	2.6	0	0	0	0	0	0	0.000446351	#DIV/0!		Not Detected	#DIV/0!	#DIV/0!		Not Detected	Not Detected	0.000446351	#DIV/0!		Not Detected	#DIV/0!	#DIV/0!		Not Detected	Not Detected	0.000446351	#DIV/0!		Not Detected	#DIV/0!	#DIV/0!		Not Detected	Not Detected	#DIV/0!	#DIV/0!		Not Detected	Not Detected	0.227724	-0.691878	FALSE	Detected
760	GTP cyclohydrolase 1 type 2 homolog OS=Staphylococcus aureus (strain USA300) GN=SAUSA300_1519 PE=3 SV=1	A0A0H2XFY8	SAUSA300_1519	41 kDa	3.8	0.8	0	0.2	0	0	0.2	0.2	0.000184777	#DIV/0!		Not Detected	0.346594	#DIV/0!		Detected	Not Detected	0.000184777	#DIV/0!		Not Detected	#DIV/0!	#DIV/0!		Not Detected	Not Detected	0.000387156	4.24793	TRUE	Detected	1	0	FALSE	Detected	Detected	0.346594	0	FALSE	Not Detected	Detected	0.00124526	-2.24793	FALSE	Detected
761	Glycine betaine aldehyde dehydrogenase OS=Staphylococcus aureus (strain USA300) GN=betB PE=3 SV=1	A0A0H2XH11	betB	55 kDa	0.6	2	0	0.2	0	0	0	0	0.0399685	#DIV/0!		Not Detected	0.346594	#DIV/0!		Detected	Not Detected	0.0399685	#DIV/0!		Not Detected	#DIV/0!	#DIV/0!		Not Detected	Not Detected	0.0399685	#DIV/0!		Not Detected	#DIV/0!	#DIV/0!		Not Detected	Not Detected	0.346594	0	FALSE	Not Detected	Detected	0.398121	1.73697	FALSE	Detected
762	Orotidine 5'-phosphate decarboxylase OS=Staphylococcus aureus (strain USA300) GN=pyrF PE=3 SV=1	Q2FHN4	pyrF	26 kDa	2.2	2.4	0	0.8	0	0	0.2	0	4.14884e-06	#DIV/0!		Not Detected	0.207305	#DIV/0!		Detected	Not Detected	4.14884e-06	#DIV/0!		Not Detected	#DIV/0!	#DIV/0!		Not Detected	Not Detected	0.000104954	3.45943	TRUE	Detected	0.346594	0	FALSE	Not Detected	Detected	0.207305	0	FALSE	Not Detected	Detected	0.8383	0.125531	FALSE	Detected
763	Uncharacterized protein OS=Staphylococcus aureus (strain USA300) GN=SAUSA300_0284 PE=4 SV=1	A0A0H2XIK2	SAUSA300_0284	15 kDa	0.2	0.2	0	0	0	0	0	0	0.346594	#DIV/0!		Not Detected	#DIV/0!	#DIV/0!		Not Detected	Not Detected	0.346594	#DIV/0!		Not Detected	#DIV/0!	#DIV/0!		Not Detected	Not Detected	0.346594	#DIV/0!		Not Detected	#DIV/0!	#DIV/0!		Not Detected	Not Detected	#DIV/0!	#DIV/0!		Not Detected	Not Detected	1	0	FALSE	Detected
764	Uncharacterized protein OS=Staphylococcus aureus (strain USA300) GN=SAUSA300_1792 PE=4 SV=1	A0A0H2XGS8	SAUSA300_1792	114 kDa	1	1.2	0	0.8	0	0	0	0	0.152502	#DIV/0!		Not Detected	0.141113	#DIV/0!		Detected	Not Detected	0.152502	#DIV/0!		Not Detected	#DIV/0!	#DIV/0!		Not Detected	Not Detected	0.152502	#DIV/0!		Not Detected	#DIV/0!	#DIV/0!		Not Detected	Not Detected	0.141113	0	FALSE	Not Detected	Detected	0.86712	0.263034	FALSE	Detected
765	2-oxoisovalerate dehydrogenase, E1 component, beta subunit OS=Staphylococcus aureus (strain USA300) GN=SAUSA300_1465 PE=4 SV=1	A0A0H2XEF1	SAUSA300_1465	36 kDa	2.8	2.2	0	0.2	0	0	0	0	0.0252289	#DIV/0!		Not Detected	0.346594	#DIV/0!		Detected	Not Detected	0.0252289	#DIV/0!		Not Detected	#DIV/0!	#DIV/0!		Not Detected	Not Detected	0.0252289	#DIV/0!		Not Detected	#DIV/0!	#DIV/0!		Not Detected	Not Detected	0.346594	0	FALSE	Not Detected	Detected	0.701493	-0.347923	FALSE	Detected
766	Uncharacterized protein OS=Staphylococcus aureus (strain USA300) GN=SAUSA300_0692 PE=4 SV=1	A0A0H2XK77	SAUSA300_0692	18 kDa	3.8	2.4	0	0.2	0	0	0	0	0.000851941	#DIV/0!		Not Detected	0.346594	#DIV/0!		Detected	Not Detected	0.000851941	#DIV/0!		Not Detected	#DIV/0!	#DIV/0!		Not Detected	Not Detected	0.000851941	#DIV/0!		Not Detected	#DIV/0!	#DIV/0!		Not Detected	Not Detected	0.346594	0	FALSE	Not Detected	Detected	0.199079	-0.662965	FALSE	Detected
767	Uncharacterized protein OS=Staphylococcus aureus (strain USA300) GN=SAUSA300_0460 PE=4 SV=1	A0A0H2XH20	SAUSA300_0460	12 kDa	1	1.8	0.8	1.2	0.2	0	0.8	0.4	0.346594	0.321928	FALSE	Detected	0.613668	0.584963	FALSE	Detected	Detected	0.00394977	2.32193	TRUE	Detected	0.346594	0	FALSE	Not Detected	Detected	0.346594	0.321928	FALSE	Detected	0.241504	-1	FALSE	Detected	Detected	0.613668	-0.584963	FALSE	Detected	Detected	0.346594	0.847997	FALSE	Detected
768	Aminomethyltransferase OS=Staphylococcus aureus (strain USA300) GN=gcvT PE=3 SV=1	Q2FGI5	gcvT	40 kDa	0.8	0.6	0	0.2	0	0	0	0	0.0649694	#DIV/0!		Not Detected	0.346594	#DIV/0!		Detected	Not Detected	0.0649694	#DIV/0!		Not Detected	#DIV/0!	#DIV/0!		Not Detected	Not Detected	0.0649694	#DIV/0!		Not Detected	#DIV/0!	#DIV/0!		Not Detected	Not Detected	0.346594	0	FALSE	Not Detected	Detected	0.666581	-0.415037	FALSE	Detected
769	FAD/NAD(P)-binding Rossmann fold Superfamily OS=Staphylococcus aureus (strain USA300) GN=SAUSA300_0394 PE=4 SV=1	A0A0H2XHY2	SAUSA300_0394	32 kDa	3	1.6	0	1	0	0	0.4	0.2	1.25606e-05	#DIV/0!		Not Detected	0.0133491	#DIV/0!		Detected	Not Detected	1.25606e-05	#DIV/0!		Not Detected	#DIV/0!	#DIV/0!		Not Detected	Not Detected	0.000188104	2.90689	TRUE	Detected	0.544737	-1	FALSE	Detected	Detected	0.0133491	0	FALSE	Not Detected	Detected	0.0982817	-0.906891	FALSE	Detected
770	Ribosomal RNA small subunit methyltransferase A OS=Staphylococcus aureus (strain USA300) GN=rsmA PE=3 SV=1	Q2FJE9	rsmA	34 kDa	2.8	2.2	0	0	0	0	0	0	0.00135214	#DIV/0!		Not Detected	#DIV/0!	#DIV/0!		Not Detected	Not Detected	0.00135214	#DIV/0!		Not Detected	#DIV/0!	#DIV/0!		Not Detected	Not Detected	0.00135214	#DIV/0!		Not Detected	#DIV/0!	#DIV/0!		Not Detected	Not Detected	#DIV/0!	#DIV/0!		Not Detected	Not Detected	0.453499	-0.347923	FALSE	Detected
771	Putative cell wall enzyme EbsB OS=Staphylococcus aureus (strain USA300) GN=SAUSA300_1326 PE=4 SV=1	A0A0H2XHF9	SAUSA300_1326	15 kDa	1.8	1.6	0	0.2	0	0	0	0	1.85312e-05	#DIV/0!		Not Detected	0.346594	#DIV/0!		Detected	Not Detected	1.85312e-05	#DIV/0!		Not Detected	#DIV/0!	#DIV/0!		Not Detected	Not Detected	1.85312e-05	#DIV/0!		Not Detected	#DIV/0!	#DIV/0!		Not Detected	Not Detected	0.346594	0	FALSE	Not Detected	Detected	0.666581	-0.169925	FALSE	Detected
772	6-phospho-beta-galactosidase OS=Staphylococcus aureus (strain USA300) GN=lacG PE=3 SV=1	Q2FEU3	lacG	55 kDa	2.6	0.6	0	0	0	0	0.6	0	0.000930977	#DIV/0!		Not Detected	#DIV/0!	#DIV/0!		Not Detected	Not Detected	0.000930977	#DIV/0!		Not Detected	#DIV/0!	#DIV/0!		Not Detected	Not Detected	0.0347106	2.11548	TRUE	Detected	0.346594	0	FALSE	Not Detected	Detected	#DIV/0!	#DIV/0!		Not Detected	Not Detected	0.0149785	-2.11548	FALSE	Detected
773	3-hydroxy-3-methylglutaryl coenzyme A reductase OS=Staphylococcus aureus (strain USA300) GN=SAUSA300_2483 PE=3 SV=1	A0A0H2XH90	SAUSA300_2483	46 kDa	3.2	2.2	0	0.2	0	0	0	0	0.000581961	#DIV/0!		Not Detected	0.346594	#DIV/0!		Detected	Not Detected	0.000581961	#DIV/0!		Not Detected	#DIV/0!	#DIV/0!		Not Detected	Not Detected	0.000581961	#DIV/0!		Not Detected	#DIV/0!	#DIV/0!		Not Detected	Not Detected	0.346594	0	FALSE	Not Detected	Detected	0.462578	-0.540568	FALSE	Detected
774	Methyltransferase small domain OS=Staphylococcus aureus (strain USA300) GN=SAUSA300_0526 PE=4 SV=1	A0A0H2XI40	SAUSA300_0526	23 kDa	3.8	2.8	0	0.6	0	0	0	0	0.0111428	#DIV/0!		Not Detected	0.172003	#DIV/0!		Detected	Not Detected	0.0111428	#DIV/0!		Not Detected	#DIV/0!	#DIV/0!		Not Detected	Not Detected	0.0111428	#DIV/0!		Not Detected	#DIV/0!	#DIV/0!		Not Detected	Not Detected	0.172003	0	FALSE	Not Detected	Detected	0.526415	-0.440573	FALSE	Detected
775	Regulatory protein RecX OS=Staphylococcus aureus (strain USA300) GN=recX PE=3 SV=1	Q2FFM2	recX	32 kDa	3.2	2.8	0	0	0	0	0	0	0.0370123	#DIV/0!		Not Detected	#DIV/0!	#DIV/0!		Not Detected	Not Detected	0.0370123	#DIV/0!		Not Detected	#DIV/0!	#DIV/0!		Not Detected	Not Detected	0.0370123	#DIV/0!		Not Detected	#DIV/0!	#DIV/0!		Not Detected	Not Detected	#DIV/0!	#DIV/0!		Not Detected	Not Detected	0.82814	-0.192645	FALSE	Detected
776	Tautomerase OS=Staphylococcus aureus (strain USA300) GN=SAUSA300_1258 PE=3 SV=1	A0A0H2XGH6	SAUSA300_1258	7 kDa	1	0.6	0.6	0.4	0.6	0	0.8	0.2	0.141113	0.736966	FALSE	Detected	0.579584	-0.584963	FALSE	Detected	Detected	0.141113	0.736966	FALSE	Detected	0.0399685	0	FALSE	Not Detected	Detected	0.346594	0.321928	FALSE	Detected	0.066688	-2	FALSE	Detected	Detected	0.579584	0.584963	FALSE	Detected	Detected	0.141113	-0.736966	FALSE	Detected
777	Cold shock protein CspA OS=Staphylococcus aureus (strain USA300) GN=cspA PE=3 SV=1	Q2FH36	cspA	7 kDa	1.8	1.8	0	1.4	0.8	0.4	0	0.2	0.014958	#DIV/0!		Not Detected	0.16957	#DIV/0!		Detected	Not Detected	0.225572	1.16993	FALSE	Detected	0.544737	-1	FALSE	Detected	Detected	0.014958	#DIV/0!		Not Detected	0.346594	#DIV/0!		Detected	Not Detected	0.16957	0	FALSE	Not Detected	Detected	1	0	FALSE	Detected
778	AcrB/AcrD/AcrF family protein OS=Staphylococcus aureus (strain USA300) GN=SAUSA300_2213 PE=4 SV=1	A0A0H2XER4	SAUSA300_2213	115 kDa	1.2	0.6	0	0	0	0	0	0	0.141113	#DIV/0!		Not Detected	#DIV/0!	#DIV/0!		Not Detected	Not Detected	0.141113	#DIV/0!		Not Detected	#DIV/0!	#DIV/0!		Not Detected	Not Detected	0.141113	#DIV/0!		Not Detected	#DIV/0!	#DIV/0!		Not Detected	Not Detected	#DIV/0!	#DIV/0!		Not Detected	Not Detected	0.493693	-1	FALSE	Detected
779	Non-canonical purine NTP pyrophosphatase OS=Staphylococcus aureus (strain USA300) GN=SAUSA300_1050 PE=3 SV=1	A0A0H2XI62	SAUSA300_1050	21 kDa	3.2	1.8	0	0.4	0.2	0	0.2	0	0.0698109	#DIV/0!		Not Detected	0.141113	#DIV/0!		Detected	Not Detected	0.0877194	4	FALSE	Detected	0.346594	0	FALSE	Not Detected	Detected	0.0877194	4	FALSE	Detected	0.346594	0	FALSE	Not Detected	Detected	0.141113	0	FALSE	Not Detected	Detected	0.417323	-0.830075	FALSE	Detected
780	Glyoxalase family protein OS=Staphylococcus aureus (strain USA300) GN=SAUSA300_1458 PE=4 SV=1	A0A0H2XE76	SAUSA300_1458	14 kDa	2.6	2.6	0	0.6	0	0	0	0	0.000188104	#DIV/0!		Not Detected	0.172003	#DIV/0!		Detected	Not Detected	0.000188104	#DIV/0!		Not Detected	#DIV/0!	#DIV/0!		Not Detected	Not Detected	0.000188104	#DIV/0!		Not Detected	#DIV/0!	#DIV/0!		Not Detected	Not Detected	0.172003	0	FALSE	Not Detected	Detected	1	0	FALSE	Detected
781	Uncharacterized protein OS=Staphylococcus aureus (strain USA300) GN=SAUSA300_2053 PE=4 SV=1	A0A0H2XFR9	SAUSA300_2053	17 kDa	3	2.4	0	0.4	0	0	0	0	0.00015142	#DIV/0!		Not Detected	0.141113	#DIV/0!		Detected	Not Detected	0.00015142	#DIV/0!		Not Detected	#DIV/0!	#DIV/0!		Not Detected	Not Detected	0.00015142	#DIV/0!		Not Detected	#DIV/0!	#DIV/0!		Not Detected	Not Detected	0.141113	0	FALSE	Not Detected	Detected	0.510757	-0.321928	FALSE	Detected
782	N5-carboxyaminoimidazole ribonucleotide synthase OS=Staphylococcus aureus (strain USA300) GN=purK PE=3 SV=1	A0A0H2XEX9	purK	42 kDa	2.2	1.4	0	0	0	0	0	0.2	0.0529626	#DIV/0!		Not Detected	#DIV/0!	#DIV/0!		Not Detected	Not Detected	0.0529626	#DIV/0!		Not Detected	#DIV/0!	#DIV/0!		Not Detected	Not Detected	0.0529626	#DIV/0!		Not Detected	0.346594	#DIV/0!		Detected	Not Detected	#DIV/0!	#DIV/0!		Not Detected	Not Detected	0.577635	-0.652077	FALSE	Detected
783	Uncharacterized protein OS=Staphylococcus aureus (strain USA300) GN=SAUSA300_1532 PE=4 SV=1	A0A0H2XGA0	SAUSA300_1532	27 kDa	1.2	0.8	0	0	0	0	0	0	0.346594	#DIV/0!		Not Detected	#DIV/0!	#DIV/0!		Not Detected	Not Detected	0.346594	#DIV/0!		Not Detected	#DIV/0!	#DIV/0!		Not Detected	Not Detected	0.346594	#DIV/0!		Not Detected	#DIV/0!	#DIV/0!		Not Detected	Not Detected	#DIV/0!	#DIV/0!		Not Detected	Not Detected	0.788543	-0.584963	FALSE	Detected
784	Uncharacterized protein OS=Staphylococcus aureus (strain USA300) GN=SAUSA300_0649 PE=4 SV=1	A0A0H2XED3	SAUSA300_0649	24 kDa	2.4	2.4	0	0.4	0	0	0	0	0.00763538	#DIV/0!		Not Detected	0.346594	#DIV/0!		Detected	Not Detected	0.00763538	#DIV/0!		Not Detected	#DIV/0!	#DIV/0!		Not Detected	Not Detected	0.00763538	#DIV/0!		Not Detected	#DIV/0!	#DIV/0!		Not Detected	Not Detected	0.346594	0	FALSE	Not Detected	Detected	1	0	FALSE	Detected
785	ATP synthase gamma chain OS=Staphylococcus aureus (strain USA300) GN=atpG PE=3 SV=1	A0A0H2XEM3	atpG	29 kDa	3.6	2	0	0.2	0	0	0	0	0.00219322	#DIV/0!		Not Detected	0.346594	#DIV/0!		Detected	Not Detected	0.00219322	#DIV/0!		Not Detected	#DIV/0!	#DIV/0!		Not Detected	Not Detected	0.00219322	#DIV/0!		Not Detected	#DIV/0!	#DIV/0!		Not Detected	Not Detected	0.346594	0	FALSE	Not Detected	Detected	0.207305	-0.847997	FALSE	Detected
786	Uncharacterized protein OS=Staphylococcus aureus (strain USA300) GN=SAUSA300_1171 PE=3 SV=1	A0A0H2XFU3	SAUSA300_1171	49 kDa	3.4	1.8	0	1	0	0	0	0	0.00305815	#DIV/0!		Not Detected	0.0557665	#DIV/0!		Detected	Not Detected	0.00305815	#DIV/0!		Not Detected	#DIV/0!	#DIV/0!		Not Detected	Not Detected	0.00305815	#DIV/0!		Not Detected	#DIV/0!	#DIV/0!		Not Detected	Not Detected	0.0557665	0	FALSE	Not Detected	Detected	0.198131	-0.917538	FALSE	Detected
787	Peptide methionine sulfoxide reductase MsrB OS=Staphylococcus aureus (strain USA300) GN=msrB PE=3 SV=1	Q2FH15	msrB	16 kDa	1.2	1.6	0	1	0.8	0.4	0.4	1	0.000323393	#DIV/0!		Not Detected	#DIV/0!	#DIV/0!		Detected	Not Detected	0.195016	0.584963	FALSE	Detected	0.241504	-1	FALSE	Detected	Detected	0.0352652	1.58496	TRUE	Detected	0.0399685	1.32193	TRUE	Detected	Detected	#DIV/0!	0		Not Detected	Detected	0.397204	0.415037	FALSE	Detected
788	30S ribosomal protein S18 OS=Staphylococcus aureus (strain USA300) GN=rpsR PE=3 SV=1	Q2FJP6	rpsR	9 kDa	1.8	1	0	0	0	0	0	0	0.014958	#DIV/0!		Not Detected	#DIV/0!	#DIV/0!		Not Detected	Not Detected	0.014958	#DIV/0!		Not Detected	#DIV/0!	#DIV/0!		Not Detected	Not Detected	0.014958	#DIV/0!		Not Detected	#DIV/0!	#DIV/0!		Not Detected	Not Detected	#DIV/0!	#DIV/0!		Not Detected	Not Detected	0.346594	-0.847997	FALSE	Detected
790	Alcohol dehydrogenase, zinc-containing OS=Staphylococcus aureus (strain USA300) GN=SAUSA300_2146 PE=4 SV=1	A0A0H2XEE2	SAUSA300_2146	37 kDa	2	2.6	0	0.8	0	0	0	0	0.00648045	#DIV/0!		Not Detected	0.0649694	#DIV/0!		Detected	Not Detected	0.00648045	#DIV/0!		Not Detected	#DIV/0!	#DIV/0!		Not Detected	Not Detected	0.00648045	#DIV/0!		Not Detected	#DIV/0!	#DIV/0!		Not Detected	Not Detected	0.0649694	0	FALSE	Not Detected	Detected	0.535753	0.378512	FALSE	Detected
791	Peptidase, M20/M25/M40 family OS=Staphylococcus aureus (strain USA300) GN=SAUSA300_2276 PE=4 SV=1	A0A0H2XG69	SAUSA300_2276	41 kDa	2.4	0.6	0	0	0	0	0.6	0	0.0480801	#DIV/0!		Not Detected	#DIV/0!	#DIV/0!		Not Detected	Not Detected	0.0480801	#DIV/0!		Not Detected	#DIV/0!	#DIV/0!		Not Detected	Not Detected	0.169353	2	FALSE	Detected	0.346594	0	FALSE	Not Detected	Detected	#DIV/0!	#DIV/0!		Not Detected	Not Detected	0.127391	-2	FALSE	Detected
792	UPF0403 protein SAUSA300_1463 OS=Staphylococcus aureus (strain USA300) GN=SAUSA300_1463 PE=3 SV=1	Q2FGL9	SAUSA300_1463	16 kDa	2.2	2.6	0	0	0	0	0	0	0.0172332	#DIV/0!		Not Detected	#DIV/0!	#DIV/0!		Not Detected	Not Detected	0.0172332	#DIV/0!		Not Detected	#DIV/0!	#DIV/0!		Not Detected	Not Detected	0.0172332	#DIV/0!		Not Detected	#DIV/0!	#DIV/0!		Not Detected	Not Detected	#DIV/0!	#DIV/0!		Not Detected	Not Detected	0.712847	0.241008	FALSE	Detected
793	Uncharacterized protein OS=Staphylococcus aureus (strain USA300) GN=SAUSA300_2350 PE=4 SV=1	A0A0H2XFK1	SAUSA300_2350	17 kDa	3.2	2.4	0	0.4	0	0	0	0	0.000581961	#DIV/0!		Not Detected	0.346594	#DIV/0!		Detected	Not Detected	0.000581961	#DIV/0!		Not Detected	#DIV/0!	#DIV/0!		Not Detected	Not Detected	0.000581961	#DIV/0!		Not Detected	#DIV/0!	#DIV/0!		Not Detected	Not Detected	0.346594	0	FALSE	Not Detected	Detected	0.397204	-0.415037	FALSE	Detected
794	YycH protein OS=Staphylococcus aureus (strain USA300) GN=SAUSA300_0022 PE=4 SV=1	A0A0H2XID8	SAUSA300_0022	49 kDa	4.2	1.4	0	0.2	0	0	0	0	0.00122064	#DIV/0!		Not Detected	0.346594	#DIV/0!		Detected	Not Detected	0.00122064	#DIV/0!		Not Detected	#DIV/0!	#DIV/0!		Not Detected	Not Detected	0.00122064	#DIV/0!		Not Detected	#DIV/0!	#DIV/0!		Not Detected	Not Detected	0.346594	0	FALSE	Not Detected	Detected	0.0395794	-1.58496	FALSE	Detected
795	Amino acid ABC transporter, permease/substrate-binding protein OS=Staphylococcus aureus (strain USA300) GN=SAUSA300_1808 PE=4 SV=1	A0A0H2XH31	SAUSA300_1808	53 kDa	0.6	0.2	0	0	0	0	0	0	0.0399685	#DIV/0!		Not Detected	#DIV/0!	#DIV/0!		Not Detected	Not Detected	0.0399685	#DIV/0!		Not Detected	#DIV/0!	#DIV/0!		Not Detected	Not Detected	0.0399685	#DIV/0!		Not Detected	#DIV/0!	#DIV/0!		Not Detected	Not Detected	#DIV/0!	#DIV/0!		Not Detected	Not Detected	0.241504	-1.58496	FALSE	Detected
796	Peroxide-responsive repressor PerR OS=Staphylococcus aureus (strain USA300) GN=perR PE=3 SV=1	Q2FFN4	perR	17 kDa	2.2	1.2	0	0.8	0	0	0	0.2	4.14884e-06	#DIV/0!		Not Detected	0.0649694	#DIV/0!		Detected	Not Detected	4.14884e-06	#DIV/0!		Not Detected	#DIV/0!	#DIV/0!		Not Detected	Not Detected	4.14884e-06	#DIV/0!		Not Detected	0.346594	#DIV/0!		Detected	Not Detected	0.0649694	0	FALSE	Not Detected	Detected	0.0461723	-0.874469	FALSE	Detected
797	Ribosome maturation factor RimP OS=Staphylococcus aureus (strain USA300) GN=rimP PE=3 SV=1	Q2FHH3	rimP	18 kDa	3.2	1.6	0	0.6	0	0	0	0	0.000181882	#DIV/0!		Not Detected	0.172003	#DIV/0!		Detected	Not Detected	0.000181882	#DIV/0!		Not Detected	#DIV/0!	#DIV/0!		Not Detected	Not Detected	0.000181882	#DIV/0!		Not Detected	#DIV/0!	#DIV/0!		Not Detected	Not Detected	0.172003	0	FALSE	Not Detected	Detected	0.0727256	-1	FALSE	Detected
798	Transcription termination factor Rho OS=Staphylococcus aureus (strain USA300) GN=rho PE=3 SV=1	A0A0H2XGJ3	rho	50 kDa	1.8	1	0	0.4	0	0	0	0.4	0.00627106	#DIV/0!		Not Detected	0.346594	#DIV/0!		Detected	Not Detected	0.00627106	#DIV/0!		Not Detected	#DIV/0!	#DIV/0!		Not Detected	Not Detected	0.00627106	#DIV/0!		Not Detected	0.346594	#DIV/0!		Detected	Not Detected	0.346594	0	FALSE	Not Detected	Detected	0.262255	-0.847997	FALSE	Detected
799	Multidrug resistance protein A, drug resistance transporter OS=Staphylococcus aureus (strain USA300) GN=SAUSA300_2299 PE=4 SV=1	A0A0H2XF16	SAUSA300_2299	23 kDa	0.6	0.4	0	0.6	0	0	0	0	0.0399685	#DIV/0!		Not Detected	0.172003	#DIV/0!		Detected	Not Detected	0.0399685	#DIV/0!		Not Detected	#DIV/0!	#DIV/0!		Not Detected	Not Detected	0.0399685	#DIV/0!		Not Detected	#DIV/0!	#DIV/0!		Not Detected	Not Detected	0.172003	0	FALSE	Not Detected	Detected	0.579584	-0.584963	FALSE	Detected
800	Membrane-associated protein TcaA OS=Staphylococcus aureus (strain USA300) GN=tcaA PE=3 SV=1	Q2FEE1	tcaA	52 kDa	2	0.4	0	0	0	0	0	0	0.0438246	#DIV/0!		Not Detected	#DIV/0!	#DIV/0!		Not Detected	Not Detected	0.0438246	#DIV/0!		Not Detected	#DIV/0!	#DIV/0!		Not Detected	Not Detected	0.0438246	#DIV/0!		Not Detected	#DIV/0!	#DIV/0!		Not Detected	Not Detected	#DIV/0!	#DIV/0!		Not Detected	Not Detected	0.12275	-2.32193	FALSE	Detected
801	L-asparaginase OS=Staphylococcus aureus (strain USA300) GN=ansA PE=3 SV=1	A0A0H2XID0	ansA	36 kDa	2.2	2.4	0	0.6	0	0	0	0	0.0105932	#DIV/0!		Not Detected	0.172003	#DIV/0!		Detected	Not Detected	0.0105932	#DIV/0!		Not Detected	#DIV/0!	#DIV/0!		Not Detected	Not Detected	0.0105932	#DIV/0!		Not Detected	#DIV/0!	#DIV/0!		Not Detected	Not Detected	0.172003	0	FALSE	Not Detected	Detected	0.853517	0.125531	FALSE	Detected
802	2-succinyl-5-enolpyruvyl-6-hydroxy-3-cyclohexene-1-carboxylate synthase OS=Staphylococcus aureus (strain USA300) GN=menD PE=3 SV=1	Q2FI34	menD	63 kDa	2.4	1.6	0	0.4	0	0	0	0	0.001528	#DIV/0!		Not Detected	0.141113	#DIV/0!		Detected	Not Detected	0.001528	#DIV/0!		Not Detected	#DIV/0!	#DIV/0!		Not Detected	Not Detected	0.001528	#DIV/0!		Not Detected	#DIV/0!	#DIV/0!		Not Detected	Not Detected	0.141113	0	FALSE	Not Detected	Detected	0.428448	-0.584963	FALSE	Detected
803	Uncharacterized protein OS=Staphylococcus aureus (strain USA300) GN=SAUSA300_1440 PE=4 SV=1	A0A0H2XET3	SAUSA300_1440	34 kDa	1.2	1.4	0	1.6	0	0	0	0	0.0399685	#DIV/0!		Not Detected	0.0460249	#DIV/0!		Detected	Not Detected	0.0399685	#DIV/0!		Not Detected	#DIV/0!	#DIV/0!		Not Detected	Not Detected	0.0399685	#DIV/0!		Not Detected	#DIV/0!	#DIV/0!		Not Detected	Not Detected	0.0460249	0	FALSE	Not Detected	Detected	0.802772	0.222392	FALSE	Detected
804	Probable tRNA sulfurtransferase OS=Staphylococcus aureus (strain USA300) GN=thiI PE=3 SV=1	Q2FG23	thiI	46 kDa	2	1.8	0	0	0	0	0	0	0.0680652	#DIV/0!		Not Detected	#DIV/0!	#DIV/0!		Not Detected	Not Detected	0.0680652	#DIV/0!		Not Detected	#DIV/0!	#DIV/0!		Not Detected	Not Detected	0.0680652	#DIV/0!		Not Detected	#DIV/0!	#DIV/0!		Not Detected	Not Detected	#DIV/0!	#DIV/0!		Not Detected	Not Detected	0.883241	-0.152003	FALSE	Detected
805	Uncharacterized protein OS=Staphylococcus aureus (strain USA300) GN=SAUSA300_1082 PE=3 SV=1	A0A0H2XHH8	SAUSA300_1082	25 kDa	2.4	1.8	0	1.4	0	0	0	0	0.00763538	#DIV/0!		Not Detected	0.190902	#DIV/0!		Detected	Not Detected	0.00763538	#DIV/0!		Not Detected	#DIV/0!	#DIV/0!		Not Detected	Not Detected	0.00763538	#DIV/0!		Not Detected	#DIV/0!	#DIV/0!		Not Detected	Not Detected	0.190902	0	FALSE	Not Detected	Detected	0.612998	-0.415037	FALSE	Detected
806	Heme oxygenase (staphylobilin-producing) 2 OS=Staphylococcus aureus (strain USA300) GN=isdI PE=3 SV=1	Q2FK96	isdI	13 kDa	3	2	0	0.8	0	0	0	0	0.0100191	#DIV/0!		Not Detected	0.0649694	#DIV/0!		Detected	Not Detected	0.0100191	#DIV/0!		Not Detected	#DIV/0!	#DIV/0!		Not Detected	Not Detected	0.0100191	#DIV/0!		Not Detected	#DIV/0!	#DIV/0!		Not Detected	Not Detected	0.0649694	0	FALSE	Not Detected	Detected	0.437852	-0.584963	FALSE	Detected
807	Uncharacterized protein OS=Staphylococcus aureus (strain USA300) GN=SAUSA300_0552 PE=4 SV=1	A0A0H2XIE3	SAUSA300_0552	25 kDa	2.4	2	0	0.4	0	0	0.2	0	0.00394977	#DIV/0!		Not Detected	0.346594	#DIV/0!		Detected	Not Detected	0.00394977	#DIV/0!		Not Detected	#DIV/0!	#DIV/0!		Not Detected	Not Detected	0.00833791	3.58496	TRUE	Detected	0.346594	0	FALSE	Not Detected	Detected	0.346594	0	FALSE	Not Detected	Detected	0.71999	-0.263034	FALSE	Detected
808	Uncharacterized protein OS=Staphylococcus aureus (strain USA300) GN=SAUSA300_0484 PE=4 SV=1	A0A0H2XIW6	SAUSA300_0484	10 kDa	2.2	1.8	0	1.2	0	0	0.2	0.4	0.0172332	#DIV/0!		Not Detected	0.0124779	#DIV/0!		Detected	Not Detected	0.0172332	#DIV/0!		Not Detected	#DIV/0!	#DIV/0!		Not Detected	Not Detected	0.0303601	3.45943	TRUE	Detected	0.666581	1	FALSE	Detected	Detected	0.0124779	0	FALSE	Not Detected	Detected	0.681057	-0.289507	FALSE	Detected
809	Aminotransferase, class V OS=Staphylococcus aureus (strain USA300) GN=SAUSA300_1579 PE=4 SV=1	A0A0H2XKI8	SAUSA300_1579	42 kDa	2.8	1.8	0	0.4	0	0	0	0.2	0.0202619	#DIV/0!		Not Detected	0.141113	#DIV/0!		Detected	Not Detected	0.0202619	#DIV/0!		Not Detected	#DIV/0!	#DIV/0!		Not Detected	Not Detected	0.0202619	#DIV/0!		Not Detected	0.346594	#DIV/0!		Detected	Not Detected	0.141113	0	FALSE	Not Detected	Detected	0.434892	-0.63743	FALSE	Detected
810	Uncharacterized protein OS=Staphylococcus aureus (strain USA300) GN=SAUSA300_1181 PE=4 SV=1	A0A0H2XIG7	SAUSA300_1181	30 kDa	2.2	2.4	0	0.2	0	0	0	0	0.0172332	#DIV/0!		Not Detected	0.346594	#DIV/0!		Detected	Not Detected	0.0172332	#DIV/0!		Not Detected	#DIV/0!	#DIV/0!		Not Detected	Not Detected	0.0172332	#DIV/0!		Not Detected	#DIV/0!	#DIV/0!		Not Detected	Not Detected	0.346594	0	FALSE	Not Detected	Detected	0.896069	0.125531	FALSE	Detected
812	Uncharacterized protein OS=Staphylococcus aureus (strain USA300) GN=SAUSA300_2626 PE=4 SV=1	A0A0H2XDW9	SAUSA300_2626	18 kDa	1.4	1.4	0	0.4	0	0.2	0.6	0.2	0.000446351	#DIV/0!		Not Detected	0.141113	#DIV/0!		Detected	Not Detected	0.000446351	#DIV/0!		Not Detected	0.346594	#DIV/0!		Detected	Not Detected	0.0497356	1.22239	TRUE	Detected	0.241504	-1.58496	FALSE	Detected	Detected	0.141113	0	FALSE	Not Detected	Detected	1	0	FALSE	Detected
813	Uncharacterized protein OS=Staphylococcus aureus (strain USA300) GN=SAUSA300_0172 PE=4 SV=1	A0A0H2XGJ8	SAUSA300_0172	8 kDa	2.6	2.4	0	0.4	0	0	0	0	0.000188104	#DIV/0!		Not Detected	0.141113	#DIV/0!		Detected	Not Detected	0.000188104	#DIV/0!		Not Detected	#DIV/0!	#DIV/0!		Not Detected	Not Detected	0.000188104	#DIV/0!		Not Detected	#DIV/0!	#DIV/0!		Not Detected	Not Detected	0.141113	0	FALSE	Not Detected	Detected	0.765504	-0.115477	FALSE	Detected
814	Putative glycerophosphoryl diester phosphodiesterase OS=Staphylococcus aureus (strain USA300) GN=SAUSA300_0030 PE=4 SV=1	A0A0H2XH22	SAUSA300_0030	28 kDa	2.4	2	0	0.8	0	0	0	0	0.001528	#DIV/0!		Not Detected	0.207305	#DIV/0!		Detected	Not Detected	0.001528	#DIV/0!		Not Detected	#DIV/0!	#DIV/0!		Not Detected	Not Detected	0.001528	#DIV/0!		Not Detected	#DIV/0!	#DIV/0!		Not Detected	Not Detected	0.207305	0	FALSE	Not Detected	Detected	0.658564	-0.263034	FALSE	Detected
815	Urease accessory protein UreE OS=Staphylococcus aureus (strain USA300) GN=ureE PE=3 SV=1	Q2FEK2	ureE	17 kDa	1.8	1.4	0	2	0	0	0	0	0.014958	#DIV/0!		Not Detected	0.0438246	#DIV/0!		Detected	Not Detected	0.014958	#DIV/0!		Not Detected	#DIV/0!	#DIV/0!		Not Detected	Not Detected	0.014958	#DIV/0!		Not Detected	#DIV/0!	#DIV/0!		Not Detected	Not Detected	0.0438246	0	FALSE	Not Detected	Detected	0.684391	-0.36257	FALSE	Detected
816	Putative lysophospholipase OS=Staphylococcus aureus (strain USA300) GN=SAUSA300_1710 PE=4 SV=1	A0A0H2XJR5	SAUSA300_1710	32 kDa	2.6	1.6	0	0.4	0	0	0	0	0.000930977	#DIV/0!		Not Detected	0.346594	#DIV/0!		Detected	Not Detected	0.000930977	#DIV/0!		Not Detected	#DIV/0!	#DIV/0!		Not Detected	Not Detected	0.000930977	#DIV/0!		Not Detected	#DIV/0!	#DIV/0!		Not Detected	Not Detected	0.346594	0	FALSE	Not Detected	Detected	0.327625	-0.70044	FALSE	Detected
818	Exotoxin OS=Staphylococcus aureus (strain USA300) GN=SAUSA300_0404 PE=4 SV=1	A0A0H2XKK3	SAUSA300_0404	26 kDa	1	1	0	0.8	0.4	0.8	0	0	0.0133491	#DIV/0!		Not Detected	0.141113	#DIV/0!		Detected	Not Detected	0.172003	1.32193	FALSE	Detected	0.486042	1	FALSE	Detected	Detected	0.0133491	#DIV/0!		Not Detected	#DIV/0!	#DIV/0!		Not Detected	Not Detected	0.141113	0	FALSE	Not Detected	Detected	1	0	FALSE	Detected
819	Acetyltransferase, GNAT family OS=Staphylococcus aureus (strain USA300) GN=SAUSA300_0343 PE=4 SV=1	A0A0H2XG13	SAUSA300_0343	21 kDa	1.2	2.2	0	1.2	0	0	1.2	0	0.000323393	#DIV/0!		Not Detected	0.0124779	#DIV/0!		Detected	Not Detected	0.000323393	#DIV/0!		Not Detected	#DIV/0!	#DIV/0!		Not Detected	Not Detected	1	0	FALSE	Detected	0.0124779	0	FALSE	Not Detected	Detected	0.0124779	0	FALSE	Not Detected	Detected	0.290312	0.874469	FALSE	Detected
820	Pyruvate oxidase OS=Staphylococcus aureus (strain USA300) GN=cidC PE=3 SV=1	A0A0H2XGE9	cidC	64 kDa	1.4	1.6	0	0	0	0	0	0	0.0728844	#DIV/0!		Not Detected	#DIV/0!	#DIV/0!		Not Detected	Not Detected	0.0728844	#DIV/0!		Not Detected	#DIV/0!	#DIV/0!		Not Detected	Not Detected	0.0728844	#DIV/0!		Not Detected	#DIV/0!	#DIV/0!		Not Detected	Not Detected	#DIV/0!	#DIV/0!		Not Detected	Not Detected	0.805902	0.192645	FALSE	Detected
821	Methylated DNA-protein cysteine methyltransferase OS=Staphylococcus aureus (strain USA300) GN=SAUSA300_2485 PE=4 SV=1	A0A0H2XFW8	SAUSA300_2485	19 kDa	2.4	1.8	0	0.2	0	0	0	0	0.00763538	#DIV/0!		Not Detected	0.346594	#DIV/0!		Detected	Not Detected	0.00763538	#DIV/0!		Not Detected	#DIV/0!	#DIV/0!		Not Detected	Not Detected	0.00763538	#DIV/0!		Not Detected	#DIV/0!	#DIV/0!		Not Detected	Not Detected	0.346594	0	FALSE	Not Detected	Detected	0.56511	-0.415037	FALSE	Detected
822	Alcohol dehydrogenase, zinc-containing OS=Staphylococcus aureus (strain USA300) GN=SAUSA300_0250 PE=4 SV=1	A0A0H2XJ21	SAUSA300_0250	38 kDa	1.8	1.6	0	1.8	0	0	0	0	1.85312e-05	#DIV/0!		Not Detected	0.00133713	#DIV/0!		Detected	Not Detected	1.85312e-05	#DIV/0!		Not Detected	#DIV/0!	#DIV/0!		Not Detected	Not Detected	1.85312e-05	#DIV/0!		Not Detected	#DIV/0!	#DIV/0!		Not Detected	Not Detected	0.00133713	0	FALSE	Not Detected	Detected	0.724466	-0.169925	FALSE	Detected
823	Aspartyl/glutamyl-tRNA(Asn/Gln) amidotransferase subunit C OS=Staphylococcus aureus (strain USA300) GN=gatC PE=3 SV=1	Q2FFJ4	gatC	11 kDa	2	1.6	0	0.4	0	0	0	0	0.00207734	#DIV/0!		Not Detected	0.141113	#DIV/0!		Detected	Not Detected	0.00207734	#DIV/0!		Not Detected	#DIV/0!	#DIV/0!		Not Detected	Not Detected	0.00207734	#DIV/0!		Not Detected	#DIV/0!	#DIV/0!		Not Detected	Not Detected	0.141113	0	FALSE	Not Detected	Detected	0.6938	-0.321928	FALSE	Detected
824	Peptidase, M16 family OS=Staphylococcus aureus (strain USA300) GN=SAUSA300_1172 PE=3 SV=1	A0A0H2XHJ8	SAUSA300_1172	50 kDa	1.4	1.2	0	0.4	0	0	0	0	0.0252289	#DIV/0!		Not Detected	0.141113	#DIV/0!		Detected	Not Detected	0.0252289	#DIV/0!		Not Detected	#DIV/0!	#DIV/0!		Not Detected	Not Detected	0.0252289	#DIV/0!		Not Detected	#DIV/0!	#DIV/0!		Not Detected	Not Detected	0.141113	0	FALSE	Not Detected	Detected	0.802772	-0.222392	FALSE	Detected
825	50S ribosomal protein L33 2 OS=Staphylococcus aureus (strain USA300) GN=rpmG2 PE=3 SV=1	Q2FGH2	rpmG2	6 kDa	2.8	1.6	0	0.4	0	0	0	0	7.03816e-05	#DIV/0!		Not Detected	0.346594	#DIV/0!		Detected	Not Detected	7.03816e-05	#DIV/0!		Not Detected	#DIV/0!	#DIV/0!		Not Detected	Not Detected	7.03816e-05	#DIV/0!		Not Detected	#DIV/0!	#DIV/0!		Not Detected	Not Detected	0.346594	0	FALSE	Not Detected	Detected	0.128122	-0.807355	FALSE	Detected
826	Type I restriction-modification enzyme, R subunit OS=Staphylococcus aureus (strain USA300) GN=hsdR PE=4 SV=1	A0A0H2XKA8	hsdR	109 kDa	1	1	0	0.4	0	0	0	0	0.23276	#DIV/0!		Not Detected	0.346594	#DIV/0!		Detected	Not Detected	0.23276	#DIV/0!		Not Detected	#DIV/0!	#DIV/0!		Not Detected	Not Detected	0.23276	#DIV/0!		Not Detected	#DIV/0!	#DIV/0!		Not Detected	Not Detected	0.346594	0	FALSE	Not Detected	Detected	1	0	FALSE	Detected
827	Glyoxalase family protein OS=Staphylococcus aureus (strain USA300) GN=SAUSA300_2461 PE=4 SV=1	A0A0H2XI94	SAUSA300_2461	30 kDa	2.8	1.4	0	0.4	0	0	0	0	0.00807908	#DIV/0!		Not Detected	0.346594	#DIV/0!		Detected	Not Detected	0.00807908	#DIV/0!		Not Detected	#DIV/0!	#DIV/0!		Not Detected	Not Detected	0.00807908	#DIV/0!		Not Detected	#DIV/0!	#DIV/0!		Not Detected	Not Detected	0.346594	0	FALSE	Not Detected	Detected	0.237076	-1	FALSE	Detected
828	7,8-dihydroneopterin aldolase OS=Staphylococcus aureus (strain USA300) GN=folB PE=3 SV=1	A0A0H2XEF4	folB	14 kDa	2	2.2	0	0	0	0	0	0	0.0222039	#DIV/0!		Not Detected	#DIV/0!	#DIV/0!		Not Detected	Not Detected	0.0222039	#DIV/0!		Not Detected	#DIV/0!	#DIV/0!		Not Detected	Not Detected	0.0222039	#DIV/0!		Not Detected	#DIV/0!	#DIV/0!		Not Detected	Not Detected	#DIV/0!	#DIV/0!		Not Detected	Not Detected	0.875959	0.137504	FALSE	Detected
829	LexA repressor OS=Staphylococcus aureus (strain USA300) GN=lexA PE=3 SV=1	Q2FH94	lexA	23 kDa	1.6	2.2	0	0.8	0	0	0	0	0.0138499	#DIV/0!		Not Detected	0.141113	#DIV/0!		Detected	Not Detected	0.0138499	#DIV/0!		Not Detected	#DIV/0!	#DIV/0!		Not Detected	Not Detected	0.0138499	#DIV/0!		Not Detected	#DIV/0!	#DIV/0!		Not Detected	Not Detected	0.141113	0	FALSE	Not Detected	Detected	0.521227	0.459432	FALSE	Detected
830	GTP pyrophosphokinase OS=Staphylococcus aureus (strain USA300) GN=SAUSA300_0907 PE=4 SV=1	A0A0H2XGF7	SAUSA300_0907	25 kDa	2.6	2	0	0.4	0	0	0	0	0.00838838	#DIV/0!		Not Detected	0.346594	#DIV/0!		Detected	Not Detected	0.00838838	#DIV/0!		Not Detected	#DIV/0!	#DIV/0!		Not Detected	Not Detected	0.00838838	#DIV/0!		Not Detected	#DIV/0!	#DIV/0!		Not Detected	Not Detected	0.346594	0	FALSE	Not Detected	Detected	0.6938	-0.378512	FALSE	Detected
831	Transcriptional regulator, Cro/CI family OS=Staphylococcus aureus (strain USA300) GN=SAUSA300_0803 PE=4 SV=1	A0A0H2XGM4	SAUSA300_0803	13 kDa	3	2.2	0	0	0	0	0	0	0.0612022	#DIV/0!		Not Detected	#DIV/0!	#DIV/0!		Not Detected	Not Detected	0.0612022	#DIV/0!		Not Detected	#DIV/0!	#DIV/0!		Not Detected	Not Detected	0.0612022	#DIV/0!		Not Detected	#DIV/0!	#DIV/0!		Not Detected	Not Detected	#DIV/0!	#DIV/0!		Not Detected	Not Detected	0.641834	-0.447459	FALSE	Detected
832	Uncharacterized protein OS=Staphylococcus aureus (strain USA300) GN=SAUSA300_1474 PE=4 SV=1	A0A0H2XIH4	SAUSA300_1474	13 kDa	1.4	1.6	0	1.2	0	0	0	0	0.000446351	#DIV/0!		Not Detected	0.0735902	#DIV/0!		Detected	Not Detected	0.000446351	#DIV/0!		Not Detected	#DIV/0!	#DIV/0!		Not Detected	Not Detected	0.000446351	#DIV/0!		Not Detected	#DIV/0!	#DIV/0!		Not Detected	Not Detected	0.0735902	0	FALSE	Not Detected	Detected	0.73281	0.192645	FALSE	Detected
833	Ribosomal RNA small subunit methyltransferase E OS=Staphylococcus aureus (strain USA300) GN=SAUSA300_1537 PE=3 SV=1	A0A0H2XIG3	SAUSA300_1537	28 kDa	1.6	1.2	0	0.6	0	0	0.6	0	0.0138499	#DIV/0!		Not Detected	0.172003	#DIV/0!		Detected	Not Detected	0.0138499	#DIV/0!		Not Detected	#DIV/0!	#DIV/0!		Not Detected	Not Detected	0.161397	1.41504	FALSE	Detected	0.172003	0	FALSE	Not Detected	Detected	0.172003	0	FALSE	Not Detected	Detected	0.619544	-0.415037	FALSE	Detected
834	Acetyltransferase family protein OS=Staphylococcus aureus (strain USA300) GN=SAUSA300_2492 PE=4 SV=1	A0A0H2XI29	SAUSA300_2492	22 kDa	1.8	1.2	0	0.6	0	0	0.4	0.2	1.85312e-05	#DIV/0!		Not Detected	0.346594	#DIV/0!		Detected	Not Detected	1.85312e-05	#DIV/0!		Not Detected	#DIV/0!	#DIV/0!		Not Detected	Not Detected	0.0140048	2.16993	TRUE	Detected	0.666581	-1	FALSE	Detected	Detected	0.346594	0	FALSE	Not Detected	Detected	0.289672	-0.584963	FALSE	Detected
835	Cytidylate kinase OS=Staphylococcus aureus (strain USA300) GN=cmk PE=4 SV=1	A0A0H2XGA5	cmk	21 kDa	2.4	1.6	0	0.6	0	0	0	0.2	0.000323393	#DIV/0!		Not Detected	0.172003	#DIV/0!		Detected	Not Detected	0.000323393	#DIV/0!		Not Detected	#DIV/0!	#DIV/0!		Not Detected	Not Detected	0.000323393	#DIV/0!		Not Detected	0.346594	#DIV/0!		Detected	Not Detected	0.172003	0	FALSE	Not Detected	Detected	0.339368	-0.584963	FALSE	Detected
836	Uncharacterized protein OS=Staphylococcus aureus (strain USA300) GN=SAUSA300_0321 PE=4 SV=1	A0A0H2XFI2	SAUSA300_0321	31 kDa	1.8	1.4	0	0.4	0	0	0	0	0.014958	#DIV/0!		Not Detected	0.141113	#DIV/0!		Detected	Not Detected	0.014958	#DIV/0!		Not Detected	#DIV/0!	#DIV/0!		Not Detected	Not Detected	0.014958	#DIV/0!		Not Detected	#DIV/0!	#DIV/0!		Not Detected	Not Detected	0.141113	0	FALSE	Not Detected	Detected	0.619544	-0.36257	FALSE	Detected
837	Uncharacterized protein OS=Staphylococcus aureus (strain USA300) GN=SAUSA300_1223 PE=4 SV=1	A0A0H2XHQ5	SAUSA300_1223	33 kDa	1.8	2.4	0	0.4	0	0	0	0	0.00627106	#DIV/0!		Not Detected	0.141113	#DIV/0!		Detected	Not Detected	0.00627106	#DIV/0!		Not Detected	#DIV/0!	#DIV/0!		Not Detected	Not Detected	0.00627106	#DIV/0!		Not Detected	#DIV/0!	#DIV/0!		Not Detected	Not Detected	0.141113	0	FALSE	Not Detected	Detected	0.544737	0.415037	FALSE	Detected
838	Uracil-DNA glycosylase OS=Staphylococcus aureus (strain USA300) GN=ung PE=3 SV=1	Q2FJ62	ung	25 kDa	2	1.8	0	0.4	0	0	0	0	0.000226717	#DIV/0!		Not Detected	0.346594	#DIV/0!		Detected	Not Detected	0.000226717	#DIV/0!		Not Detected	#DIV/0!	#DIV/0!		Not Detected	Not Detected	0.000226717	#DIV/0!		Not Detected	#DIV/0!	#DIV/0!		Not Detected	Not Detected	0.346594	0	FALSE	Not Detected	Detected	0.792387	-0.152003	FALSE	Detected
839	Lipoyl synthase OS=Staphylococcus aureus (strain USA300) GN=lipA PE=3 SV=1	Q2FIE9	lipA	35 kDa	1.6	2.2	0	0.4	0	0	0.2	0	0.0138499	#DIV/0!		Not Detected	0.141113	#DIV/0!		Detected	Not Detected	0.0138499	#DIV/0!		Not Detected	#DIV/0!	#DIV/0!		Not Detected	Not Detected	0.033855	3	TRUE	Detected	0.346594	0	FALSE	Not Detected	Detected	0.141113	0	FALSE	Not Detected	Detected	0.544737	0.459432	FALSE	Detected
840	Probable quinol oxidase subunit 1 OS=Staphylococcus aureus (strain USA300) GN=qoxB PE=3 SV=1	Q2FI18	qoxB	75 kDa	2	0.8	0	0.4	0	0	1.4	0.2	0.000226717	#DIV/0!		Not Detected	0.141113	#DIV/0!		Detected	Not Detected	0.000226717	#DIV/0!		Not Detected	#DIV/0!	#DIV/0!		Not Detected	Not Detected	0.172003	0.514573	FALSE	Detected	0.00527611	-2.80735	FALSE	Detected	Detected	0.141113	0	FALSE	Not Detected	Detected	0.0399685	-1.32193	FALSE	Detected
841	S-adenosylmethionine synthase OS=Staphylococcus aureus (strain USA300) GN=metK PE=3 SV=1	Q2FFV6	metK	44 kDa	1.8	1.4	0	1	0	0	0	0	0.00133713	#DIV/0!		Not Detected	0.0133491	#DIV/0!		Detected	Not Detected	0.00133713	#DIV/0!		Not Detected	#DIV/0!	#DIV/0!		Not Detected	Not Detected	0.00133713	#DIV/0!		Not Detected	#DIV/0!	#DIV/0!		Not Detected	Not Detected	0.0133491	0	FALSE	Not Detected	Detected	0.544737	-0.36257	FALSE	Detected
842	Uncharacterized protein OS=Staphylococcus aureus (strain USA300) GN=SAUSA300_0664 PE=4 SV=1	A0A0H2XK60	SAUSA300_0664	11 kDa	1.6	2	0	1.2	0	0.2	0	0.2	0.000181882	#DIV/0!		Not Detected	0.0124779	#DIV/0!		Detected	Not Detected	0.000181882	#DIV/0!		Not Detected	0.346594	#DIV/0!		Detected	Not Detected	0.000181882	#DIV/0!		Not Detected	0.346594	#DIV/0!		Detected	Not Detected	0.0124779	0	FALSE	Not Detected	Detected	0.607511	0.321928	FALSE	Detected
843	Protein-export membrane protein SecF OS=Staphylococcus aureus (strain USA300) GN=secF PE=3 SV=1	A0A0H2XF56	secF	82 kDa	1.6	0.8	0	0	0	0	0.4	0.2	0.0138499	#DIV/0!		Not Detected	#DIV/0!	#DIV/0!		Not Detected	Not Detected	0.0138499	#DIV/0!		Not Detected	#DIV/0!	#DIV/0!		Not Detected	Not Detected	0.101222	2	FALSE	Detected	0.666581	-1	FALSE	Detected	Detected	#DIV/0!	#DIV/0!		Not Detected	Not Detected	0.182257	-1	FALSE	Detected
844	Bifunctional purine biosynthesis protein PurH OS=Staphylococcus aureus (strain USA300) GN=purH PE=3 SV=1	Q2FI05	purH	54 kDa	2	0	0	0	0.4	0	0	0	0.00648045	#DIV/0!		Not Detected	#DIV/0!	#DIV/0!		Not Detected	Not Detected	0.0285092	2.32193	TRUE	Detected	0.141113	0	FALSE	Not Detected	Detected	0.00648045	#DIV/0!		Not Detected	#DIV/0!	#DIV/0!		Not Detected	Not Detected	#DIV/0!	#DIV/0!		Not Detected	Not Detected	0.00648045	0	FALSE	Not Detected
845	Octanoyltransferase LipM OS=Staphylococcus aureus (strain USA300) GN=lipM PE=3 SV=1	A0A0H2XFB3	lipM	32 kDa	1.6	1.2	0	0	0	0	0	0	0.0138499	#DIV/0!		Not Detected	#DIV/0!	#DIV/0!		Not Detected	Not Detected	0.0138499	#DIV/0!		Not Detected	#DIV/0!	#DIV/0!		Not Detected	Not Detected	0.0138499	#DIV/0!		Not Detected	#DIV/0!	#DIV/0!		Not Detected	Not Detected	#DIV/0!	#DIV/0!		Not Detected	Not Detected	0.619544	-0.415037	FALSE	Detected
846	Uncharacterized protein OS=Staphylococcus aureus (strain USA300) GN=SAUSA300_1650 PE=4 SV=1	A0A0H2XFX6	SAUSA300_1650	35 kDa	2.4	1.4	0	0.2	0	0	0	0	0.0124779	#DIV/0!		Not Detected	0.346594	#DIV/0!		Detected	Not Detected	0.0124779	#DIV/0!		Not Detected	#DIV/0!	#DIV/0!		Not Detected	Not Detected	0.0124779	#DIV/0!		Not Detected	#DIV/0!	#DIV/0!		Not Detected	Not Detected	0.346594	0	FALSE	Not Detected	Detected	0.301561	-0.777608	FALSE	Detected
847	Truncated beta-hemolysin OS=Staphylococcus aureus (strain USA300) GN=SAUSA300_1973 PE=4 SV=1	A0A0H2XGB1	SAUSA300_1973	31 kDa	1.2	2	0	0	0	0	0	0	0.0124779	#DIV/0!		Not Detected	#DIV/0!	#DIV/0!		Not Detected	Not Detected	0.0124779	#DIV/0!		Not Detected	#DIV/0!	#DIV/0!		Not Detected	Not Detected	0.0124779	#DIV/0!		Not Detected	#DIV/0!	#DIV/0!		Not Detected	Not Detected	#DIV/0!	#DIV/0!		Not Detected	Not Detected	0.262255	0.736966	FALSE	Detected
848	L-lactate permease OS=Staphylococcus aureus (strain USA300) GN=lctP PE=4 SV=1	A0A0H2XEN8	lctP	56 kDa	1.8	0.4	0	0.2	0	0	0	0	0.0545673	#DIV/0!		Not Detected	0.346594	#DIV/0!		Detected	Not Detected	0.0545673	#DIV/0!		Not Detected	#DIV/0!	#DIV/0!		Not Detected	Not Detected	0.0545673	#DIV/0!		Not Detected	#DIV/0!	#DIV/0!		Not Detected	Not Detected	0.346594	0	FALSE	Not Detected	Detected	0.156156	-2.16993	FALSE	Detected
849	Endoribonuclease YbeY OS=Staphylococcus aureus (strain USA300) GN=ybeY PE=3 SV=1	Q2FGF3	ybeY	18 kDa	1.2	0.8	0	0.4	0	0	0.2	0.2	0.000323393	#DIV/0!		Not Detected	0.141113	#DIV/0!		Detected	Not Detected	0.000323393	#DIV/0!		Not Detected	#DIV/0!	#DIV/0!		Not Detected	Not Detected	0.00766973	2.58496	TRUE	Detected	1	0	FALSE	Detected	Detected	0.141113	0	FALSE	Not Detected	Detected	0.195016	-0.584963	FALSE	Detected
850	Preprotein translocase, YajC subunit OS=Staphylococcus aureus (strain USA300) GN=yajC PE=4 SV=1	A0A0H2XGP1	yajC	10 kDa	1.6	1.2	0	0.8	0	0	0.8	0	0.000181882	#DIV/0!		Not Detected	0.0649694	#DIV/0!		Detected	Not Detected	0.000181882	#DIV/0!		Not Detected	#DIV/0!	#DIV/0!		Not Detected	Not Detected	0.111434	1	FALSE	Detected	0.0649694	0	FALSE	Not Detected	Detected	0.0649694	0	FALSE	Not Detected	Detected	0.397204	-0.415037	FALSE	Detected
851	Uncharacterized protein OS=Staphylococcus aureus (strain USA300) GN=SAUSA300_0384 PE=4 SV=1	A0A0H2XEY5	SAUSA300_0384	26 kDa	0.4	0.4	0	0	0	0	0	0	0.141113	#DIV/0!		Not Detected	#DIV/0!	#DIV/0!		Not Detected	Not Detected	0.141113	#DIV/0!		Not Detected	#DIV/0!	#DIV/0!		Not Detected	Not Detected	0.141113	#DIV/0!		Not Detected	#DIV/0!	#DIV/0!		Not Detected	Not Detected	#DIV/0!	#DIV/0!		Not Detected	Not Detected	1	0	FALSE	Detected
852	Phosphate-binding protein PstS OS=Staphylococcus aureus (strain USA300) GN=pstS PE=3 SV=1	Q2FH48	pstS	36 kDa	1.4	0.4	0	0.8	0.4	0	0.8	0	0.0728844	#DIV/0!		Not Detected	0.141113	#DIV/0!		Detected	Not Detected	0.239776	1.80735	FALSE	Detected	0.346594	0	FALSE	Not Detected	Detected	0.493693	0.807355	FALSE	Detected	0.141113	0	FALSE	Not Detected	Detected	0.141113	0	FALSE	Not Detected	Detected	0.202934	-1.80735	FALSE	Detected
853	UPF0297 protein SAUSA300_1574 OS=Staphylococcus aureus (strain USA300) GN=SAUSA300_1574 PE=3 SV=1	Q2FGA9	SAUSA300_1574	10 kDa	2.2	1.4	0	0	0	0	0	0	0.000370107	#DIV/0!		Not Detected	#DIV/0!	#DIV/0!		Not Detected	Not Detected	0.000370107	#DIV/0!		Not Detected	#DIV/0!	#DIV/0!		Not Detected	Not Detected	0.000370107	#DIV/0!		Not Detected	#DIV/0!	#DIV/0!		Not Detected	Not Detected	#DIV/0!	#DIV/0!		Not Detected	Not Detected	0.111434	-0.652077	FALSE	Detected
854	Pantothenate synthetase OS=Staphylococcus aureus (strain USA300) GN=panC PE=3 SV=1	Q2FDR1	panC	31 kDa	2.6	1.8	0	0.4	0	0	0	0	0.000188104	#DIV/0!		Not Detected	0.141113	#DIV/0!		Detected	Not Detected	0.000188104	#DIV/0!		Not Detected	#DIV/0!	#DIV/0!		Not Detected	Not Detected	0.000188104	#DIV/0!		Not Detected	#DIV/0!	#DIV/0!		Not Detected	Not Detected	0.141113	0	FALSE	Not Detected	Detected	0.111434	-0.530515	FALSE	Detected
855	Glyceraldehyde-3-phosphate dehydrogenase OS=Staphylococcus aureus (strain USA300) GN=gap PE=3 SV=1	A0A0H2XHW0	gap	37 kDa	1	0.2	0	0	0	0	0	0	0.0133491	#DIV/0!		Not Detected	#DIV/0!	#DIV/0!		Not Detected	Not Detected	0.0133491	#DIV/0!		Not Detected	#DIV/0!	#DIV/0!		Not Detected	Not Detected	0.0133491	#DIV/0!		Not Detected	#DIV/0!	#DIV/0!		Not Detected	Not Detected	#DIV/0!	#DIV/0!		Not Detected	Not Detected	0.0649694	-2.32193	FALSE	Detected
856	NADPH-dependent 7-cyano-7-deazaguanine reductase OS=Staphylococcus aureus (strain USA300) GN=queF PE=3 SV=1	Q2FIR2	queF	20 kDa	1.6	1.4	0	0.6	0	0	0	0	0.0138499	#DIV/0!		Not Detected	0.172003	#DIV/0!		Detected	Not Detected	0.0138499	#DIV/0!		Not Detected	#DIV/0!	#DIV/0!		Not Detected	Not Detected	0.0138499	#DIV/0!		Not Detected	#DIV/0!	#DIV/0!		Not Detected	Not Detected	0.172003	0	FALSE	Not Detected	Detected	0.805902	-0.192645	FALSE	Detected
857	Pyrimidine nucleoside transport protein OS=Staphylococcus aureus (strain USA300) GN=nupC PE=4 SV=1	A0A0H2XKF0	nupC	44 kDa	1.8	1.2	0	0	0	0	0	0	0.0399685	#DIV/0!		Not Detected	#DIV/0!	#DIV/0!		Not Detected	Not Detected	0.0399685	#DIV/0!		Not Detected	#DIV/0!	#DIV/0!		Not Detected	Not Detected	0.0399685	#DIV/0!		Not Detected	#DIV/0!	#DIV/0!		Not Detected	Not Detected	#DIV/0!	#DIV/0!		Not Detected	Not Detected	0.579584	-0.584963	FALSE	Detected
858	Acetyltransferase, GNAT family OS=Staphylococcus aureus (strain USA300) GN=SAUSA300_1980 PE=4 SV=1	A0A0H2XI93	SAUSA300_1980	17 kDa	1.8	1.2	0	0.2	0	0	0	0	0.00133713	#DIV/0!		Not Detected	0.346594	#DIV/0!		Detected	Not Detected	0.00133713	#DIV/0!		Not Detected	#DIV/0!	#DIV/0!		Not Detected	Not Detected	0.00133713	#DIV/0!		Not Detected	#DIV/0!	#DIV/0!		Not Detected	Not Detected	0.346594	0	FALSE	Not Detected	Detected	0.289672	-0.584963	FALSE	Detected
859	Adenine phosphoribosyltransferase OS=Staphylococcus aureus (strain USA300) GN=apt PE=3 SV=1	Q2FG92	apt	19 kDa	1.6	2	0	0.6	0	0	0.2	0	0.000181882	#DIV/0!		Not Detected	0.0399685	#DIV/0!		Detected	Not Detected	0.000181882	#DIV/0!		Not Detected	#DIV/0!	#DIV/0!		Not Detected	Not Detected	0.00220525	3	TRUE	Detected	0.346594	0	FALSE	Not Detected	Detected	0.0399685	0	FALSE	Not Detected	Detected	0.571623	0.321928	FALSE	Detected
860	HAD-superfamily hydrolase, subfamily IA, variant 1 OS=Staphylococcus aureus (strain USA300) GN=SAUSA300_0540 PE=4 SV=1	A0A0H2XFV1	SAUSA300_0540	25 kDa	1.6	1.8	0	0.6	0	0	0	0	0.0285092	#DIV/0!		Not Detected	0.172003	#DIV/0!		Detected	Not Detected	0.0285092	#DIV/0!		Not Detected	#DIV/0!	#DIV/0!		Not Detected	Not Detected	0.0285092	#DIV/0!		Not Detected	#DIV/0!	#DIV/0!		Not Detected	Not Detected	0.172003	0	FALSE	Not Detected	Detected	0.8383	0.169925	FALSE	Detected
861	Dephospho-CoA kinase OS=Staphylococcus aureus (strain USA300) GN=coaE PE=3 SV=1	Q2FG49	coaE	24 kDa	1.2	0.8	0	0.2	0	0	0	0	0.0735902	#DIV/0!		Not Detected	0.346594	#DIV/0!		Detected	Not Detected	0.0735902	#DIV/0!		Not Detected	#DIV/0!	#DIV/0!		Not Detected	Not Detected	0.0735902	#DIV/0!		Not Detected	#DIV/0!	#DIV/0!		Not Detected	Not Detected	0.346594	0	FALSE	Not Detected	Detected	0.613668	-0.584963	FALSE	Detected
862	Methionyl-tRNA formyltransferase OS=Staphylococcus aureus (strain USA300) GN=fmt PE=3 SV=1	Q2FHM2	fmt	34 kDa	2.4	1.6	0	0.4	0	0	0	0	0.0249435	#DIV/0!		Not Detected	0.141113	#DIV/0!		Detected	Not Detected	0.0249435	#DIV/0!		Not Detected	#DIV/0!	#DIV/0!		Not Detected	Not Detected	0.0249435	#DIV/0!		Not Detected	#DIV/0!	#DIV/0!		Not Detected	Not Detected	0.141113	0	FALSE	Not Detected	Detected	0.451139	-0.584963	FALSE	Detected
863	Uncharacterized protein OS=Staphylococcus aureus (strain USA300) GN=SAUSA300_1701 PE=4 SV=1	A0A0H2XJ73	SAUSA300_1701	46 kDa	1.2	0.8	0	0.6	0	0	0	0	0.000323393	#DIV/0!		Not Detected	0.0399685	#DIV/0!		Detected	Not Detected	0.000323393	#DIV/0!		Not Detected	#DIV/0!	#DIV/0!		Not Detected	Not Detected	0.000323393	#DIV/0!		Not Detected	#DIV/0!	#DIV/0!		Not Detected	Not Detected	0.0399685	0	FALSE	Not Detected	Detected	0.195016	-0.584963	FALSE	Detected
864	NAD-dependent protein deacetylase OS=Staphylococcus aureus (strain USA300) GN=cobB PE=3 SV=1	A0A0H2XID9	cobB	27 kDa	1.2	0.2	0	0	0.2	0	0	0	0.000323393	#DIV/0!		Not Detected	#DIV/0!	#DIV/0!		Not Detected	Not Detected	0.00766973	2.58496	TRUE	Detected	0.346594	0	FALSE	Not Detected	Detected	0.000323393	#DIV/0!		Not Detected	#DIV/0!	#DIV/0!		Not Detected	Not Detected	#DIV/0!	#DIV/0!		Not Detected	Not Detected	0.00766973	-2.58496	FALSE	Detected
865	UDP-N-acetylenolpyruvoylglucosamine reductase OS=Staphylococcus aureus (strain USA300) GN=murB PE=3 SV=1	Q2FIQ3	murB	34 kDa	1.4	1.4	0	0.2	0	0	0	0	0.0252289	#DIV/0!		Not Detected	0.346594	#DIV/0!		Detected	Not Detected	0.0252289	#DIV/0!		Not Detected	#DIV/0!	#DIV/0!		Not Detected	Not Detected	0.0252289	#DIV/0!		Not Detected	#DIV/0!	#DIV/0!		Not Detected	Not Detected	0.346594	0	FALSE	Not Detected	Detected	1	0	FALSE	Detected
866	Gluconate kinase OS=Staphylococcus aureus (strain USA300) GN=gntK PE=3 SV=1	A0A0H2XIM0	gntK	58 kDa	1.6	0.8	0	0.6	0	0	0.4	0	0.000181882	#DIV/0!		Not Detected	0.172003	#DIV/0!		Detected	Not Detected	0.000181882	#DIV/0!		Not Detected	#DIV/0!	#DIV/0!		Not Detected	Not Detected	0.0337304	2	TRUE	Detected	0.346594	0	FALSE	Not Detected	Detected	0.172003	0	FALSE	Not Detected	Detected	0.111434	-1	FALSE	Detected
867	Uncharacterized protein OS=Staphylococcus aureus (strain USA300) GN=SAUSA300_0679 PE=4 SV=1	A0A0H2XI15	SAUSA300_0679	15 kDa	1.6	1.4	0	0.6	0	0	0.2	0	0.000181882	#DIV/0!		Not Detected	0.0399685	#DIV/0!		Detected	Not Detected	0.000181882	#DIV/0!		Not Detected	#DIV/0!	#DIV/0!		Not Detected	Not Detected	0.00220525	3	TRUE	Detected	0.346594	0	FALSE	Not Detected	Detected	0.0399685	0	FALSE	Not Detected	Detected	0.73281	-0.192645	FALSE	Detected
868	Uncharacterized protein OS=Staphylococcus aureus (strain USA300) GN=SAUSA300_0701 PE=4 SV=1	A0A0H2XGR7	SAUSA300_0701	27 kDa	1.4	1	0	0.4	0	0	0	0	0.000446351	#DIV/0!		Not Detected	0.141113	#DIV/0!		Detected	Not Detected	0.000446351	#DIV/0!		Not Detected	#DIV/0!	#DIV/0!		Not Detected	Not Detected	0.000446351	#DIV/0!		Not Detected	#DIV/0!	#DIV/0!		Not Detected	Not Detected	0.141113	0	FALSE	Not Detected	Detected	0.346594	-0.485427	FALSE	Detected
869	Uncharacterized protein OS=Staphylococcus aureus (strain USA300) GN=SAUSA300_1361 PE=4 SV=1	A0A0H2XI67	SAUSA300_1361	22 kDa	1.2	0.6	0	0.4	0	0.2	0.2	0	0.0124779	#DIV/0!		Not Detected	0.141113	#DIV/0!		Detected	Not Detected	0.0124779	#DIV/0!		Not Detected	0.346594	#DIV/0!		Detected	Not Detected	0.0461723	2.58496	TRUE	Detected	0.346594	0	FALSE	Not Detected	Detected	0.141113	0	FALSE	Not Detected	Detected	0.216547	-1	FALSE	Detected
870	ABC transporter, ATP-binding protein OS=Staphylococcus aureus (strain USA300) GN=SAUSA300_0352 PE=4 SV=1	A0A0H2XH88	SAUSA300_0352	32 kDa	1.8	1.8	0	0	0	0	0	0.2	0.00133713	#DIV/0!		Not Detected	#DIV/0!	#DIV/0!		Not Detected	Not Detected	0.00133713	#DIV/0!		Not Detected	#DIV/0!	#DIV/0!		Not Detected	Not Detected	0.00133713	#DIV/0!		Not Detected	0.346594	#DIV/0!		Detected	Not Detected	#DIV/0!	#DIV/0!		Not Detected	Not Detected	1	0	FALSE	Detected
871	Cyclic pyranopterin monophosphate synthase accessory protein OS=Staphylococcus aureus (strain USA300) GN=moaC PE=3 SV=1	Q2FEL8	moaC	18 kDa	1.8	2.2	0	0.4	0	0	0	0	1.85312e-05	#DIV/0!		Not Detected	0.141113	#DIV/0!		Detected	Not Detected	1.85312e-05	#DIV/0!		Not Detected	#DIV/0!	#DIV/0!		Not Detected	Not Detected	1.85312e-05	#DIV/0!		Not Detected	#DIV/0!	#DIV/0!		Not Detected	Not Detected	0.141113	0	FALSE	Not Detected	Detected	0.471362	0.289507	FALSE	Detected
872	Uncharacterized protein OS=Staphylococcus aureus (strain USA300) GN=SAUSA300_1351 PE=4 SV=1	A0A0H2XI83	SAUSA300_1351	25 kDa	1.6	1.4	0	0.4	0	0	0	0	0.000181882	#DIV/0!		Not Detected	0.141113	#DIV/0!		Detected	Not Detected	0.000181882	#DIV/0!		Not Detected	#DIV/0!	#DIV/0!		Not Detected	Not Detected	0.000181882	#DIV/0!		Not Detected	#DIV/0!	#DIV/0!		Not Detected	Not Detected	0.141113	0	FALSE	Not Detected	Detected	0.681057	-0.192645	FALSE	Detected
873	Riboflavin synthase, alpha subunit OS=Staphylococcus aureus (strain USA300) GN=ribE PE=4 SV=1	A0A0H2XJ08	ribE	23 kDa	2.6	1.4	0	0.4	0	0	0	0	0.000188104	#DIV/0!		Not Detected	0.141113	#DIV/0!		Detected	Not Detected	0.000188104	#DIV/0!		Not Detected	#DIV/0!	#DIV/0!		Not Detected	Not Detected	0.000188104	#DIV/0!		Not Detected	#DIV/0!	#DIV/0!		Not Detected	Not Detected	0.141113	0	FALSE	Not Detected	Detected	0.066688	-0.893085	FALSE	Detected
874	Uncharacterized protein OS=Staphylococcus aureus (strain USA300) GN=SAUSA300_0740 PE=4 SV=1	A0A0H2XJ54	SAUSA300_0740	26 kDa	1.4	2	0	0.6	0	0	0.2	0	0.0479117	#DIV/0!		Not Detected	0.172003	#DIV/0!		Detected	Not Detected	0.0479117	#DIV/0!		Not Detected	#DIV/0!	#DIV/0!		Not Detected	Not Detected	0.0943498	2.80735	FALSE	Detected	0.346594	0	FALSE	Not Detected	Detected	0.172003	0	FALSE	Not Detected	Detected	0.576101	0.514573	FALSE	Detected
875	ATP synthase epsilon chain OS=Staphylococcus aureus (strain USA300) GN=atpC PE=3 SV=1	Q2FF25	atpC	15 kDa	2.6	1.4	0	0.6	0	0	0	0	0.0049931	#DIV/0!		Not Detected	0.172003	#DIV/0!		Detected	Not Detected	0.0049931	#DIV/0!		Not Detected	#DIV/0!	#DIV/0!		Not Detected	Not Detected	0.0049931	#DIV/0!		Not Detected	#DIV/0!	#DIV/0!		Not Detected	Not Detected	0.172003	0	FALSE	Not Detected	Detected	0.24625	-0.893085	FALSE	Detected
876	Isoprenyl transferase OS=Staphylococcus aureus (strain USA300) GN=uppS PE=3 SV=1	A0A0H2XGF2	uppS	30 kDa	2.2	1.4	0	0.2	0	0	0	0	4.14884e-06	#DIV/0!		Not Detected	0.346594	#DIV/0!		Detected	Not Detected	4.14884e-06	#DIV/0!		Not Detected	#DIV/0!	#DIV/0!		Not Detected	Not Detected	4.14884e-06	#DIV/0!		Not Detected	#DIV/0!	#DIV/0!		Not Detected	Not Detected	0.346594	0	FALSE	Not Detected	Detected	0.290671	-0.652077	FALSE	Detected
877	Uncharacterized protein OS=Staphylococcus aureus (strain USA300) GN=SAUSA300_1692 PE=4 SV=1	A0A0H2XFE1	SAUSA300_1692	12 kDa	1.6	1.2	0	0.4	0	0	0	0	0.0460249	#DIV/0!		Not Detected	0.141113	#DIV/0!		Detected	Not Detected	0.0460249	#DIV/0!		Not Detected	#DIV/0!	#DIV/0!		Not Detected	Not Detected	0.0460249	#DIV/0!		Not Detected	#DIV/0!	#DIV/0!		Not Detected	Not Detected	0.141113	0	FALSE	Not Detected	Detected	0.666581	-0.415037	FALSE	Detected
878	Putative lipoprotein OS=Staphylococcus aureus (strain USA300) GN=SAUSA300_2354 PE=4 SV=1	A0A0H2XFS3	SAUSA300_2354	23 kDa	2.4	0.8	0	0.2	0	0	0	0	0.0183079	#DIV/0!		Not Detected	0.346594	#DIV/0!		Detected	Not Detected	0.0183079	#DIV/0!		Not Detected	#DIV/0!	#DIV/0!		Not Detected	Not Detected	0.0183079	#DIV/0!		Not Detected	#DIV/0!	#DIV/0!		Not Detected	Not Detected	0.346594	0	FALSE	Not Detected	Detected	0.111434	-1.58496	FALSE	Detected
879	Uncharacterized protein OS=Staphylococcus aureus (strain USA300) GN=SAUSA300_0508 PE=4 SV=1	A0A0H2XEU5	SAUSA300_0508	19 kDa	1.8	1	0	0.2	0	0	0	0	0.069751	#DIV/0!		Not Detected	0.346594	#DIV/0!		Detected	Not Detected	0.069751	#DIV/0!		Not Detected	#DIV/0!	#DIV/0!		Not Detected	Not Detected	0.069751	#DIV/0!		Not Detected	#DIV/0!	#DIV/0!		Not Detected	Not Detected	0.346594	0	FALSE	Not Detected	Detected	0.433207	-0.847997	FALSE	Detected
880	D-aminoacyl-tRNA deacylase OS=Staphylococcus aureus (strain USA300) GN=dtd PE=3 SV=1	Q2FG94	dtd	17 kDa	2	0.8	0	0	0	0	0	0	0.000226717	#DIV/0!		Not Detected	#DIV/0!	#DIV/0!		Not Detected	Not Detected	0.000226717	#DIV/0!		Not Detected	#DIV/0!	#DIV/0!		Not Detected	Not Detected	0.000226717	#DIV/0!		Not Detected	#DIV/0!	#DIV/0!		Not Detected	Not Detected	#DIV/0!	#DIV/0!		Not Detected	Not Detected	0.0124779	-1.32193	FALSE	Detected
881	Response regulator ArlR OS=Staphylococcus aureus (strain USA300) GN=arlR PE=3 SV=1	Q2FH23	arlR	25 kDa	1.8	1.6	0	0.8	0	0	0	0	0.00133713	#DIV/0!		Not Detected	0.00394977	#DIV/0!		Detected	Not Detected	0.00133713	#DIV/0!		Not Detected	#DIV/0!	#DIV/0!		Not Detected	Not Detected	0.00133713	#DIV/0!		Not Detected	#DIV/0!	#DIV/0!		Not Detected	Not Detected	0.00394977	0	FALSE	Not Detected	Detected	0.724466	-0.169925	FALSE	Detected
882	Phosphocarrier protein HPr OS=Staphylococcus aureus (strain USA300) GN=ptsH PE=4 SV=1	A0A0H2XHT7	ptsH	9 kDa	1.6	1.4	0	0.4	0	0	0.2	0.2	0.00394977	#DIV/0!		Not Detected	0.346594	#DIV/0!		Detected	Not Detected	0.00394977	#DIV/0!		Not Detected	#DIV/0!	#DIV/0!		Not Detected	Not Detected	0.0140048	3	TRUE	Detected	1	0	FALSE	Detected	Detected	0.346594	0	FALSE	Not Detected	Detected	0.765504	-0.192645	FALSE	Detected
883	Deoxynucleoside kinase family protein OS=Staphylococcus aureus (strain USA300) GN=SAUSA300_0541 PE=4 SV=1	A0A0H2XHX5	SAUSA300_0541	26 kDa	1.8	1.6	0	0.4	0	0	0.2	0	1.85312e-05	#DIV/0!		Not Detected	0.141113	#DIV/0!		Detected	Not Detected	1.85312e-05	#DIV/0!		Not Detected	#DIV/0!	#DIV/0!		Not Detected	Not Detected	0.000477614	3.16993	TRUE	Detected	0.346594	0	FALSE	Not Detected	Detected	0.141113	0	FALSE	Not Detected	Detected	0.802772	-0.169925	FALSE	Detected
884	DEAD-box ATP-dependent RNA helicase CshB OS=Staphylococcus aureus (strain USA300) GN=cshB PE=3 SV=1	A0A0H2XIF9	cshB	51 kDa	2.4	1.4	0	0.4	0	0	0	0	0.001528	#DIV/0!		Not Detected	0.141113	#DIV/0!		Detected	Not Detected	0.001528	#DIV/0!		Not Detected	#DIV/0!	#DIV/0!		Not Detected	Not Detected	0.001528	#DIV/0!		Not Detected	#DIV/0!	#DIV/0!		Not Detected	Not Detected	0.141113	0	FALSE	Not Detected	Detected	0.301561	-0.777608	FALSE	Detected
885	Aldo/keto reductase family protein OS=Staphylococcus aureus (strain USA300) GN=SAUSA300_2159 PE=4 SV=1	A0A0H2XFJ6	SAUSA300_2159	32 kDa	1.8	1.8	0	0.8	0	0	0	0	0.00627106	#DIV/0!		Not Detected	0.00394977	#DIV/0!		Detected	Not Detected	0.00627106	#DIV/0!		Not Detected	#DIV/0!	#DIV/0!		Not Detected	Not Detected	0.00627106	#DIV/0!		Not Detected	#DIV/0!	#DIV/0!		Not Detected	Not Detected	0.00394977	0	FALSE	Not Detected	Detected	1	0	FALSE	Detected
886	Lantibiotic epidermin immunity protein F OS=Staphylococcus aureus (strain USA300) GN=epiF PE=3 SV=1	A0A0H2XGC6	epiF	26 kDa	1	2.2	0	0.2	0	0	0	0	0.0557665	#DIV/0!		Not Detected	0.346594	#DIV/0!		Detected	Not Detected	0.0557665	#DIV/0!		Not Detected	#DIV/0!	#DIV/0!		Not Detected	Not Detected	0.0557665	#DIV/0!		Not Detected	#DIV/0!	#DIV/0!		Not Detected	Not Detected	0.346594	0	FALSE	Not Detected	Detected	0.312617	1.1375	FALSE	Detected
887	Nitric oxide synthase oxygenase OS=Staphylococcus aureus (strain USA300) GN=SAUSA300_1895 PE=3 SV=1	A0A0H2XII3	SAUSA300_1895	42 kDa	2.4	0.4	0.2	0	0	0	0	0	0.0144178	3.58496	TRUE	Detected	0.346594	0	FALSE	Not Detected	Detected	0.00763538	#DIV/0!		Not Detected	#DIV/0!	#DIV/0!		Not Detected	Not Detected	0.00763538	#DIV/0!		Not Detected	#DIV/0!	#DIV/0!		Not Detected	Not Detected	0.346594	#DIV/0!		Detected	Not Detected	0.0241657	-2.58496	FALSE	Detected
888	Glycine betaine/carnitine/choline ABC transporter ATP-binding protein OS=Staphylococcus aureus (strain USA300) GN=opuCa PE=3 SV=1	A0A0H2XHM3	opuCa	46 kDa	1.2	1.6	0	0.2	0	0	0	0	0.0735902	#DIV/0!		Not Detected	0.346594	#DIV/0!		Detected	Not Detected	0.0735902	#DIV/0!		Not Detected	#DIV/0!	#DIV/0!		Not Detected	Not Detected	0.0735902	#DIV/0!		Not Detected	#DIV/0!	#DIV/0!		Not Detected	Not Detected	0.346594	0	FALSE	Not Detected	Detected	0.699625	0.415037	FALSE	Detected
889	N utilization substance protein B homolog OS=Staphylococcus aureus (strain USA300) GN=nusB PE=3 SV=1	Q2FGK9	nusB	15 kDa	1.6	1	0	0.2	0.2	0.2	0.2	0	0.000181882	#DIV/0!		Not Detected	0.346594	#DIV/0!		Detected	Not Detected	0.00220525	3	TRUE	Detected	1	0	FALSE	Detected	Detected	0.00220525	3	TRUE	Detected	0.346594	0	FALSE	Not Detected	Detected	0.346594	0	FALSE	Not Detected	Detected	0.0399685	-0.678072	FALSE	Detected
890	Uncharacterized protein OS=Staphylococcus aureus (strain USA300) GN=SAUSA300_0553 PE=4 SV=1	A0A0H2XJ34	SAUSA300_0553	14 kDa	1.8	0.8	0	0.6	0	0	0	0	0.00627106	#DIV/0!		Not Detected	0.172003	#DIV/0!		Detected	Not Detected	0.00627106	#DIV/0!		Not Detected	#DIV/0!	#DIV/0!		Not Detected	Not Detected	0.00627106	#DIV/0!		Not Detected	#DIV/0!	#DIV/0!		Not Detected	Not Detected	0.172003	0	FALSE	Not Detected	Detected	0.095452	-1.16993	FALSE	Detected
891	Uncharacterized protein OS=Staphylococcus aureus (strain USA300) GN=SAUSA300_0882 PE=4 SV=1	A0A0H2XK62	SAUSA300_0882	19 kDa	1.2	0.8	0	1.4	0	0	0	0	0.0124779	#DIV/0!		Not Detected	0.00807908	#DIV/0!		Detected	Not Detected	0.0124779	#DIV/0!		Not Detected	#DIV/0!	#DIV/0!		Not Detected	Not Detected	0.0124779	#DIV/0!		Not Detected	#DIV/0!	#DIV/0!		Not Detected	Not Detected	0.00807908	0	FALSE	Not Detected	Detected	0.471362	-0.584963	FALSE	Detected
892	Uncharacterized protein OS=Staphylococcus aureus (strain USA300) GN=SAUSA300_1333 PE=4 SV=1	A0A0H2XKF4	SAUSA300_1333	133 kDa	0.2	0	0	0	0	0	0	0	0.346594	#DIV/0!		Not Detected	#DIV/0!	#DIV/0!		Not Detected	Not Detected	0.346594	#DIV/0!		Not Detected	#DIV/0!	#DIV/0!		Not Detected	Not Detected	0.346594	#DIV/0!		Not Detected	#DIV/0!	#DIV/0!		Not Detected	Not Detected	#DIV/0!	#DIV/0!		Not Detected	Not Detected	0.346594	0	FALSE	Not Detected
893	Aminotransferase, class I OS=Staphylococcus aureus (strain USA300) GN=SAUSA300_0952 PE=3 SV=1	A0A0H2XFA8	SAUSA300_0952	43 kDa	1.8	0.8	0	0	0	0	0	0	0.0265099	#DIV/0!		Not Detected	#DIV/0!	#DIV/0!		Not Detected	Not Detected	0.0265099	#DIV/0!		Not Detected	#DIV/0!	#DIV/0!		Not Detected	Not Detected	0.0265099	#DIV/0!		Not Detected	#DIV/0!	#DIV/0!		Not Detected	Not Detected	#DIV/0!	#DIV/0!		Not Detected	Not Detected	0.259845	-1.16993	FALSE	Detected
894	Hydrolase, haloacid dehalogenase-like family OS=Staphylococcus aureus (strain USA300) GN=SAUSA300_0544 PE=4 SV=1	A0A0H2XEE1	SAUSA300_0544	32 kDa	0.8	0.8	0	0	0	0	0	0	0.00394977	#DIV/0!		Not Detected	#DIV/0!	#DIV/0!		Not Detected	Not Detected	0.00394977	#DIV/0!		Not Detected	#DIV/0!	#DIV/0!		Not Detected	Not Detected	0.00394977	#DIV/0!		Not Detected	#DIV/0!	#DIV/0!		Not Detected	Not Detected	#DIV/0!	#DIV/0!		Not Detected	Not Detected	1	0	FALSE	Detected
895	Chorismate synthase OS=Staphylococcus aureus (strain USA300) GN=aroC PE=3 SV=1	Q2FGX4	aroC	43 kDa	1	0.6	0	0	0	0	0	0	0.23276	#DIV/0!		Not Detected	#DIV/0!	#DIV/0!		Not Detected	Not Detected	0.23276	#DIV/0!		Not Detected	#DIV/0!	#DIV/0!		Not Detected	Not Detected	0.23276	#DIV/0!		Not Detected	#DIV/0!	#DIV/0!		Not Detected	Not Detected	#DIV/0!	#DIV/0!		Not Detected	Not Detected	0.6938	-0.736966	FALSE	Detected
[truncated: 155 more rows]
