# Supplementary material for: Staphylococcus aureus Proteins Implicated in the Reduced Virulence of sarA and sarA/agr Mutants in Osteomyelitis
Source: Microorganisms. 2025 Jan 16;13(1):181. doi: 10.3390/microorganisms13010181 (PMC11767506; doi:10.3390/microorganisms13010181)
Supplement: Supplementary file 1 [file microorganisms-13-00181-s001.zip › Supplementary Table S3 missing in agr_Log2FC.xlsx]

## Sheet: 543 missing in agr
							0.874636								Significant	Not Detected			Significant	Not Detected	Not Detected			Significant	Not Detected			Significant	Not Detected	Not Detected			Significant	Not Detected			Significant	Not Detected	Not Detected			Significant	Not Detected	Not Detected			Significant	Not Detected
				proteins Identified	543	505	22	389	0	19	109	110		TRUE	17	521			4	154	521			0	543			0	524	543			88	434			0	433	434			0	521	154			0	38
				count zero	0	38	521	154	543	524	434	433		FALSE	5				18
					Average MS2 Spectral Counts								WT-S				SP-S					WT - A				AP-A					WT-SA				SAP-SA					S-SP					P-WT
number	Identified Proteins (1072)	Accession Number	Alternate ID	Molecular Weight	WT	P	S	SP	A	AP	SA	SAP	Ttest	Log2 Fold change	Significant (pval and 2-fold)	Detected in S	Ttest	Log2 Fold change	Significant (pval and 2-fold)	Detected in SP	Detected in S	Ttest	Log2 Fold change	Significant (pval and 2-fold)	Detected in A	Ttest	Log2 Fold change	Significant (pval and 2-fold)	Detected in AP	Detected in A	Ttest	Log2 Fold change	Significant (pval and 2-fold)	Detected in SA	Ttest	Log2 Fold change	Significant (pval and 2-fold)	Detected in SAP	Detected in SA	Ttest	Log2 Fold change	Significant (pval and 2-fold)	Detected in S	Detected in SP	Ttest	Log2 Fold change	Significant (pval and 2-fold)	Detected in P
106	Leukotoxin LukE OS=Staphylococcus aureus (strain USA300) GN=lukE PE=4 SV=1	A0A0H2XJW6	lukE	35 kDa	10.6	7.8	12.2	25.6	0	0.2	2.8	8.8	0.42357	-0.202817	FALSE	Detected	0.00992415	1.06926	TRUE	Detected	Detected	1.29967e-05	#DIV/0!		Not Detected	0.346594	#DIV/0!		Detected	Not Detected	0.0031252	1.92057	TRUE	Detected	0.16213	1.65208	FALSE	Detected	Detected	0.00992415	-1.06926	FALSE	Detected	Detected	0.167366	-0.442518	FALSE	Detected
194	Serine protease SplE OS=Staphylococcus aureus (strain USA300) GN=splE PE=3 SV=1	Q2FFT3	splE	26 kDa	10.2	0	30.6	0	0	0	0.6	0	3.46717e-05	-1.58496	FALSE	Detected	1.26139e-06	0	FALSE	Not Detected	Detected	3.17827e-07	#DIV/0!		Not Detected	#DIV/0!	#DIV/0!		Not Detected	Not Detected	4.9932e-06	4.08746	TRUE	Detected	0.346594	0	FALSE	Not Detected	Detected	1.26139e-06	#DIV/0!		Detected	Not Detected	3.17827e-07	0	FALSE	Not Detected
214	Uncharacterized protein OS=Staphylococcus aureus (strain USA300) GN=SAUSA300_2144 PE=4 SV=1	A0A0H2XI39	SAUSA300_2144	21 kDa	23.6	17.8	0	7	0	0	1	0	1.2348e-05	#DIV/0!		Not Detected	0.00195382	#DIV/0!		Detected	Not Detected	1.2348e-05	#DIV/0!		Not Detected	#DIV/0!	#DIV/0!		Not Detected	Not Detected	1.91246e-05	4.56071	TRUE	Detected	0.0557665	0	FALSE	Not Detected	Detected	0.00195382	0	FALSE	Not Detected	Detected	0.276807	-0.40691	FALSE	Detected
241	Fumarate hydratase class II OS=Staphylococcus aureus (strain USA300) GN=fumC PE=3 SV=1	A0A0H2XEK9	fumC	51 kDa	16.4	13.8	0	9	0	0	0.4	1.2	9.3469e-06	#DIV/0!		Not Detected	0.00655101	#DIV/0!		Detected	Not Detected	9.3469e-06	#DIV/0!		Not Detected	#DIV/0!	#DIV/0!		Not Detected	Not Detected	1.21651e-05	5.35755	TRUE	Detected	0.241504	1.58496	FALSE	Detected	Detected	0.00655101	0	FALSE	Not Detected	Detected	0.373226	-0.249028	FALSE	Detected
275	Phosphonate ABC transporter, phosphonate-binding protein OS=Staphylococcus aureus (strain USA300) GN=SAUSA300_0145 PE=4 SV=1	A0A0H2XKE4	SAUSA300_0145	35 kDa	0.4	0.2	0.2	2.2	0	0	4.2	0	0.666581	1	FALSE	Detected	0.391726	3.45943	FALSE	Detected	Detected	0.346594	#DIV/0!		Not Detected	#DIV/0!	#DIV/0!		Not Detected	Not Detected	0.39406	-3.39232	FALSE	Detected	0.346594	0	FALSE	Not Detected	Detected	0.391726	-3.45943	FALSE	Detected	Detected	0.666581	-1	FALSE	Detected
290	Fructose-1,6-bisphosphatase class 3 OS=Staphylococcus aureus (strain USA300) GN=fbp PE=3 SV=1	Q2FDY9	fbp	76 kDa	13	11.2	0	5.4	0	0	3	1.6	0.000107144	#DIV/0!		Not Detected	0.00971334	#DIV/0!		Detected	Not Detected	0.000107144	#DIV/0!		Not Detected	#DIV/0!	#DIV/0!		Not Detected	Not Detected	0.00151375	2.11548	TRUE	Detected	0.294849	-0.906891	FALSE	Detected	Detected	0.00971334	0	FALSE	Not Detected	Detected	0.555045	-0.215013	FALSE	Detected
311	Uncharacterized protein OS=Staphylococcus aureus (strain USA300) GN=SAUSA300_2513 PE=4 SV=1	A0A0H2XFM0	SAUSA300_2513	31 kDa	1.2	0.4	0	0	0	0.2	0.2	0.2	0.0399685	#DIV/0!		Not Detected	#DIV/0!	#DIV/0!		Not Detected	Not Detected	0.0399685	#DIV/0!		Not Detected	0.346594	#DIV/0!		Detected	Not Detected	0.095452	2.58496	FALSE	Detected	1	0	FALSE	Detected	Detected	#DIV/0!	#DIV/0!		Not Detected	Not Detected	0.182257	-1.58496	FALSE	Detected
325	Probable acetyl-CoA acyltransferase OS=Staphylococcus aureus (strain USA300) GN=SAUSA300_0355 PE=3 SV=1	Q2FJQ9	SAUSA300_0355	42 kDa	12.4	6.6	0	3.2	0	0	3.2	0.2	0.000402021	#DIV/0!		Not Detected	0.108575	#DIV/0!		Detected	Not Detected	0.000402021	#DIV/0!		Not Detected	#DIV/0!	#DIV/0!		Not Detected	Not Detected	0.0077542	1.9542	TRUE	Detected	0.0821793	-4	FALSE	Detected	Detected	0.108575	0	FALSE	Not Detected	Detected	0.162588	-0.909802	FALSE	Detected
326	Alanine racemase OS=Staphylococcus aureus (strain USA300) GN=alr PE=3 SV=1	Q2FF55	alr	43 kDa	6.4	4	0	2.4	0	0	1.8	0.2	0.00211361	#DIV/0!		Not Detected	0.141113	#DIV/0!		Detected	Not Detected	0.00211361	#DIV/0!		Not Detected	#DIV/0!	#DIV/0!		Not Detected	Not Detected	0.0482143	1.83007	TRUE	Detected	0.276846	-3.16993	FALSE	Detected	Detected	0.141113	0	FALSE	Not Detected	Detected	0.330218	-0.678072	FALSE	Detected
355	Uncharacterized protein OS=Staphylococcus aureus (strain USA300) GN=SAUSA300_2328 PE=4 SV=1	A0A0H2XJ64	SAUSA300_2328	13 kDa	13.4	11.4	0	5	0	0	1.6	0.2	0.000276446	#DIV/0!		Not Detected	0.00289298	#DIV/0!		Detected	Not Detected	0.000276446	#DIV/0!		Not Detected	#DIV/0!	#DIV/0!		Not Detected	Not Detected	0.000665804	3.06609	TRUE	Detected	0.00220525	-3	FALSE	Detected	Detected	0.00289298	0	FALSE	Not Detected	Detected	0.58295	-0.233199	FALSE	Detected
375	Glutamate-1-semialdehyde 2,1-aminomutase 2 OS=Staphylococcus aureus (strain USA300) GN=hemL2 PE=3 SV=1	Q2FFN1	hemL2	47 kDa	10	8.4	0	4.2	0	0	0.2	0	0.000373277	#DIV/0!		Not Detected	0.0479117	#DIV/0!		Detected	Not Detected	0.000373277	#DIV/0!		Not Detected	#DIV/0!	#DIV/0!		Not Detected	Not Detected	0.000446351	5.64386	TRUE	Detected	0.346594	0	FALSE	Not Detected	Detected	0.0479117	0	FALSE	Not Detected	Detected	0.569041	-0.251539	FALSE	Detected
384	Protein kinase OS=Staphylococcus aureus (strain USA300) GN=pknB PE=4 SV=1	A0A0H2XGG5	pknB	74 kDa	6.8	4	0	0.8	0	0	0.2	0	0.0270478	#DIV/0!		Not Detected	0.0649694	#DIV/0!		Detected	Not Detected	0.0270478	#DIV/0!		Not Detected	#DIV/0!	#DIV/0!		Not Detected	Not Detected	0.0309872	5.08746	TRUE	Detected	0.346594	0	FALSE	Not Detected	Detected	0.0649694	0	FALSE	Not Detected	Detected	0.337714	-0.765535	FALSE	Detected
387	Succinate dehydrogenase, iron-sulfur protein OS=Staphylococcus aureus (strain USA300) GN=sdhB PE=4 SV=1	A0A0H2XHE6	sdhB	31 kDa	13	8.6	0	3.6	0	0	0.4	0.2	0.00453217	#DIV/0!		Not Detected	0.141113	#DIV/0!		Detected	Not Detected	0.00453217	#DIV/0!		Not Detected	#DIV/0!	#DIV/0!		Not Detected	Not Detected	0.0054523	5.02237	TRUE	Detected	0.544737	-1	FALSE	Detected	Detected	0.141113	0	FALSE	Not Detected	Detected	0.316509	-0.596103	FALSE	Detected
389	Glutamyl-aminopeptidase OS=Staphylococcus aureus (strain USA300) GN=SAUSA300_1691 PE=4 SV=1	A0A0H2XJ82	SAUSA300_1691	40 kDa	9	7.2	0	2.2	0	0	0.8	0	0.00247777	#DIV/0!		Not Detected	0.0630563	#DIV/0!		Detected	Not Detected	0.00247777	#DIV/0!		Not Detected	#DIV/0!	#DIV/0!		Not Detected	Not Detected	0.0061359	3.49185	TRUE	Detected	0.346594	0	FALSE	Not Detected	Detected	0.0630563	0	FALSE	Not Detected	Detected	0.501492	-0.321928	FALSE	Detected
394	UPF0365 protein SAUSA300_1533 OS=Staphylococcus aureus (strain USA300) GN=SAUSA300_1533 PE=3 SV=1	Q2FGF0	SAUSA300_1533	35 kDa	9	7.2	0	5	0	0	0.2	0	0.00425531	#DIV/0!		Not Detected	0.0387513	#DIV/0!		Detected	Not Detected	0.00425531	#DIV/0!		Not Detected	#DIV/0!	#DIV/0!		Not Detected	Not Detected	0.00491712	5.49185	TRUE	Detected	0.346594	0	FALSE	Not Detected	Detected	0.0387513	0	FALSE	Not Detected	Detected	0.63412	-0.321928	FALSE	Detected
412	D-alanine--D-alanine ligase OS=Staphylococcus aureus (strain USA300) GN=ddl PE=3 SV=1	Q2FF43	ddl	40 kDa	8.6	6.6	0	1.8	0	0	0.2	0	0.00019161	#DIV/0!		Not Detected	0.172003	#DIV/0!		Detected	Not Detected	0.00019161	#DIV/0!		Not Detected	#DIV/0!	#DIV/0!		Not Detected	Not Detected	0.000242803	5.42626	TRUE	Detected	0.346594	0	FALSE	Not Detected	Detected	0.172003	0	FALSE	Not Detected	Detected	0.384192	-0.381871	FALSE	Detected
422	Glucokinase OS=Staphylococcus aureus (strain USA300) GN=glk PE=4 SV=1	A0A0H2XFM4	glk	35 kDa	6.6	6.2	0	2.6	0	0	0.2	0.2	0.000904296	#DIV/0!		Not Detected	0.017536	#DIV/0!		Detected	Not Detected	0.000904296	#DIV/0!		Not Detected	#DIV/0!	#DIV/0!		Not Detected	Not Detected	0.00118091	5.04439	TRUE	Detected	1	0	FALSE	Detected	Detected	0.017536	0	FALSE	Not Detected	Detected	0.863814	-0.0901978	FALSE	Detected
427	Oxidoreductase, aldo/keto reductase family OS=Staphylococcus aureus (strain USA300) GN=SAUSA300_1728 PE=4 SV=1	A0A0H2XII4	SAUSA300_1728	31 kDa	7.2	7.2	0	3.2	0	0	0.2	0	3.14968e-05	#DIV/0!		Not Detected	0.00394977	#DIV/0!		Detected	Not Detected	3.14968e-05	#DIV/0!		Not Detected	#DIV/0!	#DIV/0!		Not Detected	Not Detected	4.66891e-05	5.16993	TRUE	Detected	0.346594	0	FALSE	Not Detected	Detected	0.00394977	0	FALSE	Not Detected	Detected	1	0	FALSE	Detected
444	Uncharacterized protein OS=Staphylococcus aureus (strain USA300) GN=SAUSA300_0982 PE=4 SV=1	A0A0H2XEX3	SAUSA300_0982	20 kDa	11	9.4	0	0.4	0	0	0.2	0.2	5.10238e-10	#DIV/0!		Not Detected	0.141113	#DIV/0!		Detected	Not Detected	5.10238e-10	#DIV/0!		Not Detected	#DIV/0!	#DIV/0!		Not Detected	Not Detected	2.24594e-09	5.78136	TRUE	Detected	1	0	FALSE	Detected	Detected	0.141113	0	FALSE	Not Detected	Detected	0.492943	-0.226771	FALSE	Detected
446	Putative peptidyl-prolyl cis-trans isomerase OS=Staphylococcus aureus (strain USA300) GN=SAUSA300_0857 PE=3 SV=1	Q2FIC1	SAUSA300_0857	22 kDa	6.8	5.8	0	2.4	0	0.4	2	1.4	1.51e-05	#DIV/0!		Not Detected	0.133034	#DIV/0!		Detected	Not Detected	1.51e-05	#DIV/0!		Not Detected	0.141113	#DIV/0!		Detected	Not Detected	0.00563898	1.76553	TRUE	Detected	0.653853	-0.514573	FALSE	Detected	Detected	0.133034	0	FALSE	Not Detected	Detected	0.66596	-0.229482	FALSE	Detected
447	Iron-dependent repressor OS=Staphylococcus aureus (strain USA300) GN=SAUSA300_0621 PE=4 SV=1	A0A0H2XHK6	SAUSA300_0621	25 kDa	1.2	0.2	0	0.6	0	1	0.2	0.4	0.0124779	#DIV/0!		Not Detected	0.172003	#DIV/0!		Detected	Not Detected	0.0124779	#DIV/0!		Not Detected	0.152502	#DIV/0!		Detected	Not Detected	0.0461723	2.58496	TRUE	Detected	0.666581	1	FALSE	Detected	Detected	0.172003	0	FALSE	Not Detected	Detected	0.0461723	-2.58496	FALSE	Detected
458	Methicillin resistance protein FemB OS=Staphylococcus aureus (strain USA300) GN=femB PE=4 SV=1	A0A0H2XHG6	femB	50 kDa	10.2	6	0	2.8	0	0	0.4	0	0.000115769	#DIV/0!		Not Detected	0.0540331	#DIV/0!		Detected	Not Detected	0.000115769	#DIV/0!		Not Detected	#DIV/0!	#DIV/0!		Not Detected	Not Detected	0.000195821	4.67243	TRUE	Detected	0.346594	0	FALSE	Not Detected	Detected	0.0540331	0	FALSE	Not Detected	Detected	0.0348563	-0.765535	FALSE	Detected
472	Lactonase drp35 OS=Staphylococcus aureus (strain USA300) GN=drp35 PE=3 SV=2	Q2FDH3	drp35	36 kDa	7	3.6	0.6	2	0	0	3	1.2	1.52123e-06	3.54432	TRUE	Detected	0.322117	1.73697	FALSE	Detected	Detected	1.83278e-08	#DIV/0!		Not Detected	#DIV/0!	#DIV/0!		Not Detected	Not Detected	0.0133491	1.22239	TRUE	Detected	0.243095	-1.32193	FALSE	Detected	Detected	0.322117	-1.73697	FALSE	Detected	Detected	0.0577908	-0.959358	FALSE	Detected
481	Uncharacterized protein OS=Staphylococcus aureus (strain USA300) GN=SAUSA300_1904 PE=4 SV=1	A0A0H2XG38	SAUSA300_1904	7 kDa	6.2	4.2	0	3	0	0	0.4	0	0.000296059	#DIV/0!		Not Detected	0.0028273	#DIV/0!		Detected	Not Detected	0.000296059	#DIV/0!		Not Detected	#DIV/0!	#DIV/0!		Not Detected	Not Detected	0.000553775	3.9542	TRUE	Detected	0.141113	0	FALSE	Not Detected	Detected	0.0028273	0	FALSE	Not Detected	Detected	0.182776	-0.561879	FALSE	Detected
486	Peptidase, M20/M25/M40 family OS=Staphylococcus aureus (strain USA300) GN=SAUSA300_0105 PE=4 SV=1	A0A0H2XH30	SAUSA300_0105	43 kDa	10.2	7	0	1.8	0	0	0.6	0	0.000342453	#DIV/0!		Not Detected	0.0399685	#DIV/0!		Detected	Not Detected	0.000342453	#DIV/0!		Not Detected	#DIV/0!	#DIV/0!		Not Detected	Not Detected	0.000742044	4.08746	TRUE	Detected	0.346594	0	FALSE	Not Detected	Detected	0.0399685	0	FALSE	Not Detected	Detected	0.280372	-0.543142	FALSE	Detected
488	UPF0312 protein SAUSA300_2620 OS=Staphylococcus aureus (strain USA300) GN=SAUSA300_2620 PE=3 SV=1	Q2FDH4	SAUSA300_2620	19 kDa	7	6.8	0	2.6	0	0	0.6	0.2	3.15852e-05	#DIV/0!		Not Detected	0.0290922	#DIV/0!		Detected	Not Detected	3.15852e-05	#DIV/0!		Not Detected	#DIV/0!	#DIV/0!		Not Detected	Not Detected	0.000124366	3.54432	TRUE	Detected	0.397204	-1.58496	FALSE	Detected	Detected	0.0290922	0	FALSE	Not Detected	Detected	0.925879	-0.0418202	FALSE	Detected
493	Uncharacterized protein OS=Staphylococcus aureus (strain USA300) GN=SAUSA300_0192 PE=4 SV=1	A0A0H2XHV5	SAUSA300_0192	40 kDa	2.2	0.6	0	0.6	0	0	0.4	0	0.000370107	#DIV/0!		Not Detected	0.0399685	#DIV/0!		Detected	Not Detected	0.000370107	#DIV/0!		Not Detected	#DIV/0!	#DIV/0!		Not Detected	Not Detected	0.0110825	2.45943	TRUE	Detected	0.346594	0	FALSE	Not Detected	Detected	0.0399685	0	FALSE	Not Detected	Detected	0.00721228	-1.87447	FALSE	Detected
501	Glutamyl-aminopeptidase OS=Staphylococcus aureus (strain USA300) GN=SAUSA300_2400 PE=4 SV=1	A0A0H2XFP6	SAUSA300_2400	39 kDa	9.6	5.4	0.8	0.4	0	0	1.4	0.4	0.00105538	3.58496	TRUE	Detected	0.486042	-1	FALSE	Detected	Detected	0.000466823	#DIV/0!		Not Detected	#DIV/0!	#DIV/0!		Not Detected	Not Detected	0.00301506	2.77761	TRUE	Detected	0.372364	-1.80735	FALSE	Detected	Detected	0.486042	1	FALSE	Detected	Detected	0.063884	-0.830075	FALSE	Detected
504	Phosphate starvation-induced protein, PhoH family OS=Staphylococcus aureus (strain USA300) GN=phoH PE=4 SV=1	A0A0H2XI11	phoH	35 kDa	7.4	6.8	0	3.2	0	0	0.2	0	0.000741068	#DIV/0!		Not Detected	0.01085	#DIV/0!		Detected	Not Detected	0.000741068	#DIV/0!		Not Detected	#DIV/0!	#DIV/0!		Not Detected	Not Detected	0.000940052	5.20945	TRUE	Detected	0.346594	0	FALSE	Not Detected	Detected	0.01085	0	FALSE	Not Detected	Detected	0.742048	-0.121991	FALSE	Detected
511	Lantibiotic epidermin leader peptide processing serine protease EpiP OS=Staphylococcus aureus (strain USA300) GN=epiP PE=3 SV=1	A0A0H2XIS6	epiP	51 kDa	3	1.8	0.2	0.8	0	0.6	2.4	0.6	0.0252289	3.90689	TRUE	Detected	0.358897	2	FALSE	Detected	Detected	0.0170717	#DIV/0!		Not Detected	0.346594	#DIV/0!		Detected	Not Detected	0.758628	0.321928	FALSE	Detected	0.322944	-2	FALSE	Detected	Detected	0.358897	-2	FALSE	Detected	Detected	0.402149	-0.736966	FALSE	Detected
515	Uncharacterized protein OS=Staphylococcus aureus (strain USA300) GN=SAUSA300_0288 PE=4 SV=1	A0A0H2XIV9	SAUSA300_0288	68 kDa	0.8	0	0	2.8	0	0	0.2	0	0.0649694	#DIV/0!		Not Detected	0.0665476	#DIV/0!		Detected	Not Detected	0.0649694	#DIV/0!		Not Detected	#DIV/0!	#DIV/0!		Not Detected	Not Detected	0.195016	2	FALSE	Detected	0.346594	0	FALSE	Not Detected	Detected	0.0665476	0	FALSE	Not Detected	Detected	0.0649694	0	FALSE	Not Detected
522	Oxidoreductase, Gfo/Idh/MocA family OS=Staphylococcus aureus (strain USA300) GN=SAUSA300_0212 PE=4 SV=1	A0A0H2XDN2	SAUSA300_0212	39 kDa	4.6	4.6	0	5.2	0	0	1.8	1.2	0.000274896	#DIV/0!		Not Detected	0.0030366	#DIV/0!		Detected	Not Detected	0.000274896	#DIV/0!		Not Detected	#DIV/0!	#DIV/0!		Not Detected	Not Detected	0.0140048	1.35364	TRUE	Detected	0.516077	-0.584963	FALSE	Detected	Detected	0.0030366	0	FALSE	Not Detected	Detected	1	0	FALSE	Detected
529	Putative Pyridine nucleotide-disulphide oxidoreductase OS=Staphylococcus aureus (strain USA300) GN=SAUSA300_0576 PE=3 SV=1	A0A0H2XJ58	SAUSA300_0576	48 kDa	7.2	2.8	0.4	1.6	0	0	1.2	0.4	0.000430451	4.16993	TRUE	Detected	0.308937	2	FALSE	Detected	Detected	0.000195023	#DIV/0!		Not Detected	#DIV/0!	#DIV/0!		Not Detected	Not Detected	0.00236157	2.58496	TRUE	Detected	0.397204	-1.58496	FALSE	Detected	Detected	0.308937	-2	FALSE	Detected	Detected	0.0214099	-1.36257	FALSE	Detected
534	3-oxoacyl-[acyl-carrier-protein] synthase 3 OS=Staphylococcus aureus (strain USA300) GN=fabH PE=3 SV=1	Q2FI93	fabH	34 kDa	5.2	5.2	0	4	0	0	1.6	0.6	6.9539e-07	#DIV/0!		Not Detected	0.00293029	#DIV/0!		Detected	Not Detected	6.9539e-07	#DIV/0!		Not Detected	#DIV/0!	#DIV/0!		Not Detected	Not Detected	0.0187272	1.70044	TRUE	Detected	0.425732	-1.41504	FALSE	Detected	Detected	0.00293029	0	FALSE	Not Detected	Detected	1	0	FALSE	Detected
535	Putative acyl-CoA acetyltransferase FadA OS=Staphylococcus aureus (strain USA300) GN=SAUSA300_0225 PE=3 SV=1	A0A0H2XKL6	SAUSA300_0225	42 kDa	5	4	0	3.2	0	0	2	0	1.66922e-05	#DIV/0!		Not Detected	0.0460249	#DIV/0!		Detected	Not Detected	1.66922e-05	#DIV/0!		Not Detected	#DIV/0!	#DIV/0!		Not Detected	Not Detected	0.0255039	1.32193	TRUE	Detected	0.0680652	0	FALSE	Not Detected	Detected	0.0460249	0	FALSE	Not Detected	Detected	0.528172	-0.321928	FALSE	Detected
546	Dihydrolipoyl dehydrogenase OS=Staphylococcus aureus (strain USA300) GN=lpdA PE=4 SV=1	A0A0H2XKH9	lpdA	51 kDa	7.2	4.2	0.2	1	0	0	0.2	0.2	0.00438493	5.16993	TRUE	Detected	0.346594	2.32193	FALSE	Detected	Detected	0.00361738	#DIV/0!		Not Detected	#DIV/0!	#DIV/0!		Not Detected	Not Detected	0.00438493	5.16993	TRUE	Detected	1	0	FALSE	Detected	Detected	0.346594	-2.32193	FALSE	Detected	Detected	0.254779	-0.777608	FALSE	Detected
548	N-acetylneuraminate lyase OS=Staphylococcus aureus (strain USA300) GN=nanA PE=3 SV=1	Q2FJU9	nanA	33 kDa	2.4	1.4	0.2	0.8	0	0	0.4	0	0.00385922	3.58496	TRUE	Detected	0.195016	2	FALSE	Detected	Detected	0.001528	#DIV/0!		Not Detected	#DIV/0!	#DIV/0!		Not Detected	Not Detected	0.00766973	2.58496	TRUE	Detected	0.141113	0	FALSE	Not Detected	Detected	0.195016	-2	FALSE	Detected	Detected	0.239776	-0.777608	FALSE	Detected
552	ABC transporter, ATP-binding protein OS=Staphylococcus aureus (strain USA300) GN=SAUSA300_1911 PE=4 SV=1	A0A0H2XHM2	SAUSA300_1911	33 kDa	4.6	2.4	0	0.6	0	0	0.8	0	0.000474661	#DIV/0!		Not Detected	0.0399685	#DIV/0!		Detected	Not Detected	0.000474661	#DIV/0!		Not Detected	#DIV/0!	#DIV/0!		Not Detected	Not Detected	0.00523666	2.52356	TRUE	Detected	0.207305	0	FALSE	Not Detected	Detected	0.0399685	0	FALSE	Not Detected	Detected	0.0712474	-0.938599	FALSE	Detected
553	D-lactate dehydrogenase OS=Staphylococcus aureus (strain USA300) GN=ddh PE=3 SV=1	A0A0H2XH62	ddh	39 kDa	2.2	2.2	0	2.2	0	0	0.2	1.2	0.00544251	#DIV/0!		Not Detected	0.104104	#DIV/0!		Detected	Not Detected	0.00544251	#DIV/0!		Not Detected	#DIV/0!	#DIV/0!		Not Detected	Not Detected	0.0117991	3.45943	TRUE	Detected	0.225572	2.58496	FALSE	Detected	Detected	0.104104	0	FALSE	Not Detected	Detected	1	0	FALSE	Detected
560	Cysteine desulfurase OS=Staphylococcus aureus (strain USA300) GN=sufS PE=4 SV=1	A0A0H2XHJ5	sufS	46 kDa	7.8	5.8	0	2.8	0	0	0.2	0	0.000700867	#DIV/0!		Not Detected	0.011615	#DIV/0!		Detected	Not Detected	0.000700867	#DIV/0!		Not Detected	#DIV/0!	#DIV/0!		Not Detected	Not Detected	0.000877153	5.2854	TRUE	Detected	0.346594	0	FALSE	Not Detected	Detected	0.011615	0	FALSE	Not Detected	Detected	0.391726	-0.427421	FALSE	Detected
572	ATP synthase subunit delta OS=Staphylococcus aureus (strain USA300) GN=atpH PE=3 SV=1	Q2FF21	atpH	20 kDa	5	4	0	3	0	0	0.8	0.6	0.000516132	#DIV/0!		Not Detected	0.00015142	#DIV/0!		Detected	Not Detected	0.000516132	#DIV/0!		Not Detected	#DIV/0!	#DIV/0!		Not Detected	Not Detected	0.00250533	2.64386	TRUE	Detected	0.784478	-0.415037	FALSE	Detected	Detected	0.00015142	0	FALSE	Not Detected	Detected	0.528172	-0.321928	FALSE	Detected
573	Aminotransferase OS=Staphylococcus aureus (strain USA300) GN=SAUSA300_1916 PE=4 SV=1	A0A0H2XJK0	SAUSA300_1916	48 kDa	6.8	5.8	0	2.4	0	0	0.2	0	2.81537e-05	#DIV/0!		Not Detected	0.0322138	#DIV/0!		Detected	Not Detected	2.81537e-05	#DIV/0!		Not Detected	#DIV/0!	#DIV/0!		Not Detected	Not Detected	4.35241e-05	5.08746	TRUE	Detected	0.346594	0	FALSE	Not Detected	Detected	0.0322138	0	FALSE	Not Detected	Detected	0.565262	-0.229482	FALSE	Detected
580	Uncharacterized protein OS=Staphylococcus aureus (strain USA300) GN=SAUSA300_0214 PE=4 SV=1	A0A0H2XE52	SAUSA300_0214	37 kDa	2.8	2.2	2.6	3	0	0	2.6	0.8	0.874333	0.106915	FALSE	Detected	0.776762	0.206451	FALSE	Detected	Detected	0.00807908	#DIV/0!		Not Detected	#DIV/0!	#DIV/0!		Not Detected	Not Detected	0.865115	0.106915	FALSE	Detected	0.109553	-1.70044	FALSE	Detected	Detected	0.776762	-0.206451	FALSE	Detected	Detected	0.623316	-0.347923	FALSE	Detected
600	NADH-dependent FMN reductase OS=Staphylococcus aureus (strain USA300) GN=SAUSA300_0340 PE=4 SV=1	A0A0H2XJZ0	SAUSA300_0340	21 kDa	4.8	3.2	0	1.8	0	0	0.8	0.8	9.88338e-06	#DIV/0!		Not Detected	0.014958	#DIV/0!		Detected	Not Detected	9.88338e-06	#DIV/0!		Not Detected	#DIV/0!	#DIV/0!		Not Detected	Not Detected	0.000190327	2.58496	TRUE	Detected	1	0	FALSE	Detected	Detected	0.014958	0	FALSE	Not Detected	Detected	0.276846	-0.584963	FALSE	Detected
601	Uncharacterized protein OS=Staphylococcus aureus (strain USA300) GN=SAUSA300_0339 PE=4 SV=1	A0A0H2XGT1	SAUSA300_0339	39 kDa	4.6	5	0	1.4	0	0	0.2	0.2	5.92437e-05	#DIV/0!		Not Detected	0.0479117	#DIV/0!		Detected	Not Detected	5.92437e-05	#DIV/0!		Not Detected	#DIV/0!	#DIV/0!		Not Detected	Not Detected	0.000117589	4.52356	TRUE	Detected	1	0	FALSE	Detected	Detected	0.0479117	0	FALSE	Not Detected	Detected	0.707771	0.120294	FALSE	Detected
602	Alpha-amylase OS=Staphylococcus aureus (strain USA300) GN=SAUSA300_1456 PE=3 SV=1	A0A0H2XEF0	SAUSA300_1456	64 kDa	3	1.6	0	0.4	0	0	0.4	0.4	1.25606e-05	#DIV/0!		Not Detected	0.141113	#DIV/0!		Detected	Not Detected	1.25606e-05	#DIV/0!		Not Detected	#DIV/0!	#DIV/0!		Not Detected	Not Detected	0.000930977	2.90689	TRUE	Detected	1	0	FALSE	Detected	Detected	0.141113	0	FALSE	Not Detected	Detected	0.0479117	-0.906891	FALSE	Detected
603	Aminotransferase, class I OS=Staphylococcus aureus (strain USA300) GN=SAUSA300_2497 PE=4 SV=1	A0A0H2XFY9	SAUSA300_2497	43 kDa	4.8	4	0	1.2	0	0	0.4	0	0.00052237	#DIV/0!		Not Detected	0.346594	#DIV/0!		Detected	Not Detected	0.00052237	#DIV/0!		Not Detected	#DIV/0!	#DIV/0!		Not Detected	Not Detected	0.00116497	3.58496	TRUE	Detected	0.141113	0	FALSE	Not Detected	Detected	0.346594	0	FALSE	Not Detected	Detected	0.622383	-0.263034	FALSE	Detected
611	Uncharacterized protein OS=Staphylococcus aureus (strain USA300) GN=SAUSA300_1336 PE=4 SV=1	A0A0H2XGS0	SAUSA300_1336	43 kDa	4.6	2.4	0	1.4	0	0	0.6	0.2	1.82112e-05	#DIV/0!		Not Detected	0.0728844	#DIV/0!		Detected	Not Detected	1.82112e-05	#DIV/0!		Not Detected	#DIV/0!	#DIV/0!		Not Detected	Not Detected	0.000267439	2.9386	TRUE	Detected	0.397204	-1.58496	FALSE	Detected	Detected	0.0728844	0	FALSE	Not Detected	Detected	0.0509729	-0.938599	FALSE	Detected
618	Guanylate kinase OS=Staphylococcus aureus (strain USA300) GN=gmk PE=3 SV=1	Q2FHM9	gmk	24 kDa	2.2	2.2	0	1.6	0	0	0.4	0	4.14884e-06	#DIV/0!		Not Detected	0.00394977	#DIV/0!		Detected	Not Detected	4.14884e-06	#DIV/0!		Not Detected	#DIV/0!	#DIV/0!		Not Detected	Not Detected	0.00381492	2.45943	TRUE	Detected	0.346594	0	FALSE	Not Detected	Detected	0.00394977	0	FALSE	Not Detected	Detected	1	0	FALSE	Detected
627	ATP synthase subunit b OS=Staphylococcus aureus (strain USA300) GN=atpF PE=3 SV=1	Q2FF20	atpF	20 kDa	4.8	5	0	0.6	0	0	0.2	0	0.0249435	#DIV/0!		Not Detected	0.0399685	#DIV/0!		Detected	Not Detected	0.0249435	#DIV/0!		Not Detected	#DIV/0!	#DIV/0!		Not Detected	Not Detected	0.0305985	4.58496	TRUE	Detected	0.346594	0	FALSE	Not Detected	Detected	0.0399685	0	FALSE	Not Detected	Detected	0.936075	0.0588937	FALSE	Detected
629	FMN-dependent NADH-azoreductase OS=Staphylococcus aureus (strain USA300) GN=azoR PE=3 SV=1	Q2FK58	azoR	23 kDa	4.2	3.2	0	2.2	0	0	0.4	0.2	9.21854e-05	#DIV/0!		Not Detected	0.00202679	#DIV/0!		Detected	Not Detected	9.21854e-05	#DIV/0!		Not Detected	#DIV/0!	#DIV/0!		Not Detected	Not Detected	0.000320407	3.39232	TRUE	Detected	0.544737	-1	FALSE	Detected	Detected	0.00202679	0	FALSE	Not Detected	Detected	0.341995	-0.392317	FALSE	Detected
632	Putative peptidase OS=Staphylococcus aureus (strain USA300) GN=SAUSA300_2087 PE=4 SV=1	A0A0H2XJH8	SAUSA300_2087	43 kDa	6	2.6	0	1	0	0	0.2	0	0.0024359	#DIV/0!		Not Detected	0.0133491	#DIV/0!		Detected	Not Detected	0.0024359	#DIV/0!		Not Detected	#DIV/0!	#DIV/0!		Not Detected	Not Detected	0.00314721	4.90689	TRUE	Detected	0.346594	0	FALSE	Not Detected	Detected	0.0133491	0	FALSE	Not Detected	Detected	0.0792214	-1.20645	FALSE	Detected
635	UDP-N-acetylmuramate--L-alanine ligase OS=Staphylococcus aureus (strain USA300) GN=murC PE=3 SV=1	Q2FFZ8	murC	49 kDa	1.4	1.2	0	1	0	0	0.4	0.2	0.00807908	#DIV/0!		Not Detected	0.0133491	#DIV/0!		Detected	Not Detected	0.00807908	#DIV/0!		Not Detected	#DIV/0!	#DIV/0!		Not Detected	Not Detected	0.115077	1.80735	FALSE	Detected	0.666581	-1	FALSE	Detected	Detected	0.0133491	0	FALSE	Not Detected	Detected	0.784478	-0.222392	FALSE	Detected
637	Uncharacterized hydrolase SAUSA300_1291 OS=Staphylococcus aureus (strain USA300) GN=SAUSA300_1291 PE=3 SV=1	Q2FH40	SAUSA300_1291	43 kDa	3.2	1.4	0	0.4	0	0	1	0.2	0.00587204	#DIV/0!		Not Detected	0.141113	#DIV/0!		Detected	Not Detected	0.00587204	#DIV/0!		Not Detected	#DIV/0!	#DIV/0!		Not Detected	Not Detected	0.093894	1.67807	FALSE	Detected	0.346594	-2.32193	FALSE	Detected	Detected	0.141113	0	FALSE	Not Detected	Detected	0.153057	-1.19265	FALSE	Detected
641	Putative N-acetyltransferase OS=Staphylococcus aureus (strain USA300) GN=SAUSA300_2631 PE=3 SV=1	A0A0H2XIG4	SAUSA300_2631	30 kDa	5	3.2	0	1.4	0	0	0.4	0	0.00183936	#DIV/0!		Not Detected	0.0982817	#DIV/0!		Detected	Not Detected	0.00183936	#DIV/0!		Not Detected	#DIV/0!	#DIV/0!		Not Detected	Not Detected	0.00344724	3.64386	TRUE	Detected	0.141113	0	FALSE	Not Detected	Detected	0.0982817	0	FALSE	Not Detected	Detected	0.232321	-0.643856	FALSE	Detected
647	2-oxoisovalerate dehydrogenase, E1 component, alpha subunit OS=Staphylococcus aureus (strain USA300) GN=SAUSA300_1466 PE=4 SV=1	A0A0H2XK21	SAUSA300_1466	36 kDa	4	3.8	0	1.4	0	0	0.8	0.2	8.36474e-05	#DIV/0!		Not Detected	0.000446351	#DIV/0!		Detected	Not Detected	8.36474e-05	#DIV/0!		Not Detected	#DIV/0!	#DIV/0!		Not Detected	Not Detected	0.00131434	2.32193	TRUE	Detected	0.195016	-2	FALSE	Detected	Detected	0.000446351	0	FALSE	Not Detected	Detected	0.770713	-0.0740006	FALSE	Detected
651	Ribosomal RNA large subunit methyltransferase H OS=Staphylococcus aureus (strain USA300) GN=rlmH PE=3 SV=1	Q2FKN2	rlmH	18 kDa	3.8	3	0	0.6	0	0	0.2	0.2	0.000851941	#DIV/0!		Not Detected	0.172003	#DIV/0!		Detected	Not Detected	0.000851941	#DIV/0!		Not Detected	#DIV/0!	#DIV/0!		Not Detected	Not Detected	0.00148861	4.24793	TRUE	Detected	1	0	FALSE	Detected	Detected	0.172003	0	FALSE	Not Detected	Detected	0.492943	-0.341037	FALSE	Detected
659	Lipid II:glycine glycyltransferase OS=Staphylococcus aureus (strain USA300) GN=femX PE=3 SV=1	Q2FEM9	femX	49 kDa	4.2	3.8	0	1.4	0	0	0.2	0	0.000446351	#DIV/0!		Not Detected	0.0252289	#DIV/0!		Detected	Not Detected	0.000446351	#DIV/0!		Not Detected	#DIV/0!	#DIV/0!		Not Detected	Not Detected	0.000771717	4.39232	TRUE	Detected	0.346594	0	FALSE	Not Detected	Detected	0.0252289	0	FALSE	Not Detected	Detected	0.758464	-0.14439	FALSE	Detected
668	Aminotransferase, class V OS=Staphylococcus aureus (strain USA300) GN=SAUSA300_1669 PE=3 SV=1	A0A0H2XJX6	SAUSA300_1669	43 kDa	3.8	2.6	0	0.4	0	0	0.2	0.2	0.000851941	#DIV/0!		Not Detected	0.346594	#DIV/0!		Detected	Not Detected	0.000851941	#DIV/0!		Not Detected	#DIV/0!	#DIV/0!		Not Detected	Not Detected	0.00148861	4.24793	TRUE	Detected	1	0	FALSE	Detected	Detected	0.346594	0	FALSE	Not Detected	Detected	0.216547	-0.547488	FALSE	Detected
669	Isochorismatase family protein OS=Staphylococcus aureus (strain USA300) GN=SAUSA300_2580 PE=4 SV=1	A0A0H2XFN8	SAUSA300_2580	21 kDa	4	4	0	1.6	0	0	0.2	0	0.000477614	#DIV/0!		Not Detected	0.0649694	#DIV/0!		Detected	Not Detected	0.000477614	#DIV/0!		Not Detected	#DIV/0!	#DIV/0!		Not Detected	Not Detected	0.000851941	4.32193	TRUE	Detected	0.346594	0	FALSE	Not Detected	Detected	0.0649694	0	FALSE	Not Detected	Detected	1	0	FALSE	Detected
671	Ribonuclease Z OS=Staphylococcus aureus (strain USA300) GN=rnz PE=3 SV=1	Q2FGM9	rnz	35 kDa	4.4	3.4	0	1.4	0	0	0.6	0.4	0.000190611	#DIV/0!		Not Detected	0.0252289	#DIV/0!		Detected	Not Detected	0.000190611	#DIV/0!		Not Detected	#DIV/0!	#DIV/0!		Not Detected	Not Detected	0.00131129	2.87447	TRUE	Detected	0.681057	-0.584963	FALSE	Detected	Detected	0.0252289	0	FALSE	Not Detected	Detected	0.351101	-0.371969	FALSE	Detected
676	Decarboxylase family protein OS=Staphylococcus aureus (strain USA300) GN=SAUSA300_0666 PE=4 SV=1	A0A0H2XHT4	SAUSA300_0666	21 kDa	4.4	2.4	0	0.8	0	0	0.2	0	8.12318e-05	#DIV/0!		Not Detected	0.207305	#DIV/0!		Detected	Not Detected	8.12318e-05	#DIV/0!		Not Detected	#DIV/0!	#DIV/0!		Not Detected	Not Detected	0.000162352	4.45943	TRUE	Detected	0.346594	0	FALSE	Not Detected	Detected	0.207305	0	FALSE	Not Detected	Detected	0.143415	-0.874469	FALSE	Detected
679	Argininosuccinate synthase OS=Staphylococcus aureus (strain USA300) GN=argG PE=3 SV=1	Q2FIB4	argG	44 kDa	1	2.2	0	0.4	0	0	0.6	0.4	0.105322	#DIV/0!		Not Detected	0.346594	#DIV/0!		Detected	Not Detected	0.105322	#DIV/0!		Not Detected	#DIV/0!	#DIV/0!		Not Detected	Not Detected	0.571623	0.736966	FALSE	Detected	0.73281	-0.584963	FALSE	Detected	Detected	0.346594	0	FALSE	Not Detected	Detected	0.293645	1.1375	FALSE	Detected
682	4-hydroxy-tetrahydrodipicolinate reductase OS=Staphylococcus aureus (strain USA300) GN=dapB PE=3 SV=1	Q2FH42	dapB	27 kDa	2.8	3.4	0	0.8	0	0	1.2	0	0.0540331	#DIV/0!		Not Detected	0.207305	#DIV/0!		Detected	Not Detected	0.0540331	#DIV/0!		Not Detected	#DIV/0!	#DIV/0!		Not Detected	Not Detected	0.29949	1.22239	FALSE	Detected	0.141113	0	FALSE	Not Detected	Detected	0.207305	0	FALSE	Not Detected	Detected	0.759923	0.280108	FALSE	Detected
685	Glycosyl transferase, group 1 family protein OS=Staphylococcus aureus (strain USA300) GN=SAUSA300_0549 PE=4 SV=1	A0A0H2XI10	SAUSA300_0549	57 kDa	4.6	2.8	0	0.4	0	0	0.2	0.2	0.000274896	#DIV/0!		Not Detected	0.346594	#DIV/0!		Detected	Not Detected	0.000274896	#DIV/0!		Not Detected	#DIV/0!	#DIV/0!		Not Detected	Not Detected	0.00046479	4.52356	TRUE	Detected	1	0	FALSE	Detected	Detected	0.346594	0	FALSE	Not Detected	Detected	0.364155	-0.716207	FALSE	Detected
691	Uncharacterized protein OS=Staphylococcus aureus (strain USA300) GN=SAUSA300_2246 PE=4 SV=1	A0A0H2XKI4	SAUSA300_2246	13 kDa	4.2	2.8	0	0.8	0	0	0.2	0	0.000446351	#DIV/0!		Not Detected	0.0649694	#DIV/0!		Detected	Not Detected	0.000446351	#DIV/0!		Not Detected	#DIV/0!	#DIV/0!		Not Detected	Not Detected	0.000771717	4.39232	TRUE	Detected	0.346594	0	FALSE	Not Detected	Detected	0.0649694	0	FALSE	Not Detected	Detected	0.297715	-0.584963	FALSE	Detected
706	UPF0154 protein SAUSA300_1240 OS=Staphylococcus aureus (strain USA300) GN=SAUSA300_1240 PE=3 SV=1	A0A0H2XFT2	SAUSA300_1240	11 kDa	3.2	1	0	0.4	0	0	0.2	0	0.01085	#DIV/0!		Not Detected	0.346594	#DIV/0!		Detected	Not Detected	0.01085	#DIV/0!		Not Detected	#DIV/0!	#DIV/0!		Not Detected	Not Detected	0.0162981	4	TRUE	Detected	0.346594	0	FALSE	Not Detected	Detected	0.346594	0	FALSE	Not Detected	Detected	0.0733043	-1.67807	FALSE	Detected
709	Diphosphomevalonate decarboxylase OS=Staphylococcus aureus (strain USA300) GN=mvaD PE=4 SV=1	A0A0H2XIV6	mvaD	37 kDa	4	3	0	0.8	0	0	0.2	0	0.0153978	#DIV/0!		Not Detected	0.0649694	#DIV/0!		Detected	Not Detected	0.0153978	#DIV/0!		Not Detected	#DIV/0!	#DIV/0!		Not Detected	Not Detected	0.0204872	4.32193	TRUE	Detected	0.346594	0	FALSE	Not Detected	Detected	0.0649694	0	FALSE	Not Detected	Detected	0.579584	-0.415037	FALSE	Detected
713	Putative D-isomer specific 2-hydroxyacid dehydrogenase OS=Staphylococcus aureus (strain USA300) GN=SAUSA300_0179 PE=3 SV=1	A0A0H2XFP0	SAUSA300_0179	38 kDa	3	2	0	0.4	0	0	0.4	0	0.00712907	#DIV/0!		Not Detected	0.141113	#DIV/0!		Detected	Not Detected	0.00712907	#DIV/0!		Not Detected	#DIV/0!	#DIV/0!		Not Detected	Not Detected	0.0230676	2.90689	TRUE	Detected	0.346594	0	FALSE	Not Detected	Detected	0.141113	0	FALSE	Not Detected	Detected	0.295999	-0.584963	FALSE	Detected
724	Tributyrin esterase OS=Staphylococcus aureus (strain USA300) GN=estA PE=4 SV=1	A0A0H2XFN6	estA	29 kDa	3.6	2.2	0	0.6	0	0	0.6	0	0.00466173	#DIV/0!		Not Detected	0.346594	#DIV/0!		Detected	Not Detected	0.00466173	#DIV/0!		Not Detected	#DIV/0!	#DIV/0!		Not Detected	Not Detected	0.0178591	2.58496	TRUE	Detected	0.172003	0	FALSE	Not Detected	Detected	0.346594	0	FALSE	Not Detected	Detected	0.327222	-0.710493	FALSE	Detected
726	Uncharacterized protein OS=Staphylococcus aureus (strain USA300) GN=SAUSA300_0198 PE=4 SV=1	A0A0H2XFU2	SAUSA300_0198	36 kDa	3	2.6	0	0.8	0	0	0.2	0	0.00712907	#DIV/0!		Not Detected	0.207305	#DIV/0!		Detected	Not Detected	0.00712907	#DIV/0!		Not Detected	#DIV/0!	#DIV/0!		Not Detected	Not Detected	0.011615	3.90689	TRUE	Detected	0.346594	0	FALSE	Not Detected	Detected	0.207305	0	FALSE	Not Detected	Detected	0.749117	-0.206451	FALSE	Detected
728	Peptide methionine sulfoxide reductase MsrA OS=Staphylococcus aureus (strain USA300) GN=msrA PE=3 SV=1	A0A0H2XEQ6	msrA	20 kDa	3.6	3.2	0	0.4	0	0	0.2	0	0.00133713	#DIV/0!		Not Detected	0.141113	#DIV/0!		Detected	Not Detected	0.00133713	#DIV/0!		Not Detected	#DIV/0!	#DIV/0!		Not Detected	Not Detected	0.00231947	4.16993	TRUE	Detected	0.346594	0	FALSE	Not Detected	Detected	0.141113	0	FALSE	Not Detected	Detected	0.806661	-0.169925	FALSE	Detected
730	Uncharacterized protein OS=Staphylococcus aureus (strain USA300) GN=SAUSA300_1729 PE=4 SV=1	A0A0H2XHD3	SAUSA300_1729	35 kDa	2.2	2.8	0	1	0	0	1	0	0.00202679	#DIV/0!		Not Detected	0.105322	#DIV/0!		Detected	Not Detected	0.00202679	#DIV/0!		Not Detected	#DIV/0!	#DIV/0!		Not Detected	Not Detected	0.226782	1.1375	FALSE	Detected	0.23276	0	FALSE	Not Detected	Detected	0.105322	0	FALSE	Not Detected	Detected	0.595802	0.347923	FALSE	Detected
731	DegV family protein OS=Staphylococcus aureus (strain USA300) GN=SAUSA300_0733 PE=4 SV=1	A0A0H2XED7	SAUSA300_0733	32 kDa	2.6	2.4	0	0.8	0	0	0.2	0	0.000930977	#DIV/0!		Not Detected	0.207305	#DIV/0!		Detected	Not Detected	0.000930977	#DIV/0!		Not Detected	#DIV/0!	#DIV/0!		Not Detected	Not Detected	0.00234319	3.70044	TRUE	Detected	0.346594	0	FALSE	Not Detected	Detected	0.207305	0	FALSE	Not Detected	Detected	0.805902	-0.115477	FALSE	Detected
733	2,3,4,5-tetrahydropyridine-2,6-dicarboxylate N-acetyltransferase OS=Staphylococcus aureus (strain USA300) GN=dapH PE=3 SV=1	Q2FH41	dapH	25 kDa	2	3.2	0.2	2	0	0	0.2	0	0.014958	3.32193	TRUE	Detected	0.0399685	3.32193	TRUE	Detected	Detected	0.00648045	#DIV/0!		Not Detected	#DIV/0!	#DIV/0!		Not Detected	Not Detected	0.014958	3.32193	TRUE	Detected	0.346594	0	FALSE	Not Detected	Detected	0.0399685	-3.32193	FALSE	Detected	Detected	0.36187	0.678072	FALSE	Detected
735	L-lactate permease OS=Staphylococcus aureus (strain USA300) GN=SAUSA300_2313 PE=4 SV=1	A0A0H2XGA6	SAUSA300_2313	57 kDa	4	1.8	0	0	0	0	0.2	0	0.000226717	#DIV/0!		Not Detected	#DIV/0!	#DIV/0!		Not Detected	Not Detected	0.000226717	#DIV/0!		Not Detected	#DIV/0!	#DIV/0!		Not Detected	Not Detected	0.000439606	4.32193	TRUE	Detected	0.346594	0	FALSE	Not Detected	Detected	#DIV/0!	#DIV/0!		Not Detected	Not Detected	0.0529626	-1.152	FALSE	Detected
738	Inosine-uridine preferring nucleoside hydrolase OS=Staphylococcus aureus (strain USA300) GN=SAUSA300_0237 PE=4 SV=1	A0A0H2XG26	SAUSA300_0237	34 kDa	2.4	2.2	0	0.8	0	0	1.2	0.2	0.000323393	#DIV/0!		Not Detected	0.0649694	#DIV/0!		Detected	Not Detected	0.000323393	#DIV/0!		Not Detected	#DIV/0!	#DIV/0!		Not Detected	Not Detected	0.0277844	1	FALSE	Detected	0.00766973	-2.58496	FALSE	Detected	Detected	0.0649694	0	FALSE	Not Detected	Detected	0.759923	-0.125531	FALSE	Detected
740	NAD dependent epimerase/dehydratase family protein OS=Staphylococcus aureus (strain USA300) GN=SAUSA300_2387 PE=4 SV=1	A0A0H2XGM0	SAUSA300_2387	31 kDa	2.2	2.6	0	0.6	0	0	0.2	0	0.000370107	#DIV/0!		Not Detected	0.172003	#DIV/0!		Detected	Not Detected	0.000370107	#DIV/0!		Not Detected	#DIV/0!	#DIV/0!		Not Detected	Not Detected	0.00151375	3.45943	TRUE	Detected	0.346594	0	FALSE	Not Detected	Detected	0.172003	0	FALSE	Not Detected	Detected	0.486042	0.241008	FALSE	Detected
746	Riboflavin biosynthesis protein RibBA OS=Staphylococcus aureus (strain USA300) GN=ribBA PE=3 SV=1	A0A0H2XH77	ribBA	44 kDa	3	2.2	0	0	0	0	0.2	0	0.0557665	#DIV/0!		Not Detected	#DIV/0!	#DIV/0!		Not Detected	Not Detected	0.0557665	#DIV/0!		Not Detected	#DIV/0!	#DIV/0!		Not Detected	Not Detected	0.0728844	3.90689	FALSE	Detected	0.346594	0	FALSE	Not Detected	Detected	#DIV/0!	#DIV/0!		Not Detected	Not Detected	0.658564	-0.447459	FALSE	Detected
751	Putative endoribonuclease L-PSP OS=Staphylococcus aureus (strain USA300) GN=SAUSA300_0474 PE=4 SV=1	A0A0H2XK95	SAUSA300_0474	14 kDa	2.6	2.2	0	0.8	0	0	0.2	0	0.00250073	#DIV/0!		Not Detected	0.0649694	#DIV/0!		Detected	Not Detected	0.00250073	#DIV/0!		Not Detected	#DIV/0!	#DIV/0!		Not Detected	Not Detected	0.00527611	3.70044	TRUE	Detected	0.346594	0	FALSE	Not Detected	Detected	0.0649694	0	FALSE	Not Detected	Detected	0.712847	-0.241008	FALSE	Detected
752	DNA-3-methyladenine glycosidase OS=Staphylococcus aureus (strain USA300) GN=tag PE=4 SV=1	A0A0H2XEA5	tag	21 kDa	2.4	2	0	1.6	0	0	0.2	0	0.000323393	#DIV/0!		Not Detected	0.0138499	#DIV/0!		Detected	Not Detected	0.000323393	#DIV/0!		Not Detected	#DIV/0!	#DIV/0!		Not Detected	Not Detected	0.00116497	3.58496	TRUE	Detected	0.346594	0	FALSE	Not Detected	Detected	0.0138499	0	FALSE	Not Detected	Detected	0.635687	-0.263034	FALSE	Detected
760	GTP cyclohydrolase 1 type 2 homolog OS=Staphylococcus aureus (strain USA300) GN=SAUSA300_1519 PE=3 SV=1	A0A0H2XFY8	SAUSA300_1519	41 kDa	3.8	0.8	0	0.2	0	0	0.2	0.2	0.000184777	#DIV/0!		Not Detected	0.346594	#DIV/0!		Detected	Not Detected	0.000184777	#DIV/0!		Not Detected	#DIV/0!	#DIV/0!		Not Detected	Not Detected	0.000387156	4.24793	TRUE	Detected	1	0	FALSE	Detected	Detected	0.346594	0	FALSE	Not Detected	Detected	0.00124526	-2.24793	FALSE	Detected
762	Orotidine 5'-phosphate decarboxylase OS=Staphylococcus aureus (strain USA300) GN=pyrF PE=3 SV=1	Q2FHN4	pyrF	26 kDa	2.2	2.4	0	0.8	0	0	0.2	0	4.14884e-06	#DIV/0!		Not Detected	0.207305	#DIV/0!		Detected	Not Detected	4.14884e-06	#DIV/0!		Not Detected	#DIV/0!	#DIV/0!		Not Detected	Not Detected	0.000104954	3.45943	TRUE	Detected	0.346594	0	FALSE	Not Detected	Detected	0.207305	0	FALSE	Not Detected	Detected	0.8383	0.125531	FALSE	Detected
769	FAD/NAD(P)-binding Rossmann fold Superfamily OS=Staphylococcus aureus (strain USA300) GN=SAUSA300_0394 PE=4 SV=1	A0A0H2XHY2	SAUSA300_0394	32 kDa	3	1.6	0	1	0	0	0.4	0.2	1.25606e-05	#DIV/0!		Not Detected	0.0133491	#DIV/0!		Detected	Not Detected	1.25606e-05	#DIV/0!		Not Detected	#DIV/0!	#DIV/0!		Not Detected	Not Detected	0.000188104	2.90689	TRUE	Detected	0.544737	-1	FALSE	Detected	Detected	0.0133491	0	FALSE	Not Detected	Detected	0.0982817	-0.906891	FALSE	Detected
772	6-phospho-beta-galactosidase OS=Staphylococcus aureus (strain USA300) GN=lacG PE=3 SV=1	Q2FEU3	lacG	55 kDa	2.6	0.6	0	0	0	0	0.6	0	0.000930977	#DIV/0!		Not Detected	#DIV/0!	#DIV/0!		Not Detected	Not Detected	0.000930977	#DIV/0!		Not Detected	#DIV/0!	#DIV/0!		Not Detected	Not Detected	0.0347106	2.11548	TRUE	Detected	0.346594	0	FALSE	Not Detected	Detected	#DIV/0!	#DIV/0!		Not Detected	Not Detected	0.0149785	-2.11548	FALSE	Detected
791	Peptidase, M20/M25/M40 family OS=Staphylococcus aureus (strain USA300) GN=SAUSA300_2276 PE=4 SV=1	A0A0H2XG69	SAUSA300_2276	41 kDa	2.4	0.6	0	0	0	0	0.6	0	0.0480801	#DIV/0!		Not Detected	#DIV/0!	#DIV/0!		Not Detected	Not Detected	0.0480801	#DIV/0!		Not Detected	#DIV/0!	#DIV/0!		Not Detected	Not Detected	0.169353	2	FALSE	Detected	0.346594	0	FALSE	Not Detected	Detected	#DIV/0!	#DIV/0!		Not Detected	Not Detected	0.127391	-2	FALSE	Detected
807	Uncharacterized protein OS=Staphylococcus aureus (strain USA300) GN=SAUSA300_0552 PE=4 SV=1	A0A0H2XIE3	SAUSA300_0552	25 kDa	2.4	2	0	0.4	0	0	0.2	0	0.00394977	#DIV/0!		Not Detected	0.346594	#DIV/0!		Detected	Not Detected	0.00394977	#DIV/0!		Not Detected	#DIV/0!	#DIV/0!		Not Detected	Not Detected	0.00833791	3.58496	TRUE	Detected	0.346594	0	FALSE	Not Detected	Detected	0.346594	0	FALSE	Not Detected	Detected	0.71999	-0.263034	FALSE	Detected
808	Uncharacterized protein OS=Staphylococcus aureus (strain USA300) GN=SAUSA300_0484 PE=4 SV=1	A0A0H2XIW6	SAUSA300_0484	10 kDa	2.2	1.8	0	1.2	0	0	0.2	0.4	0.0172332	#DIV/0!		Not Detected	0.0124779	#DIV/0!		Detected	Not Detected	0.0172332	#DIV/0!		Not Detected	#DIV/0!	#DIV/0!		Not Detected	Not Detected	0.0303601	3.45943	TRUE	Detected	0.666581	1	FALSE	Detected	Detected	0.0124779	0	FALSE	Not Detected	Detected	0.681057	-0.289507	FALSE	Detected
812	Uncharacterized protein OS=Staphylococcus aureus (strain USA300) GN=SAUSA300_2626 PE=4 SV=1	A0A0H2XDW9	SAUSA300_2626	18 kDa	1.4	1.4	0	0.4	0	0.2	0.6	0.2	0.000446351	#DIV/0!		Not Detected	0.141113	#DIV/0!		Detected	Not Detected	0.000446351	#DIV/0!		Not Detected	0.346594	#DIV/0!		Detected	Not Detected	0.0497356	1.22239	TRUE	Detected	0.241504	-1.58496	FALSE	Detected	Detected	0.141113	0	FALSE	Not Detected	Detected	1	0	FALSE	Detected
819	Acetyltransferase, GNAT family OS=Staphylococcus aureus (strain USA300) GN=SAUSA300_0343 PE=4 SV=1	A0A0H2XG13	SAUSA300_0343	21 kDa	1.2	2.2	0	1.2	0	0	1.2	0	0.000323393	#DIV/0!		Not Detected	0.0124779	#DIV/0!		Detected	Not Detected	0.000323393	#DIV/0!		Not Detected	#DIV/0!	#DIV/0!		Not Detected	Not Detected	1	0	FALSE	Detected	0.0124779	0	FALSE	Not Detected	Detected	0.0124779	0	FALSE	Not Detected	Detected	0.290312	0.874469	FALSE	Detected
833	Ribosomal RNA small subunit methyltransferase E OS=Staphylococcus aureus (strain USA300) GN=SAUSA300_1537 PE=3 SV=1	A0A0H2XIG3	SAUSA300_1537	28 kDa	1.6	1.2	0	0.6	0	0	0.6	0	0.0138499	#DIV/0!		Not Detected	0.172003	#DIV/0!		Detected	Not Detected	0.0138499	#DIV/0!		Not Detected	#DIV/0!	#DIV/0!		Not Detected	Not Detected	0.161397	1.41504	FALSE	Detected	0.172003	0	FALSE	Not Detected	Detected	0.172003	0	FALSE	Not Detected	Detected	0.619544	-0.415037	FALSE	Detected
834	Acetyltransferase family protein OS=Staphylococcus aureus (strain USA300) GN=SAUSA300_2492 PE=4 SV=1	A0A0H2XI29	SAUSA300_2492	22 kDa	1.8	1.2	0	0.6	0	0	0.4	0.2	1.85312e-05	#DIV/0!		Not Detected	0.346594	#DIV/0!		Detected	Not Detected	1.85312e-05	#DIV/0!		Not Detected	#DIV/0!	#DIV/0!		Not Detected	Not Detected	0.0140048	2.16993	TRUE	Detected	0.666581	-1	FALSE	Detected	Detected	0.346594	0	FALSE	Not Detected	Detected	0.289672	-0.584963	FALSE	Detected
839	Lipoyl synthase OS=Staphylococcus aureus (strain USA300) GN=lipA PE=3 SV=1	Q2FIE9	lipA	35 kDa	1.6	2.2	0	0.4	0	0	0.2	0	0.0138499	#DIV/0!		Not Detected	0.141113	#DIV/0!		Detected	Not Detected	0.0138499	#DIV/0!		Not Detected	#DIV/0!	#DIV/0!		Not Detected	Not Detected	0.033855	3	TRUE	Detected	0.346594	0	FALSE	Not Detected	Detected	0.141113	0	FALSE	Not Detected	Detected	0.544737	0.459432	FALSE	Detected
840	Probable quinol oxidase subunit 1 OS=Staphylococcus aureus (strain USA300) GN=qoxB PE=3 SV=1	Q2FI18	qoxB	75 kDa	2	0.8	0	0.4	0	0	1.4	0.2	0.000226717	#DIV/0!		Not Detected	0.141113	#DIV/0!		Detected	Not Detected	0.000226717	#DIV/0!		Not Detected	#DIV/0!	#DIV/0!		Not Detected	Not Detected	0.172003	0.514573	FALSE	Detected	0.00527611	-2.80735	FALSE	Detected	Detected	0.141113	0	FALSE	Not Detected	Detected	0.0399685	-1.32193	FALSE	Detected
843	Protein-export membrane protein SecF OS=Staphylococcus aureus (strain USA300) GN=secF PE=3 SV=1	A0A0H2XF56	secF	82 kDa	1.6	0.8	0	0	0	0	0.4	0.2	0.0138499	#DIV/0!		Not Detected	#DIV/0!	#DIV/0!		Not Detected	Not Detected	0.0138499	#DIV/0!		Not Detected	#DIV/0!	#DIV/0!		Not Detected	Not Detected	0.101222	2	FALSE	Detected	0.666581	-1	FALSE	Detected	Detected	#DIV/0!	#DIV/0!		Not Detected	Not Detected	0.182257	-1	FALSE	Detected
849	Endoribonuclease YbeY OS=Staphylococcus aureus (strain USA300) GN=ybeY PE=3 SV=1	Q2FGF3	ybeY	18 kDa	1.2	0.8	0	0.4	0	0	0.2	0.2	0.000323393	#DIV/0!		Not Detected	0.141113	#DIV/0!		Detected	Not Detected	0.000323393	#DIV/0!		Not Detected	#DIV/0!	#DIV/0!		Not Detected	Not Detected	0.00766973	2.58496	TRUE	Detected	1	0	FALSE	Detected	Detected	0.141113	0	FALSE	Not Detected	Detected	0.195016	-0.584963	FALSE	Detected
850	Preprotein translocase, YajC subunit OS=Staphylococcus aureus (strain USA300) GN=yajC PE=4 SV=1	A0A0H2XGP1	yajC	10 kDa	1.6	1.2	0	0.8	0	0	0.8	0	0.000181882	#DIV/0!		Not Detected	0.0649694	#DIV/0!		Detected	Not Detected	0.000181882	#DIV/0!		Not Detected	#DIV/0!	#DIV/0!		Not Detected	Not Detected	0.111434	1	FALSE	Detected	0.0649694	0	FALSE	Not Detected	Detected	0.0649694	0	FALSE	Not Detected	Detected	0.397204	-0.415037	FALSE	Detected
859	Adenine phosphoribosyltransferase OS=Staphylococcus aureus (strain USA300) GN=apt PE=3 SV=1	Q2FG92	apt	19 kDa	1.6	2	0	0.6	0	0	0.2	0	0.000181882	#DIV/0!		Not Detected	0.0399685	#DIV/0!		Detected	Not Detected	0.000181882	#DIV/0!		Not Detected	#DIV/0!	#DIV/0!		Not Detected	Not Detected	0.00220525	3	TRUE	Detected	0.346594	0	FALSE	Not Detected	Detected	0.0399685	0	FALSE	Not Detected	Detected	0.571623	0.321928	FALSE	Detected
866	Gluconate kinase OS=Staphylococcus aureus (strain USA300) GN=gntK PE=3 SV=1	A0A0H2XIM0	gntK	58 kDa	1.6	0.8	0	0.6	0	0	0.4	0	0.000181882	#DIV/0!		Not Detected	0.172003	#DIV/0!		Detected	Not Detected	0.000181882	#DIV/0!		Not Detected	#DIV/0!	#DIV/0!		Not Detected	Not Detected	0.0337304	2	TRUE	Detected	0.346594	0	FALSE	Not Detected	Detected	0.172003	0	FALSE	Not Detected	Detected	0.111434	-1	FALSE	Detected
867	Uncharacterized protein OS=Staphylococcus aureus (strain USA300) GN=SAUSA300_0679 PE=4 SV=1	A0A0H2XI15	SAUSA300_0679	15 kDa	1.6	1.4	0	0.6	0	0	0.2	0	0.000181882	#DIV/0!		Not Detected	0.0399685	#DIV/0!		Detected	Not Detected	0.000181882	#DIV/0!		Not Detected	#DIV/0!	#DIV/0!		Not Detected	Not Detected	0.00220525	3	TRUE	Detected	0.346594	0	FALSE	Not Detected	Detected	0.0399685	0	FALSE	Not Detected	Detected	0.73281	-0.192645	FALSE	Detected
869	Uncharacterized protein OS=Staphylococcus aureus (strain USA300) GN=SAUSA300_1361 PE=4 SV=1	A0A0H2XI67	SAUSA300_1361	22 kDa	1.2	0.6	0	0.4	0	0.2	0.2	0	0.0124779	#DIV/0!		Not Detected	0.141113	#DIV/0!		Detected	Not Detected	0.0124779	#DIV/0!		Not Detected	0.346594	#DIV/0!		Detected	Not Detected	0.0461723	2.58496	TRUE	Detected	0.346594	0	FALSE	Not Detected	Detected	0.141113	0	FALSE	Not Detected	Detected	0.216547	-1	FALSE	Detected
874	Uncharacterized protein OS=Staphylococcus aureus (strain USA300) GN=SAUSA300_0740 PE=4 SV=1	A0A0H2XJ54	SAUSA300_0740	26 kDa	1.4	2	0	0.6	0	0	0.2	0	0.0479117	#DIV/0!		Not Detected	0.172003	#DIV/0!		Detected	Not Detected	0.0479117	#DIV/0!		Not Detected	#DIV/0!	#DIV/0!		Not Detected	Not Detected	0.0943498	2.80735	FALSE	Detected	0.346594	0	FALSE	Not Detected	Detected	0.172003	0	FALSE	Not Detected	Detected	0.576101	0.514573	FALSE	Detected
882	Phosphocarrier protein HPr OS=Staphylococcus aureus (strain USA300) GN=ptsH PE=4 SV=1	A0A0H2XHT7	ptsH	9 kDa	1.6	1.4	0	0.4	0	0	0.2	0.2	0.00394977	#DIV/0!		Not Detected	0.346594	#DIV/0!		Detected	Not Detected	0.00394977	#DIV/0!		Not Detected	#DIV/0!	#DIV/0!		Not Detected	Not Detected	0.0140048	3	TRUE	Detected	1	0	FALSE	Detected	Detected	0.346594	0	FALSE	Not Detected	Detected	0.765504	-0.192645	FALSE	Detected
883	Deoxynucleoside kinase family protein OS=Staphylococcus aureus (strain USA300) GN=SAUSA300_0541 PE=4 SV=1	A0A0H2XHX5	SAUSA300_0541	26 kDa	1.8	1.6	0	0.4	0	0	0.2	0	1.85312e-05	#DIV/0!		Not Detected	0.141113	#DIV/0!		Detected	Not Detected	1.85312e-05	#DIV/0!		Not Detected	#DIV/0!	#DIV/0!		Not Detected	Not Detected	0.000477614	3.16993	TRUE	Detected	0.346594	0	FALSE	Not Detected	Detected	0.141113	0	FALSE	Not Detected	Detected	0.802772	-0.169925	FALSE	Detected
908	Uncharacterized protein OS=Staphylococcus aureus (strain USA300) GN=SAUSA300_0287 PE=4 SV=1	A0A0H2XDF9	SAUSA300_0287	11 kDa	0.6	0	0	0.6	0	0	0.4	0.2	0.0399685	#DIV/0!		Not Detected	0.172003	#DIV/0!		Detected	Not Detected	0.0399685	#DIV/0!		Not Detected	#DIV/0!	#DIV/0!		Not Detected	Not Detected	0.579584	0.584963	FALSE	Detected	0.544737	-1	FALSE	Detected	Detected	0.172003	0	FALSE	Not Detected	Detected	0.0399685	0	FALSE	Not Detected
918	Hydroxyethylthiazole kinase OS=Staphylococcus aureus (strain USA300) GN=thiM PE=3 SV=1	Q2FF34	thiM	28 kDa	1	0.6	0.4	0.2	0	0	0.2	0.8	0.172003	1.32193	FALSE	Detected	0.544737	-1	FALSE	Detected	Detected	0.0133491	#DIV/0!		Not Detected	#DIV/0!	#DIV/0!		Not Detected	Not Detected	0.0649694	2.32193	FALSE	Detected	0.195016	2	FALSE	Detected	Detected	0.544737	1	FALSE	Detected	Detected	0.346594	-0.736966	FALSE	Detected
940	6-carboxy-5,6,7,8-tetrahydropterin synthase OS=Staphylococcus aureus (strain USA300) GN=SAUSA300_0696 PE=3 SV=1	A0A0H2XFD7	SAUSA300_0696	16 kDa	1.8	0.8	0.2	0.2	0	0	0.4	0	0.005456	3.16993	TRUE	Detected	1	0	FALSE	Detected	Detected	0.00133713	#DIV/0!		Not Detected	#DIV/0!	#DIV/0!		Not Detected	Not Detected	0.033855	2.16993	TRUE	Detected	0.346594	0	FALSE	Not Detected	Detected	1	0	FALSE	Detected	Detected	0.0461723	-1.16993	FALSE	Detected
971	Uncharacterized protein OS=Staphylococcus aureus (strain USA300) GN=SAUSA300_1505 PE=4 SV=1	A0A0H2XDD9	SAUSA300_1505	23 kDa	2	0.4	0	0	0	0	0.2	0	0.0133491	#DIV/0!		Not Detected	#DIV/0!	#DIV/0!		Not Detected	Not Detected	0.0133491	#DIV/0!		Not Detected	#DIV/0!	#DIV/0!		Not Detected	Not Detected	0.0265099	3.32193	TRUE	Detected	0.346594	0	FALSE	Not Detected	Detected	#DIV/0!	#DIV/0!		Not Detected	Not Detected	0.0460249	-2.32193	FALSE	Detected
991	Acetyltransferase, GNAT family OS=Staphylococcus aureus (strain USA300) GN=SAUSA300_0451 PE=4 SV=1	A0A0H2XJT5	SAUSA300_0451	20 kDa	1	1	0	0	0	0	0.2	0	#DIV/0!	#DIV/0!		Not Detected	#DIV/0!	#DIV/0!		Not Detected	Not Detected	#DIV/0!	#DIV/0!		Not Detected	#DIV/0!	#DIV/0!		Not Detected	Not Detected	0.00394977	2.32193	TRUE	Detected	0.346594	0	FALSE	Not Detected	Detected	#DIV/0!	#DIV/0!		Not Detected	Not Detected	1	0	FALSE	Detected
360	L-threonine dehydratase catabolic TdcB OS=Staphylococcus aureus (strain USA300) GN=tdcB PE=3 SV=1	Q2FH01	tdcB	37 kDa	9	6.2	0	9.4	0	0	0	2	4.80838e-05	#DIV/0!		Not Detected	0.0249498	#DIV/0!		Detected	Not Detected	4.80838e-05	#DIV/0!		Not Detected	#DIV/0!	#DIV/0!		Not Detected	Not Detected	4.80838e-05	#DIV/0!		Not Detected	0.0133491	#DIV/0!		Detected	Not Detected	0.0249498	0	FALSE	Not Detected	Detected	0.215803	-0.537657	FALSE	Detected
279	Alanine--tRNA ligase OS=Staphylococcus aureus (strain USA300) GN=alaS PE=3 SV=1	Q2FGA8	alaS	99 kDa	18.2	17.8	0	10.2	0	0	0	1.2	0.000251669	#DIV/0!		Not Detected	0.00656179	#DIV/0!		Detected	Not Detected	0.000251669	#DIV/0!		Not Detected	#DIV/0!	#DIV/0!		Not Detected	Not Detected	0.000251669	#DIV/0!		Not Detected	0.172003	#DIV/0!		Detected	Not Detected	0.00656179	0	FALSE	Not Detected	Detected	0.921524	-0.0320612	FALSE	Detected
183	3-oxoacyl-[acyl-carrier-protein] synthase 2 OS=Staphylococcus aureus (strain USA300) GN=fabF PE=3 SV=1	A0A0H2XJF4	fabF	44 kDa	15.4	14.2	0	10.2	0	0	0	1	7.08841e-06	#DIV/0!		Not Detected	0.000472218	#DIV/0!		Detected	Not Detected	7.08841e-06	#DIV/0!		Not Detected	#DIV/0!	#DIV/0!		Not Detected	Not Detected	7.08841e-06	#DIV/0!		Not Detected	0.0133491	#DIV/0!		Detected	Not Detected	0.000472218	0	FALSE	Not Detected	Detected	0.625769	-0.117039	FALSE	Detected
570	Uncharacterized protein OS=Staphylococcus aureus (strain USA300) GN=SAUSA300_0420 PE=4 SV=1	A0A0H2XKB6	SAUSA300_0420	49 kDa	1.6	3.2	0	8.2	0	0	0	1	0.00394977	#DIV/0!		Not Detected	0.00647028	#DIV/0!		Detected	Not Detected	0.00394977	#DIV/0!		Not Detected	#DIV/0!	#DIV/0!		Not Detected	Not Detected	0.00394977	#DIV/0!		Not Detected	0.23276	#DIV/0!		Detected	Not Detected	0.00647028	0	FALSE	Not Detected	Detected	0.213278	1	FALSE	Detected
578	Enoyl-[acyl-carrier-protein] reductase [NADPH] OS=Staphylococcus aureus (strain USA300) GN=SAUSA300_0912 PE=3 SV=1	A0A0H2XIJ1	SAUSA300_0912	28 kDa	6	4.4	0	1.6	0	0	0	1	6.16082e-08	#DIV/0!		Not Detected	0.0460249	#DIV/0!		Detected	Not Detected	6.16082e-08	#DIV/0!		Not Detected	#DIV/0!	#DIV/0!		Not Detected	Not Detected	6.16082e-08	#DIV/0!		Not Detected	0.346594	#DIV/0!		Detected	Not Detected	0.0460249	0	FALSE	Not Detected	Detected	0.141113	-0.447459	FALSE	Detected
411	50S ribosomal protein L3 OS=Staphylococcus aureus (strain USA300) GN=rplC PE=3 SV=1	Q2FEN9	rplC	24 kDa	6	5.6	0	2.6	0	0	0	0.8	1.25606e-05	#DIV/0!		Not Detected	0.0856814	#DIV/0!		Detected	Not Detected	1.25606e-05	#DIV/0!		Not Detected	#DIV/0!	#DIV/0!		Not Detected	Not Detected	1.25606e-05	#DIV/0!		Not Detected	0.0649694	#DIV/0!		Detected	Not Detected	0.0856814	0	FALSE	Not Detected	Detected	0.876945	-0.0995357	FALSE	Detected
525	NADH dehydrogenase-like protein SAUSA300_0844 OS=Staphylococcus aureus (strain USA300) GN=SAUSA300_0844 PE=3 SV=1	Q2FID4	SAUSA300_0844	44 kDa	4.2	3	0	1.8	0	0	0	0.8	0.00122064	#DIV/0!		Not Detected	0.069751	#DIV/0!		Detected	Not Detected	0.00122064	#DIV/0!		Not Detected	#DIV/0!	#DIV/0!		Not Detected	Not Detected	0.00122064	#DIV/0!		Not Detected	0.207305	#DIV/0!		Detected	Not Detected	0.069751	0	FALSE	Not Detected	Detected	0.389557	-0.485427	FALSE	Detected
568	Peptidase, rhomboid family OS=Staphylococcus aureus (strain USA300) GN=SAUSA300_1509 PE=4 SV=1	A0A0H2XHE1	SAUSA300_1509	57 kDa	0.6	0.6	0	0.8	0	0.6	0	0.8	0.0399685	#DIV/0!		Not Detected	0.346594	#DIV/0!		Detected	Not Detected	0.0399685	#DIV/0!		Not Detected	0.346594	#DIV/0!		Detected	Not Detected	0.0399685	#DIV/0!		Not Detected	0.346594	#DIV/0!		Detected	Not Detected	0.346594	0	FALSE	Not Detected	Detected	1	0	FALSE	Detected
616	Cystathionine gamma-synthase OS=Staphylococcus aureus (strain USA300) GN=metB PE=3 SV=1	A0A0H2XFF8	metB	41 kDa	3.8	3.4	0	1.6	0	0	0	0.8	0.000184777	#DIV/0!		Not Detected	0.12275	#DIV/0!		Detected	Not Detected	0.000184777	#DIV/0!		Not Detected	#DIV/0!	#DIV/0!		Not Detected	Not Detected	0.000184777	#DIV/0!		Not Detected	0.0649694	#DIV/0!		Detected	Not Detected	0.12275	0	FALSE	Not Detected	Detected	0.645376	-0.160465	FALSE	Detected
657	Putative transcriptional regulator OS=Staphylococcus aureus (strain USA300) GN=SAUSA300_2563 PE=4 SV=1	A0A0H2XID1	SAUSA300_2563	18 kDa	3.4	2.8	0	1.2	0	0	0	0.8	7.02042e-07	#DIV/0!		Not Detected	0.0399685	#DIV/0!		Detected	Not Detected	7.02042e-07	#DIV/0!		Not Detected	#DIV/0!	#DIV/0!		Not Detected	Not Detected	7.02042e-07	#DIV/0!		Not Detected	0.141113	#DIV/0!		Detected	Not Detected	0.0399685	0	FALSE	Not Detected	Detected	0.420806	-0.280108	FALSE	Detected
345	Glycerol kinase OS=Staphylococcus aureus (strain USA300) GN=glpK PE=3 SV=1	Q2FHD9	glpK	56 kDa	11.6	6.6	0	1.6	0	0	0	0.6	0.000100751	#DIV/0!		Not Detected	0.12275	#DIV/0!		Detected	Not Detected	0.000100751	#DIV/0!		Not Detected	#DIV/0!	#DIV/0!		Not Detected	Not Detected	0.000100751	#DIV/0!		Not Detected	0.346594	#DIV/0!		Detected	Not Detected	0.12275	0	FALSE	Not Detected	Detected	0.0839087	-0.813587	FALSE	Detected
348	3-oxoacyl-(Acyl-carrier-protein) reductase OS=Staphylococcus aureus (strain USA300) GN=fabG PE=3 SV=1	A0A0H2XJC9	fabG	26 kDa	11.8	11.8	0	5.6	0	0	0	0.6	1.92486e-06	#DIV/0!		Not Detected	0.00453374	#DIV/0!		Detected	Not Detected	1.92486e-06	#DIV/0!		Not Detected	#DIV/0!	#DIV/0!		Not Detected	Not Detected	1.92486e-06	#DIV/0!		Not Detected	0.346594	#DIV/0!		Detected	Not Detected	0.00453374	0	FALSE	Not Detected	Detected	1	0	FALSE	Detected
390	Staphylococcal respiratory response protein, SrrA OS=Staphylococcus aureus (strain USA300) GN=srrA PE=4 SV=1	A0A0H2XI68	srrA	28 kDa	10.8	9.4	0	2.2	0	0	0	0.6	7.79239e-06	#DIV/0!		Not Detected	0.104104	#DIV/0!		Detected	Not Detected	7.79239e-06	#DIV/0!		Not Detected	#DIV/0!	#DIV/0!		Not Detected	Not Detected	7.79239e-06	#DIV/0!		Not Detected	0.172003	#DIV/0!		Detected	Not Detected	0.104104	0	FALSE	Not Detected	Detected	0.532221	-0.200299	FALSE	Detected
404	Uncharacterized protein OS=Staphylococcus aureus (strain USA300) GN=SAUSA300_2097 PE=4 SV=1	A0A0H2XJE5	SAUSA300_2097	24 kDa	10.6	7.6	0	3	0	0	0	0.6	0.000107061	#DIV/0!		Not Detected	0.0777446	#DIV/0!		Detected	Not Detected	0.000107061	#DIV/0!		Not Detected	#DIV/0!	#DIV/0!		Not Detected	Not Detected	0.000107061	#DIV/0!		Not Detected	0.172003	#DIV/0!		Detected	Not Detected	0.0777446	0	FALSE	Not Detected	Detected	0.3394	-0.479993	FALSE	Detected
435	Probable glycine dehydrogenase (decarboxylating) subunit 2 OS=Staphylococcus aureus (strain USA300) GN=gcvPB PE=3 SV=1	Q2FGI7	gcvPB	55 kDa	6.6	4.8	0	3	0	0	0	0.6	0.000147138	#DIV/0!		Not Detected	0.066688	#DIV/0!		Detected	Not Detected	0.000147138	#DIV/0!		Not Detected	#DIV/0!	#DIV/0!		Not Detected	Not Detected	0.000147138	#DIV/0!		Not Detected	0.172003	#DIV/0!		Detected	Not Detected	0.066688	0	FALSE	Not Detected	Detected	0.382814	-0.459432	FALSE	Detected
499	Signal recognition particle protein OS=Staphylococcus aureus (strain USA300) GN=ffh PE=3 SV=1	A0A0H2XH01	ffh	51 kDa	1.6	0.2	0	0.2	0	0	0	0.6	0.0138499	#DIV/0!		Not Detected	0.346594	#DIV/0!		Detected	Not Detected	0.0138499	#DIV/0!		Not Detected	#DIV/0!	#DIV/0!		Not Detected	Not Detected	0.0138499	#DIV/0!		Not Detected	0.346594	#DIV/0!		Detected	Not Detected	0.346594	0	FALSE	Not Detected	Detected	0.033855	-3	FALSE	Detected
528	Phosphomethylpyrimidine kinase OS=Staphylococcus aureus (strain USA300) GN=thiD PE=4 SV=1	A0A0H2XGZ0	thiD	30 kDa	6.8	5.8	0	3.4	0	0	0	0.6	0.000111114	#DIV/0!		Not Detected	0.00454422	#DIV/0!		Detected	Not Detected	0.000111114	#DIV/0!		Not Detected	#DIV/0!	#DIV/0!		Not Detected	Not Detected	0.000111114	#DIV/0!		Not Detected	0.172003	#DIV/0!		Detected	Not Detected	0.00454422	0	FALSE	Not Detected	Detected	0.584453	-0.229482	FALSE	Detected
539	Uncharacterized protein OS=Staphylococcus aureus (strain USA300) GN=SAUSA300_2236 PE=4 SV=1	A0A0H2XI18	SAUSA300_2236	43 kDa	8	5.2	0	0.6	0	0	0	0.6	0.00248303	#DIV/0!		Not Detected	0.172003	#DIV/0!		Detected	Not Detected	0.00248303	#DIV/0!		Not Detected	#DIV/0!	#DIV/0!		Not Detected	Not Detected	0.00248303	#DIV/0!		Not Detected	0.172003	#DIV/0!		Detected	Not Detected	0.172003	0	FALSE	Not Detected	Detected	0.272267	-0.621488	FALSE	Detected
555	2-C-methyl-D-erythritol 4-phosphate cytidylyltransferase OS=Staphylococcus aureus (strain USA300) GN=SAUSA300_0245 PE=4 SV=1	A0A0H2XIF7	SAUSA300_0245	25 kDa	5.6	2.8	0	1.8	0	0.2	0	0.6	0.000309794	#DIV/0!		Not Detected	0.00627106	#DIV/0!		Detected	Not Detected	0.000309794	#DIV/0!		Not Detected	0.346594	#DIV/0!		Detected	Not Detected	0.000309794	#DIV/0!		Not Detected	0.346594	#DIV/0!		Detected	Not Detected	0.00627106	0	FALSE	Not Detected	Detected	0.0766984	-1	FALSE	Detected
216	Putative aldehyde dehydrogenase SAUSA300_2076 OS=Staphylococcus aureus (strain USA300) GN=SAUSA300_2076 PE=3 SV=1	Q2FF06	SAUSA300_2076	52 kDa	12.8	13.2	0	6.2	0	0.2	0	0.4	5.23226e-06	#DIV/0!		Not Detected	0.0809056	#DIV/0!		Detected	Not Detected	5.23226e-06	#DIV/0!		Not Detected	0.346594	#DIV/0!		Detected	Not Detected	5.23226e-06	#DIV/0!		Not Detected	0.346594	#DIV/0!		Detected	Not Detected	0.0809056	0	FALSE	Not Detected	Detected	0.849765	0.0443941	FALSE	Detected
225	Asparagine--tRNA ligase OS=Staphylococcus aureus (strain USA300) GN=asnS PE=3 SV=1	Q2FGY6	asnS	49 kDa	14.2	12	0	8.8	0	0	0	0.4	2.55131e-10	#DIV/0!		Not Detected	0.0320893	#DIV/0!		Detected	Not Detected	2.55131e-10	#DIV/0!		Not Detected	#DIV/0!	#DIV/0!		Not Detected	Not Detected	2.55131e-10	#DIV/0!		Not Detected	0.346594	#DIV/0!		Detected	Not Detected	0.0320893	0	FALSE	Not Detected	Detected	0.282151	-0.242857	FALSE	Detected
247	Transcription termination/antitermination protein NusA OS=Staphylococcus aureus (strain USA300) GN=nusA PE=3 SV=1	A0A0H2XEX6	nusA	44 kDa	19.2	11.4	0	6.2	0	0	0	0.4	4.40293e-08	#DIV/0!		Not Detected	0.091277	#DIV/0!		Detected	Not Detected	4.40293e-08	#DIV/0!		Not Detected	#DIV/0!	#DIV/0!		Not Detected	Not Detected	4.40293e-08	#DIV/0!		Not Detected	0.141113	#DIV/0!		Detected	Not Detected	0.091277	0	FALSE	Not Detected	Detected	0.0288154	-0.752072	FALSE	Detected
249	Signal recognition particle receptor FtsY OS=Staphylococcus aureus (strain USA300) GN=ftsY PE=3 SV=1	A0A0H2XJ83	ftsY	47 kDa	17	13	0	5.8	0	0	0	0.4	1.13632e-06	#DIV/0!		Not Detected	0.0573889	#DIV/0!		Detected	Not Detected	1.13632e-06	#DIV/0!		Not Detected	#DIV/0!	#DIV/0!		Not Detected	Not Detected	1.13632e-06	#DIV/0!		Not Detected	0.346594	#DIV/0!		Detected	Not Detected	0.0573889	0	FALSE	Not Detected	Detected	0.152502	-0.387023	FALSE	Detected
276	Putative formate dehydrogenase SAUSA300_2258 OS=Staphylococcus aureus (strain USA300) GN=SAUSA300_2258 PE=3 SV=1	Q2FEI5	SAUSA300_2258	111 kDa	11.6	9.8	0	8.8	0	0	0	0.4	0.000867025	#DIV/0!		Not Detected	0.0046648	#DIV/0!		Detected	Not Detected	0.000867025	#DIV/0!		Not Detected	#DIV/0!	#DIV/0!		Not Detected	Not Detected	0.000867025	#DIV/0!		Not Detected	0.346594	#DIV/0!		Detected	Not Detected	0.0046648	0	FALSE	Not Detected	Detected	0.556397	-0.243271	FALSE	Detected
321	2-C-methyl-D-erythritol 4-phosphate cytidylyltransferase OS=Staphylococcus aureus (strain USA300) GN=ispD PE=3 SV=1	Q2FK15	ispD	27 kDa	13.6	12.4	0	8.4	0	0.2	0	0.4	1.99245e-06	#DIV/0!		Not Detected	7.03816e-05	#DIV/0!		Detected	Not Detected	1.99245e-06	#DIV/0!		Not Detected	0.346594	#DIV/0!		Detected	Not Detected	1.99245e-06	#DIV/0!		Not Detected	0.141113	#DIV/0!		Detected	Not Detected	7.03816e-05	0	FALSE	Not Detected	Detected	0.595802	-0.133267	FALSE	Detected
385	Carboxylic ester hydrolase OS=Staphylococcus aureus (strain USA300) GN=pnbA PE=3 SV=1	A0A0H2XHF0	pnbA	52 kDa	12.6	7	0	4.6	0	0	0	0.4	7.2608e-05	#DIV/0!		Not Detected	0.00344724	#DIV/0!		Detected	Not Detected	7.2608e-05	#DIV/0!		Not Detected	#DIV/0!	#DIV/0!		Not Detected	Not Detected	7.2608e-05	#DIV/0!		Not Detected	0.141113	#DIV/0!		Detected	Not Detected	0.00344724	0	FALSE	Not Detected	Detected	0.0319066	-0.847997	FALSE	Detected
448	Probable glycine dehydrogenase (decarboxylating) subunit 1 OS=Staphylococcus aureus (strain USA300) GN=gcvPA PE=3 SV=1	Q2FGI6	gcvPA	50 kDa	4.4	4.4	0	3	0	0	0	0.4	0.000190611	#DIV/0!		Not Detected	0.000589388	#DIV/0!		Detected	Not Detected	0.000190611	#DIV/0!		Not Detected	#DIV/0!	#DIV/0!		Not Detected	Not Detected	0.000190611	#DIV/0!		Not Detected	0.346594	#DIV/0!		Detected	Not Detected	0.000589388	0	FALSE	Not Detected	Detected	1	0	FALSE	Detected
500	Phenylalanyl-tRNA synthetase (Beta subunit) OS=Staphylococcus aureus (strain USA300) GN=SAUSA300_1688 PE=4 SV=1	A0A0H2XIH7	SAUSA300_1688	22 kDa	7.2	4.2	0	0.8	0	0.2	0	0.4	0.00085387	#DIV/0!		Not Detected	0.207305	#DIV/0!		Detected	Not Detected	0.00085387	#DIV/0!		Not Detected	0.346594	#DIV/0!		Detected	Not Detected	0.00085387	#DIV/0!		Not Detected	0.346594	#DIV/0!		Detected	Not Detected	0.207305	0	FALSE	Not Detected	Detected	0.136217	-0.777608	FALSE	Detected
576	Glutamate-1-semialdehyde 2,1-aminomutase 1 OS=Staphylococcus aureus (strain USA300) GN=hemL1 PE=3 SV=1	Q2FG69	hemL1	46 kDa	3.6	3.8	0	1.4	0	0	0	0.4	0.0081191	#DIV/0!		Not Detected	0.0479117	#DIV/0!		Detected	Not Detected	0.0081191	#DIV/0!		Not Detected	#DIV/0!	#DIV/0!		Not Detected	Not Detected	0.0081191	#DIV/0!		Not Detected	0.346594	#DIV/0!		Detected	Not Detected	0.0479117	0	FALSE	Not Detected	Detected	0.926385	0.0780025	FALSE	Detected
577	Anti-sigma factor antagonist OS=Staphylococcus aureus (strain USA300) GN=rsbV PE=3 SV=1	A0A0H2XG98	rsbV	12 kDa	6.2	4.6	0	3	0	0	0	0.4	0.000402021	#DIV/0!		Not Detected	0.0451259	#DIV/0!		Detected	Not Detected	0.000402021	#DIV/0!		Not Detected	#DIV/0!	#DIV/0!		Not Detected	Not Detected	0.000402021	#DIV/0!		Not Detected	0.141113	#DIV/0!		Detected	Not Detected	0.0451259	0	FALSE	Not Detected	Detected	0.417297	-0.430634	FALSE	Detected
586	Homoserine dehydrogenase OS=Staphylococcus aureus (strain USA300) GN=SAUSA300_1226 PE=3 SV=1	A0A0H2XHR4	SAUSA300_1226	47 kDa	6.2	2.6	0	1.2	0	0	0	0.4	0.000402021	#DIV/0!		Not Detected	0.141113	#DIV/0!		Detected	Not Detected	0.000402021	#DIV/0!		Not Detected	#DIV/0!	#DIV/0!		Not Detected	Not Detected	0.000402021	#DIV/0!		Not Detected	0.141113	#DIV/0!		Detected	Not Detected	0.141113	0	FALSE	Not Detected	Detected	0.0310475	-1.25376	FALSE	Detected
617	Redox-sensing transcriptional repressor Rex OS=Staphylococcus aureus (strain USA300) GN=rex PE=3 SV=1	Q2FF78	rex	24 kDa	4.8	3.4	0	1.6	0	0	0	0.4	9.68189e-09	#DIV/0!		Not Detected	0.0844136	#DIV/0!		Detected	Not Detected	9.68189e-09	#DIV/0!		Not Detected	#DIV/0!	#DIV/0!		Not Detected	Not Detected	9.68189e-09	#DIV/0!		Not Detected	0.346594	#DIV/0!		Detected	Not Detected	0.0844136	0	FALSE	Not Detected	Detected	0.286051	-0.4975	FALSE	Detected
675	Urease subunit alpha OS=Staphylococcus aureus (strain USA300) GN=ureC PE=3 SV=1	Q2FEK3	ureC	62 kDa	2.2	1.2	0.6	5	0	0	0	0.4	0.00721228	1.87447	TRUE	Detected	0.00657501	3.05889	TRUE	Detected	Detected	0.000370107	#DIV/0!		Not Detected	#DIV/0!	#DIV/0!		Not Detected	Not Detected	0.000370107	#DIV/0!		Not Detected	0.346594	#DIV/0!		Detected	Not Detected	0.00657501	-3.05889	FALSE	Detected	Detected	0.095452	-0.874469	FALSE	Detected
798	Transcription termination factor Rho OS=Staphylococcus aureus (strain USA300) GN=rho PE=3 SV=1	A0A0H2XGJ3	rho	50 kDa	1.8	1	0	0.4	0	0	0	0.4	0.00627106	#DIV/0!		Not Detected	0.346594	#DIV/0!		Detected	Not Detected	0.00627106	#DIV/0!		Not Detected	#DIV/0!	#DIV/0!		Not Detected	Not Detected	0.00627106	#DIV/0!		Not Detected	0.346594	#DIV/0!		Detected	Not Detected	0.346594	0	FALSE	Not Detected	Detected	0.262255	-0.847997	FALSE	Detected
223	Carbamoyl-phosphate synthase large chain OS=Staphylococcus aureus (strain USA300) GN=carB PE=3 SV=1	Q2FHN5	carB	117 kDa	18.6	18.2	0	9.8	0	0	0	0.2	0.00110629	#DIV/0!		Not Detected	0.0017569	#DIV/0!		Detected	Not Detected	0.00110629	#DIV/0!		Not Detected	#DIV/0!	#DIV/0!		Not Detected	Not Detected	0.00110629	#DIV/0!		Not Detected	0.346594	#DIV/0!		Detected	Not Detected	0.0017569	0	FALSE	Not Detected	Detected	0.94707	-0.0313642	FALSE	Detected
293	Glutamyl-tRNA(Gln) amidotransferase subunit A OS=Staphylococcus aureus (strain USA300) GN=gatA PE=3 SV=1	Q2FFJ5	gatA	53 kDa	11	10	0	1.8	0	0	0	0.2	0.000444735	#DIV/0!		Not Detected	0.014958	#DIV/0!		Detected	Not Detected	0.000444735	#DIV/0!		Not Detected	#DIV/0!	#DIV/0!		Not Detected	Not Detected	0.000444735	#DIV/0!		Not Detected	0.346594	#DIV/0!		Detected	Not Detected	0.014958	0	FALSE	Not Detected	Detected	0.702964	-0.137504	FALSE	Detected
378	Putative NAD(P)H nitroreductase SAUSA300_2462 OS=Staphylococcus aureus (strain USA300) GN=SAUSA300_2462 PE=3 SV=1	Q2FDY2	SAUSA300_2462	25 kDa	10.6	12	0	5.8	0	0	0	0.2	0.000302674	#DIV/0!		Not Detected	0.0131229	#DIV/0!		Detected	Not Detected	0.000302674	#DIV/0!		Not Detected	#DIV/0!	#DIV/0!		Not Detected	Not Detected	0.000302674	#DIV/0!		Not Detected	0.346594	#DIV/0!		Detected	Not Detected	0.0131229	0	FALSE	Not Detected	Detected	0.641221	0.17897	FALSE	Detected
388	Imidazolonepropionase OS=Staphylococcus aureus (strain USA300) GN=hutI PE=3 SV=1	Q2FEG6	hutI	45 kDa	11	10.8	0	6.4	0	0	0	0.2	4.44525e-05	#DIV/0!		Not Detected	0.0188985	#DIV/0!		Detected	Not Detected	4.44525e-05	#DIV/0!		Not Detected	#DIV/0!	#DIV/0!		Not Detected	Not Detected	4.44525e-05	#DIV/0!		Not Detected	0.346594	#DIV/0!		Detected	Not Detected	0.0188985	0	FALSE	Not Detected	Detected	0.953894	-0.0264722	FALSE	Detected
407	Putative AMP-binding enzyme OS=Staphylococcus aureus (strain USA300) GN=SAUSA300_2542 PE=4 SV=1	A0A0H2XHR6	SAUSA300_2542	60 kDa	10.6	5	0	0.6	0	0	0	0.2	0.00466861	#DIV/0!		Not Detected	0.0399685	#DIV/0!		Detected	Not Detected	0.00466861	#DIV/0!		Not Detected	#DIV/0!	#DIV/0!		Not Detected	Not Detected	0.00466861	#DIV/0!		Not Detected	0.346594	#DIV/0!		Detected	Not Detected	0.0399685	0	FALSE	Not Detected	Detected	0.121605	-1.08406	FALSE	Detected
417	tRNA uridine 5-carboxymethylaminomethyl modification enzyme MnmG OS=Staphylococcus aureus (strain USA300) GN=mnmG PE=3 SV=2	Q2FDE9	mnmG	70 kDa	13.4	7.6	0	3.8	0	0	0	0.2	0.000160756	#DIV/0!		Not Detected	0.00442213	#DIV/0!		Detected	Not Detected	0.000160756	#DIV/0!		Not Detected	#DIV/0!	#DIV/0!		Not Detected	Not Detected	0.000160756	#DIV/0!		Not Detected	0.346594	#DIV/0!		Detected	Not Detected	0.00442213	0	FALSE	Not Detected	Detected	0.0415183	-0.818162	FALSE	Detected
460	Proline--tRNA ligase OS=Staphylococcus aureus (strain USA300) GN=proS PE=3 SV=1	Q2FHH5	proS	64 kDa	9.6	8.6	0	4.2	0	0	0	0.2	0.00121468	#DIV/0!		Not Detected	0.0147486	#DIV/0!		Detected	Not Detected	0.00121468	#DIV/0!		Not Detected	#DIV/0!	#DIV/0!		Not Detected	Not Detected	0.00121468	#DIV/0!		Not Detected	0.346594	#DIV/0!		Detected	Not Detected	0.0147486	0	FALSE	Not Detected	Detected	0.740731	-0.158698	FALSE	Detected
483	Uncharacterized protein OS=Staphylococcus aureus (strain USA300) GN=SAUSA300_1793 PE=4 SV=1	A0A0H2XFI3	SAUSA300_1793	46 kDa	9.4	7.6	0	4.2	0	0	0	0.2	4.13639e-05	#DIV/0!		Not Detected	0.0425835	#DIV/0!		Detected	Not Detected	4.13639e-05	#DIV/0!		Not Detected	#DIV/0!	#DIV/0!		Not Detected	Not Detected	4.13639e-05	#DIV/0!		Not Detected	0.346594	#DIV/0!		Detected	Not Detected	0.0425835	0	FALSE	Not Detected	Detected	0.491011	-0.306661	FALSE	Detected
496	Uncharacterized protein SAUSA300_1119 OS=Staphylococcus aureus (strain USA300) GN=SAUSA300_1119 PE=3 SV=1	Q2FHL2	SAUSA300_1119	61 kDa	4.8	4.4	0	1.8	0	0	0	0.2	0.0087436	#DIV/0!		Not Detected	0.0265099	#DIV/0!		Detected	Not Detected	0.0087436	#DIV/0!		Not Detected	#DIV/0!	#DIV/0!		Not Detected	Not Detected	0.0087436	#DIV/0!		Not Detected	0.346594	#DIV/0!		Detected	Not Detected	0.0265099	0	FALSE	Not Detected	Detected	0.813797	-0.125531	FALSE	Detected
527	Ribosome-binding ATPase YchF OS=Staphylococcus aureus (strain USA300) GN=ychF PE=3 SV=1	A0A0H2XG28	ychF	41 kDa	5.2	5.2	0	4.8	0	0.2	0	0.2	0.000930977	#DIV/0!		Not Detected	0.0267078	#DIV/0!		Detected	Not Detected	0.000930977	#DIV/0!		Not Detected	0.346594	#DIV/0!		Detected	Not Detected	0.000930977	#DIV/0!		Not Detected	0.346594	#DIV/0!		Detected	Not Detected	0.0267078	0	FALSE	Not Detected	Detected	1	0	FALSE	Detected
554	Uncharacterized protein OS=Staphylococcus aureus (strain USA300) GN=SAUSA300_0579 PE=4 SV=1	A0A0H2XH53	SAUSA300_0579	52 kDa	1.4	0.8	0.2	0.2	0	0	0	0.2	0.00527611	2.80735	TRUE	Detected	1	0	FALSE	Detected	Detected	0.000446351	#DIV/0!		Not Detected	#DIV/0!	#DIV/0!		Not Detected	Not Detected	0.000446351	#DIV/0!		Not Detected	0.346594	#DIV/0!		Detected	Not Detected	1	0	FALSE	Detected	Detected	0.216547	-0.807355	FALSE	Detected
592	Oligopeptide permease, peptide-binding protein OS=Staphylococcus aureus (strain USA300) GN=opp-1A PE=4 SV=1	A0A0H2XH66	opp-1A	60 kDa	3	2	0	0.4	0	0	0	0.2	0.0504004	#DIV/0!		Not Detected	0.346594	#DIV/0!		Detected	Not Detected	0.0504004	#DIV/0!		Not Detected	#DIV/0!	#DIV/0!		Not Detected	Not Detected	0.0504004	#DIV/0!		Not Detected	0.346594	#DIV/0!		Detected	Not Detected	0.346594	0	FALSE	Not Detected	Detected	0.566625	-0.584963	FALSE	Detected
639	Nucleoid-associated protein SAUSA300_0453 OS=Staphylococcus aureus (strain USA300) GN=SAUSA300_0453 PE=3 SV=1	Q2FJG3	SAUSA300_0453	12 kDa	3.8	3.2	0	1.2	0	0	0	0.2	0.000851941	#DIV/0!		Not Detected	0.172003	#DIV/0!		Detected	Not Detected	0.000851941	#DIV/0!		Not Detected	#DIV/0!	#DIV/0!		Not Detected	Not Detected	0.000851941	#DIV/0!		Not Detected	0.346594	#DIV/0!		Detected	Not Detected	0.172003	0	FALSE	Not Detected	Detected	0.595802	-0.247928	FALSE	Detected
656	Aldehyde dehydrogenase OS=Staphylococcus aureus (strain USA300) GN=aldA2 PE=3 SV=1	A0A0H2XFU7	aldA2	52 kDa	4.4	4.6	0	1.2	0	0	0	0.2	8.12318e-05	#DIV/0!		Not Detected	0.0735902	#DIV/0!		Detected	Not Detected	8.12318e-05	#DIV/0!		Not Detected	#DIV/0!	#DIV/0!		Not Detected	Not Detected	8.12318e-05	#DIV/0!		Not Detected	0.346594	#DIV/0!		Detected	Not Detected	0.0735902	0	FALSE	Not Detected	Detected	0.88257	0.0641303	FALSE	Detected
710	30S ribosomal protein S21 OS=Staphylococcus aureus (strain USA300) GN=rpsU PE=3 SV=1	Q2FGE8	rpsU	7 kDa	4.8	2	0	0.8	0	0	0	0.2	0.00563898	#DIV/0!		Not Detected	0.141113	#DIV/0!		Detected	Not Detected	0.00563898	#DIV/0!		Not Detected	#DIV/0!	#DIV/0!		Not Detected	Not Detected	0.00563898	#DIV/0!		Not Detected	0.346594	#DIV/0!		Detected	Not Detected	0.141113	0	FALSE	Not Detected	Detected	0.0792434	-1.26303	FALSE	Detected
732	Uncharacterized protein OS=Staphylococcus aureus (strain USA300) GN=SAUSA300_1247 PE=4 SV=1	A0A0H2XFE3	SAUSA300_1247	18 kDa	2.8	3	0	0.8	0	0	0	0.2	0.00135214	#DIV/0!		Not Detected	0.207305	#DIV/0!		Detected	Not Detected	0.00135214	#DIV/0!		Not Detected	#DIV/0!	#DIV/0!		Not Detected	Not Detected	0.00135214	#DIV/0!		Not Detected	0.346594	#DIV/0!		Detected	Not Detected	0.207305	0	FALSE	Not Detected	Detected	0.856076	0.0995357	FALSE	Detected
739	SUF system FeS assembly protein, NifU family OS=Staphylococcus aureus (strain USA300) GN=SAUSA300_0821 PE=4 SV=1	A0A0H2XJC0	SAUSA300_0821	17 kDa	2.6	1.8	0	0.6	0	0	0	0.2	5.42905e-06	#DIV/0!		Not Detected	0.172003	#DIV/0!		Detected	Not Detected	5.42905e-06	#DIV/0!		Not Detected	#DIV/0!	#DIV/0!		Not Detected	Not Detected	5.42905e-06	#DIV/0!		Not Detected	0.346594	#DIV/0!		Detected	Not Detected	0.172003	0	FALSE	Not Detected	Detected	0.111434	-0.530515	FALSE	Detected
782	N5-carboxyaminoimidazole ribonucleotide synthase OS=Staphylococcus aureus (strain USA300) GN=purK PE=3 SV=1	A0A0H2XEX9	purK	42 kDa	2.2	1.4	0	0	0	0	0	0.2	0.0529626	#DIV/0!		Not Detected	#DIV/0!	#DIV/0!		Not Detected	Not Detected	0.0529626	#DIV/0!		Not Detected	#DIV/0!	#DIV/0!		Not Detected	Not Detected	0.0529626	#DIV/0!		Not Detected	0.346594	#DIV/0!		Detected	Not Detected	#DIV/0!	#DIV/0!		Not Detected	Not Detected	0.577635	-0.652077	FALSE	Detected
796	Peroxide-responsive repressor PerR OS=Staphylococcus aureus (strain USA300) GN=perR PE=3 SV=1	Q2FFN4	perR	17 kDa	2.2	1.2	0	0.8	0	0	0	0.2	4.14884e-06	#DIV/0!		Not Detected	0.0649694	#DIV/0!		Detected	Not Detected	4.14884e-06	#DIV/0!		Not Detected	#DIV/0!	#DIV/0!		Not Detected	Not Detected	4.14884e-06	#DIV/0!		Not Detected	0.346594	#DIV/0!		Detected	Not Detected	0.0649694	0	FALSE	Not Detected	Detected	0.0461723	-0.874469	FALSE	Detected
809	Aminotransferase, class V OS=Staphylococcus aureus (strain USA300) GN=SAUSA300_1579 PE=4 SV=1	A0A0H2XKI8	SAUSA300_1579	42 kDa	2.8	1.8	0	0.4	0	0	0	0.2	0.0202619	#DIV/0!		Not Detected	0.141113	#DIV/0!		Detected	Not Detected	0.0202619	#DIV/0!		Not Detected	#DIV/0!	#DIV/0!		Not Detected	Not Detected	0.0202619	#DIV/0!		Not Detected	0.346594	#DIV/0!		Detected	Not Detected	0.141113	0	FALSE	Not Detected	Detected	0.434892	-0.63743	FALSE	Detected
835	Cytidylate kinase OS=Staphylococcus aureus (strain USA300) GN=cmk PE=4 SV=1	A0A0H2XGA5	cmk	21 kDa	2.4	1.6	0	0.6	0	0	0	0.2	0.000323393	#DIV/0!		Not Detected	0.172003	#DIV/0!		Detected	Not Detected	0.000323393	#DIV/0!		Not Detected	#DIV/0!	#DIV/0!		Not Detected	Not Detected	0.000323393	#DIV/0!		Not Detected	0.346594	#DIV/0!		Detected	Not Detected	0.172003	0	FALSE	Not Detected	Detected	0.339368	-0.584963	FALSE	Detected
842	Uncharacterized protein OS=Staphylococcus aureus (strain USA300) GN=SAUSA300_0664 PE=4 SV=1	A0A0H2XK60	SAUSA300_0664	11 kDa	1.6	2	0	1.2	0	0.2	0	0.2	0.000181882	#DIV/0!		Not Detected	0.0124779	#DIV/0!		Detected	Not Detected	0.000181882	#DIV/0!		Not Detected	0.346594	#DIV/0!		Detected	Not Detected	0.000181882	#DIV/0!		Not Detected	0.346594	#DIV/0!		Detected	Not Detected	0.0124779	0	FALSE	Not Detected	Detected	0.607511	0.321928	FALSE	Detected
870	ABC transporter, ATP-binding protein OS=Staphylococcus aureus (strain USA300) GN=SAUSA300_0352 PE=4 SV=1	A0A0H2XH88	SAUSA300_0352	32 kDa	1.8	1.8	0	0	0	0	0	0.2	0.00133713	#DIV/0!		Not Detected	#DIV/0!	#DIV/0!		Not Detected	Not Detected	0.00133713	#DIV/0!		Not Detected	#DIV/0!	#DIV/0!		Not Detected	Not Detected	0.00133713	#DIV/0!		Not Detected	0.346594	#DIV/0!		Detected	Not Detected	#DIV/0!	#DIV/0!		Not Detected	Not Detected	1	0	FALSE	Detected
919	Acylphosphatase OS=Staphylococcus aureus (strain USA300) GN=acyP PE=3 SV=1	Q2FH34	acyP	10 kDa	1	1.2	0	0.4	0	0	0	0.2	#DIV/0!	#DIV/0!		Not Detected	0.141113	#DIV/0!		Detected	Not Detected	#DIV/0!	#DIV/0!		Not Detected	#DIV/0!	#DIV/0!		Not Detected	Not Detected	#DIV/0!	#DIV/0!		Not Detected	0.346594	#DIV/0!		Detected	Not Detected	0.141113	0	FALSE	Not Detected	Detected	0.346594	0.263034	FALSE	Detected
939	UPF0223 protein SAUSA300_0997 OS=Staphylococcus aureus (strain USA300) GN=SAUSA300_0997 PE=3 SV=1	Q2FHY3	SAUSA300_0997	11 kDa	1.6	1	0	0.4	0	0	0	0.2	0.00394977	#DIV/0!		Not Detected	0.141113	#DIV/0!		Detected	Not Detected	0.00394977	#DIV/0!		Not Detected	#DIV/0!	#DIV/0!		Not Detected	Not Detected	0.00394977	#DIV/0!		Not Detected	0.346594	#DIV/0!		Detected	Not Detected	0.141113	0	FALSE	Not Detected	Detected	0.273139	-0.678072	FALSE	Detected
955	Low molecular weight protein-tyrosine-phosphatase PtpA OS=Staphylococcus aureus (strain USA300) GN=ptpA PE=3 SV=1	Q2FFL4	ptpA	17 kDa	1	1	0	0.2	0	0	0	0.2	0.0133491	#DIV/0!		Not Detected	0.346594	#DIV/0!		Detected	Not Detected	0.0133491	#DIV/0!		Not Detected	#DIV/0!	#DIV/0!		Not Detected	Not Detected	0.0133491	#DIV/0!		Not Detected	0.346594	#DIV/0!		Detected	Not Detected	0.346594	0	FALSE	Not Detected	Detected	1	0	FALSE	Detected
990	Nitroreductase family protein OS=Staphylococcus aureus (strain USA300) GN=SAUSA300_1986 PE=4 SV=1	A0A0H2XDT0	SAUSA300_1986	24 kDa	1	0.6	0	0.2	0	0	0	0.2	0.0133491	#DIV/0!		Not Detected	0.346594	#DIV/0!		Detected	Not Detected	0.0133491	#DIV/0!		Not Detected	#DIV/0!	#DIV/0!		Not Detected	Not Detected	0.0133491	#DIV/0!		Not Detected	0.346594	#DIV/0!		Detected	Not Detected	0.346594	0	FALSE	Not Detected	Detected	0.346594	-0.736966	FALSE	Detected
992	Uncharacterized protein OS=Staphylococcus aureus (strain USA300) GN=SAUSA300_1797 PE=4 SV=1	A0A0H2XKH0	SAUSA300_1797	18 kDa	1	0.8	0	0	0	0	0	0.2	0.0133491	#DIV/0!		Not Detected	#DIV/0!	#DIV/0!		Not Detected	Not Detected	0.0133491	#DIV/0!		Not Detected	#DIV/0!	#DIV/0!		Not Detected	Not Detected	0.0133491	#DIV/0!		Not Detected	0.346594	#DIV/0!		Detected	Not Detected	#DIV/0!	#DIV/0!		Not Detected	Not Detected	0.6938	-0.321928	FALSE	Detected
162	Phenol-soluble modulin alpha 4 peptide OS=Staphylococcus aureus (strain USA300) GN=psmA4 PE=1 SV=1	P0C817	psmA4	2 kDa	24.4	18.6	0.6	8	0	0	0	0	0.000678087	5.34577	TRUE	Detected	0.00236232	3.73697	TRUE	Detected	Detected	0.00057173	#DIV/0!		Not Detected	#DIV/0!	#DIV/0!		Not Detected	Not Detected	0.00057173	#DIV/0!		Not Detected	#DIV/0!	#DIV/0!		Not Detected	Not Detected	0.00236232	-3.73697	FALSE	Detected	Detected	0.356392	-0.391579	FALSE	Detected
170	Elastin-binding protein EbpS OS=Staphylococcus aureus (strain USA300) GN=ebpS PE=3 SV=3	Q2FGW1	ebpS	53 kDa	9.2	6.4	0	3.6	0	0	0	0	0.000917186	#DIV/0!		Not Detected	0.0124779	#DIV/0!		Detected	Not Detected	0.000917186	#DIV/0!		Not Detected	#DIV/0!	#DIV/0!		Not Detected	Not Detected	0.000917186	#DIV/0!		Not Detected	#DIV/0!	#DIV/0!		Not Detected	Not Detected	0.0124779	0	FALSE	Not Detected	Detected	0.425076	-0.523562	FALSE	Detected
200	Hyaluronate lyase OS=Staphylococcus aureus (strain USA300) GN=hysA PE=4 SV=1	A0A0H2XIY1	hysA	92 kDa	0.6	0	0	1.4	0	0	0	0	0.172003	#DIV/0!		Not Detected	0.190902	#DIV/0!		Detected	Not Detected	0.172003	#DIV/0!		Not Detected	#DIV/0!	#DIV/0!		Not Detected	Not Detected	0.172003	#DIV/0!		Not Detected	#DIV/0!	#DIV/0!		Not Detected	Not Detected	0.190902	0	FALSE	Not Detected	Detected	0.172003	0	FALSE	Not Detected
246	Septation ring formation regulator EzrA OS=Staphylococcus aureus (strain USA300) GN=ezrA PE=3 SV=1	Q2FG20	ezrA	66 kDa	18	18	0	12.4	0	0	0	0	0.000137352	#DIV/0!		Not Detected	0.00160918	#DIV/0!		Detected	Not Detected	0.000137352	#DIV/0!		Not Detected	#DIV/0!	#DIV/0!		Not Detected	Not Detected	0.000137352	#DIV/0!		Not Detected	#DIV/0!	#DIV/0!		Not Detected	Not Detected	0.00160918	0	FALSE	Not Detected	Detected	1	0	FALSE	Detected
257	Aldehyde-alcohol dehydrogenase OS=Staphylococcus aureus (strain USA300) GN=adhE PE=3 SV=1	A0A0H2XG10	adhE	95 kDa	11.4	9.2	0	3.2	0	0	0	0	0.00152306	#DIV/0!		Not Detected	0.0245085	#DIV/0!		Detected	Not Detected	0.00152306	#DIV/0!		Not Detected	#DIV/0!	#DIV/0!		Not Detected	Not Detected	0.00152306	#DIV/0!		Not Detected	#DIV/0!	#DIV/0!		Not Detected	Not Detected	0.0245085	0	FALSE	Not Detected	Detected	0.560151	-0.309328	FALSE	Detected
261	Phenol-soluble modulin alpha 2 peptide OS=Staphylococcus aureus (strain USA300) GN=psmA2 PE=1 SV=1	P0C7Z2	psmA2	2 kDa	14.4	12.6	0	3	0	0	0	0	0.00386519	#DIV/0!		Not Detected	0.00145754	#DIV/0!		Detected	Not Detected	0.00386519	#DIV/0!		Not Detected	#DIV/0!	#DIV/0!		Not Detected	Not Detected	0.00386519	#DIV/0!		Not Detected	#DIV/0!	#DIV/0!		Not Detected	Not Detected	0.00145754	0	FALSE	Not Detected	Detected	0.706833	-0.192645	FALSE	Detected
264	Extracellular matrix-binding protein ebh OS=Staphylococcus aureus (strain USA300) GN=ebh PE=3 SV=1	Q2FH04	ebh	1123 kDa	1.2	0.2	0.2	0.6	0	0	0	0	0.00766973	2.58496	TRUE	Detected	0.397204	1.58496	FALSE	Detected	Detected	0.000323393	#DIV/0!		Not Detected	#DIV/0!	#DIV/0!		Not Detected	Not Detected	0.000323393	#DIV/0!		Not Detected	#DIV/0!	#DIV/0!		Not Detected	Not Detected	0.397204	-1.58496	FALSE	Detected	Detected	0.00766973	-2.58496	FALSE	Detected
271	UPF0051 protein SAUSA300_0822 OS=Staphylococcus aureus (strain USA300) GN=SAUSA300_0822 PE=3 SV=1	Q2FIF6	SAUSA300_0822	53 kDa	17.8	13.6	0	3.2	0	0	0	0	0.000483765	#DIV/0!		Not Detected	0.0506709	#DIV/0!		Detected	Not Detected	0.000483765	#DIV/0!		Not Detected	#DIV/0!	#DIV/0!		Not Detected	Not Detected	0.000483765	#DIV/0!		Not Detected	#DIV/0!	#DIV/0!		Not Detected	Not Detected	0.0506709	0	FALSE	Not Detected	Detected	0.405708	-0.388271	FALSE	Detected
284	Iron-regulated surface determinant protein B OS=Staphylococcus aureus (strain USA300) GN=isdB PE=3 SV=1	Q2FHV2	isdB	72 kDa	0.2	0	0	0	0	0	0	0	0.346594	#DIV/0!		Not Detected	#DIV/0!	#DIV/0!		Not Detected	Not Detected	0.346594	#DIV/0!		Not Detected	#DIV/0!	#DIV/0!		Not Detected	Not Detected	0.346594	#DIV/0!		Not Detected	#DIV/0!	#DIV/0!		Not Detected	Not Detected	#DIV/0!	#DIV/0!		Not Detected	Not Detected	0.346594	0	FALSE	Not Detected
307	Aspartate--tRNA ligase OS=Staphylococcus aureus (strain USA300) GN=aspS PE=3 SV=1	Q2FG97	aspS	67 kDa	16	13.8	0	7.2	0	0	0	0	0.000724927	#DIV/0!		Not Detected	0.00763538	#DIV/0!		Detected	Not Detected	0.000724927	#DIV/0!		Not Detected	#DIV/0!	#DIV/0!		Not Detected	Not Detected	0.000724927	#DIV/0!		Not Detected	#DIV/0!	#DIV/0!		Not Detected	Not Detected	0.00763538	0	FALSE	Not Detected	Detected	0.680045	-0.213404	FALSE	Detected
308	TelA-like protein SAUSA300_1299 OS=Staphylococcus aureus (strain USA300) GN=SAUSA300_1299 PE=3 SV=1	Q2FH32	SAUSA300_1299	43 kDa	20	16.8	0	6.8	0	0	0	0	3.66891e-06	#DIV/0!		Not Detected	0.0235556	#DIV/0!		Detected	Not Detected	3.66891e-06	#DIV/0!		Not Detected	#DIV/0!	#DIV/0!		Not Detected	Not Detected	3.66891e-06	#DIV/0!		Not Detected	#DIV/0!	#DIV/0!		Not Detected	Not Detected	0.0235556	0	FALSE	Not Detected	Detected	0.46304	-0.251539	FALSE	Detected
313	Putative transcriptional regulator OS=Staphylococcus aureus (strain USA300) GN=SAUSA300_2259 PE=4 SV=1	A0A0H2XHQ0	SAUSA300_2259	34 kDa	8	8.6	0	2.8	0	0	0	0	0.00423056	#DIV/0!		Not Detected	0.0252289	#DIV/0!		Detected	Not Detected	0.00423056	#DIV/0!		Not Detected	#DIV/0!	#DIV/0!		Not Detected	Not Detected	0.00423056	#DIV/0!		Not Detected	#DIV/0!	#DIV/0!		Not Detected	Not Detected	0.0252289	0	FALSE	Not Detected	Detected	0.838886	0.104337	FALSE	Detected
324	UvrABC system protein A OS=Staphylococcus aureus (strain USA300) GN=uvrA PE=3 SV=1	A0A0H2XF85	uvrA	105 kDa	11	10.8	0	4.6	0	0	0	0	0.0152413	#DIV/0!		Not Detected	0.032228	#DIV/0!		Detected	Not Detected	0.0152413	#DIV/0!		Not Detected	#DIV/0!	#DIV/0!		Not Detected	Not Detected	0.0152413	#DIV/0!		Not Detected	#DIV/0!	#DIV/0!		Not Detected	Not Detected	0.032228	0	FALSE	Not Detected	Detected	0.968593	-0.0264722	FALSE	Detected
337	Alcohol dehydrogenase, zinc-containing OS=Staphylococcus aureus (strain USA300) GN=SAUSA300_2147 PE=4 SV=1	A0A0H2XIR0	SAUSA300_2147	36 kDa	14.8	10.4	0	5.4	0	0	0	0	3.57226e-06	#DIV/0!		Not Detected	0.0612697	#DIV/0!		Detected	Not Detected	3.57226e-06	#DIV/0!		Not Detected	#DIV/0!	#DIV/0!		Not Detected	Not Detected	3.57226e-06	#DIV/0!		Not Detected	#DIV/0!	#DIV/0!		Not Detected	Not Detected	0.0612697	0	FALSE	Not Detected	Detected	0.174109	-0.509014	FALSE	Detected
364	Putative phage infection protein OS=Staphylococcus aureus (strain USA300) GN=SAUSA300_2578 PE=4 SV=1	A0A0H2XF74	SAUSA300_2578	109 kDa	1	1	0	0	0	0.4	0	0	#DIV/0!	#DIV/0!		Not Detected	#DIV/0!	#DIV/0!		Not Detected	Not Detected	#DIV/0!	#DIV/0!		Not Detected	0.346594	#DIV/0!		Detected	Not Detected	#DIV/0!	#DIV/0!		Not Detected	#DIV/0!	#DIV/0!		Not Detected	Not Detected	#DIV/0!	#DIV/0!		Not Detected	Not Detected	1	0	FALSE	Detected
395	Uridylate kinase OS=Staphylococcus aureus (strain USA300) GN=pyrH PE=3 SV=1	Q2FHI0	pyrH	26 kDa	7.2	6.6	0	4.4	0	0	0	0	0.000195023	#DIV/0!		Not Detected	0.000190611	#DIV/0!		Detected	Not Detected	0.000195023	#DIV/0!		Not Detected	#DIV/0!	#DIV/0!		Not Detected	Not Detected	0.000195023	#DIV/0!		Not Detected	#DIV/0!	#DIV/0!		Not Detected	Not Detected	0.000190611	0	FALSE	Not Detected	Detected	0.756645	-0.125531	FALSE	Detected
398	Oxidoreductase, aldo/keto reductase family OS=Staphylococcus aureus (strain USA300) GN=SAUSA300_0688 PE=4 SV=1	A0A0H2XG74	SAUSA300_0688	32 kDa	9.6	7.8	0	3.4	0	0	0	0	6.03731e-07	#DIV/0!		Not Detected	0.0373472	#DIV/0!		Detected	Not Detected	6.03731e-07	#DIV/0!		Not Detected	#DIV/0!	#DIV/0!		Not Detected	Not Detected	6.03731e-07	#DIV/0!		Not Detected	#DIV/0!	#DIV/0!		Not Detected	Not Detected	0.0373472	0	FALSE	Not Detected	Detected	0.259526	-0.29956	FALSE	Detected
399	DNA topoisomerase 4 subunit A OS=Staphylococcus aureus (strain USA300) GN=parC PE=3 SV=1	A0A0H2XDR6	parC	91 kDa	11	8.4	0	6	0	0	0	0	0.000304123	#DIV/0!		Not Detected	0.00325162	#DIV/0!		Detected	Not Detected	0.000304123	#DIV/0!		Not Detected	#DIV/0!	#DIV/0!		Not Detected	Not Detected	0.000304123	#DIV/0!		Not Detected	#DIV/0!	#DIV/0!		Not Detected	Not Detected	0.00325162	0	FALSE	Not Detected	Detected	0.517648	-0.389042	FALSE	Detected
413	Phenol-soluble modulin alpha 3 peptide OS=Staphylococcus aureus (strain USA300) GN=psmA3 PE=1 SV=1	P0C804	psmA3	3 kDa	10.2	9	0	3	0	0	0	0	0.0170042	#DIV/0!		Not Detected	0.0399685	#DIV/0!		Detected	Not Detected	0.0170042	#DIV/0!		Not Detected	#DIV/0!	#DIV/0!		Not Detected	Not Detected	0.0170042	#DIV/0!		Not Detected	#DIV/0!	#DIV/0!		Not Detected	Not Detected	0.0399685	0	FALSE	Not Detected	Detected	0.798353	-0.180572	FALSE	Detected
415	Uncharacterized protein OS=Staphylococcus aureus (strain USA300) GN=SAUSA300_1740 PE=4 SV=1	A0A0H2XGK8	SAUSA300_1740	36 kDa	6	3.4	0	4	0	0	0	0	0.0024359	#DIV/0!		Not Detected	0.00138904	#DIV/0!		Detected	Not Detected	0.0024359	#DIV/0!		Not Detected	#DIV/0!	#DIV/0!		Not Detected	Not Detected	0.0024359	#DIV/0!		Not Detected	#DIV/0!	#DIV/0!		Not Detected	Not Detected	0.00138904	0	FALSE	Not Detected	Detected	0.205516	-0.819428	FALSE	Detected
420	Uncharacterized protein OS=Staphylococcus aureus (strain USA300) GN=SAUSA300_2094 PE=4 SV=1	A0A0H2XHA0	SAUSA300_2094	53 kDa	12.6	9.6	0	3	0	0	0	0	4.89014e-05	#DIV/0!		Not Detected	0.0100191	#DIV/0!		Detected	Not Detected	4.89014e-05	#DIV/0!		Not Detected	#DIV/0!	#DIV/0!		Not Detected	Not Detected	4.89014e-05	#DIV/0!		Not Detected	#DIV/0!	#DIV/0!		Not Detected	Not Detected	0.0100191	0	FALSE	Not Detected	Detected	0.323193	-0.392317	FALSE	Detected
421	Uncharacterized protein OS=Staphylococcus aureus (strain USA300) GN=SAUSA300_0841 PE=4 SV=1	A0A0H2XK09	SAUSA300_0841	39 kDa	11.4	10.4	0	4.6	0	0	0	0	0.000113793	#DIV/0!		Not Detected	0.0282002	#DIV/0!		Detected	Not Detected	0.000113793	#DIV/0!		Not Detected	#DIV/0!	#DIV/0!		Not Detected	Not Detected	0.000113793	#DIV/0!		Not Detected	#DIV/0!	#DIV/0!		Not Detected	Not Detected	0.0282002	0	FALSE	Not Detected	Detected	0.775779	-0.13245	FALSE	Detected
428	tRNA pseudouridine synthase B OS=Staphylococcus aureus (strain USA300) GN=truB PE=3 SV=1	Q2FHG7	truB	35 kDa	13.2	9.4	0	2.6	0	0	0	0	0.000420991	#DIV/0!		Not Detected	0.017536	#DIV/0!		Detected	Not Detected	0.000420991	#DIV/0!		Not Detected	#DIV/0!	#DIV/0!		Not Detected	Not Detected	0.000420991	#DIV/0!		Not Detected	#DIV/0!	#DIV/0!		Not Detected	Not Detected	0.017536	0	FALSE	Not Detected	Detected	0.257168	-0.489805	FALSE	Detected
438	Transcriptional regulatory protein WalR OS=Staphylococcus aureus (strain USA300) GN=walR PE=3 SV=1	Q2FKN8	walR	27 kDa	9.6	7.4	0	3.2	0	0	0	0	0.000245958	#DIV/0!		Not Detected	0.179812	#DIV/0!		Detected	Not Detected	0.000245958	#DIV/0!		Not Detected	#DIV/0!	#DIV/0!		Not Detected	Not Detected	0.000245958	#DIV/0!		Not Detected	#DIV/0!	#DIV/0!		Not Detected	Not Detected	0.179812	0	FALSE	Not Detected	Detected	0.44558	-0.375509	FALSE	Detected
453	Zn-binding lipoprotein adcA-like protein OS=Staphylococcus aureus (strain USA300) GN=SAUSA300_2351 PE=3 SV=1	A0A0H2XDI1	SAUSA300_2351	59 kDa	7	4.4	0	1.6	0	0	0	0	0.00970327	#DIV/0!		Not Detected	0.207305	#DIV/0!		Detected	Not Detected	0.00970327	#DIV/0!		Not Detected	#DIV/0!	#DIV/0!		Not Detected	Not Detected	0.00970327	#DIV/0!		Not Detected	#DIV/0!	#DIV/0!		Not Detected	Not Detected	0.207305	0	FALSE	Not Detected	Detected	0.377951	-0.669851	FALSE	Detected
462	FtsK/SpoIIIE family protein OS=Staphylococcus aureus (strain USA300) GN=SAUSA300_1687 PE=4 SV=1	A0A0H2XK12	SAUSA300_1687	145 kDa	9.4	7.2	0	2	0	0	0	0	0.00465433	#DIV/0!		Not Detected	0.0557665	#DIV/0!		Detected	Not Detected	0.00465433	#DIV/0!		Not Detected	#DIV/0!	#DIV/0!		Not Detected	Not Detected	0.00465433	#DIV/0!		Not Detected	#DIV/0!	#DIV/0!		Not Detected	Not Detected	0.0557665	0	FALSE	Not Detected	Detected	0.45075	-0.384664	FALSE	Detected
464	DNA ligase OS=Staphylococcus aureus (strain USA300) GN=ligA PE=3 SV=1	Q2FFJ1	ligA	75 kDa	3.2	2.2	0	0.8	0	0	0	0	0.00243005	#DIV/0!		Not Detected	0.0649694	#DIV/0!		Detected	Not Detected	0.00243005	#DIV/0!		Not Detected	#DIV/0!	#DIV/0!		Not Detected	Not Detected	0.00243005	#DIV/0!		Not Detected	#DIV/0!	#DIV/0!		Not Detected	Not Detected	0.0649694	0	FALSE	Not Detected	Detected	0.526415	-0.540568	FALSE	Detected
468	Uncharacterized protein OS=Staphylococcus aureus (strain USA300) GN=SAUSA300_2143 PE=4 SV=1	A0A0H2XI20	SAUSA300_2143	9 kDa	8	4.8	1	3.2	0	0	0	0	3.96016e-06	3	TRUE	Detected	0.0630563	1.67807	FALSE	Detected	Detected	4.73596e-07	#DIV/0!		Not Detected	#DIV/0!	#DIV/0!		Not Detected	Not Detected	4.73596e-07	#DIV/0!		Not Detected	#DIV/0!	#DIV/0!		Not Detected	Not Detected	0.0630563	-1.67807	FALSE	Detected	Detected	0.0460249	-0.736966	FALSE	Detected
469	CamS sex pheromone cAM373 OS=Staphylococcus aureus (strain USA300) GN=SAUSA300_1884 PE=4 SV=1	A0A0H2XG95	SAUSA300_1884	45 kDa	8.4	5.6	0	4	0	0	0	0	0.00109719	#DIV/0!		Not Detected	0.0438246	#DIV/0!		Detected	Not Detected	0.00109719	#DIV/0!		Not Detected	#DIV/0!	#DIV/0!		Not Detected	Not Detected	0.00109719	#DIV/0!		Not Detected	#DIV/0!	#DIV/0!		Not Detected	Not Detected	0.0438246	0	FALSE	Not Detected	Detected	0.290488	-0.584963	FALSE	Detected
470	Alcohol dehydrogenase, zinc-containing OS=Staphylococcus aureus (strain USA300) GN=SAUSA300_0055 PE=3 SV=1	A0A0H2XI08	SAUSA300_0055	39 kDa	3	0.6	0.2	0.2	0	0	0	0	7.03816e-05	3.90689	TRUE	Detected	1	0	FALSE	Detected	Detected	1.25606e-05	#DIV/0!		Not Detected	#DIV/0!	#DIV/0!		Not Detected	Not Detected	1.25606e-05	#DIV/0!		Not Detected	#DIV/0!	#DIV/0!		Not Detected	Not Detected	1	0	FALSE	Detected	Detected	0.000323393	-2.32193	FALSE	Detected
473	Phosphate acyltransferase OS=Staphylococcus aureus (strain USA300) GN=plsX PE=3 SV=1	Q2FHK9	plsX	35 kDa	5.6	4.4	0.6	0.6	0	0	0	0	0.00111985	3.22239	TRUE	Detected	1	0	FALSE	Detected	Detected	0.000309794	#DIV/0!		Not Detected	#DIV/0!	#DIV/0!		Not Detected	Not Detected	0.000309794	#DIV/0!		Not Detected	#DIV/0!	#DIV/0!		Not Detected	Not Detected	1	0	FALSE	Detected	Detected	0.551146	-0.347923	FALSE	Detected
474	Chaperone protein DnaJ OS=Staphylococcus aureus (strain USA300) GN=dnaJ PE=3 SV=1	Q2FGE4	dnaJ	42 kDa	6	6.6	0	3	0	0	0	0	0.00076233	#DIV/0!		Not Detected	0.0777446	#DIV/0!		Detected	Not Detected	0.00076233	#DIV/0!		Not Detected	#DIV/0!	#DIV/0!		Not Detected	Not Detected	0.00076233	#DIV/0!		Not Detected	#DIV/0!	#DIV/0!		Not Detected	Not Detected	0.0777446	0	FALSE	Not Detected	Detected	0.817927	0.137504	FALSE	Detected
476	DegV family protein OS=Staphylococcus aureus (strain USA300) GN=SAUSA300_1318 PE=4 SV=1	A0A0H2XI23	SAUSA300_1318	31 kDa	10.2	10	0	2	0	0	0	0	0.000157846	#DIV/0!		Not Detected	0.0438246	#DIV/0!		Detected	Not Detected	0.000157846	#DIV/0!		Not Detected	#DIV/0!	#DIV/0!		Not Detected	Not Detected	0.000157846	#DIV/0!		Not Detected	#DIV/0!	#DIV/0!		Not Detected	Not Detected	0.0438246	0	FALSE	Not Detected	Detected	0.943725	-0.0285692	FALSE	Detected
477	GTP pyrophosphokinase OS=Staphylococcus aureus (strain USA300) GN=SAUSA300_1590 PE=3 SV=1	A0A0H2XKG5	SAUSA300_1590	85 kDa	10.8	2.6	0	0.4	0	0	0	0	0.000566117	#DIV/0!		Not Detected	0.346594	#DIV/0!		Detected	Not Detected	0.000566117	#DIV/0!		Not Detected	#DIV/0!	#DIV/0!		Not Detected	Not Detected	0.000566117	#DIV/0!		Not Detected	#DIV/0!	#DIV/0!		Not Detected	Not Detected	0.346594	0	FALSE	Not Detected	Detected	0.00738077	-2.05445	FALSE	Detected
489	Invertase OS=Staphylococcus aureus (strain USA300) GN=scrB PE=3 SV=1	A0A0H2XJW3	scrB	58 kDa	7.2	4	0	1.8	0	0	0	0	0.000323393	#DIV/0!		Not Detected	0.0265099	#DIV/0!		Detected	Not Detected	0.000323393	#DIV/0!		Not Detected	#DIV/0!	#DIV/0!		Not Detected	Not Detected	0.000323393	#DIV/0!		Not Detected	#DIV/0!	#DIV/0!		Not Detected	Not Detected	0.0265099	0	FALSE	Not Detected	Detected	0.136585	-0.847997	FALSE	Detected
490	UDP-N-acetylmuramoylalanine--D-glutamate ligase OS=Staphylococcus aureus (strain USA300) GN=murD PE=3 SV=1	Q2FHQ4	murD	50 kDa	7	3.2	0	0.8	0	0	0	0	0.0017199	#DIV/0!		Not Detected	0.0649694	#DIV/0!		Detected	Not Detected	0.0017199	#DIV/0!		Not Detected	#DIV/0!	#DIV/0!		Not Detected	Not Detected	0.0017199	#DIV/0!		Not Detected	#DIV/0!	#DIV/0!		Not Detected	Not Detected	0.0649694	0	FALSE	Not Detected	Detected	0.0884583	-1.12928	FALSE	Detected
491	Dehydrogenase family protein OS=Staphylococcus aureus (strain USA300) GN=SAUSA300_2251 PE=4 SV=1	A0A0H2XGA1	SAUSA300_2251	41 kDa	7.2	4.4	0	1.4	0	0	0	0	4.58775e-06	#DIV/0!		Not Detected	0.146961	#DIV/0!		Detected	Not Detected	4.58775e-06	#DIV/0!		Not Detected	#DIV/0!	#DIV/0!		Not Detected	Not Detected	4.58775e-06	#DIV/0!		Not Detected	#DIV/0!	#DIV/0!		Not Detected	Not Detected	0.146961	0	FALSE	Not Detected	Detected	0.0577563	-0.710493	FALSE	Detected
492	Carbamoyl-phosphate synthase small chain OS=Staphylococcus aureus (strain USA300) GN=carA PE=3 SV=1	A0A0H2XIN1	carA	40 kDa	9	7	0	0.6	0	0	0	0	2.74051e-06	#DIV/0!		Not Detected	0.346594	#DIV/0!		Detected	Not Detected	2.74051e-06	#DIV/0!		Not Detected	#DIV/0!	#DIV/0!		Not Detected	Not Detected	2.74051e-06	#DIV/0!		Not Detected	#DIV/0!	#DIV/0!		Not Detected	Not Detected	0.346594	0	FALSE	Not Detected	Detected	0.383231	-0.36257	FALSE	Detected
494	Bifunctional protein GlmU OS=Staphylococcus aureus (strain USA300) GN=glmU PE=3 SV=1	Q2FJE2	glmU	49 kDa	4	2.8	0	0.4	0	0	0	0	0.00394977	#DIV/0!		Not Detected	0.141113	#DIV/0!		Detected	Not Detected	0.00394977	#DIV/0!		Not Detected	#DIV/0!	#DIV/0!		Not Detected	Not Detected	0.00394977	#DIV/0!		Not Detected	#DIV/0!	#DIV/0!		Not Detected	Not Detected	0.141113	0	FALSE	Not Detected	Detected	0.435801	-0.514573	FALSE	Detected
512	Putative cysteine ligase BshC OS=Staphylococcus aureus (strain USA300) GN=bshC PE=3 SV=1	Q2FHR0	bshC	63 kDa	2	1	0	0	0	0	0	0	0.00207734	#DIV/0!		Not Detected	#DIV/0!	#DIV/0!		Not Detected	Not Detected	0.00207734	#DIV/0!		Not Detected	#DIV/0!	#DIV/0!		Not Detected	Not Detected	0.00207734	#DIV/0!		Not Detected	#DIV/0!	#DIV/0!		Not Detected	Not Detected	#DIV/0!	#DIV/0!		Not Detected	Not Detected	0.23276	-1	FALSE	Detected
514	Putative surface protein OS=Staphylococcus aureus (strain USA300) GN=SAUSA300_0408 PE=4 SV=1	A0A0H2XJZ9	SAUSA300_0408	57 kDa	3.4	0	0	0	0	0	0	0	0.00844137	#DIV/0!		Not Detected	#DIV/0!	#DIV/0!		Not Detected	Not Detected	0.00844137	#DIV/0!		Not Detected	#DIV/0!	#DIV/0!		Not Detected	Not Detected	0.00844137	#DIV/0!		Not Detected	#DIV/0!	#DIV/0!		Not Detected	Not Detected	#DIV/0!	#DIV/0!		Not Detected	Not Detected	0.00844137	0	FALSE	Not Detected
517	UDP-N-acetylglucosamine 1-carboxyvinyltransferase OS=Staphylococcus aureus (strain USA300) GN=murA PE=3 SV=1	A0A0H2XGP3	murA	45 kDa	8.2	5.8	0	5.2	0	0	0	0	1.21231e-05	#DIV/0!		Not Detected	0.0104005	#DIV/0!		Detected	Not Detected	1.21231e-05	#DIV/0!		Not Detected	#DIV/0!	#DIV/0!		Not Detected	Not Detected	1.21231e-05	#DIV/0!		Not Detected	#DIV/0!	#DIV/0!		Not Detected	Not Detected	0.0104005	0	FALSE	Not Detected	Detected	0.118164	-0.499571	FALSE	Detected
518	Aldo/keto reductase family protein OS=Staphylococcus aureus (strain USA300) GN=SAUSA300_0589 PE=4 SV=1	A0A0H2XGD8	SAUSA300_0589	35 kDa	9	5	0	1	0	0	0	0	0.00145754	#DIV/0!		Not Detected	0.23276	#DIV/0!		Detected	Not Detected	0.00145754	#DIV/0!		Not Detected	#DIV/0!	#DIV/0!		Not Detected	Not Detected	0.00145754	#DIV/0!		Not Detected	#DIV/0!	#DIV/0!		Not Detected	Not Detected	0.23276	0	FALSE	Not Detected	Detected	0.143988	-0.847997	FALSE	Detected
521	PhiSLT ORF2067-like protein, phage tail tape measure protein OS=Staphylococcus aureus (strain USA300) GN=SAUSA300_1393 PE=4 SV=1	A0A0H2XJU0	SAUSA300_1393	226 kDa	1.4	0.6	0	0.6	0	0	0	0	0.0252289	#DIV/0!		Not Detected	0.172003	#DIV/0!		Detected	Not Detected	0.0252289	#DIV/0!		Not Detected	#DIV/0!	#DIV/0!		Not Detected	Not Detected	0.0252289	#DIV/0!		Not Detected	#DIV/0!	#DIV/0!		Not Detected	Not Detected	0.172003	0	FALSE	Not Detected	Detected	0.252072	-1.22239	FALSE	Detected
532	S-adenosylmethionine:tRNA ribosyltransferase-isomerase OS=Staphylococcus aureus (strain USA300) GN=queA PE=3 SV=1	Q2FG87	queA	39 kDa	3.2	1.2	0	0.2	0	0	0	0	2.33419e-07	#DIV/0!		Not Detected	0.346594	#DIV/0!		Detected	Not Detected	2.33419e-07	#DIV/0!		Not Detected	#DIV/0!	#DIV/0!		Not Detected	Not Detected	2.33419e-07	#DIV/0!		Not Detected	#DIV/0!	#DIV/0!		Not Detected	Not Detected	0.346594	0	FALSE	Not Detected	Detected	0.0415018	-1.41504	FALSE	Detected
536	Uncharacterized protein OS=Staphylococcus aureus (strain USA300) GN=SAUSA300_2378 PE=4 SV=1	A0A0H2XIB2	SAUSA300_2378	26 kDa	5.8	3	0	0.4	0	0	0	0	0.000621712	#DIV/0!		Not Detected	0.346594	#DIV/0!		Detected	Not Detected	0.000621712	#DIV/0!		Not Detected	#DIV/0!	#DIV/0!		Not Detected	Not Detected	0.000621712	#DIV/0!		Not Detected	#DIV/0!	#DIV/0!		Not Detected	Not Detected	0.346594	0	FALSE	Not Detected	Detected	0.123131	-0.95109	FALSE	Detected
541	Glycerol uptake operon antiterminator regulatory protein OS=Staphylococcus aureus (strain USA300) GN=glpP PE=4 SV=1	A0A0H2XJE4	glpP	20 kDa	0.6	0.2	0	0.2	0	0	0	0	0.0399685	#DIV/0!		Not Detected	0.346594	#DIV/0!		Detected	Not Detected	0.0399685	#DIV/0!		Not Detected	#DIV/0!	#DIV/0!		Not Detected	Not Detected	0.0399685	#DIV/0!		Not Detected	#DIV/0!	#DIV/0!		Not Detected	Not Detected	0.346594	0	FALSE	Not Detected	Detected	0.241504	-1.58496	FALSE	Detected
542	Methionine aminopeptidase OS=Staphylococcus aureus (strain USA300) GN=map PE=3 SV=1	A0A0H2XG88	map	28 kDa	6.8	6.4	0	2.4	0	0	0	0	7.02042e-07	#DIV/0!		Not Detected	0.001528	#DIV/0!		Detected	Not Detected	7.02042e-07	#DIV/0!		Not Detected	#DIV/0!	#DIV/0!		Not Detected	Not Detected	7.02042e-07	#DIV/0!		Not Detected	#DIV/0!	#DIV/0!		Not Detected	Not Detected	0.001528	0	FALSE	Not Detected	Detected	0.76684	-0.0874628	FALSE	Detected
543	Glycosyl transferase, group 2 family protein OS=Staphylococcus aureus (strain USA300) GN=SAUSA300_0252 PE=4 SV=1	A0A0H2XF10	SAUSA300_0252	66 kDa	9.6	5.4	0	0.8	0	0	0	0	0.00518733	#DIV/0!		Not Detected	0.0649694	#DIV/0!		Detected	Not Detected	0.00518733	#DIV/0!		Not Detected	#DIV/0!	#DIV/0!		Not Detected	Not Detected	0.00518733	#DIV/0!		Not Detected	#DIV/0!	#DIV/0!		Not Detected	Not Detected	0.0649694	0	FALSE	Not Detected	Detected	0.252894	-0.830075	FALSE	Detected
545	Cell wall hydrolase OS=Staphylococcus aureus (strain USA300) GN=lytN PE=4 SV=1	A0A0H2XJK7	lytN	43 kDa	0.2	0	0	0	0	0	0	0	0.346594	#DIV/0!		Not Detected	#DIV/0!	#DIV/0!		Not Detected	Not Detected	0.346594	#DIV/0!		Not Detected	#DIV/0!	#DIV/0!		Not Detected	Not Detected	0.346594	#DIV/0!		Not Detected	#DIV/0!	#DIV/0!		Not Detected	Not Detected	#DIV/0!	#DIV/0!		Not Detected	Not Detected	0.346594	0	FALSE	Not Detected
547	Uncharacterized protein OS=Staphylococcus aureus (strain USA300) GN=SAUSA300_1160 PE=4 SV=1	A0A0H2XH28	SAUSA300_1160	11 kDa	7.8	4.8	0	1.6	0	0	0	0	0.00639455	#DIV/0!		Not Detected	0.12275	#DIV/0!		Detected	Not Detected	0.00639455	#DIV/0!		Not Detected	#DIV/0!	#DIV/0!		Not Detected	Not Detected	0.00639455	#DIV/0!		Not Detected	#DIV/0!	#DIV/0!		Not Detected	Not Detected	0.12275	0	FALSE	Not Detected	Detected	0.319245	-0.70044	FALSE	Detected
556	Putative lipoprotein OS=Staphylococcus aureus (strain USA300) GN=SAUSA300_1478 PE=4 SV=1	A0A0H2XHH5	SAUSA300_1478	14 kDa	9.2	6.4	0	0	0	0.2	0	0	5.92437e-05	#DIV/0!		Not Detected	#DIV/0!	#DIV/0!		Not Detected	Not Detected	5.92437e-05	#DIV/0!		Not Detected	0.346594	#DIV/0!		Detected	Not Detected	5.92437e-05	#DIV/0!		Not Detected	#DIV/0!	#DIV/0!		Not Detected	Not Detected	#DIV/0!	#DIV/0!		Not Detected	Not Detected	0.172851	-0.523562	FALSE	Detected
561	Putative fibronectin/fibrinogen binding protein OS=Staphylococcus aureus (strain USA300) GN=SAUSA300_1101 PE=4 SV=1	A0A0H2XI96	SAUSA300_1101	66 kDa	4.6	2	0	0	0	0	0	0	0.114821	#DIV/0!		Not Detected	#DIV/0!	#DIV/0!		Not Detected	Not Detected	0.114821	#DIV/0!		Not Detected	#DIV/0!	#DIV/0!		Not Detected	Not Detected	0.114821	#DIV/0!		Not Detected	#DIV/0!	#DIV/0!		Not Detected	Not Detected	#DIV/0!	#DIV/0!		Not Detected	Not Detected	0.402727	-1.20163	FALSE	Detected
567	GTP-binding protein OS=Staphylococcus aureus (strain USA300) GN=typA PE=4 SV=1	A0A0H2XFL9	typA	69 kDa	7.8	4.8	0	0	0	0	0	0	9.33192e-07	#DIV/0!		Not Detected	#DIV/0!	#DIV/0!		Not Detected	Not Detected	9.33192e-07	#DIV/0!		Not Detected	#DIV/0!	#DIV/0!		Not Detected	Not Detected	9.33192e-07	#DIV/0!		Not Detected	#DIV/0!	#DIV/0!		Not Detected	Not Detected	#DIV/0!	#DIV/0!		Not Detected	Not Detected	0.292222	-0.70044	FALSE	Detected
569	Ribonuclease R OS=Staphylococcus aureus (strain USA300) GN=rnr PE=3 SV=1	A0A0H2XHF1	rnr	90 kDa	7.2	4.4	0	2.2	0	0	0	0	0.0130802	#DIV/0!		Not Detected	0.0172332	#DIV/0!		Detected	Not Detected	0.0130802	#DIV/0!		Not Detected	#DIV/0!	#DIV/0!		Not Detected	Not Detected	0.0130802	#DIV/0!		Not Detected	#DIV/0!	#DIV/0!		Not Detected	Not Detected	0.0172332	0	FALSE	Not Detected	Detected	0.324044	-0.710493	FALSE	Detected
575	30S ribosomal protein S12 OS=Staphylococcus aureus (strain USA300) GN=rpsL PE=3 SV=1	Q2FJ95	rpsL	15 kDa	2.6	2	0	0.4	0	0	0	0	0.000188104	#DIV/0!		Not Detected	0.346594	#DIV/0!		Detected	Not Detected	0.000188104	#DIV/0!		Not Detected	#DIV/0!	#DIV/0!		Not Detected	Not Detected	0.000188104	#DIV/0!		Not Detected	#DIV/0!	#DIV/0!		Not Detected	Not Detected	0.346594	0	FALSE	Not Detected	Detected	0.481284	-0.378512	FALSE	Detected
582	Uncharacterized protein OS=Staphylococcus aureus (strain USA300) GN=SAUSA300_2330 PE=4 SV=1	A0A0H2XE91	SAUSA300_2330	14 kDa	4.6	3.4	0	0.8	0	0	0	0	2.96322e-06	#DIV/0!		Not Detected	0.207305	#DIV/0!		Detected	Not Detected	2.96322e-06	#DIV/0!		Not Detected	#DIV/0!	#DIV/0!		Not Detected	Not Detected	2.96322e-06	#DIV/0!		Not Detected	#DIV/0!	#DIV/0!		Not Detected	Not Detected	0.207305	0	FALSE	Not Detected	Detected	0.101222	-0.436099	FALSE	Detected
583	Diaminopimelate decarboxylase OS=Staphylococcus aureus (strain USA300) GN=lysA PE=3 SV=1	A0A0H2XFD9	lysA	47 kDa	5.8	4.6	0	2.6	0	0	0	0	0.000621712	#DIV/0!		Not Detected	0.0422411	#DIV/0!		Detected	Not Detected	0.000621712	#DIV/0!		Not Detected	#DIV/0!	#DIV/0!		Not Detected	Not Detected	0.000621712	#DIV/0!		Not Detected	#DIV/0!	#DIV/0!		Not Detected	Not Detected	0.0422411	0	FALSE	Not Detected	Detected	0.578721	-0.334419	FALSE	Detected
585	ATP-dependent zinc metalloprotease FtsH OS=Staphylococcus aureus (strain USA300) GN=ftsH PE=3 SV=1	A0A0H2XGW5	ftsH	78 kDa	1.6	2	0	0.2	0	0	0	0	0.0460249	#DIV/0!		Not Detected	0.346594	#DIV/0!		Detected	Not Detected	0.0460249	#DIV/0!		Not Detected	#DIV/0!	#DIV/0!		Not Detected	Not Detected	0.0460249	#DIV/0!		Not Detected	#DIV/0!	#DIV/0!		Not Detected	Not Detected	0.346594	0	FALSE	Not Detected	Detected	0.770713	0.321928	FALSE	Detected
587	FeS assembly protein SufD OS=Staphylococcus aureus (strain USA300) GN=sufD PE=4 SV=1	A0A0H2XGY0	sufD	49 kDa	4.6	4.6	0	1.6	0	0	0	0	0.00110647	#DIV/0!		Not Detected	0.0844136	#DIV/0!		Detected	Not Detected	0.00110647	#DIV/0!		Not Detected	#DIV/0!	#DIV/0!		Not Detected	Not Detected	0.00110647	#DIV/0!		Not Detected	#DIV/0!	#DIV/0!		Not Detected	Not Detected	0.0844136	0	FALSE	Not Detected	Detected	1	0	FALSE	Detected
593	Uncharacterized protein OS=Staphylococcus aureus (strain USA300) GN=SAUSA300_2140 PE=4 SV=1	A0A0H2XFX5	SAUSA300_2140	76 kDa	6.2	4	0	2.4	0	0	0	0	0.00366856	#DIV/0!		Not Detected	0.0124779	#DIV/0!		Detected	Not Detected	0.00366856	#DIV/0!		Not Detected	#DIV/0!	#DIV/0!		Not Detected	Not Detected	0.00366856	#DIV/0!		Not Detected	#DIV/0!	#DIV/0!		Not Detected	Not Detected	0.0124779	0	FALSE	Not Detected	Detected	0.26308	-0.632268	FALSE	Detected
596	Phosphoribosylformylglycinamidine synthase subunit PurL OS=Staphylococcus aureus (strain USA300) GN=purL PE=3 SV=1	Q2FI09	purL	80 kDa	5.6	4	0	1.4	0	0	0	0	0.00582887	#DIV/0!		Not Detected	0.0252289	#DIV/0!		Detected	Not Detected	0.00582887	#DIV/0!		Not Detected	#DIV/0!	#DIV/0!		Not Detected	Not Detected	0.00582887	#DIV/0!		Not Detected	#DIV/0!	#DIV/0!		Not Detected	Not Detected	0.0252289	0	FALSE	Not Detected	Detected	0.408168	-0.485427	FALSE	Detected
597	S1 RNA binding domain protein OS=Staphylococcus aureus (strain USA300) GN=SAUSA300_2021 PE=4 SV=1	A0A0H2XFU0	SAUSA300_2021	81 kDa	5.2	1	0	0.2	0	0	0	0	0.0216344	#DIV/0!		Not Detected	0.346594	#DIV/0!		Detected	Not Detected	0.0216344	#DIV/0!		Not Detected	#DIV/0!	#DIV/0!		Not Detected	Not Detected	0.0216344	#DIV/0!		Not Detected	#DIV/0!	#DIV/0!		Not Detected	Not Detected	0.346594	0	FALSE	Not Detected	Detected	0.0616484	-2.37851	FALSE	Detected
605	Fructose specific permease OS=Staphylococcus aureus (strain USA300) GN=fruA PE=4 SV=1	A0A0H2XDY2	fruA	69 kDa	5.6	4.4	0	0.6	0	0	0	0	0.00653874	#DIV/0!		Not Detected	0.172003	#DIV/0!		Detected	Not Detected	0.00653874	#DIV/0!		Not Detected	#DIV/0!	#DIV/0!		Not Detected	Not Detected	0.00653874	#DIV/0!		Not Detected	#DIV/0!	#DIV/0!		Not Detected	Not Detected	0.172003	0	FALSE	Not Detected	Detected	0.626375	-0.347923	FALSE	Detected
606	4-hydroxy-tetrahydrodipicolinate synthase OS=Staphylococcus aureus (strain USA300) GN=dapA PE=3 SV=1	Q2FH43	dapA	33 kDa	6.4	5	0	0.2	0	0	0	0	0.0075685	#DIV/0!		Not Detected	0.346594	#DIV/0!		Detected	Not Detected	0.0075685	#DIV/0!		Not Detected	#DIV/0!	#DIV/0!		Not Detected	Not Detected	0.0075685	#DIV/0!		Not Detected	#DIV/0!	#DIV/0!		Not Detected	Not Detected	0.346594	0	FALSE	Not Detected	Detected	0.612558	-0.356144	FALSE	Detected
612	Acetyl-CoA carboxylase, biotin carboxylase OS=Staphylococcus aureus (strain USA300) GN=accC PE=4 SV=1	A0A0H2XG70	accC	50 kDa	4.6	4.2	0	0.8	0	0	0	0	0.000274896	#DIV/0!		Not Detected	0.207305	#DIV/0!		Detected	Not Detected	0.000274896	#DIV/0!		Not Detected	#DIV/0!	#DIV/0!		Not Detected	Not Detected	0.000274896	#DIV/0!		Not Detected	#DIV/0!	#DIV/0!		Not Detected	Not Detected	0.207305	0	FALSE	Not Detected	Detected	0.820196	-0.131245	FALSE	Detected
614	Elongation factor 4 OS=Staphylococcus aureus (strain USA300) GN=lepA PE=3 SV=1	Q2FGD9	lepA	68 kDa	4	3	0	0	0	0	0	0	0.00293029	#DIV/0!		Not Detected	#DIV/0!	#DIV/0!		Not Detected	Not Detected	0.00293029	#DIV/0!		Not Detected	#DIV/0!	#DIV/0!		Not Detected	Not Detected	0.00293029	#DIV/0!		Not Detected	#DIV/0!	#DIV/0!		Not Detected	Not Detected	#DIV/0!	#DIV/0!		Not Detected	Not Detected	0.559681	-0.415037	FALSE	Detected
619	Hydrolase, alpha/beta hydrolase fold family OS=Staphylococcus aureus (strain USA300) GN=SAUSA300_0601 PE=4 SV=1	A0A0H2XGG7	SAUSA300_0601	31 kDa	4.6	3.8	0	1.4	0	0	0	0	0.000274896	#DIV/0!		Not Detected	0.264287	#DIV/0!		Detected	Not Detected	0.000274896	#DIV/0!		Not Detected	#DIV/0!	#DIV/0!		Not Detected	Not Detected	0.000274896	#DIV/0!		Not Detected	#DIV/0!	#DIV/0!		Not Detected	Not Detected	0.264287	0	FALSE	Not Detected	Detected	0.531949	-0.275634	FALSE	Detected
620	Glycosyl transferase, group 1 family protein OS=Staphylococcus aureus (strain USA300) GN=SAUSA300_0550 PE=4 SV=1	A0A0H2XGN0	SAUSA300_0550	58 kDa	6	2.2	0	1.2	0	0	0	0	0.00076233	#DIV/0!		Not Detected	0.250917	#DIV/0!		Detected	Not Detected	0.00076233	#DIV/0!		Not Detected	#DIV/0!	#DIV/0!		Not Detected	Not Detected	0.00076233	#DIV/0!		Not Detected	#DIV/0!	#DIV/0!		Not Detected	Not Detected	0.250917	0	FALSE	Not Detected	Detected	0.0780977	-1.44746	FALSE	Detected
621	DNA topoisomerase 1 OS=Staphylococcus aureus (strain USA300) GN=topA PE=3 SV=2	Q2FHI8	topA	79 kDa	5.6	3.8	0	0.2	0	0	0	0	0.026526	#DIV/0!		Not Detected	0.346594	#DIV/0!		Detected	Not Detected	0.026526	#DIV/0!		Not Detected	#DIV/0!	#DIV/0!		Not Detected	Not Detected	0.026526	#DIV/0!		Not Detected	#DIV/0!	#DIV/0!		Not Detected	Not Detected	0.346594	0	FALSE	Not Detected	Detected	0.582983	-0.559427	FALSE	Detected
624	Lytic regulatory protein OS=Staphylococcus aureus (strain USA300) GN=SAUSA300_2100 PE=4 SV=1	A0A0H2XJU8	SAUSA300_2100	41 kDa	5.6	3.4	0	1.4	0	0	0	0	0.002457	#DIV/0!		Not Detected	0.0479117	#DIV/0!		Detected	Not Detected	0.002457	#DIV/0!		Not Detected	#DIV/0!	#DIV/0!		Not Detected	Not Detected	0.002457	#DIV/0!		Not Detected	#DIV/0!	#DIV/0!		Not Detected	Not Detected	0.0479117	0	FALSE	Not Detected	Detected	0.186633	-0.719892	FALSE	Detected
626	Uncharacterized protein OS=Staphylococcus aureus (strain USA300) GN=SAUSA300_1003 PE=4 SV=1	A0A0H2XJD9	SAUSA300_1003	40 kDa	3.2	2.8	0	1	0	0	0	0	0.0207114	#DIV/0!		Not Detected	0.0557665	#DIV/0!		Detected	Not Detected	0.0207114	#DIV/0!		Not Detected	#DIV/0!	#DIV/0!		Not Detected	Not Detected	0.0207114	#DIV/0!		Not Detected	#DIV/0!	#DIV/0!		Not Detected	Not Detected	0.0557665	0	FALSE	Not Detected	Detected	0.797779	-0.192645	FALSE	Detected
628	Ribonucleoside-diphosphate reductase OS=Staphylococcus aureus (strain USA300) GN=SAUSA300_0716 PE=3 SV=1	A0A0H2XES4	SAUSA300_0716	80 kDa	4.8	3.8	0	0.6	0	0	0	0	0.0111676	#DIV/0!		Not Detected	0.172003	#DIV/0!		Detected	Not Detected	0.0111676	#DIV/0!		Not Detected	#DIV/0!	#DIV/0!		Not Detected	Not Detected	0.0111676	#DIV/0!		Not Detected	#DIV/0!	#DIV/0!		Not Detected	Not Detected	0.172003	0	FALSE	Not Detected	Detected	0.606499	-0.337035	FALSE	Detected
630	Uncharacterized protein OS=Staphylococcus aureus (strain USA300) GN=SAUSA300_2394 PE=4 SV=1	A0A0H2XKF5	SAUSA300_2394	24 kDa	5.8	3.2	0	0.4	0	0	0	0	0.00414905	#DIV/0!		Not Detected	0.346594	#DIV/0!		Detected	Not Detected	0.00414905	#DIV/0!		Not Detected	#DIV/0!	#DIV/0!		Not Detected	Not Detected	0.00414905	#DIV/0!		Not Detected	#DIV/0!	#DIV/0!		Not Detected	Not Detected	0.346594	0	FALSE	Not Detected	Detected	0.263788	-0.857981	FALSE	Detected
631	UPF0354 protein SAUSA300_1689 OS=Staphylococcus aureus (strain USA300) GN=SAUSA300_1689 PE=3 SV=1	Q2FFZ5	SAUSA300_1689	33 kDa	3.2	2.8	0	0.8	0	0	0	0	0.0414657	#DIV/0!		Not Detected	0.346594	#DIV/0!		Detected	Not Detected	0.0414657	#DIV/0!		Not Detected	#DIV/0!	#DIV/0!		Not Detected	Not Detected	0.0414657	#DIV/0!		Not Detected	#DIV/0!	#DIV/0!		Not Detected	Not Detected	0.346594	0	FALSE	Not Detected	Detected	0.851506	-0.192645	FALSE	Detected
633	UDP-N-acetylglucosamine 1-carboxyvinyltransferase OS=Staphylococcus aureus (strain USA300) GN=murA PE=3 SV=1	A0A0H2XFT6	murA	45 kDa	4.8	3.6	0	1.6	0	0	0	0	3.5528e-05	#DIV/0!		Not Detected	0.0460249	#DIV/0!		Detected	Not Detected	3.5528e-05	#DIV/0!		Not Detected	#DIV/0!	#DIV/0!		Not Detected	Not Detected	3.5528e-05	#DIV/0!		Not Detected	#DIV/0!	#DIV/0!		Not Detected	Not Detected	0.0460249	0	FALSE	Not Detected	Detected	0.397204	-0.415037	FALSE	Detected
634	30S ribosomal protein S15 OS=Staphylococcus aureus (strain USA300) GN=rpsO PE=3 SV=1	Q2FHG5	rpsO	11 kDa	3.8	1.8	0	1.2	0	0	0	0	0.00741124	#DIV/0!		Not Detected	0.0735902	#DIV/0!		Detected	Not Detected	0.00741124	#DIV/0!		Not Detected	#DIV/0!	#DIV/0!		Not Detected	Not Detected	0.00741124	#DIV/0!		Not Detected	#DIV/0!	#DIV/0!		Not Detected	Not Detected	0.0735902	0	FALSE	Not Detected	Detected	0.230979	-1.078	FALSE	Detected
638	Pyridoxal 5'-phosphate synthase subunit PdxT OS=Staphylococcus aureus (strain USA300) GN=pdxT PE=3 SV=1	Q2FJC0	pdxT	21 kDa	3.6	2.8	0	1	0	0	0	0	0.00219322	#DIV/0!		Not Detected	0.152502	#DIV/0!		Detected	Not Detected	0.00219322	#DIV/0!		Not Detected	#DIV/0!	#DIV/0!		Not Detected	Not Detected	0.00219322	#DIV/0!		Not Detected	#DIV/0!	#DIV/0!		Not Detected	Not Detected	0.152502	0	FALSE	Not Detected	Detected	0.518027	-0.36257	FALSE	Detected
640	Uncharacterized protein OS=Staphylococcus aureus (strain USA300) GN=SAUSA300_0282 PE=4 SV=1	A0A0H2XG66	SAUSA300_0282	52 kDa	1.8	0.4	0	1.6	0	0	0	0	0.0399685	#DIV/0!		Not Detected	0.0460249	#DIV/0!		Detected	Not Detected	0.0399685	#DIV/0!		Not Detected	#DIV/0!	#DIV/0!		Not Detected	Not Detected	0.0399685	#DIV/0!		Not Detected	#DIV/0!	#DIV/0!		Not Detected	Not Detected	0.0460249	0	FALSE	Not Detected	Detected	0.132801	-2.16993	FALSE	Detected
642	Probable uridylyltransferase SAUSA300_2130 OS=Staphylococcus aureus (strain USA300) GN=SAUSA300_2130 PE=3 SV=1	Q2FEW1	SAUSA300_2130	45 kDa	1.8	1.6	0	0.8	0	0	0	0	0.014958	#DIV/0!		Not Detected	0.207305	#DIV/0!		Detected	Not Detected	0.014958	#DIV/0!		Not Detected	#DIV/0!	#DIV/0!		Not Detected	Not Detected	0.014958	#DIV/0!		Not Detected	#DIV/0!	#DIV/0!		Not Detected	Not Detected	0.207305	0	FALSE	Not Detected	Detected	0.865115	-0.169925	FALSE	Detected
643	30S ribosomal protein S19 OS=Staphylococcus aureus (strain USA300) GN=rpsS PE=3 SV=1	Q2FEP3	rpsS	11 kDa	5.2	3.6	0	1.4	0	0	0	0	0.0188669	#DIV/0!		Not Detected	0.146961	#DIV/0!		Detected	Not Detected	0.0188669	#DIV/0!		Not Detected	#DIV/0!	#DIV/0!		Not Detected	Not Detected	0.0188669	#DIV/0!		Not Detected	#DIV/0!	#DIV/0!		Not Detected	Not Detected	0.146961	0	FALSE	Not Detected	Detected	0.518027	-0.530515	FALSE	Detected
644	Ribokinase OS=Staphylococcus aureus (strain USA300) GN=rbsK PE=3 SV=1	A0A0H2XI12	rbsK	32 kDa	2.4	2.6	0	1.8	0	0	0	0	9.88338e-06	#DIV/0!		Not Detected	0.0545673	#DIV/0!		Detected	Not Detected	9.88338e-06	#DIV/0!		Not Detected	#DIV/0!	#DIV/0!		Not Detected	Not Detected	9.88338e-06	#DIV/0!		Not Detected	#DIV/0!	#DIV/0!		Not Detected	Not Detected	0.0545673	0	FALSE	Not Detected	Detected	0.840038	0.115477	FALSE	Detected
645	tRNA-specific 2-thiouridylase MnmA OS=Staphylococcus aureus (strain USA300) GN=mnmA PE=3 SV=2	Q2FGA5	mnmA	42 kDa	3.4	1.8	0	1.2	0	0	0	0	0.00103584	#DIV/0!		Not Detected	0.141113	#DIV/0!		Detected	Not Detected	0.00103584	#DIV/0!		Not Detected	#DIV/0!	#DIV/0!		Not Detected	Not Detected	0.00103584	#DIV/0!		Not Detected	#DIV/0!	#DIV/0!		Not Detected	Not Detected	0.141113	0	FALSE	Not Detected	Detected	0.111434	-0.917538	FALSE	Detected
650	DNA topoisomerase OS=Staphylococcus aureus (strain USA300) GN=traI PE=4 SV=1	A0A0H2XKQ0	traI	81 kDa	0.2	0	0	0.2	0	0	0	0	0.346594	#DIV/0!		Not Detected	0.346594	#DIV/0!		Detected	Not Detected	0.346594	#DIV/0!		Not Detected	#DIV/0!	#DIV/0!		Not Detected	Not Detected	0.346594	#DIV/0!		Not Detected	#DIV/0!	#DIV/0!		Not Detected	Not Detected	0.346594	0	FALSE	Not Detected	Detected	0.346594	0	FALSE	Not Detected
652	NADPH-dependent oxidoreductase OS=Staphylococcus aureus (strain USA300) GN=nfrA PE=3 SV=1	Q2FJN3	nfrA	29 kDa	4.6	3.2	0	1	0	0	0	0	0.00110647	#DIV/0!		Not Detected	0.152502	#DIV/0!		Detected	Not Detected	0.00110647	#DIV/0!		Not Detected	#DIV/0!	#DIV/0!		Not Detected	Not Detected	0.00110647	#DIV/0!		Not Detected	#DIV/0!	#DIV/0!		Not Detected	Not Detected	0.152502	0	FALSE	Not Detected	Detected	0.382936	-0.523562	FALSE	Detected
653	Primosomal protein DnaI OS=Staphylococcus aureus (strain USA300) GN=dnaI PE=4 SV=1	A0A0H2XJA9	dnaI	36 kDa	5.2	4.2	0	1.2	0	0	0	0	1.98213e-05	#DIV/0!		Not Detected	0.0124779	#DIV/0!		Detected	Not Detected	1.98213e-05	#DIV/0!		Not Detected	#DIV/0!	#DIV/0!		Not Detected	Not Detected	1.98213e-05	#DIV/0!		Not Detected	#DIV/0!	#DIV/0!		Not Detected	Not Detected	0.0124779	0	FALSE	Not Detected	Detected	0.341995	-0.308122	FALSE	Detected
655	Orotate phosphoribosyltransferase OS=Staphylococcus aureus (strain USA300) GN=pyrE PE=3 SV=1	A0A0H2XH75	pyrE	22 kDa	4.8	3.4	0	0.8	0	0	0	0	0.000323393	#DIV/0!		Not Detected	0.207305	#DIV/0!		Detected	Not Detected	0.000323393	#DIV/0!		Not Detected	#DIV/0!	#DIV/0!		Not Detected	Not Detected	0.000323393	#DIV/0!		Not Detected	#DIV/0!	#DIV/0!		Not Detected	Not Detected	0.207305	0	FALSE	Not Detected	Detected	0.382936	-0.4975	FALSE	Detected
658	Uncharacterized protein OS=Staphylococcus aureus (strain USA300) GN=SAUSA300_1479 PE=4 SV=1	A0A0H2XKI5	SAUSA300_1479	23 kDa	4	2	0	0	0	0	0	0	0.0222039	#DIV/0!		Not Detected	#DIV/0!	#DIV/0!		Not Detected	Not Detected	0.0222039	#DIV/0!		Not Detected	#DIV/0!	#DIV/0!		Not Detected	Not Detected	0.0222039	#DIV/0!		Not Detected	#DIV/0!	#DIV/0!		Not Detected	Not Detected	#DIV/0!	#DIV/0!		Not Detected	Not Detected	0.28887	-1	FALSE	Detected
663	Uncharacterized protein OS=Staphylococcus aureus (strain USA300) GN=SAUSA300_0592 PE=4 SV=1	A0A0H2XE39	SAUSA300_0592	51 kDa	4.6	3	0	2.2	0	0	0	0	0.002089	#DIV/0!		Not Detected	0.0105932	#DIV/0!		Detected	Not Detected	0.002089	#DIV/0!		Not Detected	#DIV/0!	#DIV/0!		Not Detected	Not Detected	0.002089	#DIV/0!		Not Detected	#DIV/0!	#DIV/0!		Not Detected	Not Detected	0.0105932	0	FALSE	Not Detected	Detected	0.387108	-0.616671	FALSE	Detected
664	Serine acetyltransferase OS=Staphylococcus aureus (strain USA300) GN=cysE PE=3 SV=1	A0A0H2XK24	cysE	24 kDa	3.2	3.4	0	1	0	0	0	0	0.0370123	#DIV/0!		Not Detected	0.152502	#DIV/0!		Detected	Not Detected	0.0370123	#DIV/0!		Not Detected	#DIV/0!	#DIV/0!		Not Detected	Not Detected	0.0370123	#DIV/0!		Not Detected	#DIV/0!	#DIV/0!		Not Detected	Not Detected	0.152502	0	FALSE	Not Detected	Detected	0.922805	0.0874628	FALSE	Detected
666	Phi77 ORF011-like protein, phage transcriptional repressor OS=Staphylococcus aureus (strain USA300) GN=SAUSA300_1969 PE=4 SV=1	A0A0H2XG68	SAUSA300_1969	27 kDa	2.6	1.2	0	0.4	0	0	0	0	0.017536	#DIV/0!		Not Detected	0.346594	#DIV/0!		Detected	Not Detected	0.017536	#DIV/0!		Not Detected	#DIV/0!	#DIV/0!		Not Detected	Not Detected	0.017536	#DIV/0!		Not Detected	#DIV/0!	#DIV/0!		Not Detected	Not Detected	0.346594	0	FALSE	Not Detected	Detected	0.218664	-1.11548	FALSE	Detected
667	Pyridine nucleotide-disulfide oxidoreductase OS=Staphylococcus aureus (strain USA300) GN=SAUSA300_1369 PE=4 SV=1	A0A0H2XJR2	SAUSA300_1369	37 kDa	4.8	1.6	0	0.2	0	0	0	0	0.00052237	#DIV/0!		Not Detected	0.346594	#DIV/0!		Detected	Not Detected	0.00052237	#DIV/0!		Not Detected	#DIV/0!	#DIV/0!		Not Detected	Not Detected	0.00052237	#DIV/0!		Not Detected	#DIV/0!	#DIV/0!		Not Detected	Not Detected	0.346594	0	FALSE	Not Detected	Detected	0.00974078	-1.58496	FALSE	Detected
670	SIS domain protein OS=Staphylococcus aureus (strain USA300) GN=SAUSA300_0556 PE=4 SV=1	A0A0H2XGT0	SAUSA300_0556	18 kDa	4	3.6	0	2.8	0	0	0	0	8.36474e-05	#DIV/0!		Not Detected	0.00807908	#DIV/0!		Detected	Not Detected	8.36474e-05	#DIV/0!		Not Detected	#DIV/0!	#DIV/0!		Not Detected	Not Detected	8.36474e-05	#DIV/0!		Not Detected	#DIV/0!	#DIV/0!		Not Detected	Not Detected	0.00807908	0	FALSE	Not Detected	Detected	0.782355	-0.152003	FALSE	Detected
672	SAP domain protein OS=Staphylococcus aureus (strain USA300) GN=SAUSA300_2101 PE=4 SV=1	A0A0H2XJ77	SAUSA300_2101	45 kDa	2.6	0.8	0	0	0	0	0	0	0.00838838	#DIV/0!		Not Detected	#DIV/0!	#DIV/0!		Not Detected	Not Detected	0.00838838	#DIV/0!		Not Detected	#DIV/0!	#DIV/0!		Not Detected	Not Detected	0.00838838	#DIV/0!		Not Detected	#DIV/0!	#DIV/0!		Not Detected	Not Detected	#DIV/0!	#DIV/0!		Not Detected	Not Detected	0.0636352	-1.70044	FALSE	Detected
673	DNA-binding response regulator OS=Staphylococcus aureus (strain USA300) GN=vraR PE=4 SV=1	A0A0H2XGC9	vraR	24 kDa	5	2.8	0	1	0	0	0	0	0.000104954	#DIV/0!		Not Detected	0.105322	#DIV/0!		Detected	Not Detected	0.000104954	#DIV/0!		Not Detected	#DIV/0!	#DIV/0!		Not Detected	Not Detected	0.000104954	#DIV/0!		Not Detected	#DIV/0!	#DIV/0!		Not Detected	Not Detected	0.105322	0	FALSE	Not Detected	Detected	0.124138	-0.836501	FALSE	Detected
680	Uncharacterized protein SAUSA300_1248 OS=Staphylococcus aureus (strain USA300) GN=SAUSA300_1248 PE=3 SV=1	Q2FH83	SAUSA300_1248	11 kDa	3.8	2.8	0	1.2	0	0	0	0	6.09416e-08	#DIV/0!		Not Detected	0.0124779	#DIV/0!		Detected	Not Detected	6.09416e-08	#DIV/0!		Not Detected	#DIV/0!	#DIV/0!		Not Detected	Not Detected	6.09416e-08	#DIV/0!		Not Detected	#DIV/0!	#DIV/0!		Not Detected	Not Detected	0.0124779	0	FALSE	Not Detected	Detected	0.259845	-0.440573	FALSE	Detected
683	Heat shock protein OS=Staphylococcus aureus (strain USA300) GN=SAUSA300_2332 PE=3 SV=1	A0A0H2XH81	SAUSA300_2332	16 kDa	4.6	3.4	0	1	0	0	0	0	6.67858e-08	#DIV/0!		Not Detected	0.23276	#DIV/0!		Detected	Not Detected	6.67858e-08	#DIV/0!		Not Detected	#DIV/0!	#DIV/0!		Not Detected	Not Detected	6.67858e-08	#DIV/0!		Not Detected	#DIV/0!	#DIV/0!		Not Detected	Not Detected	0.23276	0	FALSE	Not Detected	Detected	0.101222	-0.436099	FALSE	Detected
684	Acetyl-coenzyme A carboxylase carboxyl transferase subunit beta OS=Staphylococcus aureus (strain USA300) GN=accD PE=3 SV=1	Q2FG37	accD	32 kDa	3.4	3	0	0.2	0	0	0	0	0.00634313	#DIV/0!		Not Detected	0.346594	#DIV/0!		Detected	Not Detected	0.00634313	#DIV/0!		Not Detected	#DIV/0!	#DIV/0!		Not Detected	Not Detected	0.00634313	#DIV/0!		Not Detected	#DIV/0!	#DIV/0!		Not Detected	Not Detected	0.346594	0	FALSE	Not Detected	Detected	0.801149	-0.180572	FALSE	Detected
687	RNA polymerase sigma factor OS=Staphylococcus aureus (strain USA300) GN=rpoF PE=3 SV=1	A0A0H2XE01	rpoF	29 kDa	3	2.2	0	0.2	0	0.2	0	0	0.00145754	#DIV/0!		Not Detected	0.346594	#DIV/0!		Detected	Not Detected	0.00145754	#DIV/0!		Not Detected	0.346594	#DIV/0!		Detected	Not Detected	0.00145754	#DIV/0!		Not Detected	#DIV/0!	#DIV/0!		Not Detected	Not Detected	0.346594	0	FALSE	Not Detected	Detected	0.455366	-0.447459	FALSE	Detected
688	Ribosome biogenesis GTPase A OS=Staphylococcus aureus (strain USA300) GN=SAUSA300_1136 PE=3 SV=1	A0A0H2XK72	SAUSA300_1136	33 kDa	1.4	1.2	0.2	0	0	0	0	0	0.0277844	2.80735	TRUE	Detected	0.346594	0	FALSE	Not Detected	Detected	0.00807908	#DIV/0!		Not Detected	#DIV/0!	#DIV/0!		Not Detected	Not Detected	0.00807908	#DIV/0!		Not Detected	#DIV/0!	#DIV/0!		Not Detected	Not Detected	0.346594	#DIV/0!		Detected	Not Detected	0.81708	-0.222392	FALSE	Detected
689	Tagatose-6-phosphate kinase OS=Staphylococcus aureus (strain USA300) GN=fruB PE=3 SV=1	A0A0H2XHH7	fruB	33 kDa	2.6	2.8	0	2.6	0	0	0	0	0.00250073	#DIV/0!		Not Detected	0.00838838	#DIV/0!		Detected	Not Detected	0.00250073	#DIV/0!		Not Detected	#DIV/0!	#DIV/0!		Not Detected	Not Detected	0.00250073	#DIV/0!		Not Detected	#DIV/0!	#DIV/0!		Not Detected	Not Detected	0.00838838	0	FALSE	Not Detected	Detected	0.865115	0.106915	FALSE	Detected
690	Hydrolase, CocE/NonD family OS=Staphylococcus aureus (strain USA300) GN=SAUSA300_2531 PE=4 SV=1	A0A0H2XGQ4	SAUSA300_2531	64 kDa	3.4	2.2	0	0.8	0	0	0	0	0.00305815	#DIV/0!		Not Detected	0.0649694	#DIV/0!		Detected	Not Detected	0.00305815	#DIV/0!		Not Detected	#DIV/0!	#DIV/0!		Not Detected	Not Detected	0.00305815	#DIV/0!		Not Detected	#DIV/0!	#DIV/0!		Not Detected	Not Detected	0.0649694	0	FALSE	Not Detected	Detected	0.323332	-0.628031	FALSE	Detected
692	ABC transporter, ATP-binding protein OS=Staphylococcus aureus (strain USA300) GN=SAUSA300_1285 PE=4 SV=1	A0A0H2XGG6	SAUSA300_1285	60 kDa	2.4	0.4	0	0	0	0	0	0	0.00763538	#DIV/0!		Not Detected	#DIV/0!	#DIV/0!		Not Detected	Not Detected	0.00763538	#DIV/0!		Not Detected	#DIV/0!	#DIV/0!		Not Detected	Not Detected	0.00763538	#DIV/0!		Not Detected	#DIV/0!	#DIV/0!		Not Detected	Not Detected	#DIV/0!	#DIV/0!		Not Detected	Not Detected	0.0241657	-2.58496	FALSE	Detected
695	Intercellular adhesion operon transcription regulator, TetR family OS=Staphylococcus aureus (strain USA300) GN=tetR PE=4 SV=1	A0A0H2XEA4	tetR	22 kDa	3.6	2	0	1	0	0	0	0	1.85312e-05	#DIV/0!		Not Detected	0.152502	#DIV/0!		Detected	Not Detected	1.85312e-05	#DIV/0!		Not Detected	#DIV/0!	#DIV/0!		Not Detected	Not Detected	1.85312e-05	#DIV/0!		Not Detected	#DIV/0!	#DIV/0!		Not Detected	Not Detected	0.152502	0	FALSE	Not Detected	Detected	0.0460249	-0.847997	FALSE	Detected
696	Alkaline phosphatase synthesis transcriptional regulatory protein PhoP OS=Staphylococcus aureus (strain USA300) GN=phoP PE=4 SV=1	A0A0H2XI00	phoP	27 kDa	2.6	2.4	0	2.2	0	0	0	0	5.42905e-06	#DIV/0!		Not Detected	0.0172332	#DIV/0!		Detected	Not Detected	5.42905e-06	#DIV/0!		Not Detected	#DIV/0!	#DIV/0!		Not Detected	Not Detected	5.42905e-06	#DIV/0!		Not Detected	#DIV/0!	#DIV/0!		Not Detected	Not Detected	0.0172332	0	FALSE	Not Detected	Detected	0.819586	-0.115477	FALSE	Detected
697	RNA methyltransferase, TrmH family OS=Staphylococcus aureus (strain USA300) GN=SAUSA300_1036 PE=4 SV=1	A0A0H2XGX1	SAUSA300_1036	27 kDa	4	3.2	0	1.4	0	0	0	0	8.36474e-05	#DIV/0!		Not Detected	0.0728844	#DIV/0!		Detected	Not Detected	8.36474e-05	#DIV/0!		Not Detected	#DIV/0!	#DIV/0!		Not Detected	Not Detected	8.36474e-05	#DIV/0!		Not Detected	#DIV/0!	#DIV/0!		Not Detected	Not Detected	0.0728844	0	FALSE	Not Detected	Detected	0.455366	-0.321928	FALSE	Detected
698	Putative ferrichrome ABC transporter OS=Staphylococcus aureus (strain USA300) GN=SAUSA300_0941 PE=4 SV=1	A0A0H2XJ25	SAUSA300_0941	32 kDa	0.4	0	0	2.8	0	0	0	0	0.141113	#DIV/0!		Not Detected	0.141113	#DIV/0!		Detected	Not Detected	0.141113	#DIV/0!		Not Detected	#DIV/0!	#DIV/0!		Not Detected	Not Detected	0.141113	#DIV/0!		Not Detected	#DIV/0!	#DIV/0!		Not Detected	Not Detected	0.141113	0	FALSE	Not Detected	Detected	0.141113	0	FALSE	Not Detected
700	Uncharacterized protein OS=Staphylococcus aureus (strain USA300) GN=SAUSA300_0356 PE=4 SV=1	A0A0H2XFA3	SAUSA300_0356	29 kDa	0.8	0.2	0	0.2	0	0	0	0	0.0649694	#DIV/0!		Not Detected	0.346594	#DIV/0!		Detected	Not Detected	0.0649694	#DIV/0!		Not Detected	#DIV/0!	#DIV/0!		Not Detected	Not Detected	0.0649694	#DIV/0!		Not Detected	#DIV/0!	#DIV/0!		Not Detected	Not Detected	0.346594	0	FALSE	Not Detected	Detected	0.195016	-2	FALSE	Detected
703	Diacylglycerol kinase OS=Staphylococcus aureus (strain USA300) GN=dagK PE=3 SV=1	Q2FFJ7	dagK	35 kDa	3.2	3	0	1.8	0	0	0	0	0.000181882	#DIV/0!		Not Detected	0.069751	#DIV/0!		Detected	Not Detected	0.000181882	#DIV/0!		Not Detected	#DIV/0!	#DIV/0!		Not Detected	Not Detected	0.000181882	#DIV/0!		Not Detected	#DIV/0!	#DIV/0!		Not Detected	Not Detected	0.069751	0	FALSE	Not Detected	Detected	0.849409	-0.0931094	FALSE	Detected
704	ABC transporter, substrate-binding protein OS=Staphylococcus aureus (strain USA300) GN=SAUSA300_0231 PE=4 SV=1	A0A0H2XGI8	SAUSA300_0231	55 kDa	0.8	0.2	0	0	0	0	0	0	0.00394977	#DIV/0!		Not Detected	#DIV/0!	#DIV/0!		Not Detected	Not Detected	0.00394977	#DIV/0!		Not Detected	#DIV/0!	#DIV/0!		Not Detected	Not Detected	0.00394977	#DIV/0!		Not Detected	#DIV/0!	#DIV/0!		Not Detected	Not Detected	#DIV/0!	#DIV/0!		Not Detected	Not Detected	0.066688	-2	FALSE	Detected
707	Uncharacterized protein OS=Staphylococcus aureus (strain USA300) GN=SAUSA300_1716 PE=4 SV=1	A0A0H2XIT6	SAUSA300_1716	58 kDa	3.2	2.2	0	0.2	0	0	0	0	0.01085	#DIV/0!		Not Detected	0.346594	#DIV/0!		Detected	Not Detected	0.01085	#DIV/0!		Not Detected	#DIV/0!	#DIV/0!		Not Detected	Not Detected	0.01085	#DIV/0!		Not Detected	#DIV/0!	#DIV/0!		Not Detected	Not Detected	0.346594	0	FALSE	Not Detected	Detected	0.419376	-0.540568	FALSE	Detected
708	PTS system EIIBC component SAUSA300_0194 OS=Staphylococcus aureus (strain USA300) GN=SAUSA300_0194 PE=3 SV=1	Q2FK70	SAUSA300_0194	51 kDa	4.2	3.4	0	0	0	0	0	0	0.00433433	#DIV/0!		Not Detected	#DIV/0!	#DIV/0!		Not Detected	Not Detected	0.00433433	#DIV/0!		Not Detected	#DIV/0!	#DIV/0!		Not Detected	Not Detected	0.00433433	#DIV/0!		Not Detected	#DIV/0!	#DIV/0!		Not Detected	Not Detected	#DIV/0!	#DIV/0!		Not Detected	Not Detected	0.612156	-0.304855	FALSE	Detected
712	DNA repair protein RecN OS=Staphylococcus aureus (strain USA300) GN=recN PE=3 SV=1	A0A0H2XGI0	recN	64 kDa	0.6	0.2	0	0	0	0	0	0	0.0399685	#DIV/0!		Not Detected	#DIV/0!	#DIV/0!		Not Detected	Not Detected	0.0399685	#DIV/0!		Not Detected	#DIV/0!	#DIV/0!		Not Detected	Not Detected	0.0399685	#DIV/0!		Not Detected	#DIV/0!	#DIV/0!		Not Detected	Not Detected	#DIV/0!	#DIV/0!		Not Detected	Not Detected	0.241504	-1.58496	FALSE	Detected
714	DNA polymerase OS=Staphylococcus aureus (strain USA300) GN=polA PE=3 SV=1	A0A0H2XGR4	polA	99 kDa	1.6	1.2	0	1.2	0	0	0	0	0.103786	#DIV/0!		Not Detected	0.172003	#DIV/0!		Detected	Not Detected	0.103786	#DIV/0!		Not Detected	#DIV/0!	#DIV/0!		Not Detected	Not Detected	0.103786	#DIV/0!		Not Detected	#DIV/0!	#DIV/0!		Not Detected	Not Detected	0.172003	0	FALSE	Not Detected	Detected	0.712847	-0.415037	FALSE	Detected
718	Antibacterial protein OS=Staphylococcus aureus (strain USA300) GN=SAUSA300_1067 PE=4 SV=1	A0A0H2XHZ7	SAUSA300_1067	4 kDa	2.2	2.8	0	0.6	0	0	0	0	0.00544251	#DIV/0!		Not Detected	0.0399685	#DIV/0!		Detected	Not Detected	0.00544251	#DIV/0!		Not Detected	#DIV/0!	#DIV/0!		Not Detected	Not Detected	0.00544251	#DIV/0!		Not Detected	#DIV/0!	#DIV/0!		Not Detected	Not Detected	0.0399685	0	FALSE	Not Detected	Detected	0.561253	0.347923	FALSE	Detected
719	Probable succinyl-diaminopimelate desuccinylase OS=Staphylococcus aureus (strain USA300) GN=SAUSA300_1976 PE=4 SV=1	A0A0H2XKA6	SAUSA300_1976	45 kDa	1.6	1.6	0	0.2	0	0	0	0	0.0138499	#DIV/0!		Not Detected	0.346594	#DIV/0!		Detected	Not Detected	0.0138499	#DIV/0!		Not Detected	#DIV/0!	#DIV/0!		Not Detected	Not Detected	0.0138499	#DIV/0!		Not Detected	#DIV/0!	#DIV/0!		Not Detected	Not Detected	0.346594	0	FALSE	Not Detected	Detected	1	0	FALSE	Detected
720	Holliday junction ATP-dependent DNA helicase RuvA OS=Staphylococcus aureus (strain USA300) GN=ruvA PE=3 SV=1	Q2FG85	ruvA	22 kDa	4	2.2	0	0.6	0	0	0	0	0.00293029	#DIV/0!		Not Detected	0.172003	#DIV/0!		Detected	Not Detected	0.00293029	#DIV/0!		Not Detected	#DIV/0!	#DIV/0!		Not Detected	Not Detected	0.00293029	#DIV/0!		Not Detected	#DIV/0!	#DIV/0!		Not Detected	Not Detected	0.172003	0	FALSE	Not Detected	Detected	0.221139	-0.862496	FALSE	Detected
722	Sortase OS=Staphylococcus aureus (strain USA300) GN=srtA PE=4 SV=1	A0A0H2XJ22	srtA	24 kDa	3.4	0.8	0	0.6	0	0	0	0	0.00454422	#DIV/0!		Not Detected	0.172003	#DIV/0!		Detected	Not Detected	0.00454422	#DIV/0!		Not Detected	#DIV/0!	#DIV/0!		Not Detected	Not Detected	0.00454422	#DIV/0!		Not Detected	#DIV/0!	#DIV/0!		Not Detected	Not Detected	0.172003	0	FALSE	Not Detected	Detected	0.025424	-2.08746	FALSE	Detected
723	Alpha-acetolactate synthase OS=Staphylococcus aureus (strain USA300) GN=alsS PE=3 SV=1	A0A0H2XHS9	alsS	61 kDa	4	2	0	0	0	0	0	0	0.00648045	#DIV/0!		Not Detected	#DIV/0!	#DIV/0!		Not Detected	Not Detected	0.00648045	#DIV/0!		Not Detected	#DIV/0!	#DIV/0!		Not Detected	Not Detected	0.00648045	#DIV/0!		Not Detected	#DIV/0!	#DIV/0!		Not Detected	Not Detected	#DIV/0!	#DIV/0!		Not Detected	Not Detected	0.141113	-1	FALSE	Detected
725	Uncharacterized protein OS=Staphylococcus aureus (strain USA300) GN=SAUSA300_2215 PE=4 SV=1	A0A0H2XFQ9	SAUSA300_2215	30 kDa	4.2	2.6	0	1	0	0	0	0	2.64481e-05	#DIV/0!		Not Detected	0.105322	#DIV/0!		Detected	Not Detected	2.64481e-05	#DIV/0!		Not Detected	#DIV/0!	#DIV/0!		Not Detected	Not Detected	2.64481e-05	#DIV/0!		Not Detected	#DIV/0!	#DIV/0!		Not Detected	Not Detected	0.105322	0	FALSE	Not Detected	Detected	0.148266	-0.691878	FALSE	Detected
727	Ribosomal large subunit pseudouridine synthase, RluD subfamily OS=Staphylococcus aureus (strain USA300) GN=SAUSA300_1800 PE=4 SV=1	A0A0H2XGV5	SAUSA300_1800	31 kDa	4.4	2.2	0	0.2	0	0	0	0	0.00544251	#DIV/0!		Not Detected	0.346594	#DIV/0!		Detected	Not Detected	0.00544251	#DIV/0!		Not Detected	#DIV/0!	#DIV/0!		Not Detected	Not Detected	0.00544251	#DIV/0!		Not Detected	#DIV/0!	#DIV/0!		Not Detected	Not Detected	0.346594	0	FALSE	Not Detected	Detected	0.158405	-1	FALSE	Detected
734	Glycerate kinase family protein OS=Staphylococcus aureus (strain USA300) GN=SAUSA300_0726 PE=4 SV=1	A0A0H2XG63	SAUSA300_0726	42 kDa	2.6	2.2	0	1	0	0	0	0	0.00838838	#DIV/0!		Not Detected	0.0557665	#DIV/0!		Detected	Not Detected	0.00838838	#DIV/0!		Not Detected	#DIV/0!	#DIV/0!		Not Detected	Not Detected	0.00838838	#DIV/0!		Not Detected	#DIV/0!	#DIV/0!		Not Detected	Not Detected	0.0557665	0	FALSE	Not Detected	Detected	0.752352	-0.241008	FALSE	Detected
736	Acetyl-CoA carboxylase, biotin carboxyl carrier protein OS=Staphylococcus aureus (strain USA300) GN=accB PE=4 SV=1	A0A0H2XGF5	accB	17 kDa	3.8	2.2	0	0.8	0	0	0	0	5.45017e-05	#DIV/0!		Not Detected	0.346594	#DIV/0!		Detected	Not Detected	5.45017e-05	#DIV/0!		Not Detected	#DIV/0!	#DIV/0!		Not Detected	Not Detected	5.45017e-05	#DIV/0!		Not Detected	#DIV/0!	#DIV/0!		Not Detected	Not Detected	0.346594	0	FALSE	Not Detected	Detected	0.162221	-0.788496	FALSE	Detected
737	Uncharacterized protein OS=Staphylococcus aureus (strain USA300) GN=SAUSA300_0668 PE=4 SV=1	A0A0H2XG53	SAUSA300_0668	27 kDa	2.4	1.6	0	1	0	0	0	0	0.0124779	#DIV/0!		Not Detected	0.23276	#DIV/0!		Detected	Not Detected	0.0124779	#DIV/0!		Not Detected	#DIV/0!	#DIV/0!		Not Detected	Not Detected	0.0124779	#DIV/0!		Not Detected	#DIV/0!	#DIV/0!		Not Detected	Not Detected	0.23276	0	FALSE	Not Detected	Detected	0.52091	-0.584963	FALSE	Detected
741	Glycosyl transferase, group 1 family protein OS=Staphylococcus aureus (strain USA300) GN=SAUSA300_0939 PE=4 SV=1	A0A0H2XFE7	SAUSA300_0939	57 kDa	3	1.2	0	0.4	0	0	0	0	0.0170717	#DIV/0!		Not Detected	0.141113	#DIV/0!		Detected	Not Detected	0.0170717	#DIV/0!		Not Detected	#DIV/0!	#DIV/0!		Not Detected	Not Detected	0.0170717	#DIV/0!		Not Detected	#DIV/0!	#DIV/0!		Not Detected	Not Detected	0.141113	0	FALSE	Not Detected	Detected	0.158563	-1.32193	FALSE	Detected
742	Uncharacterized protein OS=Staphylococcus aureus (strain USA300) GN=SAUSA300_2272 PE=4 SV=1	A0A0H2XIZ7	SAUSA300_2272	20 kDa	3.6	2.4	0	0.8	0	0	0	0	0.0234083	#DIV/0!		Not Detected	0.0649694	#DIV/0!		Detected	Not Detected	0.0234083	#DIV/0!		Not Detected	#DIV/0!	#DIV/0!		Not Detected	Not Detected	0.0234083	#DIV/0!		Not Detected	#DIV/0!	#DIV/0!		Not Detected	Not Detected	0.0649694	0	FALSE	Not Detected	Detected	0.42302	-0.584963	FALSE	Detected
743	Acetyltransferase, GNAT family OS=Staphylococcus aureus (strain USA300) GN=SAUSA300_0643 PE=4 SV=1	A0A0H2XJQ4	SAUSA300_0643	19 kDa	2.2	0.8	0	0.8	0	0	0	0	0.0105932	#DIV/0!		Not Detected	0.0649694	#DIV/0!		Detected	Not Detected	0.0105932	#DIV/0!		Not Detected	#DIV/0!	#DIV/0!		Not Detected	Not Detected	0.0105932	#DIV/0!		Not Detected	#DIV/0!	#DIV/0!		Not Detected	Not Detected	0.0649694	0	FALSE	Not Detected	Detected	0.214843	-1.45943	FALSE	Detected
744	DNA topoisomerase 4 subunit B OS=Staphylococcus aureus (strain USA300) GN=parE PE=3 SV=1	A0A0H2XFT3	parE	75 kDa	2.6	0	0	0	0	0	0	0	0.0422411	#DIV/0!		Not Detected	#DIV/0!	#DIV/0!		Not Detected	Not Detected	0.0422411	#DIV/0!		Not Detected	#DIV/0!	#DIV/0!		Not Detected	Not Detected	0.0422411	#DIV/0!		Not Detected	#DIV/0!	#DIV/0!		Not Detected	Not Detected	#DIV/0!	#DIV/0!		Not Detected	Not Detected	0.0422411	0	FALSE	Not Detected
745	ATP-dependent RecD-like DNA helicase OS=Staphylococcus aureus (strain USA300) GN=recD2 PE=3 SV=1	A0A0H2XGK3	recD2	93 kDa	4	1.8	0	0.4	0	0	0	0	0.0298278	#DIV/0!		Not Detected	0.141113	#DIV/0!		Detected	Not Detected	0.0298278	#DIV/0!		Not Detected	#DIV/0!	#DIV/0!		Not Detected	Not Detected	0.0298278	#DIV/0!		Not Detected	#DIV/0!	#DIV/0!		Not Detected	Not Detected	0.141113	0	FALSE	Not Detected	Detected	0.235389	-1.152	FALSE	Detected
754	Serine protease HtrA-like OS=Staphylococcus aureus (strain USA300) GN=SAUSA300_0923 PE=3 SV=1	Q2FI55	SAUSA300_0923	86 kDa	2.2	0.4	0	0	0	0	0	0	0.0630563	#DIV/0!		Not Detected	#DIV/0!	#DIV/0!		Not Detected	Not Detected	0.0630563	#DIV/0!		Not Detected	#DIV/0!	#DIV/0!		Not Detected	Not Detected	0.0630563	#DIV/0!		Not Detected	#DIV/0!	#DIV/0!		Not Detected	Not Detected	#DIV/0!	#DIV/0!		Not Detected	Not Detected	0.124455	-2.45943	FALSE	Detected
755	DNA-dependent DNA polymerase family X OS=Staphylococcus aureus (strain USA300) GN=SAUSA300_1042 PE=4 SV=1	A0A0H2XK06	SAUSA300_1042	65 kDa	3.2	1.8	0	0.4	0	0	0	0	0.0207114	#DIV/0!		Not Detected	0.346594	#DIV/0!		Detected	Not Detected	0.0207114	#DIV/0!		Not Detected	#DIV/0!	#DIV/0!		Not Detected	Not Detected	0.0207114	#DIV/0!		Not Detected	#DIV/0!	#DIV/0!		Not Detected	Not Detected	0.346594	0	FALSE	Not Detected	Detected	0.324683	-0.830075	FALSE	Detected
756	Putative teichoic acid biosynthesis protein F OS=Staphylococcus aureus (strain USA300) GN=SAUSA300_0248 PE=4 SV=1	A0A0H2XKA0	SAUSA300_0248	46 kDa	3.2	2.4	0	0.4	0	0	0	0	0.000181882	#DIV/0!		Not Detected	0.346594	#DIV/0!		Detected	Not Detected	0.000181882	#DIV/0!		Not Detected	#DIV/0!	#DIV/0!		Not Detected	Not Detected	0.000181882	#DIV/0!		Not Detected	#DIV/0!	#DIV/0!		Not Detected	Not Detected	0.346594	0	FALSE	Not Detected	Detected	0.577635	-0.415037	FALSE	Detected
757	Serine-rich adhesin for platelets OS=Staphylococcus aureus (strain USA300) GN=sraP PE=3 SV=1	Q2FDK5	sraP	228 kDa	4.8	1.6	0	0	0	0	0	0	9.88338e-06	#DIV/0!		Not Detected	#DIV/0!	#DIV/0!		Not Detected	Not Detected	9.88338e-06	#DIV/0!		Not Detected	#DIV/0!	#DIV/0!		Not Detected	Not Detected	9.88338e-06	#DIV/0!		Not Detected	#DIV/0!	#DIV/0!		Not Detected	Not Detected	#DIV/0!	#DIV/0!		Not Detected	Not Detected	0.00505561	-1.58496	FALSE	Detected
758	Alpha-acetolactate decarboxylase OS=Staphylococcus aureus (strain USA300) GN=budA PE=4 SV=1	A0A0H2XGE8	budA	26 kDa	4.2	2.6	0	0	0	0	0	0	0.000446351	#DIV/0!		Not Detected	#DIV/0!	#DIV/0!		Not Detected	Not Detected	0.000446351	#DIV/0!		Not Detected	#DIV/0!	#DIV/0!		Not Detected	Not Detected	0.000446351	#DIV/0!		Not Detected	#DIV/0!	#DIV/0!		Not Detected	Not Detected	#DIV/0!	#DIV/0!		Not Detected	Not Detected	0.227724	-0.691878	FALSE	Detected
761	Glycine betaine aldehyde dehydrogenase OS=Staphylococcus aureus (strain USA300) GN=betB PE=3 SV=1	A0A0H2XH11	betB	55 kDa	0.6	2	0	0.2	0	0	0	0	0.0399685	#DIV/0!		Not Detected	0.346594	#DIV/0!		Detected	Not Detected	0.0399685	#DIV/0!		Not Detected	#DIV/0!	#DIV/0!		Not Detected	Not Detected	0.0399685	#DIV/0!		Not Detected	#DIV/0!	#DIV/0!		Not Detected	Not Detected	0.346594	0	FALSE	Not Detected	Detected	0.398121	1.73697	FALSE	Detected
763	Uncharacterized protein OS=Staphylococcus aureus (strain USA300) GN=SAUSA300_0284 PE=4 SV=1	A0A0H2XIK2	SAUSA300_0284	15 kDa	0.2	0.2	0	0	0	0	0	0	0.346594	#DIV/0!		Not Detected	#DIV/0!	#DIV/0!		Not Detected	Not Detected	0.346594	#DIV/0!		Not Detected	#DIV/0!	#DIV/0!		Not Detected	Not Detected	0.346594	#DIV/0!		Not Detected	#DIV/0!	#DIV/0!		Not Detected	Not Detected	#DIV/0!	#DIV/0!		Not Detected	Not Detected	1	0	FALSE	Detected
764	Uncharacterized protein OS=Staphylococcus aureus (strain USA300) GN=SAUSA300_1792 PE=4 SV=1	A0A0H2XGS8	SAUSA300_1792	114 kDa	1	1.2	0	0.8	0	0	0	0	0.152502	#DIV/0!		Not Detected	0.141113	#DIV/0!		Detected	Not Detected	0.152502	#DIV/0!		Not Detected	#DIV/0!	#DIV/0!		Not Detected	Not Detected	0.152502	#DIV/0!		Not Detected	#DIV/0!	#DIV/0!		Not Detected	Not Detected	0.141113	0	FALSE	Not Detected	Detected	0.86712	0.263034	FALSE	Detected
765	2-oxoisovalerate dehydrogenase, E1 component, beta subunit OS=Staphylococcus aureus (strain USA300) GN=SAUSA300_1465 PE=4 SV=1	A0A0H2XEF1	SAUSA300_1465	36 kDa	2.8	2.2	0	0.2	0	0	0	0	0.0252289	#DIV/0!		Not Detected	0.346594	#DIV/0!		Detected	Not Detected	0.0252289	#DIV/0!		Not Detected	#DIV/0!	#DIV/0!		Not Detected	Not Detected	0.0252289	#DIV/0!		Not Detected	#DIV/0!	#DIV/0!		Not Detected	Not Detected	0.346594	0	FALSE	Not Detected	Detected	0.701493	-0.347923	FALSE	Detected
766	Uncharacterized protein OS=Staphylococcus aureus (strain USA300) GN=SAUSA300_0692 PE=4 SV=1	A0A0H2XK77	SAUSA300_0692	18 kDa	3.8	2.4	0	0.2	0	0	0	0	0.000851941	#DIV/0!		Not Detected	0.346594	#DIV/0!		Detected	Not Detected	0.000851941	#DIV/0!		Not Detected	#DIV/0!	#DIV/0!		Not Detected	Not Detected	0.000851941	#DIV/0!		Not Detected	#DIV/0!	#DIV/0!		Not Detected	Not Detected	0.346594	0	FALSE	Not Detected	Detected	0.199079	-0.662965	FALSE	Detected
768	Aminomethyltransferase OS=Staphylococcus aureus (strain USA300) GN=gcvT PE=3 SV=1	Q2FGI5	gcvT	40 kDa	0.8	0.6	0	0.2	0	0	0	0	0.0649694	#DIV/0!		Not Detected	0.346594	#DIV/0!		Detected	Not Detected	0.0649694	#DIV/0!		Not Detected	#DIV/0!	#DIV/0!		Not Detected	Not Detected	0.0649694	#DIV/0!		Not Detected	#DIV/0!	#DIV/0!		Not Detected	Not Detected	0.346594	0	FALSE	Not Detected	Detected	0.666581	-0.415037	FALSE	Detected
770	Ribosomal RNA small subunit methyltransferase A OS=Staphylococcus aureus (strain USA300) GN=rsmA PE=3 SV=1	Q2FJE9	rsmA	34 kDa	2.8	2.2	0	0	0	0	0	0	0.00135214	#DIV/0!		Not Detected	#DIV/0!	#DIV/0!		Not Detected	Not Detected	0.00135214	#DIV/0!		Not Detected	#DIV/0!	#DIV/0!		Not Detected	Not Detected	0.00135214	#DIV/0!		Not Detected	#DIV/0!	#DIV/0!		Not Detected	Not Detected	#DIV/0!	#DIV/0!		Not Detected	Not Detected	0.453499	-0.347923	FALSE	Detected
771	Putative cell wall enzyme EbsB OS=Staphylococcus aureus (strain USA300) GN=SAUSA300_1326 PE=4 SV=1	A0A0H2XHF9	SAUSA300_1326	15 kDa	1.8	1.6	0	0.2	0	0	0	0	1.85312e-05	#DIV/0!		Not Detected	0.346594	#DIV/0!		Detected	Not Detected	1.85312e-05	#DIV/0!		Not Detected	#DIV/0!	#DIV/0!		Not Detected	Not Detected	1.85312e-05	#DIV/0!		Not Detected	#DIV/0!	#DIV/0!		Not Detected	Not Detected	0.346594	0	FALSE	Not Detected	Detected	0.666581	-0.169925	FALSE	Detected
773	3-hydroxy-3-methylglutaryl coenzyme A reductase OS=Staphylococcus aureus (strain USA300) GN=SAUSA300_2483 PE=3 SV=1	A0A0H2XH90	SAUSA300_2483	46 kDa	3.2	2.2	0	0.2	0	0	0	0	0.000581961	#DIV/0!		Not Detected	0.346594	#DIV/0!		Detected	Not Detected	0.000581961	#DIV/0!		Not Detected	#DIV/0!	#DIV/0!		Not Detected	Not Detected	0.000581961	#DIV/0!		Not Detected	#DIV/0!	#DIV/0!		Not Detected	Not Detected	0.346594	0	FALSE	Not Detected	Detected	0.462578	-0.540568	FALSE	Detected
774	Methyltransferase small domain OS=Staphylococcus aureus (strain USA300) GN=SAUSA300_0526 PE=4 SV=1	A0A0H2XI40	SAUSA300_0526	23 kDa	3.8	2.8	0	0.6	0	0	0	0	0.0111428	#DIV/0!		Not Detected	0.172003	#DIV/0!		Detected	Not Detected	0.0111428	#DIV/0!		Not Detected	#DIV/0!	#DIV/0!		Not Detected	Not Detected	0.0111428	#DIV/0!		Not Detected	#DIV/0!	#DIV/0!		Not Detected	Not Detected	0.172003	0	FALSE	Not Detected	Detected	0.526415	-0.440573	FALSE	Detected
775	Regulatory protein RecX OS=Staphylococcus aureus (strain USA300) GN=recX PE=3 SV=1	Q2FFM2	recX	32 kDa	3.2	2.8	0	0	0	0	0	0	0.0370123	#DIV/0!		Not Detected	#DIV/0!	#DIV/0!		Not Detected	Not Detected	0.0370123	#DIV/0!		Not Detected	#DIV/0!	#DIV/0!		Not Detected	Not Detected	0.0370123	#DIV/0!		Not Detected	#DIV/0!	#DIV/0!		Not Detected	Not Detected	#DIV/0!	#DIV/0!		Not Detected	Not Detected	0.82814	-0.192645	FALSE	Detected
778	AcrB/AcrD/AcrF family protein OS=Staphylococcus aureus (strain USA300) GN=SAUSA300_2213 PE=4 SV=1	A0A0H2XER4	SAUSA300_2213	115 kDa	1.2	0.6	0	0	0	0	0	0	0.141113	#DIV/0!		Not Detected	#DIV/0!	#DIV/0!		Not Detected	Not Detected	0.141113	#DIV/0!		Not Detected	#DIV/0!	#DIV/0!		Not Detected	Not Detected	0.141113	#DIV/0!		Not Detected	#DIV/0!	#DIV/0!		Not Detected	Not Detected	#DIV/0!	#DIV/0!		Not Detected	Not Detected	0.493693	-1	FALSE	Detected
780	Glyoxalase family protein OS=Staphylococcus aureus (strain USA300) GN=SAUSA300_1458 PE=4 SV=1	A0A0H2XE76	SAUSA300_1458	14 kDa	2.6	2.6	0	0.6	0	0	0	0	0.000188104	#DIV/0!		Not Detected	0.172003	#DIV/0!		Detected	Not Detected	0.000188104	#DIV/0!		Not Detected	#DIV/0!	#DIV/0!		Not Detected	Not Detected	0.000188104	#DIV/0!		Not Detected	#DIV/0!	#DIV/0!		Not Detected	Not Detected	0.172003	0	FALSE	Not Detected	Detected	1	0	FALSE	Detected
781	Uncharacterized protein OS=Staphylococcus aureus (strain USA300) GN=SAUSA300_2053 PE=4 SV=1	A0A0H2XFR9	SAUSA300_2053	17 kDa	3	2.4	0	0.4	0	0	0	0	0.00015142	#DIV/0!		Not Detected	0.141113	#DIV/0!		Detected	Not Detected	0.00015142	#DIV/0!		Not Detected	#DIV/0!	#DIV/0!		Not Detected	Not Detected	0.00015142	#DIV/0!		Not Detected	#DIV/0!	#DIV/0!		Not Detected	Not Detected	0.141113	0	FALSE	Not Detected	Detected	0.510757	-0.321928	FALSE	Detected
783	Uncharacterized protein OS=Staphylococcus aureus (strain USA300) GN=SAUSA300_1532 PE=4 SV=1	A0A0H2XGA0	SAUSA300_1532	27 kDa	1.2	0.8	0	0	0	0	0	0	0.346594	#DIV/0!		Not Detected	#DIV/0!	#DIV/0!		Not Detected	Not Detected	0.346594	#DIV/0!		Not Detected	#DIV/0!	#DIV/0!		Not Detected	Not Detected	0.346594	#DIV/0!		Not Detected	#DIV/0!	#DIV/0!		Not Detected	Not Detected	#DIV/0!	#DIV/0!		Not Detected	Not Detected	0.788543	-0.584963	FALSE	Detected
784	Uncharacterized protein OS=Staphylococcus aureus (strain USA300) GN=SAUSA300_0649 PE=4 SV=1	A0A0H2XED3	SAUSA300_0649	24 kDa	2.4	2.4	0	0.4	0	0	0	0	0.00763538	#DIV/0!		Not Detected	0.346594	#DIV/0!		Detected	Not Detected	0.00763538	#DIV/0!		Not Detected	#DIV/0!	#DIV/0!		Not Detected	Not Detected	0.00763538	#DIV/0!		Not Detected	#DIV/0!	#DIV/0!		Not Detected	Not Detected	0.346594	0	FALSE	Not Detected	Detected	1	0	FALSE	Detected
785	ATP synthase gamma chain OS=Staphylococcus aureus (strain USA300) GN=atpG PE=3 SV=1	A0A0H2XEM3	atpG	29 kDa	3.6	2	0	0.2	0	0	0	0	0.00219322	#DIV/0!		Not Detected	0.346594	#DIV/0!		Detected	Not Detected	0.00219322	#DIV/0!		Not Detected	#DIV/0!	#DIV/0!		Not Detected	Not Detected	0.00219322	#DIV/0!		Not Detected	#DIV/0!	#DIV/0!		Not Detected	Not Detected	0.346594	0	FALSE	Not Detected	Detected	0.207305	-0.847997	FALSE	Detected
786	Uncharacterized protein OS=Staphylococcus aureus (strain USA300) GN=SAUSA300_1171 PE=3 SV=1	A0A0H2XFU3	SAUSA300_1171	49 kDa	3.4	1.8	0	1	0	0	0	0	0.00305815	#DIV/0!		Not Detected	0.0557665	#DIV/0!		Detected	Not Detected	0.00305815	#DIV/0!		Not Detected	#DIV/0!	#DIV/0!		Not Detected	Not Detected	0.00305815	#DIV/0!		Not Detected	#DIV/0!	#DIV/0!		Not Detected	Not Detected	0.0557665	0	FALSE	Not Detected	Detected	0.198131	-0.917538	FALSE	Detected
788	30S ribosomal protein S18 OS=Staphylococcus aureus (strain USA300) GN=rpsR PE=3 SV=1	Q2FJP6	rpsR	9 kDa	1.8	1	0	0	0	0	0	0	0.014958	#DIV/0!		Not Detected	#DIV/0!	#DIV/0!		Not Detected	Not Detected	0.014958	#DIV/0!		Not Detected	#DIV/0!	#DIV/0!		Not Detected	Not Detected	0.014958	#DIV/0!		Not Detected	#DIV/0!	#DIV/0!		Not Detected	Not Detected	#DIV/0!	#DIV/0!		Not Detected	Not Detected	0.346594	-0.847997	FALSE	Detected
790	Alcohol dehydrogenase, zinc-containing OS=Staphylococcus aureus (strain USA300) GN=SAUSA300_2146 PE=4 SV=1	A0A0H2XEE2	SAUSA300_2146	37 kDa	2	2.6	0	0.8	0	0	0	0	0.00648045	#DIV/0!		Not Detected	0.0649694	#DIV/0!		Detected	Not Detected	0.00648045	#DIV/0!		Not Detected	#DIV/0!	#DIV/0!		Not Detected	Not Detected	0.00648045	#DIV/0!		Not Detected	#DIV/0!	#DIV/0!		Not Detected	Not Detected	0.0649694	0	FALSE	Not Detected	Detected	0.535753	0.378512	FALSE	Detected
792	UPF0403 protein SAUSA300_1463 OS=Staphylococcus aureus (strain USA300) GN=SAUSA300_1463 PE=3 SV=1	Q2FGL9	SAUSA300_1463	16 kDa	2.2	2.6	0	0	0	0	0	0	0.0172332	#DIV/0!		Not Detected	#DIV/0!	#DIV/0!		Not Detected	Not Detected	0.0172332	#DIV/0!		Not Detected	#DIV/0!	#DIV/0!		Not Detected	Not Detected	0.0172332	#DIV/0!		Not Detected	#DIV/0!	#DIV/0!		Not Detected	Not Detected	#DIV/0!	#DIV/0!		Not Detected	Not Detected	0.712847	0.241008	FALSE	Detected
793	Uncharacterized protein OS=Staphylococcus aureus (strain USA300) GN=SAUSA300_2350 PE=4 SV=1	A0A0H2XFK1	SAUSA300_2350	17 kDa	3.2	2.4	0	0.4	0	0	0	0	0.000581961	#DIV/0!		Not Detected	0.346594	#DIV/0!		Detected	Not Detected	0.000581961	#DIV/0!		Not Detected	#DIV/0!	#DIV/0!		Not Detected	Not Detected	0.000581961	#DIV/0!		Not Detected	#DIV/0!	#DIV/0!		Not Detected	Not Detected	0.346594	0	FALSE	Not Detected	Detected	0.397204	-0.415037	FALSE	Detected
794	YycH protein OS=Staphylococcus aureus (strain USA300) GN=SAUSA300_0022 PE=4 SV=1	A0A0H2XID8	SAUSA300_0022	49 kDa	4.2	1.4	0	0.2	0	0	0	0	0.00122064	#DIV/0!		Not Detected	0.346594	#DIV/0!		Detected	Not Detected	0.00122064	#DIV/0!		Not Detected	#DIV/0!	#DIV/0!		Not Detected	Not Detected	0.00122064	#DIV/0!		Not Detected	#DIV/0!	#DIV/0!		Not Detected	Not Detected	0.346594	0	FALSE	Not Detected	Detected	0.0395794	-1.58496	FALSE	Detected
795	Amino acid ABC transporter, permease/substrate-binding protein OS=Staphylococcus aureus (strain USA300) GN=SAUSA300_1808 PE=4 SV=1	A0A0H2XH31	SAUSA300_1808	53 kDa	0.6	0.2	0	0	0	0	0	0	0.0399685	#DIV/0!		Not Detected	#DIV/0!	#DIV/0!		Not Detected	Not Detected	0.0399685	#DIV/0!		Not Detected	#DIV/0!	#DIV/0!		Not Detected	Not Detected	0.0399685	#DIV/0!		Not Detected	#DIV/0!	#DIV/0!		Not Detected	Not Detected	#DIV/0!	#DIV/0!		Not Detected	Not Detected	0.241504	-1.58496	FALSE	Detected
797	Ribosome maturation factor RimP OS=Staphylococcus aureus (strain USA300) GN=rimP PE=3 SV=1	Q2FHH3	rimP	18 kDa	3.2	1.6	0	0.6	0	0	0	0	0.000181882	#DIV/0!		Not Detected	0.172003	#DIV/0!		Detected	Not Detected	0.000181882	#DIV/0!		Not Detected	#DIV/0!	#DIV/0!		Not Detected	Not Detected	0.000181882	#DIV/0!		Not Detected	#DIV/0!	#DIV/0!		Not Detected	Not Detected	0.172003	0	FALSE	Not Detected	Detected	0.0727256	-1	FALSE	Detected
799	Multidrug resistance protein A, drug resistance transporter OS=Staphylococcus aureus (strain USA300) GN=SAUSA300_2299 PE=4 SV=1	A0A0H2XF16	SAUSA300_2299	23 kDa	0.6	0.4	0	0.6	0	0	0	0	0.0399685	#DIV/0!		Not Detected	0.172003	#DIV/0!		Detected	Not Detected	0.0399685	#DIV/0!		Not Detected	#DIV/0!	#DIV/0!		Not Detected	Not Detected	0.0399685	#DIV/0!		Not Detected	#DIV/0!	#DIV/0!		Not Detected	Not Detected	0.172003	0	FALSE	Not Detected	Detected	0.579584	-0.584963	FALSE	Detected
800	Membrane-associated protein TcaA OS=Staphylococcus aureus (strain USA300) GN=tcaA PE=3 SV=1	Q2FEE1	tcaA	52 kDa	2	0.4	0	0	0	0	0	0	0.0438246	#DIV/0!		Not Detected	#DIV/0!	#DIV/0!		Not Detected	Not Detected	0.0438246	#DIV/0!		Not Detected	#DIV/0!	#DIV/0!		Not Detected	Not Detected	0.0438246	#DIV/0!		Not Detected	#DIV/0!	#DIV/0!		Not Detected	Not Detected	#DIV/0!	#DIV/0!		Not Detected	Not Detected	0.12275	-2.32193	FALSE	Detected
801	L-asparaginase OS=Staphylococcus aureus (strain USA300) GN=ansA PE=3 SV=1	A0A0H2XID0	ansA	36 kDa	2.2	2.4	0	0.6	0	0	0	0	0.0105932	#DIV/0!		Not Detected	0.172003	#DIV/0!		Detected	Not Detected	0.0105932	#DIV/0!		Not Detected	#DIV/0!	#DIV/0!		Not Detected	Not Detected	0.0105932	#DIV/0!		Not Detected	#DIV/0!	#DIV/0!		Not Detected	Not Detected	0.172003	0	FALSE	Not Detected	Detected	0.853517	0.125531	FALSE	Detected
802	2-succinyl-5-enolpyruvyl-6-hydroxy-3-cyclohexene-1-carboxylate synthase OS=Staphylococcus aureus (strain USA300) GN=menD PE=3 SV=1	Q2FI34	menD	63 kDa	2.4	1.6	0	0.4	0	0	0	0	0.001528	#DIV/0!		Not Detected	0.141113	#DIV/0!		Detected	Not Detected	0.001528	#DIV/0!		Not Detected	#DIV/0!	#DIV/0!		Not Detected	Not Detected	0.001528	#DIV/0!		Not Detected	#DIV/0!	#DIV/0!		Not Detected	Not Detected	0.141113	0	FALSE	Not Detected	Detected	0.428448	-0.584963	FALSE	Detected
803	Uncharacterized protein OS=Staphylococcus aureus (strain USA300) GN=SAUSA300_1440 PE=4 SV=1	A0A0H2XET3	SAUSA300_1440	34 kDa	1.2	1.4	0	1.6	0	0	0	0	0.0399685	#DIV/0!		Not Detected	0.0460249	#DIV/0!		Detected	Not Detected	0.0399685	#DIV/0!		Not Detected	#DIV/0!	#DIV/0!		Not Detected	Not Detected	0.0399685	#DIV/0!		Not Detected	#DIV/0!	#DIV/0!		Not Detected	Not Detected	0.0460249	0	FALSE	Not Detected	Detected	0.802772	0.222392	FALSE	Detected
804	Probable tRNA sulfurtransferase OS=Staphylococcus aureus (strain USA300) GN=thiI PE=3 SV=1	Q2FG23	thiI	46 kDa	2	1.8	0	0	0	0	0	0	0.0680652	#DIV/0!		Not Detected	#DIV/0!	#DIV/0!		Not Detected	Not Detected	0.0680652	#DIV/0!		Not Detected	#DIV/0!	#DIV/0!		Not Detected	Not Detected	0.0680652	#DIV/0!		Not Detected	#DIV/0!	#DIV/0!		Not Detected	Not Detected	#DIV/0!	#DIV/0!		Not Detected	Not Detected	0.883241	-0.152003	FALSE	Detected
805	Uncharacterized protein OS=Staphylococcus aureus (strain USA300) GN=SAUSA300_1082 PE=3 SV=1	A0A0H2XHH8	SAUSA300_1082	25 kDa	2.4	1.8	0	1.4	0	0	0	0	0.00763538	#DIV/0!		Not Detected	0.190902	#DIV/0!		Detected	Not Detected	0.00763538	#DIV/0!		Not Detected	#DIV/0!	#DIV/0!		Not Detected	Not Detected	0.00763538	#DIV/0!		Not Detected	#DIV/0!	#DIV/0!		Not Detected	Not Detected	0.190902	0	FALSE	Not Detected	Detected	0.612998	-0.415037	FALSE	Detected
806	Heme oxygenase (staphylobilin-producing) 2 OS=Staphylococcus aureus (strain USA300) GN=isdI PE=3 SV=1	Q2FK96	isdI	13 kDa	3	2	0	0.8	0	0	0	0	0.0100191	#DIV/0!		Not Detected	0.0649694	#DIV/0!		Detected	Not Detected	0.0100191	#DIV/0!		Not Detected	#DIV/0!	#DIV/0!		Not Detected	Not Detected	0.0100191	#DIV/0!		Not Detected	#DIV/0!	#DIV/0!		Not Detected	Not Detected	0.0649694	0	FALSE	Not Detected	Detected	0.437852	-0.584963	FALSE	Detected
810	Uncharacterized protein OS=Staphylococcus aureus (strain USA300) GN=SAUSA300_1181 PE=4 SV=1	A0A0H2XIG7	SAUSA300_1181	30 kDa	2.2	2.4	0	0.2	0	0	0	0	0.0172332	#DIV/0!		Not Detected	0.346594	#DIV/0!		Detected	Not Detected	0.0172332	#DIV/0!		Not Detected	#DIV/0!	#DIV/0!		Not Detected	Not Detected	0.0172332	#DIV/0!		Not Detected	#DIV/0!	#DIV/0!		Not Detected	Not Detected	0.346594	0	FALSE	Not Detected	Detected	0.896069	0.125531	FALSE	Detected
813	Uncharacterized protein OS=Staphylococcus aureus (strain USA300) GN=SAUSA300_0172 PE=4 SV=1	A0A0H2XGJ8	SAUSA300_0172	8 kDa	2.6	2.4	0	0.4	0	0	0	0	0.000188104	#DIV/0!		Not Detected	0.141113	#DIV/0!		Detected	Not Detected	0.000188104	#DIV/0!		Not Detected	#DIV/0!	#DIV/0!		Not Detected	Not Detected	0.000188104	#DIV/0!		Not Detected	#DIV/0!	#DIV/0!		Not Detected	Not Detected	0.141113	0	FALSE	Not Detected	Detected	0.765504	-0.115477	FALSE	Detected
814	Putative glycerophosphoryl diester phosphodiesterase OS=Staphylococcus aureus (strain USA300) GN=SAUSA300_0030 PE=4 SV=1	A0A0H2XH22	SAUSA300_0030	28 kDa	2.4	2	0	0.8	0	0	0	0	0.001528	#DIV/0!		Not Detected	0.207305	#DIV/0!		Detected	Not Detected	0.001528	#DIV/0!		Not Detected	#DIV/0!	#DIV/0!		Not Detected	Not Detected	0.001528	#DIV/0!		Not Detected	#DIV/0!	#DIV/0!		Not Detected	Not Detected	0.207305	0	FALSE	Not Detected	Detected	0.658564	-0.263034	FALSE	Detected
815	Urease accessory protein UreE OS=Staphylococcus aureus (strain USA300) GN=ureE PE=3 SV=1	Q2FEK2	ureE	17 kDa	1.8	1.4	0	2	0	0	0	0	0.014958	#DIV/0!		Not Detected	0.0438246	#DIV/0!		Detected	Not Detected	0.014958	#DIV/0!		Not Detected	#DIV/0!	#DIV/0!		Not Detected	Not Detected	0.014958	#DIV/0!		Not Detected	#DIV/0!	#DIV/0!		Not Detected	Not Detected	0.0438246	0	FALSE	Not Detected	Detected	0.684391	-0.36257	FALSE	Detected
816	Putative lysophospholipase OS=Staphylococcus aureus (strain USA300) GN=SAUSA300_1710 PE=4 SV=1	A0A0H2XJR5	SAUSA300_1710	32 kDa	2.6	1.6	0	0.4	0	0	0	0	0.000930977	#DIV/0!		Not Detected	0.346594	#DIV/0!		Detected	Not Detected	0.000930977	#DIV/0!		Not Detected	#DIV/0!	#DIV/0!		Not Detected	Not Detected	0.000930977	#DIV/0!		Not Detected	#DIV/0!	#DIV/0!		Not Detected	Not Detected	0.346594	0	FALSE	Not Detected	Detected	0.327625	-0.70044	FALSE	Detected
820	Pyruvate oxidase OS=Staphylococcus aureus (strain USA300) GN=cidC PE=3 SV=1	A0A0H2XGE9	cidC	64 kDa	1.4	1.6	0	0	0	0	0	0	0.0728844	#DIV/0!		Not Detected	#DIV/0!	#DIV/0!		Not Detected	Not Detected	0.0728844	#DIV/0!		Not Detected	#DIV/0!	#DIV/0!		Not Detected	Not Detected	0.0728844	#DIV/0!		Not Detected	#DIV/0!	#DIV/0!		Not Detected	Not Detected	#DIV/0!	#DIV/0!		Not Detected	Not Detected	0.805902	0.192645	FALSE	Detected
821	Methylated DNA-protein cysteine methyltransferase OS=Staphylococcus aureus (strain USA300) GN=SAUSA300_2485 PE=4 SV=1	A0A0H2XFW8	SAUSA300_2485	19 kDa	2.4	1.8	0	0.2	0	0	0	0	0.00763538	#DIV/0!		Not Detected	0.346594	#DIV/0!		Detected	Not Detected	0.00763538	#DIV/0!		Not Detected	#DIV/0!	#DIV/0!		Not Detected	Not Detected	0.00763538	#DIV/0!		Not Detected	#DIV/0!	#DIV/0!		Not Detected	Not Detected	0.346594	0	FALSE	Not Detected	Detected	0.56511	-0.415037	FALSE	Detected
822	Alcohol dehydrogenase, zinc-containing OS=Staphylococcus aureus (strain USA300) GN=SAUSA300_0250 PE=4 SV=1	A0A0H2XJ21	SAUSA300_0250	38 kDa	1.8	1.6	0	1.8	0	0	0	0	1.85312e-05	#DIV/0!		Not Detected	0.00133713	#DIV/0!		Detected	Not Detected	1.85312e-05	#DIV/0!		Not Detected	#DIV/0!	#DIV/0!		Not Detected	Not Detected	1.85312e-05	#DIV/0!		Not Detected	#DIV/0!	#DIV/0!		Not Detected	Not Detected	0.00133713	0	FALSE	Not Detected	Detected	0.724466	-0.169925	FALSE	Detected
823	Aspartyl/glutamyl-tRNA(Asn/Gln) amidotransferase subunit C OS=Staphylococcus aureus (strain USA300) GN=gatC PE=3 SV=1	Q2FFJ4	gatC	11 kDa	2	1.6	0	0.4	0	0	0	0	0.00207734	#DIV/0!		Not Detected	0.141113	#DIV/0!		Detected	Not Detected	0.00207734	#DIV/0!		Not Detected	#DIV/0!	#DIV/0!		Not Detected	Not Detected	0.00207734	#DIV/0!		Not Detected	#DIV/0!	#DIV/0!		Not Detected	Not Detected	0.141113	0	FALSE	Not Detected	Detected	0.6938	-0.321928	FALSE	Detected
824	Peptidase, M16 family OS=Staphylococcus aureus (strain USA300) GN=SAUSA300_1172 PE=3 SV=1	A0A0H2XHJ8	SAUSA300_1172	50 kDa	1.4	1.2	0	0.4	0	0	0	0	0.0252289	#DIV/0!		Not Detected	0.141113	#DIV/0!		Detected	Not Detected	0.0252289	#DIV/0!		Not Detected	#DIV/0!	#DIV/0!		Not Detected	Not Detected	0.0252289	#DIV/0!		Not Detected	#DIV/0!	#DIV/0!		Not Detected	Not Detected	0.141113	0	FALSE	Not Detected	Detected	0.802772	-0.222392	FALSE	Detected
825	50S ribosomal protein L33 2 OS=Staphylococcus aureus (strain USA300) GN=rpmG2 PE=3 SV=1	Q2FGH2	rpmG2	6 kDa	2.8	1.6	0	0.4	0	0	0	0	7.03816e-05	#DIV/0!		Not Detected	0.346594	#DIV/0!		Detected	Not Detected	7.03816e-05	#DIV/0!		Not Detected	#DIV/0!	#DIV/0!		Not Detected	Not Detected	7.03816e-05	#DIV/0!		Not Detected	#DIV/0!	#DIV/0!		Not Detected	Not Detected	0.346594	0	FALSE	Not Detected	Detected	0.128122	-0.807355	FALSE	Detected
826	Type I restriction-modification enzyme, R subunit OS=Staphylococcus aureus (strain USA300) GN=hsdR PE=4 SV=1	A0A0H2XKA8	hsdR	109 kDa	1	1	0	0.4	0	0	0	0	0.23276	#DIV/0!		Not Detected	0.346594	#DIV/0!		Detected	Not Detected	0.23276	#DIV/0!		Not Detected	#DIV/0!	#DIV/0!		Not Detected	Not Detected	0.23276	#DIV/0!		Not Detected	#DIV/0!	#DIV/0!		Not Detected	Not Detected	0.346594	0	FALSE	Not Detected	Detected	1	0	FALSE	Detected
827	Glyoxalase family protein OS=Staphylococcus aureus (strain USA300) GN=SAUSA300_2461 PE=4 SV=1	A0A0H2XI94	SAUSA300_2461	30 kDa	2.8	1.4	0	0.4	0	0	0	0	0.00807908	#DIV/0!		Not Detected	0.346594	#DIV/0!		Detected	Not Detected	0.00807908	#DIV/0!		Not Detected	#DIV/0!	#DIV/0!		Not Detected	Not Detected	0.00807908	#DIV/0!		Not Detected	#DIV/0!	#DIV/0!		Not Detected	Not Detected	0.346594	0	FALSE	Not Detected	Detected	0.237076	-1	FALSE	Detected
828	7,8-dihydroneopterin aldolase OS=Staphylococcus aureus (strain USA300) GN=folB PE=3 SV=1	A0A0H2XEF4	folB	14 kDa	2	2.2	0	0	0	0	0	0	0.0222039	#DIV/0!		Not Detected	#DIV/0!	#DIV/0!		Not Detected	Not Detected	0.0222039	#DIV/0!		Not Detected	#DIV/0!	#DIV/0!		Not Detected	Not Detected	0.0222039	#DIV/0!		Not Detected	#DIV/0!	#DIV/0!		Not Detected	Not Detected	#DIV/0!	#DIV/0!		Not Detected	Not Detected	0.875959	0.137504	FALSE	Detected
829	LexA repressor OS=Staphylococcus aureus (strain USA300) GN=lexA PE=3 SV=1	Q2FH94	lexA	23 kDa	1.6	2.2	0	0.8	0	0	0	0	0.0138499	#DIV/0!		Not Detected	0.141113	#DIV/0!		Detected	Not Detected	0.0138499	#DIV/0!		Not Detected	#DIV/0!	#DIV/0!		Not Detected	Not Detected	0.0138499	#DIV/0!		Not Detected	#DIV/0!	#DIV/0!		Not Detected	Not Detected	0.141113	0	FALSE	Not Detected	Detected	0.521227	0.459432	FALSE	Detected
830	GTP pyrophosphokinase OS=Staphylococcus aureus (strain USA300) GN=SAUSA300_0907 PE=4 SV=1	A0A0H2XGF7	SAUSA300_0907	25 kDa	2.6	2	0	0.4	0	0	0	0	0.00838838	#DIV/0!		Not Detected	0.346594	#DIV/0!		Detected	Not Detected	0.00838838	#DIV/0!		Not Detected	#DIV/0!	#DIV/0!		Not Detected	Not Detected	0.00838838	#DIV/0!		Not Detected	#DIV/0!	#DIV/0!		Not Detected	Not Detected	0.346594	0	FALSE	Not Detected	Detected	0.6938	-0.378512	FALSE	Detected
831	Transcriptional regulator, Cro/CI family OS=Staphylococcus aureus (strain USA300) GN=SAUSA300_0803 PE=4 SV=1	A0A0H2XGM4	SAUSA300_0803	13 kDa	3	2.2	0	0	0	0	0	0	0.0612022	#DIV/0!		Not Detected	#DIV/0!	#DIV/0!		Not Detected	Not Detected	0.0612022	#DIV/0!		Not Detected	#DIV/0!	#DIV/0!		Not Detected	Not Detected	0.0612022	#DIV/0!		Not Detected	#DIV/0!	#DIV/0!		Not Detected	Not Detected	#DIV/0!	#DIV/0!		Not Detected	Not Detected	0.641834	-0.447459	FALSE	Detected
832	Uncharacterized protein OS=Staphylococcus aureus (strain USA300) GN=SAUSA300_1474 PE=4 SV=1	A0A0H2XIH4	SAUSA300_1474	13 kDa	1.4	1.6	0	1.2	0	0	0	0	0.000446351	#DIV/0!		Not Detected	0.0735902	#DIV/0!		Detected	Not Detected	0.000446351	#DIV/0!		Not Detected	#DIV/0!	#DIV/0!		Not Detected	Not Detected	0.000446351	#DIV/0!		Not Detected	#DIV/0!	#DIV/0!		Not Detected	Not Detected	0.0735902	0	FALSE	Not Detected	Detected	0.73281	0.192645	FALSE	Detected
836	Uncharacterized protein OS=Staphylococcus aureus (strain USA300) GN=SAUSA300_0321 PE=4 SV=1	A0A0H2XFI2	SAUSA300_0321	31 kDa	1.8	1.4	0	0.4	0	0	0	0	0.014958	#DIV/0!		Not Detected	0.141113	#DIV/0!		Detected	Not Detected	0.014958	#DIV/0!		Not Detected	#DIV/0!	#DIV/0!		Not Detected	Not Detected	0.014958	#DIV/0!		Not Detected	#DIV/0!	#DIV/0!		Not Detected	Not Detected	0.141113	0	FALSE	Not Detected	Detected	0.619544	-0.36257	FALSE	Detected
837	Uncharacterized protein OS=Staphylococcus aureus (strain USA300) GN=SAUSA300_1223 PE=4 SV=1	A0A0H2XHQ5	SAUSA300_1223	33 kDa	1.8	2.4	0	0.4	0	0	0	0	0.00627106	#DIV/0!		Not Detected	0.141113	#DIV/0!		Detected	Not Detected	0.00627106	#DIV/0!		Not Detected	#DIV/0!	#DIV/0!		Not Detected	Not Detected	0.00627106	#DIV/0!		Not Detected	#DIV/0!	#DIV/0!		Not Detected	Not Detected	0.141113	0	FALSE	Not Detected	Detected	0.544737	0.415037	FALSE	Detected
838	Uracil-DNA glycosylase OS=Staphylococcus aureus (strain USA300) GN=ung PE=3 SV=1	Q2FJ62	ung	25 kDa	2	1.8	0	0.4	0	0	0	0	0.000226717	#DIV/0!		Not Detected	0.346594	#DIV/0!		Detected	Not Detected	0.000226717	#DIV/0!		Not Detected	#DIV/0!	#DIV/0!		Not Detected	Not Detected	0.000226717	#DIV/0!		Not Detected	#DIV/0!	#DIV/0!		Not Detected	Not Detected	0.346594	0	FALSE	Not Detected	Detected	0.792387	-0.152003	FALSE	Detected
841	S-adenosylmethionine synthase OS=Staphylococcus aureus (strain USA300) GN=metK PE=3 SV=1	Q2FFV6	metK	44 kDa	1.8	1.4	0	1	0	0	0	0	0.00133713	#DIV/0!		Not Detected	0.0133491	#DIV/0!		Detected	Not Detected	0.00133713	#DIV/0!		Not Detected	#DIV/0!	#DIV/0!		Not Detected	Not Detected	0.00133713	#DIV/0!		Not Detected	#DIV/0!	#DIV/0!		Not Detected	Not Detected	0.0133491	0	FALSE	Not Detected	Detected	0.544737	-0.36257	FALSE	Detected
845	Octanoyltransferase LipM OS=Staphylococcus aureus (strain USA300) GN=lipM PE=3 SV=1	A0A0H2XFB3	lipM	32 kDa	1.6	1.2	0	0	0	0	0	0	0.0138499	#DIV/0!		Not Detected	#DIV/0!	#DIV/0!		Not Detected	Not Detected	0.0138499	#DIV/0!		Not Detected	#DIV/0!	#DIV/0!		Not Detected	Not Detected	0.0138499	#DIV/0!		Not Detected	#DIV/0!	#DIV/0!		Not Detected	Not Detected	#DIV/0!	#DIV/0!		Not Detected	Not Detected	0.619544	-0.415037	FALSE	Detected
846	Uncharacterized protein OS=Staphylococcus aureus (strain USA300) GN=SAUSA300_1650 PE=4 SV=1	A0A0H2XFX6	SAUSA300_1650	35 kDa	2.4	1.4	0	0.2	0	0	0	0	0.0124779	#DIV/0!		Not Detected	0.346594	#DIV/0!		Detected	Not Detected	0.0124779	#DIV/0!		Not Detected	#DIV/0!	#DIV/0!		Not Detected	Not Detected	0.0124779	#DIV/0!		Not Detected	#DIV/0!	#DIV/0!		Not Detected	Not Detected	0.346594	0	FALSE	Not Detected	Detected	0.301561	-0.777608	FALSE	Detected
847	Truncated beta-hemolysin OS=Staphylococcus aureus (strain USA300) GN=SAUSA300_1973 PE=4 SV=1	A0A0H2XGB1	SAUSA300_1973	31 kDa	1.2	2	0	0	0	0	0	0	0.0124779	#DIV/0!		Not Detected	#DIV/0!	#DIV/0!		Not Detected	Not Detected	0.0124779	#DIV/0!		Not Detected	#DIV/0!	#DIV/0!		Not Detected	Not Detected	0.0124779	#DIV/0!		Not Detected	#DIV/0!	#DIV/0!		Not Detected	Not Detected	#DIV/0!	#DIV/0!		Not Detected	Not Detected	0.262255	0.736966	FALSE	Detected
848	L-lactate permease OS=Staphylococcus aureus (strain USA300) GN=lctP PE=4 SV=1	A0A0H2XEN8	lctP	56 kDa	1.8	0.4	0	0.2	0	0	0	0	0.0545673	#DIV/0!		Not Detected	0.346594	#DIV/0!		Detected	Not Detected	0.0545673	#DIV/0!		Not Detected	#DIV/0!	#DIV/0!		Not Detected	Not Detected	0.0545673	#DIV/0!		Not Detected	#DIV/0!	#DIV/0!		Not Detected	Not Detected	0.346594	0	FALSE	Not Detected	Detected	0.156156	-2.16993	FALSE	Detected
851	Uncharacterized protein OS=Staphylococcus aureus (strain USA300) GN=SAUSA300_0384 PE=4 SV=1	A0A0H2XEY5	SAUSA300_0384	26 kDa	0.4	0.4	0	0	0	0	0	0	0.141113	#DIV/0!		Not Detected	#DIV/0!	#DIV/0!		Not Detected	Not Detected	0.141113	#DIV/0!		Not Detected	#DIV/0!	#DIV/0!		Not Detected	Not Detected	0.141113	#DIV/0!		Not Detected	#DIV/0!	#DIV/0!		Not Detected	Not Detected	#DIV/0!	#DIV/0!		Not Detected	Not Detected	1	0	FALSE	Detected
853	UPF0297 protein SAUSA300_1574 OS=Staphylococcus aureus (strain USA300) GN=SAUSA300_1574 PE=3 SV=1	Q2FGA9	SAUSA300_1574	10 kDa	2.2	1.4	0	0	0	0	0	0	0.000370107	#DIV/0!		Not Detected	#DIV/0!	#DIV/0!		Not Detected	Not Detected	0.000370107	#DIV/0!		Not Detected	#DIV/0!	#DIV/0!		Not Detected	Not Detected	0.000370107	#DIV/0!		Not Detected	#DIV/0!	#DIV/0!		Not Detected	Not Detected	#DIV/0!	#DIV/0!		Not Detected	Not Detected	0.111434	-0.652077	FALSE	Detected
854	Pantothenate synthetase OS=Staphylococcus aureus (strain USA300) GN=panC PE=3 SV=1	Q2FDR1	panC	31 kDa	2.6	1.8	0	0.4	0	0	0	0	0.000188104	#DIV/0!		Not Detected	0.141113	#DIV/0!		Detected	Not Detected	0.000188104	#DIV/0!		Not Detected	#DIV/0!	#DIV/0!		Not Detected	Not Detected	0.000188104	#DIV/0!		Not Detected	#DIV/0!	#DIV/0!		Not Detected	Not Detected	0.141113	0	FALSE	Not Detected	Detected	0.111434	-0.530515	FALSE	Detected
855	Glyceraldehyde-3-phosphate dehydrogenase OS=Staphylococcus aureus (strain USA300) GN=gap PE=3 SV=1	A0A0H2XHW0	gap	37 kDa	1	0.2	0	0	0	0	0	0	0.0133491	#DIV/0!		Not Detected	#DIV/0!	#DIV/0!		Not Detected	Not Detected	0.0133491	#DIV/0!		Not Detected	#DIV/0!	#DIV/0!		Not Detected	Not Detected	0.0133491	#DIV/0!		Not Detected	#DIV/0!	#DIV/0!		Not Detected	Not Detected	#DIV/0!	#DIV/0!		Not Detected	Not Detected	0.0649694	-2.32193	FALSE	Detected
856	NADPH-dependent 7-cyano-7-deazaguanine reductase OS=Staphylococcus aureus (strain USA300) GN=queF PE=3 SV=1	Q2FIR2	queF	20 kDa	1.6	1.4	0	0.6	0	0	0	0	0.0138499	#DIV/0!		Not Detected	0.172003	#DIV/0!		Detected	Not Detected	0.0138499	#DIV/0!		Not Detected	#DIV/0!	#DIV/0!		Not Detected	Not Detected	0.0138499	#DIV/0!		Not Detected	#DIV/0!	#DIV/0!		Not Detected	Not Detected	0.172003	0	FALSE	Not Detected	Detected	0.805902	-0.192645	FALSE	Detected
857	Pyrimidine nucleoside transport protein OS=Staphylococcus aureus (strain USA300) GN=nupC PE=4 SV=1	A0A0H2XKF0	nupC	44 kDa	1.8	1.2	0	0	0	0	0	0	0.0399685	#DIV/0!		Not Detected	#DIV/0!	#DIV/0!		Not Detected	Not Detected	0.0399685	#DIV/0!		Not Detected	#DIV/0!	#DIV/0!		Not Detected	Not Detected	0.0399685	#DIV/0!		Not Detected	#DIV/0!	#DIV/0!		Not Detected	Not Detected	#DIV/0!	#DIV/0!		Not Detected	Not Detected	0.579584	-0.584963	FALSE	Detected
858	Acetyltransferase, GNAT family OS=Staphylococcus aureus (strain USA300) GN=SAUSA300_1980 PE=4 SV=1	A0A0H2XI93	SAUSA300_1980	17 kDa	1.8	1.2	0	0.2	0	0	0	0	0.00133713	#DIV/0!		Not Detected	0.346594	#DIV/0!		Detected	Not Detected	0.00133713	#DIV/0!		Not Detected	#DIV/0!	#DIV/0!		Not Detected	Not Detected	0.00133713	#DIV/0!		Not Detected	#DIV/0!	#DIV/0!		Not Detected	Not Detected	0.346594	0	FALSE	Not Detected	Detected	0.289672	-0.584963	FALSE	Detected
860	HAD-superfamily hydrolase, subfamily IA, variant 1 OS=Staphylococcus aureus (strain USA300) GN=SAUSA300_0540 PE=4 SV=1	A0A0H2XFV1	SAUSA300_0540	25 kDa	1.6	1.8	0	0.6	0	0	0	0	0.0285092	#DIV/0!		Not Detected	0.172003	#DIV/0!		Detected	Not Detected	0.0285092	#DIV/0!		Not Detected	#DIV/0!	#DIV/0!		Not Detected	Not Detected	0.0285092	#DIV/0!		Not Detected	#DIV/0!	#DIV/0!		Not Detected	Not Detected	0.172003	0	FALSE	Not Detected	Detected	0.8383	0.169925	FALSE	Detected
861	Dephospho-CoA kinase OS=Staphylococcus aureus (strain USA300) GN=coaE PE=3 SV=1	Q2FG49	coaE	24 kDa	1.2	0.8	0	0.2	0	0	0	0	0.0735902	#DIV/0!		Not Detected	0.346594	#DIV/0!		Detected	Not Detected	0.0735902	#DIV/0!		Not Detected	#DIV/0!	#DIV/0!		Not Detected	Not Detected	0.0735902	#DIV/0!		Not Detected	#DIV/0!	#DIV/0!		Not Detected	Not Detected	0.346594	0	FALSE	Not Detected	Detected	0.613668	-0.584963	FALSE	Detected
862	Methionyl-tRNA formyltransferase OS=Staphylococcus aureus (strain USA300) GN=fmt PE=3 SV=1	Q2FHM2	fmt	34 kDa	2.4	1.6	0	0.4	0	0	0	0	0.0249435	#DIV/0!		Not Detected	0.141113	#DIV/0!		Detected	Not Detected	0.0249435	#DIV/0!		Not Detected	#DIV/0!	#DIV/0!		Not Detected	Not Detected	0.0249435	#DIV/0!		Not Detected	#DIV/0!	#DIV/0!		Not Detected	Not Detected	0.141113	0	FALSE	Not Detected	Detected	0.451139	-0.584963	FALSE	Detected
863	Uncharacterized protein OS=Staphylococcus aureus (strain USA300) GN=SAUSA300_1701 PE=4 SV=1	A0A0H2XJ73	SAUSA300_1701	46 kDa	1.2	0.8	0	0.6	0	0	0	0	0.000323393	#DIV/0!		Not Detected	0.0399685	#DIV/0!		Detected	Not Detected	0.000323393	#DIV/0!		Not Detected	#DIV/0!	#DIV/0!		Not Detected	Not Detected	0.000323393	#DIV/0!		Not Detected	#DIV/0!	#DIV/0!		Not Detected	Not Detected	0.0399685	0	FALSE	Not Detected	Detected	0.195016	-0.584963	FALSE	Detected
865	UDP-N-acetylenolpyruvoylglucosamine reductase OS=Staphylococcus aureus (strain USA300) GN=murB PE=3 SV=1	Q2FIQ3	murB	34 kDa	1.4	1.4	0	0.2	0	0	0	0	0.0252289	#DIV/0!		Not Detected	0.346594	#DIV/0!		Detected	Not Detected	0.0252289	#DIV/0!		Not Detected	#DIV/0!	#DIV/0!		Not Detected	Not Detected	0.0252289	#DIV/0!		Not Detected	#DIV/0!	#DIV/0!		Not Detected	Not Detected	0.346594	0	FALSE	Not Detected	Detected	1	0	FALSE	Detected
868	Uncharacterized protein OS=Staphylococcus aureus (strain USA300) GN=SAUSA300_0701 PE=4 SV=1	A0A0H2XGR7	SAUSA300_0701	27 kDa	1.4	1	0	0.4	0	0	0	0	0.000446351	#DIV/0!		Not Detected	0.141113	#DIV/0!		Detected	Not Detected	0.000446351	#DIV/0!		Not Detected	#DIV/0!	#DIV/0!		Not Detected	Not Detected	0.000446351	#DIV/0!		Not Detected	#DIV/0!	#DIV/0!		Not Detected	Not Detected	0.141113	0	FALSE	Not Detected	Detected	0.346594	-0.485427	FALSE	Detected
871	Cyclic pyranopterin monophosphate synthase accessory protein OS=Staphylococcus aureus (strain USA300) GN=moaC PE=3 SV=1	Q2FEL8	moaC	18 kDa	1.8	2.2	0	0.4	0	0	0	0	1.85312e-05	#DIV/0!		Not Detected	0.141113	#DIV/0!		Detected	Not Detected	1.85312e-05	#DIV/0!		Not Detected	#DIV/0!	#DIV/0!		Not Detected	Not Detected	1.85312e-05	#DIV/0!		Not Detected	#DIV/0!	#DIV/0!		Not Detected	Not Detected	0.141113	0	FALSE	Not Detected	Detected	0.471362	0.289507	FALSE	Detected
872	Uncharacterized protein OS=Staphylococcus aureus (strain USA300) GN=SAUSA300_1351 PE=4 SV=1	A0A0H2XI83	SAUSA300_1351	25 kDa	1.6	1.4	0	0.4	0	0	0	0	0.000181882	#DIV/0!		Not Detected	0.141113	#DIV/0!		Detected	Not Detected	0.000181882	#DIV/0!		Not Detected	#DIV/0!	#DIV/0!		Not Detected	Not Detected	0.000181882	#DIV/0!		Not Detected	#DIV/0!	#DIV/0!		Not Detected	Not Detected	0.141113	0	FALSE	Not Detected	Detected	0.681057	-0.192645	FALSE	Detected
873	Riboflavin synthase, alpha subunit OS=Staphylococcus aureus (strain USA300) GN=ribE PE=4 SV=1	A0A0H2XJ08	ribE	23 kDa	2.6	1.4	0	0.4	0	0	0	0	0.000188104	#DIV/0!		Not Detected	0.141113	#DIV/0!		Detected	Not Detected	0.000188104	#DIV/0!		Not Detected	#DIV/0!	#DIV/0!		Not Detected	Not Detected	0.000188104	#DIV/0!		Not Detected	#DIV/0!	#DIV/0!		Not Detected	Not Detected	0.141113	0	FALSE	Not Detected	Detected	0.066688	-0.893085	FALSE	Detected
875	ATP synthase epsilon chain OS=Staphylococcus aureus (strain USA300) GN=atpC PE=3 SV=1	Q2FF25	atpC	15 kDa	2.6	1.4	0	0.6	0	0	0	0	0.0049931	#DIV/0!		Not Detected	0.172003	#DIV/0!		Detected	Not Detected	0.0049931	#DIV/0!		Not Detected	#DIV/0!	#DIV/0!		Not Detected	Not Detected	0.0049931	#DIV/0!		Not Detected	#DIV/0!	#DIV/0!		Not Detected	Not Detected	0.172003	0	FALSE	Not Detected	Detected	0.24625	-0.893085	FALSE	Detected
876	Isoprenyl transferase OS=Staphylococcus aureus (strain USA300) GN=uppS PE=3 SV=1	A0A0H2XGF2	uppS	30 kDa	2.2	1.4	0	0.2	0	0	0	0	4.14884e-06	#DIV/0!		Not Detected	0.346594	#DIV/0!		Detected	Not Detected	4.14884e-06	#DIV/0!		Not Detected	#DIV/0!	#DIV/0!		Not Detected	Not Detected	4.14884e-06	#DIV/0!		Not Detected	#DIV/0!	#DIV/0!		Not Detected	Not Detected	0.346594	0	FALSE	Not Detected	Detected	0.290671	-0.652077	FALSE	Detected
877	Uncharacterized protein OS=Staphylococcus aureus (strain USA300) GN=SAUSA300_1692 PE=4 SV=1	A0A0H2XFE1	SAUSA300_1692	12 kDa	1.6	1.2	0	0.4	0	0	0	0	0.0460249	#DIV/0!		Not Detected	0.141113	#DIV/0!		Detected	Not Detected	0.0460249	#DIV/0!		Not Detected	#DIV/0!	#DIV/0!		Not Detected	Not Detected	0.0460249	#DIV/0!		Not Detected	#DIV/0!	#DIV/0!		Not Detected	Not Detected	0.141113	0	FALSE	Not Detected	Detected	0.666581	-0.415037	FALSE	Detected
878	Putative lipoprotein OS=Staphylococcus aureus (strain USA300) GN=SAUSA300_2354 PE=4 SV=1	A0A0H2XFS3	SAUSA300_2354	23 kDa	2.4	0.8	0	0.2	0	0	0	0	0.0183079	#DIV/0!		Not Detected	0.346594	#DIV/0!		Detected	Not Detected	0.0183079	#DIV/0!		Not Detected	#DIV/0!	#DIV/0!		Not Detected	Not Detected	0.0183079	#DIV/0!		Not Detected	#DIV/0!	#DIV/0!		Not Detected	Not Detected	0.346594	0	FALSE	Not Detected	Detected	0.111434	-1.58496	FALSE	Detected
879	Uncharacterized protein OS=Staphylococcus aureus (strain USA300) GN=SAUSA300_0508 PE=4 SV=1	A0A0H2XEU5	SAUSA300_0508	19 kDa	1.8	1	0	0.2	0	0	0	0	0.069751	#DIV/0!		Not Detected	0.346594	#DIV/0!		Detected	Not Detected	0.069751	#DIV/0!		Not Detected	#DIV/0!	#DIV/0!		Not Detected	Not Detected	0.069751	#DIV/0!		Not Detected	#DIV/0!	#DIV/0!		Not Detected	Not Detected	0.346594	0	FALSE	Not Detected	Detected	0.433207	-0.847997	FALSE	Detected
880	D-aminoacyl-tRNA deacylase OS=Staphylococcus aureus (strain USA300) GN=dtd PE=3 SV=1	Q2FG94	dtd	17 kDa	2	0.8	0	0	0	0	0	0	0.000226717	#DIV/0!		Not Detected	#DIV/0!	#DIV/0!		Not Detected	Not Detected	0.000226717	#DIV/0!		Not Detected	#DIV/0!	#DIV/0!		Not Detected	Not Detected	0.000226717	#DIV/0!		Not Detected	#DIV/0!	#DIV/0!		Not Detected	Not Detected	#DIV/0!	#DIV/0!		Not Detected	Not Detected	0.0124779	-1.32193	FALSE	Detected
881	Response regulator ArlR OS=Staphylococcus aureus (strain USA300) GN=arlR PE=3 SV=1	Q2FH23	arlR	25 kDa	1.8	1.6	0	0.8	0	0	0	0	0.00133713	#DIV/0!		Not Detected	0.00394977	#DIV/0!		Detected	Not Detected	0.00133713	#DIV/0!		Not Detected	#DIV/0!	#DIV/0!		Not Detected	Not Detected	0.00133713	#DIV/0!		Not Detected	#DIV/0!	#DIV/0!		Not Detected	Not Detected	0.00394977	0	FALSE	Not Detected	Detected	0.724466	-0.169925	FALSE	Detected
884	DEAD-box ATP-dependent RNA helicase CshB OS=Staphylococcus aureus (strain USA300) GN=cshB PE=3 SV=1	A0A0H2XIF9	cshB	51 kDa	2.4	1.4	0	0.4	0	0	0	0	0.001528	#DIV/0!		Not Detected	0.141113	#DIV/0!		Detected	Not Detected	0.001528	#DIV/0!		Not Detected	#DIV/0!	#DIV/0!		Not Detected	Not Detected	0.001528	#DIV/0!		Not Detected	#DIV/0!	#DIV/0!		Not Detected	Not Detected	0.141113	0	FALSE	Not Detected	Detected	0.301561	-0.777608	FALSE	Detected
885	Aldo/keto reductase family protein OS=Staphylococcus aureus (strain USA300) GN=SAUSA300_2159 PE=4 SV=1	A0A0H2XFJ6	SAUSA300_2159	32 kDa	1.8	1.8	0	0.8	0	0	0	0	0.00627106	#DIV/0!		Not Detected	0.00394977	#DIV/0!		Detected	Not Detected	0.00627106	#DIV/0!		Not Detected	#DIV/0!	#DIV/0!		Not Detected	Not Detected	0.00627106	#DIV/0!		Not Detected	#DIV/0!	#DIV/0!		Not Detected	Not Detected	0.00394977	0	FALSE	Not Detected	Detected	1	0	FALSE	Detected
886	Lantibiotic epidermin immunity protein F OS=Staphylococcus aureus (strain USA300) GN=epiF PE=3 SV=1	A0A0H2XGC6	epiF	26 kDa	1	2.2	0	0.2	0	0	0	0	0.0557665	#DIV/0!		Not Detected	0.346594	#DIV/0!		Detected	Not Detected	0.0557665	#DIV/0!		Not Detected	#DIV/0!	#DIV/0!		Not Detected	Not Detected	0.0557665	#DIV/0!		Not Detected	#DIV/0!	#DIV/0!		Not Detected	Not Detected	0.346594	0	FALSE	Not Detected	Detected	0.312617	1.1375	FALSE	Detected
887	Nitric oxide synthase oxygenase OS=Staphylococcus aureus (strain USA300) GN=SAUSA300_1895 PE=3 SV=1	A0A0H2XII3	SAUSA300_1895	42 kDa	2.4	0.4	0.2	0	0	0	0	0	0.0144178	3.58496	TRUE	Detected	0.346594	0	FALSE	Not Detected	Detected	0.00763538	#DIV/0!		Not Detected	#DIV/0!	#DIV/0!		Not Detected	Not Detected	0.00763538	#DIV/0!		Not Detected	#DIV/0!	#DIV/0!		Not Detected	Not Detected	0.346594	#DIV/0!		Detected	Not Detected	0.0241657	-2.58496	FALSE	Detected
888	Glycine betaine/carnitine/choline ABC transporter ATP-binding protein OS=Staphylococcus aureus (strain USA300) GN=opuCa PE=3 SV=1	A0A0H2XHM3	opuCa	46 kDa	1.2	1.6	0	0.2	0	0	0	0	0.0735902	#DIV/0!		Not Detected	0.346594	#DIV/0!		Detected	Not Detected	0.0735902	#DIV/0!		Not Detected	#DIV/0!	#DIV/0!		Not Detected	Not Detected	0.0735902	#DIV/0!		Not Detected	#DIV/0!	#DIV/0!		Not Detected	Not Detected	0.346594	0	FALSE	Not Detected	Detected	0.699625	0.415037	FALSE	Detected
890	Uncharacterized protein OS=Staphylococcus aureus (strain USA300) GN=SAUSA300_0553 PE=4 SV=1	A0A0H2XJ34	SAUSA300_0553	14 kDa	1.8	0.8	0	0.6	0	0	0	0	0.00627106	#DIV/0!		Not Detected	0.172003	#DIV/0!		Detected	Not Detected	0.00627106	#DIV/0!		Not Detected	#DIV/0!	#DIV/0!		Not Detected	Not Detected	0.00627106	#DIV/0!		Not Detected	#DIV/0!	#DIV/0!		Not Detected	Not Detected	0.172003	0	FALSE	Not Detected	Detected	0.095452	-1.16993	FALSE	Detected
891	Uncharacterized protein OS=Staphylococcus aureus (strain USA300) GN=SAUSA300_0882 PE=4 SV=1	A0A0H2XK62	SAUSA300_0882	19 kDa	1.2	0.8	0	1.4	0	0	0	0	0.0124779	#DIV/0!		Not Detected	0.00807908	#DIV/0!		Detected	Not Detected	0.0124779	#DIV/0!		Not Detected	#DIV/0!	#DIV/0!		Not Detected	Not Detected	0.0124779	#DIV/0!		Not Detected	#DIV/0!	#DIV/0!		Not Detected	Not Detected	0.00807908	0	FALSE	Not Detected	Detected	0.471362	-0.584963	FALSE	Detected
892	Uncharacterized protein OS=Staphylococcus aureus (strain USA300) GN=SAUSA300_1333 PE=4 SV=1	A0A0H2XKF4	SAUSA300_1333	133 kDa	0.2	0	0	0	0	0	0	0	0.346594	#DIV/0!		Not Detected	#DIV/0!	#DIV/0!		Not Detected	Not Detected	0.346594	#DIV/0!		Not Detected	#DIV/0!	#DIV/0!		Not Detected	Not Detected	0.346594	#DIV/0!		Not Detected	#DIV/0!	#DIV/0!		Not Detected	Not Detected	#DIV/0!	#DIV/0!		Not Detected	Not Detected	0.346594	0	FALSE	Not Detected
893	Aminotransferase, class I OS=Staphylococcus aureus (strain USA300) GN=SAUSA300_0952 PE=3 SV=1	A0A0H2XFA8	SAUSA300_0952	43 kDa	1.8	0.8	0	0	0	0	0	0	0.0265099	#DIV/0!		Not Detected	#DIV/0!	#DIV/0!		Not Detected	Not Detected	0.0265099	#DIV/0!		Not Detected	#DIV/0!	#DIV/0!		Not Detected	Not Detected	0.0265099	#DIV/0!		Not Detected	#DIV/0!	#DIV/0!		Not Detected	Not Detected	#DIV/0!	#DIV/0!		Not Detected	Not Detected	0.259845	-1.16993	FALSE	Detected
894	Hydrolase, haloacid dehalogenase-like family OS=Staphylococcus aureus (strain USA300) GN=SAUSA300_0544 PE=4 SV=1	A0A0H2XEE1	SAUSA300_0544	32 kDa	0.8	0.8	0	0	0	0	0	0	0.00394977	#DIV/0!		Not Detected	#DIV/0!	#DIV/0!		Not Detected	Not Detected	0.00394977	#DIV/0!		Not Detected	#DIV/0!	#DIV/0!		Not Detected	Not Detected	0.00394977	#DIV/0!		Not Detected	#DIV/0!	#DIV/0!		Not Detected	Not Detected	#DIV/0!	#DIV/0!		Not Detected	Not Detected	1	0	FALSE	Detected
895	Chorismate synthase OS=Staphylococcus aureus (strain USA300) GN=aroC PE=3 SV=1	Q2FGX4	aroC	43 kDa	1	0.6	0	0	0	0	0	0	0.23276	#DIV/0!		Not Detected	#DIV/0!	#DIV/0!		Not Detected	Not Detected	0.23276	#DIV/0!		Not Detected	#DIV/0!	#DIV/0!		Not Detected	Not Detected	0.23276	#DIV/0!		Not Detected	#DIV/0!	#DIV/0!		Not Detected	Not Detected	#DIV/0!	#DIV/0!		Not Detected	Not Detected	0.6938	-0.736966	FALSE	Detected
896	Uncharacterized protein OS=Staphylococcus aureus (strain USA300) GN=SAUSA300_1026 PE=4 SV=1	A0A0H2XHU7	SAUSA300_1026	21 kDa	1.4	1	0	0.4	0	0	0	0	0.000446351	#DIV/0!		Not Detected	0.141113	#DIV/0!		Detected	Not Detected	0.000446351	#DIV/0!		Not Detected	#DIV/0!	#DIV/0!		Not Detected	Not Detected	0.000446351	#DIV/0!		Not Detected	#DIV/0!	#DIV/0!		Not Detected	Not Detected	0.141113	0	FALSE	Not Detected	Detected	0.141113	-0.485427	FALSE	Detected
897	Uncharacterized protein OS=Staphylococcus aureus (strain USA300) GN=SAUSA300_0793 PE=4 SV=1	A0A0H2XEM2	SAUSA300_0793	34 kDa	1.2	0.4	0	0.2	0	0	0	0	0.0735902	#DIV/0!		Not Detected	0.346594	#DIV/0!		Detected	Not Detected	0.0735902	#DIV/0!		Not Detected	#DIV/0!	#DIV/0!		Not Detected	Not Detected	0.0735902	#DIV/0!		Not Detected	#DIV/0!	#DIV/0!		Not Detected	Not Detected	0.346594	0	FALSE	Not Detected	Detected	0.241504	-1.58496	FALSE	Detected
898	Hydrolase, haloacid dehalogenase-like family OS=Staphylococcus aureus (strain USA300) GN=SAUSA300_2267 PE=4 SV=1	A0A0H2XGG3	SAUSA300_2267	24 kDa	1.6	1	0	0.4	0	0	0	0	0.0460249	#DIV/0!		Not Detected	0.141113	#DIV/0!		Detected	Not Detected	0.0460249	#DIV/0!		Not Detected	#DIV/0!	#DIV/0!		Not Detected	Not Detected	0.0460249	#DIV/0!		Not Detected	#DIV/0!	#DIV/0!		Not Detected	Not Detected	0.141113	0	FALSE	Not Detected	Detected	0.510757	-0.678072	FALSE	Detected
899	Acyl-CoA dehydrogenase FadD OS=Staphylococcus aureus (strain USA300) GN=fadD PE=3 SV=1	A0A0H2XHZ4	fadD	45 kDa	0.2	0.8	0	0.6	0	0	0	0	0.346594	#DIV/0!		Not Detected	0.346594	#DIV/0!		Detected	Not Detected	0.346594	#DIV/0!		Not Detected	#DIV/0!	#DIV/0!		Not Detected	Not Detected	0.346594	#DIV/0!		Not Detected	#DIV/0!	#DIV/0!		Not Detected	Not Detected	0.346594	0	FALSE	Not Detected	Detected	0.4876	2	FALSE	Detected
900	Endoribonuclease MazF OS=Staphylococcus aureus (strain USA300) GN=mazF PE=3 SV=1	Q2FF56	mazF	13 kDa	1.2	1.2	0	0	0	0.2	0	0	0.0124779	#DIV/0!		Not Detected	#DIV/0!	#DIV/0!		Not Detected	Not Detected	0.0124779	#DIV/0!		Not Detected	0.346594	#DIV/0!		Detected	Not Detected	0.0124779	#DIV/0!		Not Detected	#DIV/0!	#DIV/0!		Not Detected	Not Detected	#DIV/0!	#DIV/0!		Not Detected	Not Detected	1	0	FALSE	Detected
901	Acetyltransferase family protein OS=Staphylococcus aureus (strain USA300) GN=SAUSA300_2460 PE=4 SV=1	A0A0H2XEP7	SAUSA300_2460	11 kDa	1.6	1.8	0	0.4	0	0	0	0	0.0285092	#DIV/0!		Not Detected	0.346594	#DIV/0!		Detected	Not Detected	0.0285092	#DIV/0!		Not Detected	#DIV/0!	#DIV/0!		Not Detected	Not Detected	0.0285092	#DIV/0!		Not Detected	#DIV/0!	#DIV/0!		Not Detected	Not Detected	0.346594	0	FALSE	Not Detected	Detected	0.853517	0.169925	FALSE	Detected
902	Putative maltose ABC transporter, maltose-binding protein OS=Staphylococcus aureus (strain USA300) GN=SAUSA300_0209 PE=4 SV=1	A0A0H2XEQ7	SAUSA300_0209	48 kDa	2.4	1	0	0.4	0	0	0	0	0.00763538	#DIV/0!		Not Detected	0.346594	#DIV/0!		Detected	Not Detected	0.00763538	#DIV/0!		Not Detected	#DIV/0!	#DIV/0!		Not Detected	Not Detected	0.00763538	#DIV/0!		Not Detected	#DIV/0!	#DIV/0!		Not Detected	Not Detected	0.346594	0	FALSE	Not Detected	Detected	0.123131	-1.26303	FALSE	Detected
903	Putative pyruvate, phosphate dikinase regulatory protein OS=Staphylococcus aureus (strain USA300) GN=SAUSA300_1523 PE=3 SV=1	Q2FGG0	SAUSA300_1523	31 kDa	2.4	1.4	0	0	0	0	0	0	0.000323393	#DIV/0!		Not Detected	#DIV/0!	#DIV/0!		Not Detected	Not Detected	0.000323393	#DIV/0!		Not Detected	#DIV/0!	#DIV/0!		Not Detected	Not Detected	0.000323393	#DIV/0!		Not Detected	#DIV/0!	#DIV/0!		Not Detected	Not Detected	#DIV/0!	#DIV/0!		Not Detected	Not Detected	0.272456	-0.777608	FALSE	Detected
904	Peptide methionine sulfoxide reductase MsrA OS=Staphylococcus aureus (strain USA300) GN=msrA PE=3 SV=1	A0A0H2XGS1	msrA	21 kDa	1.8	1.2	0	0	0	0	0	0	0.00133713	#DIV/0!		Not Detected	#DIV/0!	#DIV/0!		Not Detected	Not Detected	0.00133713	#DIV/0!		Not Detected	#DIV/0!	#DIV/0!		Not Detected	Not Detected	0.00133713	#DIV/0!		Not Detected	#DIV/0!	#DIV/0!		Not Detected	Not Detected	#DIV/0!	#DIV/0!		Not Detected	Not Detected	0.289672	-0.584963	FALSE	Detected
905	Uncharacterized protein OS=Staphylococcus aureus (strain USA300) GN=SAUSA300_1585 PE=4 SV=1	A0A0H2XIF3	SAUSA300_1585	29 kDa	1.6	0.8	0	0.2	0	0	0	0	0.0138499	#DIV/0!		Not Detected	0.346594	#DIV/0!		Detected	Not Detected	0.0138499	#DIV/0!		Not Detected	#DIV/0!	#DIV/0!		Not Detected	Not Detected	0.0138499	#DIV/0!		Not Detected	#DIV/0!	#DIV/0!		Not Detected	Not Detected	0.346594	0	FALSE	Not Detected	Detected	0.290671	-1	FALSE	Detected
906	Aspartate-semialdehyde dehydrogenase OS=Staphylococcus aureus (strain USA300) GN=asd PE=3 SV=1	A0A0H2XJP5	asd	36 kDa	0.6	0	0	0.2	0	0	0	0	0.0399685	#DIV/0!		Not Detected	0.346594	#DIV/0!		Detected	Not Detected	0.0399685	#DIV/0!		Not Detected	#DIV/0!	#DIV/0!		Not Detected	Not Detected	0.0399685	#DIV/0!		Not Detected	#DIV/0!	#DIV/0!		Not Detected	Not Detected	0.346594	0	FALSE	Not Detected	Detected	0.0399685	0	FALSE	Not Detected
907	ABC transporter ATP-binding protein OS=Staphylococcus aureus (strain USA300) GN=SAUSA300_0620 PE=3 SV=1	A0A0H2XHW1	SAUSA300_0620	28 kDa	2.4	1.6	0	0	0	0	0	0	0.0399685	#DIV/0!		Not Detected	#DIV/0!	#DIV/0!		Not Detected	Not Detected	0.0399685	#DIV/0!		Not Detected	#DIV/0!	#DIV/0!		Not Detected	Not Detected	0.0399685	#DIV/0!		Not Detected	#DIV/0!	#DIV/0!		Not Detected	Not Detected	#DIV/0!	#DIV/0!		Not Detected	Not Detected	0.547172	-0.584963	FALSE	Detected
909	Phosphopantetheine adenylyltransferase OS=Staphylococcus aureus (strain USA300) GN=coaD PE=3 SV=1	Q2FHV6	coaD	18 kDa	1.4	1	0	0.4	0	0	0	0	0.00807908	#DIV/0!		Not Detected	0.141113	#DIV/0!		Detected	Not Detected	0.00807908	#DIV/0!		Not Detected	#DIV/0!	#DIV/0!		Not Detected	Not Detected	0.00807908	#DIV/0!		Not Detected	#DIV/0!	#DIV/0!		Not Detected	Not Detected	0.141113	0	FALSE	Not Detected	Detected	0.523742	-0.485427	FALSE	Detected
910	Uncharacterized protein OS=Staphylococcus aureus (strain USA300) GN=SAUSA300_1056 PE=4 SV=1	A0A0H2XGY1	SAUSA300_1056	13 kDa	1	0.4	0	0	0	0	0	0	0.0557665	#DIV/0!		Not Detected	#DIV/0!	#DIV/0!		Not Detected	Not Detected	0.0557665	#DIV/0!		Not Detected	#DIV/0!	#DIV/0!		Not Detected	Not Detected	0.0557665	#DIV/0!		Not Detected	#DIV/0!	#DIV/0!		Not Detected	Not Detected	#DIV/0!	#DIV/0!		Not Detected	Not Detected	0.273139	-1.32193	FALSE	Detected
911	Peptide ABC transporter, peptide-binding protein OS=Staphylococcus aureus (strain USA300) GN=SAUSA300_0073 PE=4 SV=1	A0A0H2XIR7	SAUSA300_0073	58 kDa	1.2	0	0	0.2	0	0.2	0	0	0.0399685	#DIV/0!		Not Detected	0.346594	#DIV/0!		Detected	Not Detected	0.0399685	#DIV/0!		Not Detected	0.346594	#DIV/0!		Detected	Not Detected	0.0399685	#DIV/0!		Not Detected	#DIV/0!	#DIV/0!		Not Detected	Not Detected	0.346594	0	FALSE	Not Detected	Detected	0.0399685	0	FALSE	Not Detected
912	Riboflavin biosynthesis protein RibD OS=Staphylococcus aureus (strain USA300) GN=ribD PE=3 SV=1	A0A0H2XHA4	ribD	37 kDa	1.8	0.8	0	0.2	0	0	0	0	0.00627106	#DIV/0!		Not Detected	0.346594	#DIV/0!		Detected	Not Detected	0.00627106	#DIV/0!		Not Detected	#DIV/0!	#DIV/0!		Not Detected	Not Detected	0.00627106	#DIV/0!		Not Detected	#DIV/0!	#DIV/0!		Not Detected	Not Detected	0.346594	0	FALSE	Not Detected	Detected	0.225572	-1.16993	FALSE	Detected
913	Histidinol-phosphate aminotransferase OS=Staphylococcus aureus (strain USA300) GN=hisC PE=3 SV=1	Q2FIR7	hisC	40 kDa	2	0.4	0	0.2	0	0	0	0	0.000226717	#DIV/0!		Not Detected	0.346594	#DIV/0!		Detected	Not Detected	0.000226717	#DIV/0!		Not Detected	#DIV/0!	#DIV/0!		Not Detected	Not Detected	0.000226717	#DIV/0!		Not Detected	#DIV/0!	#DIV/0!		Not Detected	Not Detected	0.346594	0	FALSE	Not Detected	Detected	0.0138499	-2.32193	FALSE	Detected
914	Uncharacterized protein OS=Staphylococcus aureus (strain USA300) GN=SAUSA300_2209 PE=4 SV=1	A0A0H2XGP0	SAUSA300_2209	35 kDa	1.8	1	0	0	0	0	0	0	0.00133713	#DIV/0!		Not Detected	#DIV/0!	#DIV/0!		Not Detected	Not Detected	0.00133713	#DIV/0!		Not Detected	#DIV/0!	#DIV/0!		Not Detected	Not Detected	0.00133713	#DIV/0!		Not Detected	#DIV/0!	#DIV/0!		Not Detected	Not Detected	#DIV/0!	#DIV/0!		Not Detected	Not Detected	0.141113	-0.847997	FALSE	Detected
915	Diapolycopene oxygenase OS=Staphylococcus aureus (strain USA300) GN=crtP PE=3 SV=1	Q2FDU3	crtP	57 kDa	1.6	1.2	0	0	0	0	0	0	0.0460249	#DIV/0!		Not Detected	#DIV/0!	#DIV/0!		Not Detected	Not Detected	0.0460249	#DIV/0!		Not Detected	#DIV/0!	#DIV/0!		Not Detected	Not Detected	0.0460249	#DIV/0!		Not Detected	#DIV/0!	#DIV/0!		Not Detected	Not Detected	#DIV/0!	#DIV/0!		Not Detected	Not Detected	0.712847	-0.415037	FALSE	Detected
916	Putative GTP-binding protein OS=Staphylococcus aureus (strain USA300) GN=SAUSA300_1556 PE=4 SV=1	A0A0H2XFA5	SAUSA300_1556	41 kDa	1.2	0	0	0	0	0	0	0	0.0735902	#DIV/0!		Not Detected	#DIV/0!	#DIV/0!		Not Detected	Not Detected	0.0735902	#DIV/0!		Not Detected	#DIV/0!	#DIV/0!		Not Detected	Not Detected	0.0735902	#DIV/0!		Not Detected	#DIV/0!	#DIV/0!		Not Detected	Not Detected	#DIV/0!	#DIV/0!		Not Detected	Not Detected	0.0735902	0	FALSE	Not Detected
917	D-ribose pyranase OS=Staphylococcus aureus (strain USA300) GN=rbsD PE=3 SV=1	Q2FK01	rbsD	15 kDa	0.8	0.2	0	0.4	0	0	0	0	0.00394977	#DIV/0!		Not Detected	0.346594	#DIV/0!		Detected	Not Detected	0.00394977	#DIV/0!		Not Detected	#DIV/0!	#DIV/0!		Not Detected	Not Detected	0.00394977	#DIV/0!		Not Detected	#DIV/0!	#DIV/0!		Not Detected	Not Detected	0.346594	0	FALSE	Not Detected	Detected	0.066688	-2	FALSE	Detected
920	Uncharacterized protein OS=Staphylococcus aureus (strain USA300) GN=SAUSA300_2547 PE=4 SV=1	A0A0H2XFT0	SAUSA300_2547	22 kDa	1	1.2	0	0	0	0	0	0	0.0133491	#DIV/0!		Not Detected	#DIV/0!	#DIV/0!		Not Detected	Not Detected	0.0133491	#DIV/0!		Not Detected	#DIV/0!	#DIV/0!		Not Detected	Not Detected	0.0133491	#DIV/0!		Not Detected	#DIV/0!	#DIV/0!		Not Detected	Not Detected	#DIV/0!	#DIV/0!		Not Detected	Not Detected	0.770713	0.263034	FALSE	Detected
921	Rhodanese-like domain protein OS=Staphylococcus aureus (strain USA300) GN=SAUSA300_1703 PE=4 SV=1	A0A0H2XHE7	SAUSA300_1703	11 kDa	1.8	1.2	0	0.4	0	0	0	0	0.014958	#DIV/0!		Not Detected	0.141113	#DIV/0!		Detected	Not Detected	0.014958	#DIV/0!		Not Detected	#DIV/0!	#DIV/0!		Not Detected	Not Detected	0.014958	#DIV/0!		Not Detected	#DIV/0!	#DIV/0!		Not Detected	Not Detected	0.141113	0	FALSE	Not Detected	Detected	0.4876	-0.584963	FALSE	Detected
922	Putative DNA replication protein DnaD OS=Staphylococcus aureus (strain USA300) GN=SAUSA300_1344 PE=4 SV=1	A0A0H2XFM1	SAUSA300_1344	27 kDa	0.8	0.4	0	0.4	0	0	0	0	0.207305	#DIV/0!		Not Detected	0.141113	#DIV/0!		Detected	Not Detected	0.207305	#DIV/0!		Not Detected	#DIV/0!	#DIV/0!		Not Detected	Not Detected	0.207305	#DIV/0!		Not Detected	#DIV/0!	#DIV/0!		Not Detected	Not Detected	0.141113	0	FALSE	Not Detected	Detected	0.544737	-1	FALSE	Detected
923	GntR family regulatory protein OS=Staphylococcus aureus (strain USA300) GN=SAUSA300_1914 PE=4 SV=1	A0A0H2XFR6	SAUSA300_1914	15 kDa	2.2	1.2	0	0	0	0	0	0	0.0337808	#DIV/0!		Not Detected	#DIV/0!	#DIV/0!		Not Detected	Not Detected	0.0337808	#DIV/0!		Not Detected	#DIV/0!	#DIV/0!		Not Detected	Not Detected	0.0337808	#DIV/0!		Not Detected	#DIV/0!	#DIV/0!		Not Detected	Not Detected	#DIV/0!	#DIV/0!		Not Detected	Not Detected	0.364103	-0.874469	FALSE	Detected
925	Conserved hypothetical phage protein OS=Staphylococcus aureus (strain USA300) GN=SAUSA300_1964 PE=4 SV=1	A0A0H2XJ00	SAUSA300_1964	13 kDa	0.8	1.2	0	0.6	0	0	0	0	0.00394977	#DIV/0!		Not Detected	0.0399685	#DIV/0!		Detected	Not Detected	0.00394977	#DIV/0!		Not Detected	#DIV/0!	#DIV/0!		Not Detected	Not Detected	0.00394977	#DIV/0!		Not Detected	#DIV/0!	#DIV/0!		Not Detected	Not Detected	0.0399685	0	FALSE	Not Detected	Detected	0.471362	0.584963	FALSE	Detected
926	Uncharacterized protein OS=Staphylococcus aureus (strain USA300) GN=SAUSA300_1905 PE=4 SV=1	A0A0H2XGB4	SAUSA300_1905	40 kDa	1.2	1	0	0	0	0	0	0	0.0124779	#DIV/0!		Not Detected	#DIV/0!	#DIV/0!		Not Detected	Not Detected	0.0124779	#DIV/0!		Not Detected	#DIV/0!	#DIV/0!		Not Detected	Not Detected	0.0124779	#DIV/0!		Not Detected	#DIV/0!	#DIV/0!		Not Detected	Not Detected	#DIV/0!	#DIV/0!		Not Detected	Not Detected	0.740439	-0.263034	FALSE	Detected
927	N-acetylmuramic acid 6-phosphate etherase OS=Staphylococcus aureus (strain USA300) GN=murQ PE=3 SV=2	Q2FK71	murQ	32 kDa	0.4	0.6	0	0	0	0	0	0	0.141113	#DIV/0!		Not Detected	#DIV/0!	#DIV/0!		Not Detected	Not Detected	0.141113	#DIV/0!		Not Detected	#DIV/0!	#DIV/0!		Not Detected	Not Detected	0.141113	#DIV/0!		Not Detected	#DIV/0!	#DIV/0!		Not Detected	Not Detected	#DIV/0!	#DIV/0!		Not Detected	Not Detected	0.681057	0.584963	FALSE	Detected
928	Acetyl-coenzyme A carboxylase carboxyl transferase subunit alpha OS=Staphylococcus aureus (strain USA300) GN=accA PE=1 SV=1	Q2FG38	accA	35 kDa	1.4	1.4	0	0.4	0	0	0	0	0.000446351	#DIV/0!		Not Detected	0.141113	#DIV/0!		Detected	Not Detected	0.000446351	#DIV/0!		Not Detected	#DIV/0!	#DIV/0!		Not Detected	Not Detected	0.000446351	#DIV/0!		Not Detected	#DIV/0!	#DIV/0!		Not Detected	Not Detected	0.141113	0	FALSE	Not Detected	Detected	1	0	FALSE	Detected
929	Copper chaperone CopZ OS=Staphylococcus aureus (strain USA300) GN=copZ PE=3 SV=1	Q2FDU9	copZ	7 kDa	1.4	0.6	0	0.4	0	0	0	0	0.0252289	#DIV/0!		Not Detected	0.141113	#DIV/0!		Detected	Not Detected	0.0252289	#DIV/0!		Not Detected	#DIV/0!	#DIV/0!		Not Detected	Not Detected	0.0252289	#DIV/0!		Not Detected	#DIV/0!	#DIV/0!		Not Detected	Not Detected	0.141113	0	FALSE	Not Detected	Detected	0.195016	-1.22239	FALSE	Detected
930	Uncharacterized protein OS=Staphylococcus aureus (strain USA300) GN=SAUSA300_1534 PE=4 SV=1	A0A0H2XE66	SAUSA300_1534	25 kDa	0.6	0.4	0	0.4	0	0	0	0	0.172003	#DIV/0!		Not Detected	0.141113	#DIV/0!		Detected	Not Detected	0.172003	#DIV/0!		Not Detected	#DIV/0!	#DIV/0!		Not Detected	Not Detected	0.172003	#DIV/0!		Not Detected	#DIV/0!	#DIV/0!		Not Detected	Not Detected	0.141113	0	FALSE	Not Detected	Detected	0.681057	-0.584963	FALSE	Detected
931	Uncharacterized protein OS=Staphylococcus aureus (strain USA300) GN=SAUSA300_0430 PE=4 SV=1	A0A0H2XI47	SAUSA300_0430	27 kDa	1.8	0.8	0	0.4	0	0	0	0	0.00133713	#DIV/0!		Not Detected	0.346594	#DIV/0!		Detected	Not Detected	0.00133713	#DIV/0!		Not Detected	#DIV/0!	#DIV/0!		Not Detected	Not Detected	0.00133713	#DIV/0!		Not Detected	#DIV/0!	#DIV/0!		Not Detected	Not Detected	0.346594	0	FALSE	Not Detected	Detected	0.095452	-1.16993	FALSE	Detected
932	Tyrosine recombinase XerD OS=Staphylococcus aureus (strain USA300) GN=xerD PE=3 SV=1	A0A0H2XE73	xerD	34 kDa	1.8	1	0	0	0	0	0	0	0.014958	#DIV/0!		Not Detected	#DIV/0!	#DIV/0!		Not Detected	Not Detected	0.014958	#DIV/0!		Not Detected	#DIV/0!	#DIV/0!		Not Detected	Not Detected	0.014958	#DIV/0!		Not Detected	#DIV/0!	#DIV/0!		Not Detected	Not Detected	#DIV/0!	#DIV/0!		Not Detected	Not Detected	0.379588	-0.847997	FALSE	Detected
933	Uncharacterized protein OS=Staphylococcus aureus (strain USA300) GN=SAUSA300_2297 PE=4 SV=1	A0A0H2XIR9	SAUSA300_2297	24 kDa	1.8	1.4	0	0	0	0	0	0	0.00627106	#DIV/0!		Not Detected	#DIV/0!	#DIV/0!		Not Detected	Not Detected	0.00627106	#DIV/0!		Not Detected	#DIV/0!	#DIV/0!		Not Detected	Not Detected	0.00627106	#DIV/0!		Not Detected	#DIV/0!	#DIV/0!		Not Detected	Not Detected	#DIV/0!	#DIV/0!		Not Detected	Not Detected	0.666581	-0.36257	FALSE	Detected
934	Uncharacterized protein OS=Staphylococcus aureus (strain USA300) GN=SAUSA300_1184 PE=4 SV=1	A0A0H2XG57	SAUSA300_1184	11 kDa	1.6	1.6	0	0.2	0	0	0	0	0.0138499	#DIV/0!		Not Detected	0.346594	#DIV/0!		Detected	Not Detected	0.0138499	#DIV/0!		Not Detected	#DIV/0!	#DIV/0!		Not Detected	Not Detected	0.0138499	#DIV/0!		Not Detected	#DIV/0!	#DIV/0!		Not Detected	Not Detected	0.346594	0	FALSE	Not Detected	Detected	1	0	FALSE	Detected
935	FMN-dependent NADPH-azoreductase OS=Staphylococcus aureus (strain USA300) GN=azo1 PE=3 SV=1	Q2FJ80	azo1	21 kDa	1	1.4	0	0.4	0	0	0	0	0.152502	#DIV/0!		Not Detected	0.141113	#DIV/0!		Detected	Not Detected	0.152502	#DIV/0!		Not Detected	#DIV/0!	#DIV/0!		Not Detected	Not Detected	0.152502	#DIV/0!		Not Detected	#DIV/0!	#DIV/0!		Not Detected	Not Detected	0.141113	0	FALSE	Not Detected	Detected	0.71999	0.485427	FALSE	Detected
936	Glutamate racemase OS=Staphylococcus aureus (strain USA300) GN=murI PE=3 SV=1	Q2FHT1	murI	30 kDa	0.4	0.8	0	0	0	0	0	0	0.141113	#DIV/0!		Not Detected	#DIV/0!	#DIV/0!		Not Detected	Not Detected	0.141113	#DIV/0!		Not Detected	#DIV/0!	#DIV/0!		Not Detected	Not Detected	0.141113	#DIV/0!		Not Detected	#DIV/0!	#DIV/0!		Not Detected	Not Detected	#DIV/0!	#DIV/0!		Not Detected	Not Detected	0.645376	1	FALSE	Detected
937	Transcriptional regulator MraZ OS=Staphylococcus aureus (strain USA300) GN=mraZ PE=3 SV=1	Q2FHQ9	mraZ	17 kDa	0.6	1.2	0	0	0	0	0	0	0.172003	#DIV/0!		Not Detected	#DIV/0!	#DIV/0!		Not Detected	Not Detected	0.172003	#DIV/0!		Not Detected	#DIV/0!	#DIV/0!		Not Detected	Not Detected	0.172003	#DIV/0!		Not Detected	#DIV/0!	#DIV/0!		Not Detected	Not Detected	#DIV/0!	#DIV/0!		Not Detected	Not Detected	0.493693	1	FALSE	Detected
941	Glycine cleavage H-protein OS=Staphylococcus aureus (strain USA300) GN=SAUSA300_0325 PE=4 SV=1	A0A0H2XG03	SAUSA300_0325	12 kDa	1.6	0.8	0	0.6	0	0	0	0	0.000181882	#DIV/0!		Not Detected	0.0399685	#DIV/0!		Detected	Not Detected	0.000181882	#DIV/0!		Not Detected	#DIV/0!	#DIV/0!		Not Detected	Not Detected	0.000181882	#DIV/0!		Not Detected	#DIV/0!	#DIV/0!		Not Detected	Not Detected	0.0399685	0	FALSE	Not Detected	Detected	0.111434	-1	FALSE	Detected
942	Uncharacterized protein OS=Staphylococcus aureus (strain USA300) GN=SAUSA300_2339 PE=4 SV=1	A0A0H2XKD5	SAUSA300_2339	17 kDa	1.8	1	0	0	0	0	0	0	0.00133713	#DIV/0!		Not Detected	#DIV/0!	#DIV/0!		Not Detected	Not Detected	0.00133713	#DIV/0!		Not Detected	#DIV/0!	#DIV/0!		Not Detected	Not Detected	0.00133713	#DIV/0!		Not Detected	#DIV/0!	#DIV/0!		Not Detected	Not Detected	#DIV/0!	#DIV/0!		Not Detected	Not Detected	0.141113	-0.847997	FALSE	Detected
943	Uncharacterized protein OS=Staphylococcus aureus (strain USA300) GN=SAUSA300_1084 PE=4 SV=1	A0A0H2XHT5	SAUSA300_1084	11 kDa	2	0.8	0	0.4	0	0	0	0	0.00648045	#DIV/0!		Not Detected	0.141113	#DIV/0!		Detected	Not Detected	0.00648045	#DIV/0!		Not Detected	#DIV/0!	#DIV/0!		Not Detected	Not Detected	0.00648045	#DIV/0!		Not Detected	#DIV/0!	#DIV/0!		Not Detected	Not Detected	0.141113	0	FALSE	Not Detected	Detected	0.108045	-1.32193	FALSE	Detected
944	Choloylglycine hydrolase family protein OS=Staphylococcus aureus (strain USA300) GN=SAUSA300_0269 PE=4 SV=1	A0A0H2XHR9	SAUSA300_0269	37 kDa	0.6	0.2	0	0	0	0	0	0	0.172003	#DIV/0!		Not Detected	#DIV/0!	#DIV/0!		Not Detected	Not Detected	0.172003	#DIV/0!		Not Detected	#DIV/0!	#DIV/0!		Not Detected	Not Detected	0.172003	#DIV/0!		Not Detected	#DIV/0!	#DIV/0!		Not Detected	Not Detected	#DIV/0!	#DIV/0!		Not Detected	Not Detected	0.397204	-1.58496	FALSE	Detected
945	PTS system glucose-specific EIICBA component OS=Staphylococcus aureus (strain USA300) GN=ptsG PE=3 SV=1	Q2FK73	ptsG	74 kDa	1	0.6	0	0	0	0	0	0	0.152502	#DIV/0!		Not Detected	#DIV/0!	#DIV/0!		Not Detected	Not Detected	0.152502	#DIV/0!		Not Detected	#DIV/0!	#DIV/0!		Not Detected	Not Detected	0.152502	#DIV/0!		Not Detected	#DIV/0!	#DIV/0!		Not Detected	Not Detected	#DIV/0!	#DIV/0!		Not Detected	Not Detected	0.658564	-0.736966	FALSE	Detected
946	Alkaline phosphatase OS=Staphylococcus aureus (strain USA300) GN=phoB PE=3 SV=1	A0A0H2XDP3	phoB	52 kDa	0.2	0	0	0	0	0	0	0	0.346594	#DIV/0!		Not Detected	#DIV/0!	#DIV/0!		Not Detected	Not Detected	0.346594	#DIV/0!		Not Detected	#DIV/0!	#DIV/0!		Not Detected	Not Detected	0.346594	#DIV/0!		Not Detected	#DIV/0!	#DIV/0!		Not Detected	Not Detected	#DIV/0!	#DIV/0!		Not Detected	Not Detected	0.346594	0	FALSE	Not Detected
947	Putative alcohol dehydrogenase OS=Staphylococcus aureus (strain USA300) GN=SAUSA300_0246 PE=4 SV=1	A0A0H2XG77	SAUSA300_0246	39 kDa	0.8	0.4	0	0.4	0	0	0	0	0.141113	#DIV/0!		Not Detected	0.346594	#DIV/0!		Detected	Not Detected	0.141113	#DIV/0!		Not Detected	#DIV/0!	#DIV/0!		Not Detected	Not Detected	0.141113	#DIV/0!		Not Detected	#DIV/0!	#DIV/0!		Not Detected	Not Detected	0.346594	0	FALSE	Not Detected	Detected	0.544737	-1	FALSE	Detected
948	UPF0340 protein SAUSA300_2068 OS=Staphylococcus aureus (strain USA300) GN=SAUSA300_2068 PE=3 SV=1	Q2FF14	SAUSA300_2068	19 kDa	1.4	0.4	0	0.2	0	0	0	0	0.0728844	#DIV/0!		Not Detected	0.346594	#DIV/0!		Detected	Not Detected	0.0728844	#DIV/0!		Not Detected	#DIV/0!	#DIV/0!		Not Detected	Not Detected	0.0728844	#DIV/0!		Not Detected	#DIV/0!	#DIV/0!		Not Detected	Not Detected	0.346594	0	FALSE	Not Detected	Detected	0.202934	-1.80735	FALSE	Detected
949	Hydrolase, carbon-nitrogen family OS=Staphylococcus aureus (strain USA300) GN=SAUSA300_1987 PE=4 SV=1	A0A0H2XHP6	SAUSA300_1987	30 kDa	1.8	0.8	0	0.2	0	0	0	0	0.00133713	#DIV/0!		Not Detected	0.346594	#DIV/0!		Detected	Not Detected	0.00133713	#DIV/0!		Not Detected	#DIV/0!	#DIV/0!		Not Detected	Not Detected	0.00133713	#DIV/0!		Not Detected	#DIV/0!	#DIV/0!		Not Detected	Not Detected	0.346594	0	FALSE	Not Detected	Detected	0.095452	-1.16993	FALSE	Detected
950	Ribosome maturation factor RimM OS=Staphylococcus aureus (strain USA300) GN=rimM PE=3 SV=1	Q2FHJ9	rimM	19 kDa	1.2	0.8	0	0.4	0	0	0	0	0.000323393	#DIV/0!		Not Detected	0.141113	#DIV/0!		Detected	Not Detected	0.000323393	#DIV/0!		Not Detected	#DIV/0!	#DIV/0!		Not Detected	Not Detected	0.000323393	#DIV/0!		Not Detected	#DIV/0!	#DIV/0!		Not Detected	Not Detected	0.141113	0	FALSE	Not Detected	Detected	0.195016	-0.584963	FALSE	Detected
951	Putative membrane protein OS=Staphylococcus aureus (strain USA300) GN=SAUSA300_1864 PE=4 SV=1	A0A0H2XEN6	SAUSA300_1864	46 kDa	1	0.8	0	0	0	0	0	0	0.105322	#DIV/0!		Not Detected	#DIV/0!	#DIV/0!		Not Detected	Not Detected	0.105322	#DIV/0!		Not Detected	#DIV/0!	#DIV/0!		Not Detected	Not Detected	0.105322	#DIV/0!		Not Detected	#DIV/0!	#DIV/0!		Not Detected	Not Detected	#DIV/0!	#DIV/0!		Not Detected	Not Detected	0.770713	-0.321928	FALSE	Detected
952	Primosomal protein N' OS=Staphylococcus aureus (strain USA300) GN=priA PE=3 SV=1	A0A0H2XFV2	priA	93 kDa	1.2	0.6	0	0	0	0	0	0	0.0735902	#DIV/0!		Not Detected	#DIV/0!	#DIV/0!		Not Detected	Not Detected	0.0735902	#DIV/0!		Not Detected	#DIV/0!	#DIV/0!		Not Detected	Not Detected	0.0735902	#DIV/0!		Not Detected	#DIV/0!	#DIV/0!		Not Detected	Not Detected	#DIV/0!	#DIV/0!		Not Detected	Not Detected	0.420806	-1	FALSE	Detected
953	Uncharacterized hydrolase SAUSA300_2163 OS=Staphylococcus aureus (strain USA300) GN=SAUSA300_2163 PE=3 SV=1	Q2FES9	SAUSA300_2163	32 kDa	1.6	1.6	0	0	0	0	0	0	0.000181882	#DIV/0!		Not Detected	#DIV/0!	#DIV/0!		Not Detected	Not Detected	0.000181882	#DIV/0!		Not Detected	#DIV/0!	#DIV/0!		Not Detected	Not Detected	0.000181882	#DIV/0!		Not Detected	#DIV/0!	#DIV/0!		Not Detected	Not Detected	#DIV/0!	#DIV/0!		Not Detected	Not Detected	1	0	FALSE	Detected
954	PhiSLT ORF104a-like protein, repressor OS=Staphylococcus aureus (strain USA300) GN=SAUSA300_1434 PE=4 SV=1	A0A0H2XGJ1	SAUSA300_1434	13 kDa	0.8	1	0	0.2	0	0	0	0	0.00394977	#DIV/0!		Not Detected	0.346594	#DIV/0!		Detected	Not Detected	0.00394977	#DIV/0!		Not Detected	#DIV/0!	#DIV/0!		Not Detected	Not Detected	0.00394977	#DIV/0!		Not Detected	#DIV/0!	#DIV/0!		Not Detected	Not Detected	0.346594	0	FALSE	Not Detected	Detected	0.607511	0.321928	FALSE	Detected
956	Protein phosphatase 2C domain protein OS=Staphylococcus aureus (strain USA300) GN=SAUSA300_1112 PE=4 SV=1	A0A0H2XF73	SAUSA300_1112	28 kDa	1	1	0	0	0	0	0	0	0.0133491	#DIV/0!		Not Detected	#DIV/0!	#DIV/0!		Not Detected	Not Detected	0.0133491	#DIV/0!		Not Detected	#DIV/0!	#DIV/0!		Not Detected	Not Detected	0.0133491	#DIV/0!		Not Detected	#DIV/0!	#DIV/0!		Not Detected	Not Detected	#DIV/0!	#DIV/0!		Not Detected	Not Detected	1	0	FALSE	Detected
957	Uncharacterized protein OS=Staphylococcus aureus (strain USA300) GN=SAUSA300_0858 PE=4 SV=1	A0A0H2XF46	SAUSA300_0858	13 kDa	1.2	0.8	0	0.2	0	0	0	0	0.0124779	#DIV/0!		Not Detected	0.346594	#DIV/0!		Detected	Not Detected	0.0124779	#DIV/0!		Not Detected	#DIV/0!	#DIV/0!		Not Detected	Not Detected	0.0124779	#DIV/0!		Not Detected	#DIV/0!	#DIV/0!		Not Detected	Not Detected	0.346594	0	FALSE	Not Detected	Detected	0.471362	-0.584963	FALSE	Detected
958	DNA polymerase III, gamma and tau subunits OS=Staphylococcus aureus (strain USA300) GN=dnaX PE=4 SV=1	A0A0H2XIT2	dnaX	62 kDa	1	0.4	0	0	0	0	0	0	0.105322	#DIV/0!		Not Detected	#DIV/0!	#DIV/0!		Not Detected	Not Detected	0.105322	#DIV/0!		Not Detected	#DIV/0!	#DIV/0!		Not Detected	Not Detected	0.105322	#DIV/0!		Not Detected	#DIV/0!	#DIV/0!		Not Detected	Not Detected	#DIV/0!	#DIV/0!		Not Detected	Not Detected	0.346594	-1.32193	FALSE	Detected
959	Putative chromosome partioning protein, ParB family OS=Staphylococcus aureus (strain USA300) GN=SAUSA300_2643 PE=4 SV=1	A0A0H2XG42	SAUSA300_2643	32 kDa	1.4	0.4	0	0	0	0	0	0	0.000446351	#DIV/0!		Not Detected	#DIV/0!	#DIV/0!		Not Detected	Not Detected	0.000446351	#DIV/0!		Not Detected	#DIV/0!	#DIV/0!		Not Detected	Not Detected	0.000446351	#DIV/0!		Not Detected	#DIV/0!	#DIV/0!		Not Detected	Not Detected	#DIV/0!	#DIV/0!		Not Detected	Not Detected	0.0655877	-1.80735	FALSE	Detected
960	Uncharacterized protein OS=Staphylococcus aureus (strain USA300) GN=SAUSA300_2543 PE=4 SV=1	A0A0H2XEL3	SAUSA300_2543	18 kDa	1.2	1.4	0	0	0	0	0	0	0.0124779	#DIV/0!		Not Detected	#DIV/0!	#DIV/0!		Not Detected	Not Detected	0.0124779	#DIV/0!		Not Detected	#DIV/0!	#DIV/0!		Not Detected	Not Detected	0.0124779	#DIV/0!		Not Detected	#DIV/0!	#DIV/0!		Not Detected	Not Detected	#DIV/0!	#DIV/0!		Not Detected	Not Detected	0.724466	0.222392	FALSE	Detected
961	Uncharacterized protein OS=Staphylococcus aureus (strain USA300) GN=SAUSA300_0874 PE=4 SV=1	A0A0H2XKJ0	SAUSA300_0874	32 kDa	1.8	0.6	0	0	0	0	0	0	0.00133713	#DIV/0!		Not Detected	#DIV/0!	#DIV/0!		Not Detected	Not Detected	0.00133713	#DIV/0!		Not Detected	#DIV/0!	#DIV/0!		Not Detected	Not Detected	0.00133713	#DIV/0!		Not Detected	#DIV/0!	#DIV/0!		Not Detected	Not Detected	#DIV/0!	#DIV/0!		Not Detected	Not Detected	0.0598379	-1.58496	FALSE	Detected
962	Hydrolase, haloacid dehalogenase-like family OS=Staphylococcus aureus (strain USA300) GN=SAUSA300_1229 PE=4 SV=1	A0A0H2XJP7	SAUSA300_1229	30 kDa	1.6	1	0	0.4	0	0	0	0	0.0285092	#DIV/0!		Not Detected	0.346594	#DIV/0!		Detected	Not Detected	0.0285092	#DIV/0!		Not Detected	#DIV/0!	#DIV/0!		Not Detected	Not Detected	0.0285092	#DIV/0!		Not Detected	#DIV/0!	#DIV/0!		Not Detected	Not Detected	0.346594	0	FALSE	Not Detected	Detected	0.445838	-0.678072	FALSE	Detected
963	Staphylococcal respiratory response protein, SrrB OS=Staphylococcus aureus (strain USA300) GN=srrB PE=4 SV=1	A0A0H2XKD9	srrB	67 kDa	1	0.2	0	0	0	0	0	0	0.105322	#DIV/0!		Not Detected	#DIV/0!	#DIV/0!		Not Detected	Not Detected	0.105322	#DIV/0!		Not Detected	#DIV/0!	#DIV/0!		Not Detected	Not Detected	0.105322	#DIV/0!		Not Detected	#DIV/0!	#DIV/0!		Not Detected	Not Detected	#DIV/0!	#DIV/0!		Not Detected	Not Detected	0.207305	-2.32193	FALSE	Detected
964	Uroporphyrinogen decarboxylase OS=Staphylococcus aureus (strain USA300) GN=hemE PE=3 SV=1	Q2FFR2	hemE	39 kDa	1	1.2	0	0.4	0	0	0	0	#DIV/0!	#DIV/0!		Not Detected	0.141113	#DIV/0!		Detected	Not Detected	#DIV/0!	#DIV/0!		Not Detected	#DIV/0!	#DIV/0!		Not Detected	Not Detected	#DIV/0!	#DIV/0!		Not Detected	#DIV/0!	#DIV/0!		Not Detected	Not Detected	0.141113	0	FALSE	Not Detected	Detected	0.346594	0.263034	FALSE	Detected
965	Ferric uptake regulation protein OS=Staphylococcus aureus (strain USA300) GN=fur PE=4 SV=1	A0A0H2XHQ6	fur	16 kDa	1	1	0	0.4	0	0	0	0	#DIV/0!	#DIV/0!		Not Detected	0.141113	#DIV/0!		Detected	Not Detected	#DIV/0!	#DIV/0!		Not Detected	#DIV/0!	#DIV/0!		Not Detected	Not Detected	#DIV/0!	#DIV/0!		Not Detected	#DIV/0!	#DIV/0!		Not Detected	Not Detected	0.141113	0	FALSE	Not Detected	Detected	1	0	FALSE	Detected
966	Uncharacterized protein OS=Staphylococcus aureus (strain USA300) GN=SAUSA300_2113 PE=4 SV=1	A0A0H2XIU4	SAUSA300_2113	30 kDa	1.4	0.6	0	0	0	0	0	0	0.00807908	#DIV/0!		Not Detected	#DIV/0!	#DIV/0!		Not Detected	Not Detected	0.00807908	#DIV/0!		Not Detected	#DIV/0!	#DIV/0!		Not Detected	Not Detected	0.00807908	#DIV/0!		Not Detected	#DIV/0!	#DIV/0!		Not Detected	Not Detected	#DIV/0!	#DIV/0!		Not Detected	Not Detected	0.126475	-1.22239	FALSE	Detected
967	Uncharacterized protein OS=Staphylococcus aureus (strain USA300) GN=SAUSA300_2522 PE=4 SV=1	A0A0H2XHA6	SAUSA300_2522	12 kDa	1.2	1	0	0.2	0	0	0	0	0.0124779	#DIV/0!		Not Detected	0.346594	#DIV/0!		Detected	Not Detected	0.0124779	#DIV/0!		Not Detected	#DIV/0!	#DIV/0!		Not Detected	Not Detected	0.0124779	#DIV/0!		Not Detected	#DIV/0!	#DIV/0!		Not Detected	Not Detected	0.346594	0	FALSE	Not Detected	Detected	0.740439	-0.263034	FALSE	Detected
968	Uncharacterized protein OS=Staphylococcus aureus (strain USA300) GN=SAUSA300_0938 PE=4 SV=1	A0A0H2XI35	SAUSA300_0938	11 kDa	1.2	0.8	0	0.2	0	0	0	0	0.0735902	#DIV/0!		Not Detected	0.346594	#DIV/0!		Detected	Not Detected	0.0735902	#DIV/0!		Not Detected	#DIV/0!	#DIV/0!		Not Detected	Not Detected	0.0735902	#DIV/0!		Not Detected	#DIV/0!	#DIV/0!		Not Detected	Not Detected	0.346594	0	FALSE	Not Detected	Detected	0.613668	-0.584963	FALSE	Detected
969	Uncharacterized protein OS=Staphylococcus aureus (strain USA300) GN=SAUSA300_1100 PE=4 SV=1	A0A0H2XGD0	SAUSA300_1100	15 kDa	0.6	1	0	0.6	0	0	0	0	0.0399685	#DIV/0!		Not Detected	0.346594	#DIV/0!		Detected	Not Detected	0.0399685	#DIV/0!		Not Detected	#DIV/0!	#DIV/0!		Not Detected	Not Detected	0.0399685	#DIV/0!		Not Detected	#DIV/0!	#DIV/0!		Not Detected	Not Detected	0.346594	0	FALSE	Not Detected	Detected	0.523742	0.736966	FALSE	Detected
970	Ribosomal silencing factor RsfS OS=Staphylococcus aureus (strain USA300) GN=rsfS PE=3 SV=1	A0A0H2XFH1	rsfS	13 kDa	0.8	0.6	0	0	0	0	0	0	0.207305	#DIV/0!		Not Detected	#DIV/0!	#DIV/0!		Not Detected	Not Detected	0.207305	#DIV/0!		Not Detected	#DIV/0!	#DIV/0!		Not Detected	Not Detected	0.207305	#DIV/0!		Not Detected	#DIV/0!	#DIV/0!		Not Detected	Not Detected	#DIV/0!	#DIV/0!		Not Detected	Not Detected	0.784478	-0.415037	FALSE	Detected
972	Ribulose-phosphate 3-epimerase OS=Staphylococcus aureus (strain USA300) GN=rpe PE=3 SV=1	A0A0H2XGU0	rpe	24 kDa	1	0.6	0	0	0	0	0	0	0.152502	#DIV/0!		Not Detected	#DIV/0!	#DIV/0!		Not Detected	Not Detected	0.152502	#DIV/0!		Not Detected	#DIV/0!	#DIV/0!		Not Detected	Not Detected	0.152502	#DIV/0!		Not Detected	#DIV/0!	#DIV/0!		Not Detected	Not Detected	#DIV/0!	#DIV/0!		Not Detected	Not Detected	0.607511	-0.736966	FALSE	Detected
973	Probable copper-transporting P-type ATPase B OS=Staphylococcus aureus (strain USA300) GN=copB PE=3 SV=1	Q2FKI2	copB	73 kDa	1.4	0.8	0	0	0	0	0	0	0.0252289	#DIV/0!		Not Detected	#DIV/0!	#DIV/0!		Not Detected	Not Detected	0.0252289	#DIV/0!		Not Detected	#DIV/0!	#DIV/0!		Not Detected	Not Detected	0.0252289	#DIV/0!		Not Detected	#DIV/0!	#DIV/0!		Not Detected	Not Detected	#DIV/0!	#DIV/0!		Not Detected	Not Detected	0.370555	-0.807355	FALSE	Detected
974	Putative lipoprotein OS=Staphylococcus aureus (strain USA300) GN=SAUSA300_0663 PE=4 SV=1	A0A0H2XGB5	SAUSA300_0663	15 kDa	0.6	0.4	0	0	0	0	0	0	0.172003	#DIV/0!		Not Detected	#DIV/0!	#DIV/0!		Not Detected	Not Detected	0.172003	#DIV/0!		Not Detected	#DIV/0!	#DIV/0!		Not Detected	Not Detected	0.172003	#DIV/0!		Not Detected	#DIV/0!	#DIV/0!		Not Detected	Not Detected	#DIV/0!	#DIV/0!		Not Detected	Not Detected	0.681057	-0.584963	FALSE	Detected
975	UDP-N-acetylmuramoyl-L-alanyl-D-glutamate--L-lysine ligase OS=Staphylococcus aureus (strain USA300) GN=murE PE=3 SV=1	Q2FI59	murE	54 kDa	0.4	0	0	0	0	0	0	0	0.141113	#DIV/0!		Not Detected	#DIV/0!	#DIV/0!		Not Detected	Not Detected	0.141113	#DIV/0!		Not Detected	#DIV/0!	#DIV/0!		Not Detected	Not Detected	0.141113	#DIV/0!		Not Detected	#DIV/0!	#DIV/0!		Not Detected	Not Detected	#DIV/0!	#DIV/0!		Not Detected	Not Detected	0.141113	0	FALSE	Not Detected
976	Uncharacterized protein OS=Staphylococcus aureus (strain USA300) GN=SAUSA300_1350 PE=4 SV=1	A0A0H2XE84	SAUSA300_1350	12 kDa	1.4	0.8	0	0	0	0	0	0	0.0252289	#DIV/0!		Not Detected	#DIV/0!	#DIV/0!		Not Detected	Not Detected	0.0252289	#DIV/0!		Not Detected	#DIV/0!	#DIV/0!		Not Detected	Not Detected	0.0252289	#DIV/0!		Not Detected	#DIV/0!	#DIV/0!		Not Detected	Not Detected	#DIV/0!	#DIV/0!		Not Detected	Not Detected	0.460856	-0.807355	FALSE	Detected
977	5' nucleotidase family protein OS=Staphylococcus aureus (strain USA300) GN=SAUSA300_0925 PE=3 SV=1	A0A0H2XHT6	SAUSA300_0925	58 kDa	0.2	0.2	0	0	0	0	0	0	0.346594	#DIV/0!		Not Detected	#DIV/0!	#DIV/0!		Not Detected	Not Detected	0.346594	#DIV/0!		Not Detected	#DIV/0!	#DIV/0!		Not Detected	Not Detected	0.346594	#DIV/0!		Not Detected	#DIV/0!	#DIV/0!		Not Detected	Not Detected	#DIV/0!	#DIV/0!		Not Detected	Not Detected	1	0	FALSE	Detected
978	Uncharacterized protein OS=Staphylococcus aureus (strain USA300) GN=SAUSA300_1215 PE=4 SV=1	A0A0H2XIX9	SAUSA300_1215	8 kDa	1	0.2	0	0	0	0	0	0	0.0133491	#DIV/0!		Not Detected	#DIV/0!	#DIV/0!		Not Detected	Not Detected	0.0133491	#DIV/0!		Not Detected	#DIV/0!	#DIV/0!		Not Detected	Not Detected	0.0133491	#DIV/0!		Not Detected	#DIV/0!	#DIV/0!		Not Detected	Not Detected	#DIV/0!	#DIV/0!		Not Detected	Not Detected	0.0649694	-2.32193	FALSE	Detected
979	Ribonuclease 3 OS=Staphylococcus aureus (strain USA300) GN=rnc PE=3 SV=1	Q2FHK5	rnc	28 kDa	1.6	0.8	0	0.2	0	0	0	0	0.00394977	#DIV/0!		Not Detected	0.346594	#DIV/0!		Detected	Not Detected	0.00394977	#DIV/0!		Not Detected	#DIV/0!	#DIV/0!		Not Detected	Not Detected	0.00394977	#DIV/0!		Not Detected	#DIV/0!	#DIV/0!		Not Detected	Not Detected	0.346594	0	FALSE	Not Detected	Detected	0.182257	-1	FALSE	Detected
980	Uncharacterized protein OS=Staphylococcus aureus (strain USA300) GN=SAUSA300_1004 PE=4 SV=1	A0A0H2XHH6	SAUSA300_1004	16 kDa	1	0.8	0	0.2	0	0	0	0	0.0133491	#DIV/0!		Not Detected	0.346594	#DIV/0!		Detected	Not Detected	0.0133491	#DIV/0!		Not Detected	#DIV/0!	#DIV/0!		Not Detected	Not Detected	0.0133491	#DIV/0!		Not Detected	#DIV/0!	#DIV/0!		Not Detected	Not Detected	0.346594	0	FALSE	Not Detected	Detected	0.6938	-0.321928	FALSE	Detected
981	Fmt protein OS=Staphylococcus aureus (strain USA300) GN=fmt PE=4 SV=1	A0A0H2XFP5	fmt	46 kDa	0.2	0	0	0	0	0	0	0	0.346594	#DIV/0!		Not Detected	#DIV/0!	#DIV/0!		Not Detected	Not Detected	0.346594	#DIV/0!		Not Detected	#DIV/0!	#DIV/0!		Not Detected	Not Detected	0.346594	#DIV/0!		Not Detected	#DIV/0!	#DIV/0!		Not Detected	Not Detected	#DIV/0!	#DIV/0!		Not Detected	Not Detected	0.346594	0	FALSE	Not Detected
982	Uncharacterized protein OS=Staphylococcus aureus (strain USA300) GN=SAUSA300_2619 PE=4 SV=1	A0A0H2XFB9	SAUSA300_2619	31 kDa	0.8	0.2	0	0	0	0	0	0	0.141113	#DIV/0!		Not Detected	#DIV/0!	#DIV/0!		Not Detected	Not Detected	0.141113	#DIV/0!		Not Detected	#DIV/0!	#DIV/0!		Not Detected	Not Detected	0.141113	#DIV/0!		Not Detected	#DIV/0!	#DIV/0!		Not Detected	Not Detected	#DIV/0!	#DIV/0!		Not Detected	Not Detected	0.289672	-2	FALSE	Detected
984	Uncharacterized protein OS=Staphylococcus aureus (strain USA300) GN=SAUSA300_0177 PE=4 SV=1	A0A0H2XHB0	SAUSA300_0177	38 kDa	1	0.8	0	0	0	0	0	0	0.0557665	#DIV/0!		Not Detected	#DIV/0!	#DIV/0!		Not Detected	Not Detected	0.0557665	#DIV/0!		Not Detected	#DIV/0!	#DIV/0!		Not Detected	Not Detected	0.0557665	#DIV/0!		Not Detected	#DIV/0!	#DIV/0!		Not Detected	Not Detected	#DIV/0!	#DIV/0!		Not Detected	Not Detected	0.832723	-0.321928	FALSE	Detected
985	Uncharacterized protein OS=Staphylococcus aureus (strain USA300) GN=SAUSA300_0097 PE=4 SV=1	A0A0H2XJQ0	SAUSA300_0097	122 kDa	0.8	0.8	0	0	0	0	0	0	0.0649694	#DIV/0!		Not Detected	#DIV/0!	#DIV/0!		Not Detected	Not Detected	0.0649694	#DIV/0!		Not Detected	#DIV/0!	#DIV/0!		Not Detected	Not Detected	0.0649694	#DIV/0!		Not Detected	#DIV/0!	#DIV/0!		Not Detected	Not Detected	#DIV/0!	#DIV/0!		Not Detected	Not Detected	1	0	FALSE	Detected
986	Ribosomal protein L7Ae OS=Staphylococcus aureus (strain USA300) GN=SAUSA300_1161 PE=4 SV=1	A0A0H2XE67	SAUSA300_1161	12 kDa	2	0.6	0	0	0	0	0	0	0.0557665	#DIV/0!		Not Detected	#DIV/0!	#DIV/0!		Not Detected	Not Detected	0.0557665	#DIV/0!		Not Detected	#DIV/0!	#DIV/0!		Not Detected	Not Detected	0.0557665	#DIV/0!		Not Detected	#DIV/0!	#DIV/0!		Not Detected	Not Detected	#DIV/0!	#DIV/0!		Not Detected	Not Detected	0.16957	-1.73697	FALSE	Detected
987	DUTP diphosphatase OS=Staphylococcus aureus (strain USA300) GN=dut PE=4 SV=1	A0A0H2XGT5	dut	19 kDa	0.8	0.6	0	0	0	0	0	0	0.0649694	#DIV/0!		Not Detected	#DIV/0!	#DIV/0!		Not Detected	Not Detected	0.0649694	#DIV/0!		Not Detected	#DIV/0!	#DIV/0!		Not Detected	Not Detected	0.0649694	#DIV/0!		Not Detected	#DIV/0!	#DIV/0!		Not Detected	Not Detected	#DIV/0!	#DIV/0!		Not Detected	Not Detected	0.724466	-0.415037	FALSE	Detected
989	Putative thioredoxin OS=Staphylococcus aureus (strain USA300) GN=SAUSA300_0795 PE=4 SV=1	A0A0H2XJP4	SAUSA300_0795	11 kDa	1	1	0	0.2	0	0	0	0	#DIV/0!	#DIV/0!		Not Detected	0.346594	#DIV/0!		Detected	Not Detected	#DIV/0!	#DIV/0!		Not Detected	#DIV/0!	#DIV/0!		Not Detected	Not Detected	#DIV/0!	#DIV/0!		Not Detected	#DIV/0!	#DIV/0!		Not Detected	Not Detected	0.346594	0	FALSE	Not Detected	Detected	1	0	FALSE	Detected
993	Uncharacterized protein OS=Staphylococcus aureus (strain USA300) GN=SAUSA300_1203 PE=4 SV=1	A0A0H2XJX2	SAUSA300_1203	8 kDa	0.4	0	0	0	0	0	0	0	0.141113	#DIV/0!		Not Detected	#DIV/0!	#DIV/0!		Not Detected	Not Detected	0.141113	#DIV/0!		Not Detected	#DIV/0!	#DIV/0!		Not Detected	Not Detected	0.141113	#DIV/0!		Not Detected	#DIV/0!	#DIV/0!		Not Detected	Not Detected	#DIV/0!	#DIV/0!		Not Detected	Not Detected	0.141113	0	FALSE	Not Detected
994	L-threonine dehydratase biosynthetic IlvA OS=Staphylococcus aureus (strain USA300) GN=ilvA PE=3 SV=1	Q2FF63	ilvA	47 kDa	1.2	0.8	0	0	0	0	0	0	0.000323393	#DIV/0!		Not Detected	#DIV/0!	#DIV/0!		Not Detected	Not Detected	0.000323393	#DIV/0!		Not Detected	#DIV/0!	#DIV/0!		Not Detected	Not Detected	0.000323393	#DIV/0!		Not Detected	#DIV/0!	#DIV/0!		Not Detected	Not Detected	#DIV/0!	#DIV/0!		Not Detected	Not Detected	0.373375	-0.584963	FALSE	Detected
995	Large-conductance mechanosensitive channel OS=Staphylococcus aureus (strain USA300) GN=mscL PE=3 SV=2	Q2FH87	mscL	14 kDa	1.4	0.4	0	0	0	0	0	0	0.0479117	#DIV/0!		Not Detected	#DIV/0!	#DIV/0!		Not Detected	Not Detected	0.0479117	#DIV/0!		Not Detected	#DIV/0!	#DIV/0!		Not Detected	Not Detected	0.0479117	#DIV/0!		Not Detected	#DIV/0!	#DIV/0!		Not Detected	Not Detected	#DIV/0!	#DIV/0!		Not Detected	Not Detected	0.202934	-1.80735	FALSE	Detected
996	Uncharacterized protein OS=Staphylococcus aureus (strain USA300) GN=SAUSA300_1323 PE=4 SV=1	A0A0H2XIM7	SAUSA300_1323	9 kDa	0.8	0.6	0	0	0	0	0	0	0.0649694	#DIV/0!		Not Detected	#DIV/0!	#DIV/0!		Not Detected	Not Detected	0.0649694	#DIV/0!		Not Detected	#DIV/0!	#DIV/0!		Not Detected	Not Detected	0.0649694	#DIV/0!		Not Detected	#DIV/0!	#DIV/0!		Not Detected	Not Detected	#DIV/0!	#DIV/0!		Not Detected	Not Detected	0.724466	-0.415037	FALSE	Detected
997	Mannose-6-phosphate isomerase, class I OS=Staphylococcus aureus (strain USA300) GN=manA PE=3 SV=1	A0A0H2XE87	manA	35 kDa	1.4	0.6	0	0	0	0	0	0	0.0252289	#DIV/0!		Not Detected	#DIV/0!	#DIV/0!		Not Detected	Not Detected	0.0252289	#DIV/0!		Not Detected	#DIV/0!	#DIV/0!		Not Detected	Not Detected	0.0252289	#DIV/0!		Not Detected	#DIV/0!	#DIV/0!		Not Detected	Not Detected	#DIV/0!	#DIV/0!		Not Detected	Not Detected	0.252072	-1.22239	FALSE	Detected
998	Tetrapyrrole methylase family protein OS=Staphylococcus aureus (strain USA300) GN=SAUSA300_0483 PE=4 SV=1	A0A0H2XGV2	SAUSA300_0483	45 kDa	2.2	0.2	0	0	0	0	0	0	0.0529626	#DIV/0!		Not Detected	#DIV/0!	#DIV/0!		Not Detected	Not Detected	0.0529626	#DIV/0!		Not Detected	#DIV/0!	#DIV/0!		Not Detected	Not Detected	0.0529626	#DIV/0!		Not Detected	#DIV/0!	#DIV/0!		Not Detected	Not Detected	#DIV/0!	#DIV/0!		Not Detected	Not Detected	0.0780217	-3.45943	FALSE	Detected
999	Cell division protein DivIB OS=Staphylococcus aureus (strain USA300) GN=divIB PE=3 SV=1	A0A0H2XHZ8	divIB	50 kDa	1.2	0.2	0	0	0	0	0	0	0.0735902	#DIV/0!		Not Detected	#DIV/0!	#DIV/0!		Not Detected	Not Detected	0.0735902	#DIV/0!		Not Detected	#DIV/0!	#DIV/0!		Not Detected	Not Detected	0.0735902	#DIV/0!		Not Detected	#DIV/0!	#DIV/0!		Not Detected	Not Detected	#DIV/0!	#DIV/0!		Not Detected	Not Detected	0.143415	-2.58496	FALSE	Detected
1000	Inositol monophosphatase family protein OS=Staphylococcus aureus (strain USA300) GN=SAUSA300_1007 PE=4 SV=1	A0A0H2XHI3	SAUSA300_1007	30 kDa	0.8	0	0	0	0	0	0	0	0.0649694	#DIV/0!		Not Detected	#DIV/0!	#DIV/0!		Not Detected	Not Detected	0.0649694	#DIV/0!		Not Detected	#DIV/0!	#DIV/0!		Not Detected	Not Detected	0.0649694	#DIV/0!		Not Detected	#DIV/0!	#DIV/0!		Not Detected	Not Detected	#DIV/0!	#DIV/0!		Not Detected	Not Detected	0.0649694	0	FALSE	Not Detected
1001	Adapter protein MecA OS=Staphylococcus aureus (strain USA300) GN=mecA PE=3 SV=1	Q2FI79	mecA	28 kDa	1.2	0.4	0	0.4	0	0	0	0	0.000323393	#DIV/0!		Not Detected	0.141113	#DIV/0!		Detected	Not Detected	0.000323393	#DIV/0!		Not Detected	#DIV/0!	#DIV/0!		Not Detected	Not Detected	0.000323393	#DIV/0!		Not Detected	#DIV/0!	#DIV/0!		Not Detected	Not Detected	0.141113	0	FALSE	Not Detected	Detected	0.0352652	-1.58496	FALSE	Detected
1002	Bacterial luciferase family protein OS=Staphylococcus aureus (strain USA300) GN=SAUSA300_1580 PE=4 SV=1	A0A0H2XF54	SAUSA300_1580	38 kDa	1	0.6	0	0	0	0	0	0	0.0133491	#DIV/0!		Not Detected	#DIV/0!	#DIV/0!		Not Detected	Not Detected	0.0133491	#DIV/0!		Not Detected	#DIV/0!	#DIV/0!		Not Detected	Not Detected	0.0133491	#DIV/0!		Not Detected	#DIV/0!	#DIV/0!		Not Detected	Not Detected	#DIV/0!	#DIV/0!		Not Detected	Not Detected	0.346594	-0.736966	FALSE	Detected
1003	Ketol-acid reductoisomerase OS=Staphylococcus aureus (strain USA300) GN=ilvC PE=3 SV=1	Q2FF68	ilvC	37 kDa	0.6	0.8	0	0.4	0	0	0	0	0.0399685	#DIV/0!		Not Detected	0.141113	#DIV/0!		Detected	Not Detected	0.0399685	#DIV/0!		Not Detected	#DIV/0!	#DIV/0!		Not Detected	Not Detected	0.0399685	#DIV/0!		Not Detected	#DIV/0!	#DIV/0!		Not Detected	Not Detected	0.141113	0	FALSE	Not Detected	Detected	0.759923	0.415037	FALSE	Detected
1004	Replication protein OS=Staphylococcus aureus (strain USA300) GN=SAUSA300_pUSA010001 PE=4 SV=1	A0A0H2XJ78	SAUSA300_pUSA010001	39 kDa	1.2	0.6	0	0	0	0	0	0	0.0124779	#DIV/0!		Not Detected	#DIV/0!	#DIV/0!		Not Detected	Not Detected	0.0124779	#DIV/0!		Not Detected	#DIV/0!	#DIV/0!		Not Detected	Not Detected	0.0124779	#DIV/0!		Not Detected	#DIV/0!	#DIV/0!		Not Detected	Not Detected	#DIV/0!	#DIV/0!		Not Detected	Not Detected	0.305201	-1	FALSE	Detected
1005	Prephenate dehydratase OS=Staphylococcus aureus (strain USA300) GN=pheA PE=4 SV=1	A0A0H2XDY8	pheA	30 kDa	1.2	1	0	0	0	0	0	0	0.0124779	#DIV/0!		Not Detected	#DIV/0!	#DIV/0!		Not Detected	Not Detected	0.0124779	#DIV/0!		Not Detected	#DIV/0!	#DIV/0!		Not Detected	Not Detected	0.0124779	#DIV/0!		Not Detected	#DIV/0!	#DIV/0!		Not Detected	Not Detected	#DIV/0!	#DIV/0!		Not Detected	Not Detected	0.740439	-0.263034	FALSE	Detected
1006	ABC transporter, ATP-binding protein OS=Staphylococcus aureus (strain USA300) GN=SAUSA300_0630 PE=3 SV=1	A0A0H2XKC5	SAUSA300_0630	64 kDa	0.4	0.6	0	0	0	0	0	0	0.141113	#DIV/0!		Not Detected	#DIV/0!	#DIV/0!		Not Detected	Not Detected	0.141113	#DIV/0!		Not Detected	#DIV/0!	#DIV/0!		Not Detected	Not Detected	0.141113	#DIV/0!		Not Detected	#DIV/0!	#DIV/0!		Not Detected	Not Detected	#DIV/0!	#DIV/0!		Not Detected	Not Detected	0.681057	0.584963	FALSE	Detected
1007	Response regulator SaeR OS=Staphylococcus aureus (strain USA300) GN=saeR PE=3 SV=1	Q2FIT4	saeR	27 kDa	1	1	0	0.2	0	0	0	0	#DIV/0!	#DIV/0!		Not Detected	0.346594	#DIV/0!		Detected	Not Detected	#DIV/0!	#DIV/0!		Not Detected	#DIV/0!	#DIV/0!		Not Detected	Not Detected	#DIV/0!	#DIV/0!		Not Detected	#DIV/0!	#DIV/0!		Not Detected	Not Detected	0.346594	0	FALSE	Not Detected	Detected	1	0	FALSE	Detected
1009	DNA-binding response regulator OS=Staphylococcus aureus (strain USA300) GN=SAUSA300_1798 PE=4 SV=1	A0A0H2XHP5	SAUSA300_1798	24 kDa	0.6	0.6	0	0	0	0	0	0	0.346594	#DIV/0!		Not Detected	#DIV/0!	#DIV/0!		Not Detected	Not Detected	0.346594	#DIV/0!		Not Detected	#DIV/0!	#DIV/0!		Not Detected	Not Detected	0.346594	#DIV/0!		Not Detected	#DIV/0!	#DIV/0!		Not Detected	Not Detected	#DIV/0!	#DIV/0!		Not Detected	Not Detected	1	0	FALSE	Detected
1011	Uncharacterized protein OS=Staphylococcus aureus (strain USA300) GN=SAUSA300_0839 PE=4 SV=1	A0A0H2XDZ0	SAUSA300_0839	9 kDa	0.6	0.6	0	0.4	0	0	0	0	0.172003	#DIV/0!		Not Detected	0.346594	#DIV/0!		Detected	Not Detected	0.172003	#DIV/0!		Not Detected	#DIV/0!	#DIV/0!		Not Detected	Not Detected	0.172003	#DIV/0!		Not Detected	#DIV/0!	#DIV/0!		Not Detected	Not Detected	0.346594	0	FALSE	Not Detected	Detected	1	0	FALSE	Detected
1012	Uncharacterized protein OS=Staphylococcus aureus (strain USA300) GN=SAUSA300_0832 PE=4 SV=1	A0A0H2XE12	SAUSA300_0832	17 kDa	0.2	0.4	0	0	0	0	0	0	0.346594	#DIV/0!		Not Detected	#DIV/0!	#DIV/0!		Not Detected	Not Detected	0.346594	#DIV/0!		Not Detected	#DIV/0!	#DIV/0!		Not Detected	Not Detected	0.346594	#DIV/0!		Not Detected	#DIV/0!	#DIV/0!		Not Detected	Not Detected	#DIV/0!	#DIV/0!		Not Detected	Not Detected	0.666581	1	FALSE	Detected
1013	Uncharacterized protein OS=Staphylococcus aureus (strain USA300) GN=SAUSA300_1204 PE=4 SV=1	A0A0H2XH89	SAUSA300_1204	7 kDa	0.2	0	0	0	0	0	0	0	0.346594	#DIV/0!		Not Detected	#DIV/0!	#DIV/0!		Not Detected	Not Detected	0.346594	#DIV/0!		Not Detected	#DIV/0!	#DIV/0!		Not Detected	Not Detected	0.346594	#DIV/0!		Not Detected	#DIV/0!	#DIV/0!		Not Detected	Not Detected	#DIV/0!	#DIV/0!		Not Detected	Not Detected	0.346594	0	FALSE	Not Detected
1014	Uncharacterized protein OS=Staphylococcus aureus (strain USA300) GN=SAUSA300_1623 PE=4 SV=1	A0A0H2XFI8	SAUSA300_1623	36 kDa	1	0.4	0	0	0	0	0	0	0.105322	#DIV/0!		Not Detected	#DIV/0!	#DIV/0!		Not Detected	Not Detected	0.105322	#DIV/0!		Not Detected	#DIV/0!	#DIV/0!		Not Detected	Not Detected	0.105322	#DIV/0!		Not Detected	#DIV/0!	#DIV/0!		Not Detected	Not Detected	#DIV/0!	#DIV/0!		Not Detected	Not Detected	0.346594	-1.32193	FALSE	Detected
1015	Succinate dehydrogenase, cytochrome b-558 subunit OS=Staphylococcus aureus (strain USA300) GN=sdhC PE=4 SV=1	A0A0H2XGN2	sdhC	24 kDa	1	0.4	0	0	0	0	0	0	0.0557665	#DIV/0!		Not Detected	#DIV/0!	#DIV/0!		Not Detected	Not Detected	0.0557665	#DIV/0!		Not Detected	#DIV/0!	#DIV/0!		Not Detected	Not Detected	0.0557665	#DIV/0!		Not Detected	#DIV/0!	#DIV/0!		Not Detected	Not Detected	#DIV/0!	#DIV/0!		Not Detected	Not Detected	0.273139	-1.32193	FALSE	Detected
1016	Ribosomal RNA small subunit methyltransferase G OS=Staphylococcus aureus (strain USA300) GN=rsmG PE=3 SV=1	Q2FDF0	rsmG	27 kDa	1.4	0.2	0	0	0	0	0	0	0.146961	#DIV/0!		Not Detected	#DIV/0!	#DIV/0!		Not Detected	Not Detected	0.146961	#DIV/0!		Not Detected	#DIV/0!	#DIV/0!		Not Detected	Not Detected	0.146961	#DIV/0!		Not Detected	#DIV/0!	#DIV/0!		Not Detected	Not Detected	#DIV/0!	#DIV/0!		Not Detected	Not Detected	0.216547	-2.80735	FALSE	Detected
1018	Uncharacterized protein OS=Staphylococcus aureus (strain USA300) GN=SAUSA300_2086 PE=4 SV=1	A0A0H2XHY5	SAUSA300_2086	46 kDa	1	0.4	0	0	0	0	0	0	0.0133491	#DIV/0!		Not Detected	#DIV/0!	#DIV/0!		Not Detected	Not Detected	0.0133491	#DIV/0!		Not Detected	#DIV/0!	#DIV/0!		Not Detected	Not Detected	0.0133491	#DIV/0!		Not Detected	#DIV/0!	#DIV/0!		Not Detected	Not Detected	#DIV/0!	#DIV/0!		Not Detected	Not Detected	0.172003	-1.32193	FALSE	Detected
1019	GTPase Era OS=Staphylococcus aureus (strain USA300) GN=era PE=3 SV=1	Q2FGF6	era	34 kDa	1.2	0.4	0	0	0	0	0	0	0.0124779	#DIV/0!		Not Detected	#DIV/0!	#DIV/0!		Not Detected	Not Detected	0.0124779	#DIV/0!		Not Detected	#DIV/0!	#DIV/0!		Not Detected	Not Detected	0.0124779	#DIV/0!		Not Detected	#DIV/0!	#DIV/0!		Not Detected	Not Detected	#DIV/0!	#DIV/0!		Not Detected	Not Detected	0.111434	-1.58496	FALSE	Detected
1020	Putative lipid kinase SAUSA300_0711 OS=Staphylococcus aureus (strain USA300) GN=SAUSA300_0711 PE=3 SV=1	Q2FIR4	SAUSA300_0711	34 kDa	1	0.4	0	0	0	0	0	0	0.0133491	#DIV/0!		Not Detected	#DIV/0!	#DIV/0!		Not Detected	Not Detected	0.0133491	#DIV/0!		Not Detected	#DIV/0!	#DIV/0!		Not Detected	Not Detected	0.0133491	#DIV/0!		Not Detected	#DIV/0!	#DIV/0!		Not Detected	Not Detected	#DIV/0!	#DIV/0!		Not Detected	Not Detected	0.172003	-1.32193	FALSE	Detected
1022	Respiratory nitrate reductase, beta subunit OS=Staphylococcus aureus (strain USA300) GN=narH PE=4 SV=1	A0A0H2XJV6	narH	55 kDa	0.4	0	0	0	0	0	0	0	0.346594	#DIV/0!		Not Detected	#DIV/0!	#DIV/0!		Not Detected	Not Detected	0.346594	#DIV/0!		Not Detected	#DIV/0!	#DIV/0!		Not Detected	Not Detected	0.346594	#DIV/0!		Not Detected	#DIV/0!	#DIV/0!		Not Detected	Not Detected	#DIV/0!	#DIV/0!		Not Detected	Not Detected	0.346594	0	FALSE	Not Detected
1023	Lipoate--protein ligase OS=Staphylococcus aureus (strain USA300) GN=SAUSA300_0930 PE=4 SV=1	A0A0H2XFJ1	SAUSA300_0930	38 kDa	0.6	0	0	0.2	0	0	0	0	0.172003	#DIV/0!		Not Detected	0.346594	#DIV/0!		Detected	Not Detected	0.172003	#DIV/0!		Not Detected	#DIV/0!	#DIV/0!		Not Detected	Not Detected	0.172003	#DIV/0!		Not Detected	#DIV/0!	#DIV/0!		Not Detected	Not Detected	0.346594	0	FALSE	Not Detected	Detected	0.172003	0	FALSE	Not Detected
1024	Maltose operon transcriptional repressor OS=Staphylococcus aureus (strain USA300) GN=malR PE=4 SV=1	A0A0H2XGT9	malR	38 kDa	0.6	0.6	0	0	0	0	0	0	0.172003	#DIV/0!		Not Detected	#DIV/0!	#DIV/0!		Not Detected	Not Detected	0.172003	#DIV/0!		Not Detected	#DIV/0!	#DIV/0!		Not Detected	Not Detected	0.172003	#DIV/0!		Not Detected	#DIV/0!	#DIV/0!		Not Detected	Not Detected	#DIV/0!	#DIV/0!		Not Detected	Not Detected	1	0	FALSE	Detected
1025	Amidohydrolase OS=Staphylococcus aureus (strain USA300) GN=SAUSA300_0534 PE=4 SV=1	A0A0H2XE49	SAUSA300_0534	44 kDa	0.8	0.8	0	0	0	0	0	0	0.0649694	#DIV/0!		Not Detected	#DIV/0!	#DIV/0!		Not Detected	Not Detected	0.0649694	#DIV/0!		Not Detected	#DIV/0!	#DIV/0!		Not Detected	Not Detected	0.0649694	#DIV/0!		Not Detected	#DIV/0!	#DIV/0!		Not Detected	Not Detected	#DIV/0!	#DIV/0!		Not Detected	Not Detected	1	0	FALSE	Detected
1026	MutT/nudix family protein OS=Staphylococcus aureus (strain USA300) GN=SAUSA300_0440 PE=3 SV=1	A0A0H2XIF0	SAUSA300_0440	15 kDa	0.6	0.6	0	0	0	0	0	0	0.172003	#DIV/0!		Not Detected	#DIV/0!	#DIV/0!		Not Detected	Not Detected	0.172003	#DIV/0!		Not Detected	#DIV/0!	#DIV/0!		Not Detected	Not Detected	0.172003	#DIV/0!		Not Detected	#DIV/0!	#DIV/0!		Not Detected	Not Detected	#DIV/0!	#DIV/0!		Not Detected	Not Detected	1	0	FALSE	Detected
1027	Queuine tRNA-ribosyltransferase OS=Staphylococcus aureus (strain USA300) GN=tgt PE=3 SV=1	Q2FG88	tgt	43 kDa	0.4	0	0	0	0	0	0	0	0.141113	#DIV/0!		Not Detected	#DIV/0!	#DIV/0!		Not Detected	Not Detected	0.141113	#DIV/0!		Not Detected	#DIV/0!	#DIV/0!		Not Detected	Not Detected	0.141113	#DIV/0!		Not Detected	#DIV/0!	#DIV/0!		Not Detected	Not Detected	#DIV/0!	#DIV/0!		Not Detected	Not Detected	0.141113	0	FALSE	Not Detected
1028	Dehydrosqualene desaturase OS=Staphylococcus aureus (strain USA300) GN=crtN PE=3 SV=1	Q2FDU6	crtN	57 kDa	0.4	0.4	0	0	0	0	0	0	0.141113	#DIV/0!		Not Detected	#DIV/0!	#DIV/0!		Not Detected	Not Detected	0.141113	#DIV/0!		Not Detected	#DIV/0!	#DIV/0!		Not Detected	Not Detected	0.141113	#DIV/0!		Not Detected	#DIV/0!	#DIV/0!		Not Detected	Not Detected	#DIV/0!	#DIV/0!		Not Detected	Not Detected	1	0	FALSE	Detected
1029	Lactose phosphotransferase system repressor OS=Staphylococcus aureus (strain USA300) GN=SAUSA300_2156 PE=4 SV=1	A0A0H2XG91	SAUSA300_2156	29 kDa	1	0.6	0	0	0	0	0	0	0.0133491	#DIV/0!		Not Detected	#DIV/0!	#DIV/0!		Not Detected	Not Detected	0.0133491	#DIV/0!		Not Detected	#DIV/0!	#DIV/0!		Not Detected	Not Detected	0.0133491	#DIV/0!		Not Detected	#DIV/0!	#DIV/0!		Not Detected	Not Detected	#DIV/0!	#DIV/0!		Not Detected	Not Detected	0.455366	-0.736966	FALSE	Detected
1030	Thymidylate kinase OS=Staphylococcus aureus (strain USA300) GN=tmk PE=3 SV=1	Q2FJG0	tmk	23 kDa	0.6	0.6	0	0	0	0	0	0	0.172003	#DIV/0!		Not Detected	#DIV/0!	#DIV/0!		Not Detected	Not Detected	0.172003	#DIV/0!		Not Detected	#DIV/0!	#DIV/0!		Not Detected	Not Detected	0.172003	#DIV/0!		Not Detected	#DIV/0!	#DIV/0!		Not Detected	Not Detected	#DIV/0!	#DIV/0!		Not Detected	Not Detected	1	0	FALSE	Detected
1031	UPF0473 protein SAUSA300_1572 OS=Staphylococcus aureus (strain USA300) GN=SAUSA300_1572 PE=3 SV=1	Q2FGB1	SAUSA300_1572	12 kDa	1	0.2	0	0	0	0	0	0	0.152502	#DIV/0!		Not Detected	#DIV/0!	#DIV/0!		Not Detected	Not Detected	0.152502	#DIV/0!		Not Detected	#DIV/0!	#DIV/0!		Not Detected	Not Detected	0.152502	#DIV/0!		Not Detected	#DIV/0!	#DIV/0!		Not Detected	Not Detected	#DIV/0!	#DIV/0!		Not Detected	Not Detected	0.262255	-2.32193	FALSE	Detected
1032	Recombination protein RecR OS=Staphylococcus aureus (strain USA300) GN=recR PE=3 SV=1	Q2FJG2	recR	22 kDa	0.8	0.8	0	0	0	0	0	0	0.0649694	#DIV/0!		Not Detected	#DIV/0!	#DIV/0!		Not Detected	Not Detected	0.0649694	#DIV/0!		Not Detected	#DIV/0!	#DIV/0!		Not Detected	Not Detected	0.0649694	#DIV/0!		Not Detected	#DIV/0!	#DIV/0!		Not Detected	Not Detected	#DIV/0!	#DIV/0!		Not Detected	Not Detected	1	0	FALSE	Detected
1033	Uncharacterized protein OS=Staphylococcus aureus (strain USA300) GN=SAUSA300_1780 PE=4 SV=1	A0A0H2XIL8	SAUSA300_1780	21 kDa	0.4	0.2	0	0	0	0	0	0	0.346594	#DIV/0!		Not Detected	#DIV/0!	#DIV/0!		Not Detected	Not Detected	0.346594	#DIV/0!		Not Detected	#DIV/0!	#DIV/0!		Not Detected	Not Detected	0.346594	#DIV/0!		Not Detected	#DIV/0!	#DIV/0!		Not Detected	Not Detected	#DIV/0!	#DIV/0!		Not Detected	Not Detected	0.666581	-1	FALSE	Detected
1034	Phi77 ORF014-like protein, phage anti-repressor protein OS=Staphylococcus aureus (strain USA300) GN=SAUSA300_1966 PE=4 SV=1	A0A0H2XFK3	SAUSA300_1966	29 kDa	0.2	0	0	0	0	0	0	0	0.346594	#DIV/0!		Not Detected	#DIV/0!	#DIV/0!		Not Detected	Not Detected	0.346594	#DIV/0!		Not Detected	#DIV/0!	#DIV/0!		Not Detected	Not Detected	0.346594	#DIV/0!		Not Detected	#DIV/0!	#DIV/0!		Not Detected	Not Detected	#DIV/0!	#DIV/0!		Not Detected	Not Detected	0.346594	0	FALSE	Not Detected
1035	Cytidine deaminase OS=Staphylococcus aureus (strain USA300) GN=cdd PE=4 SV=1	A0A0H2XFN0	cdd	15 kDa	0.6	0.6	0	0.2	0	0	0	0	0.0399685	#DIV/0!		Not Detected	0.346594	#DIV/0!		Detected	Not Detected	0.0399685	#DIV/0!		Not Detected	#DIV/0!	#DIV/0!		Not Detected	Not Detected	0.0399685	#DIV/0!		Not Detected	#DIV/0!	#DIV/0!		Not Detected	Not Detected	0.346594	0	FALSE	Not Detected	Detected	1	0	FALSE	Detected
1036	OsmC/Ohr family protein OS=Staphylococcus aureus (strain USA300) GN=SAUSA300_1668 PE=4 SV=1	A0A0H2XIZ0	SAUSA300_1668	16 kDa	0.8	0.4	0	0	0	0	0	0	0.0649694	#DIV/0!		Not Detected	#DIV/0!	#DIV/0!		Not Detected	Not Detected	0.0649694	#DIV/0!		Not Detected	#DIV/0!	#DIV/0!		Not Detected	Not Detected	0.0649694	#DIV/0!		Not Detected	#DIV/0!	#DIV/0!		Not Detected	Not Detected	#DIV/0!	#DIV/0!		Not Detected	Not Detected	0.486042	-1	FALSE	Detected
1037	Uncharacterized protein OS=Staphylococcus aureus (strain USA300) GN=SAUSA300_0767 PE=4 SV=1	A0A0H2XFY7	SAUSA300_0767	13 kDa	0.4	0.2	0	0.2	0	0	0	0	0.141113	#DIV/0!		Not Detected	0.346594	#DIV/0!		Detected	Not Detected	0.141113	#DIV/0!		Not Detected	#DIV/0!	#DIV/0!		Not Detected	Not Detected	0.141113	#DIV/0!		Not Detected	#DIV/0!	#DIV/0!		Not Detected	Not Detected	0.346594	0	FALSE	Not Detected	Detected	0.544737	-1	FALSE	Detected
1039	Protein-arginine kinase OS=Staphylococcus aureus (strain USA300) GN=mcsB PE=3 SV=1	Q2FJB6	mcsB	39 kDa	0.2	0	0	0	0	0	0	0	0.346594	#DIV/0!		Not Detected	#DIV/0!	#DIV/0!		Not Detected	Not Detected	0.346594	#DIV/0!		Not Detected	#DIV/0!	#DIV/0!		Not Detected	Not Detected	0.346594	#DIV/0!		Not Detected	#DIV/0!	#DIV/0!		Not Detected	Not Detected	#DIV/0!	#DIV/0!		Not Detected	Not Detected	0.346594	0	FALSE	Not Detected
1040	Thermonuclease OS=Staphylococcus aureus (strain USA300) GN=nuc PE=4 SV=1	A0A0H2XGE3	nuc	20 kDa	0.2	0.4	0	0	0	0	0	0	0.346594	#DIV/0!		Not Detected	#DIV/0!	#DIV/0!		Not Detected	Not Detected	0.346594	#DIV/0!		Not Detected	#DIV/0!	#DIV/0!		Not Detected	Not Detected	0.346594	#DIV/0!		Not Detected	#DIV/0!	#DIV/0!		Not Detected	Not Detected	#DIV/0!	#DIV/0!		Not Detected	Not Detected	0.666581	1	FALSE	Detected
1042	Phi77 ORF045-like protein OS=Staphylococcus aureus (strain USA300) GN=SAUSA300_1937 PE=4 SV=1	A0A0H2XHS0	SAUSA300_1937	11 kDa	0.4	0	0	0	0	0	0	0	0.141113	#DIV/0!		Not Detected	#DIV/0!	#DIV/0!		Not Detected	Not Detected	0.141113	#DIV/0!		Not Detected	#DIV/0!	#DIV/0!		Not Detected	Not Detected	0.141113	#DIV/0!		Not Detected	#DIV/0!	#DIV/0!		Not Detected	Not Detected	#DIV/0!	#DIV/0!		Not Detected	Not Detected	0.141113	0	FALSE	Not Detected
1043	Alpha-acetolactate decarboxylase OS=Staphylococcus aureus (strain USA300) GN=budA PE=4 SV=1	A0A0H2XFQ6	budA	26 kDa	0.6	0	0	0	0	0	0	0	0.172003	#DIV/0!		Not Detected	#DIV/0!	#DIV/0!		Not Detected	Not Detected	0.172003	#DIV/0!		Not Detected	#DIV/0!	#DIV/0!		Not Detected	Not Detected	0.172003	#DIV/0!		Not Detected	#DIV/0!	#DIV/0!		Not Detected	Not Detected	#DIV/0!	#DIV/0!		Not Detected	Not Detected	0.172003	0	FALSE	Not Detected
1044	Sodium:dicarboxylate symporter family protein OS=Staphylococcus aureus (strain USA300) GN=SAUSA300_0382 PE=4 SV=1	A0A0H2XGF4	SAUSA300_0382	49 kDa	0.2	0	0	0.4	0	0	0	0	0.346594	#DIV/0!		Not Detected	0.346594	#DIV/0!		Detected	Not Detected	0.346594	#DIV/0!		Not Detected	#DIV/0!	#DIV/0!		Not Detected	Not Detected	0.346594	#DIV/0!		Not Detected	#DIV/0!	#DIV/0!		Not Detected	Not Detected	0.346594	0	FALSE	Not Detected	Detected	0.346594	0	FALSE	Not Detected
1045	Uncharacterized protein OS=Staphylococcus aureus (strain USA300) GN=SAUSA300_1888 PE=4 SV=1	A0A0H2XJM3	SAUSA300_1888	12 kDa	0.6	0.6	0	0	0	0	0	0	0.172003	#DIV/0!		Not Detected	#DIV/0!	#DIV/0!		Not Detected	Not Detected	0.172003	#DIV/0!		Not Detected	#DIV/0!	#DIV/0!		Not Detected	Not Detected	0.172003	#DIV/0!		Not Detected	#DIV/0!	#DIV/0!		Not Detected	Not Detected	#DIV/0!	#DIV/0!		Not Detected	Not Detected	1	0	FALSE	Detected
1046	Uncharacterized protein OS=Staphylococcus aureus (strain USA300) GN=SAUSA300_1303 PE=4 SV=1	A0A0H2XH03	SAUSA300_1303	8 kDa	0.4	0	0	0	0	0	0	0	0.346594	#DIV/0!		Not Detected	#DIV/0!	#DIV/0!		Not Detected	Not Detected	0.346594	#DIV/0!		Not Detected	#DIV/0!	#DIV/0!		Not Detected	Not Detected	0.346594	#DIV/0!		Not Detected	#DIV/0!	#DIV/0!		Not Detected	Not Detected	#DIV/0!	#DIV/0!		Not Detected	Not Detected	0.346594	0	FALSE	Not Detected
1047	Ferrochelatase OS=Staphylococcus aureus (strain USA300) GN=hemH PE=3 SV=1	A0A0H2XGS5	hemH	35 kDa	0.8	0.2	0	0	0	0	0	0	0.141113	#DIV/0!		Not Detected	#DIV/0!	#DIV/0!		Not Detected	Not Detected	0.141113	#DIV/0!		Not Detected	#DIV/0!	#DIV/0!		Not Detected	Not Detected	0.141113	#DIV/0!		Not Detected	#DIV/0!	#DIV/0!		Not Detected	Not Detected	#DIV/0!	#DIV/0!		Not Detected	Not Detected	0.289672	-2	FALSE	Detected
1049	Aminopyrimidine aminohydrolase OS=Staphylococcus aureus (strain USA300) GN=tenA PE=3 SV=1	Q2FF32	tenA	27 kDa	0.2	0	0	0	0	0	0	0	0.346594	#DIV/0!		Not Detected	#DIV/0!	#DIV/0!		Not Detected	Not Detected	0.346594	#DIV/0!		Not Detected	#DIV/0!	#DIV/0!		Not Detected	Not Detected	0.346594	#DIV/0!		Not Detected	#DIV/0!	#DIV/0!		Not Detected	Not Detected	#DIV/0!	#DIV/0!		Not Detected	Not Detected	0.346594	0	FALSE	Not Detected
1050	Uncharacterized protein OS=Staphylococcus aureus (strain USA300) GN=SAUSA300_1581 PE=4 SV=1	A0A0H2XG02	SAUSA300_1581	6 kDa	0.6	0	0	0	0	0	0	0	0.346594	#DIV/0!		Not Detected	#DIV/0!	#DIV/0!		Not Detected	Not Detected	0.346594	#DIV/0!		Not Detected	#DIV/0!	#DIV/0!		Not Detected	Not Detected	0.346594	#DIV/0!		Not Detected	#DIV/0!	#DIV/0!		Not Detected	Not Detected	#DIV/0!	#DIV/0!		Not Detected	Not Detected	0.346594	0	FALSE	Not Detected
1051	UDP-N-acetylglucosamine 2-epimerase OS=Staphylococcus aureus (strain USA300) GN=SAUSA300_2065 PE=3 SV=1	A0A0H2XE45	SAUSA300_2065	42 kDa	0.6	0.2	0	0	0	0	0	0	0.172003	#DIV/0!		Not Detected	#DIV/0!	#DIV/0!		Not Detected	Not Detected	0.172003	#DIV/0!		Not Detected	#DIV/0!	#DIV/0!		Not Detected	Not Detected	0.172003	#DIV/0!		Not Detected	#DIV/0!	#DIV/0!		Not Detected	Not Detected	#DIV/0!	#DIV/0!		Not Detected	Not Detected	0.397204	-1.58496	FALSE	Detected
1052	Uncharacterized protein OS=Staphylococcus aureus (strain USA300) GN=SAUSA300_0286 PE=4 SV=1	A0A0H2XFI6	SAUSA300_0286	26 kDa	0.2	0	0	0.2	0	0	0	0	0.346594	#DIV/0!		Not Detected	0.346594	#DIV/0!		Detected	Not Detected	0.346594	#DIV/0!		Not Detected	#DIV/0!	#DIV/0!		Not Detected	Not Detected	0.346594	#DIV/0!		Not Detected	#DIV/0!	#DIV/0!		Not Detected	Not Detected	0.346594	0	FALSE	Not Detected	Detected	0.346594	0	FALSE	Not Detected
1053	7-cyano-7-deazaguanine synthase OS=Staphylococcus aureus (strain USA300) GN=queC PE=3 SV=1	Q2FIS8	queC	25 kDa	0.6	0	0	0.2	0	0	0	0	0.172003	#DIV/0!		Not Detected	0.346594	#DIV/0!		Detected	Not Detected	0.172003	#DIV/0!		Not Detected	#DIV/0!	#DIV/0!		Not Detected	Not Detected	0.172003	#DIV/0!		Not Detected	#DIV/0!	#DIV/0!		Not Detected	Not Detected	0.346594	0	FALSE	Not Detected	Detected	0.172003	0	FALSE	Not Detected
1054	Transcriptional regulator TcaR OS=Staphylococcus aureus (strain USA300) GN=tcaR PE=4 SV=1	A0A0H2XDW4	tcaR	18 kDa	0.4	0.4	0	0	0	0	0	0	0.141113	#DIV/0!		Not Detected	#DIV/0!	#DIV/0!		Not Detected	Not Detected	0.141113	#DIV/0!		Not Detected	#DIV/0!	#DIV/0!		Not Detected	Not Detected	0.141113	#DIV/0!		Not Detected	#DIV/0!	#DIV/0!		Not Detected	Not Detected	#DIV/0!	#DIV/0!		Not Detected	Not Detected	1	0	FALSE	Detected
1055	Uncharacterized protein OS=Staphylococcus aureus (strain USA300) GN=SAUSA300_0725 PE=4 SV=1	A0A0H2XHU8	SAUSA300_0725	12 kDa	0.4	0.4	0	0	0	0	0	0	0.141113	#DIV/0!		Not Detected	#DIV/0!	#DIV/0!		Not Detected	Not Detected	0.141113	#DIV/0!		Not Detected	#DIV/0!	#DIV/0!		Not Detected	Not Detected	0.141113	#DIV/0!		Not Detected	#DIV/0!	#DIV/0!		Not Detected	Not Detected	#DIV/0!	#DIV/0!		Not Detected	Not Detected	1	0	FALSE	Detected
1056	Transcriptional regulator, Cro/CI family-related protein OS=Staphylococcus aureus (strain USA300) GN=SAUSA300_0350 PE=4 SV=1	A0A0H2XGL7	SAUSA300_0350	8 kDa	0.8	0	0	0	0	0	0	0	0.141113	#DIV/0!		Not Detected	#DIV/0!	#DIV/0!		Not Detected	Not Detected	0.141113	#DIV/0!		Not Detected	#DIV/0!	#DIV/0!		Not Detected	Not Detected	0.141113	#DIV/0!		Not Detected	#DIV/0!	#DIV/0!		Not Detected	Not Detected	#DIV/0!	#DIV/0!		Not Detected	Not Detected	0.141113	0	FALSE	Not Detected
1058	Uncharacterized protein OS=Staphylococcus aureus (strain USA300) GN=SAUSA300_0390 PE=4 SV=1	A0A0H2XHI4	SAUSA300_0390	21 kDa	0.6	0	0	0	0	0	0	0	0.172003	#DIV/0!		Not Detected	#DIV/0!	#DIV/0!		Not Detected	Not Detected	0.172003	#DIV/0!		Not Detected	#DIV/0!	#DIV/0!		Not Detected	Not Detected	0.172003	#DIV/0!		Not Detected	#DIV/0!	#DIV/0!		Not Detected	Not Detected	#DIV/0!	#DIV/0!		Not Detected	Not Detected	0.172003	0	FALSE	Not Detected
1059	LysR family regulatory protein OS=Staphylococcus aureus (strain USA300) GN=SAUSA300_2279 PE=4 SV=1	A0A0H2XER9	SAUSA300_2279	35 kDa	0.2	0.4	0	0	0	0	0	0	0.346594	#DIV/0!		Not Detected	#DIV/0!	#DIV/0!		Not Detected	Not Detected	0.346594	#DIV/0!		Not Detected	#DIV/0!	#DIV/0!		Not Detected	Not Detected	0.346594	#DIV/0!		Not Detected	#DIV/0!	#DIV/0!		Not Detected	Not Detected	#DIV/0!	#DIV/0!		Not Detected	Not Detected	0.666581	1	FALSE	Detected
1060	Uncharacterized protein OS=Staphylococcus aureus (strain USA300) GN=SAUSA300_0761 PE=4 SV=1	A0A0H2XFD2	SAUSA300_0761	17 kDa	0.4	0	0	0	0	0	0	0	0.346594	#DIV/0!		Not Detected	#DIV/0!	#DIV/0!		Not Detected	Not Detected	0.346594	#DIV/0!		Not Detected	#DIV/0!	#DIV/0!		Not Detected	Not Detected	0.346594	#DIV/0!		Not Detected	#DIV/0!	#DIV/0!		Not Detected	Not Detected	#DIV/0!	#DIV/0!		Not Detected	Not Detected	0.346594	0	FALSE	Not Detected
1061	Potassium uptake protein OS=Staphylococcus aureus (strain USA300) GN=trkA PE=4 SV=1	A0A0H2XI70	trkA	24 kDa	0.4	0	0	0	0	0	0	0	0.346594	#DIV/0!		Not Detected	#DIV/0!	#DIV/0!		Not Detected	Not Detected	0.346594	#DIV/0!		Not Detected	#DIV/0!	#DIV/0!		Not Detected	Not Detected	0.346594	#DIV/0!		Not Detected	#DIV/0!	#DIV/0!		Not Detected	Not Detected	#DIV/0!	#DIV/0!		Not Detected	Not Detected	0.346594	0	FALSE	Not Detected
1062	Mannose-6-phosphate isomerase OS=Staphylococcus aureus (strain USA300) GN=manA PE=4 SV=1	A0A0H2XHT2	manA	36 kDa	0.4	0	0	0	0	0	0	0	0.346594	#DIV/0!		Not Detected	#DIV/0!	#DIV/0!		Not Detected	Not Detected	0.346594	#DIV/0!		Not Detected	#DIV/0!	#DIV/0!		Not Detected	Not Detected	0.346594	#DIV/0!		Not Detected	#DIV/0!	#DIV/0!		Not Detected	Not Detected	#DIV/0!	#DIV/0!		Not Detected	Not Detected	0.346594	0	FALSE	Not Detected
