# Supplementary material for: Staphylococcus aureus Proteins Implicated in the Reduced Virulence of sarA and sarA/agr Mutants in Osteomyelitis
Source: Microorganisms. 2025 Jan 16;13(1):181. doi: 10.3390/microorganisms13010181 (PMC11767506; doi:10.3390/microorganisms13010181)
Supplement: Supplementary file 1 [file microorganisms-13-00181-s001.zip › Supplementary Table S4 sig down in agr_Log2FC.xlsx]

## Sheet: 426 Sig down in agr vs WT
							0.874636								Significant	Not Detected
				proteins Identified	1039	986	139	870	496	405	461	563			426	543
				count zero	0	53	900	169	543	634	578	476
					Average MS2 Spectral Counts								WT - A
number	Identified Proteins (1072)	Accession Number	Alternate ID	Molecular Weight	WT	P	S	SP	A	AP	SA	SAP	Ttest	Log2 Fold Change	Significant (pval and 2-fold)	Detected in A
1	Triacylglycerol lipase OS=Staphylococcus aureus (strain USA300) GN=SAUSA300_0320 PE=4 SV=1	A0A0H2XI72	SAUSA300_0320	76 kDa	312.6	226.8	16.8	236.4	20.2	17.8	8	27	1.4611e-05	3.95189	TRUE	Detected
3	Triacylglycerol lipase OS=Staphylococcus aureus (strain USA300) GN=lip PE=4 SV=1	A0A0H2XG41	lip	77 kDa	162.4	209.2	2	199.6	13.4	14	0.4	23.4	1.23004e-06	3.59925	TRUE	Detected
4	Autolysin OS=Staphylococcus aureus (strain USA300) GN=atl PE=4 SV=1	A0A0H2XIJ3	atl	137 kDa	84.4	58.8	0	73.2	39.2	22.2	4.8	31.6	0.000136923	1.10639	TRUE	Detected
6	Panton-Valentine leukocidin, LukF-PV OS=Staphylococcus aureus (strain USA300) GN=lukF-PV PE=4 SV=1	A0A0H2XFK0	lukF-PV	37 kDa	53.2	49.6	199.4	228	20.4	14	32.8	31	1.76144e-05	1.38286	TRUE	Detected
7	Panton-Valentine leukocidin, LukS-PV OS=Staphylococcus aureus (strain USA300) GN=lukS-PV PE=4 SV=1	A0A0H2XI46	lukS-PV	35 kDa	34	31.4	89.4	156.2	6.8	5.6	15.2	10.8	7.82893e-06	2.32193	TRUE	Detected
8	Alpha-hemolysin OS=Staphylococcus aureus (strain USA300) GN=SAUSA300_1058 PE=4 SV=1	A0A0H2XEW5	SAUSA300_1058	36 kDa	131.4	118	26	134.6	7.8	7.8	0	6.2	6.69872e-06	4.07435	TRUE	Detected
11	Putative surface protein OS=Staphylococcus aureus (strain USA300) GN=SAUSA300_0883 PE=4 SV=1	A0A0H2XIW0	SAUSA300_0883	16 kDa	34.6	34.2	57.8	72.8	15.2	20	43	27	0.00207145	1.1867	TRUE	Detected
12	Penicillin-binding protein 2 OS=Staphylococcus aureus (strain USA300) GN=mecA PE=4 SV=1	A0A0H2XHY4	mecA	76 kDa	56.8	45.8	0	26.6	20.8	20	5.8	15.2	0.000558113	1.44931	TRUE	Detected
13	1-phosphatidylinositol phosphodiesterase OS=Staphylococcus aureus (strain USA300) GN=plc PE=4 SV=1	A0A0H2XK15	plc	37 kDa	23.2	21.4	131.6	84.4	5	6.4	32.8	26.8	0.00010032	2.21412	TRUE	Detected
15	Foldase protein PrsA OS=Staphylococcus aureus (strain USA300) GN=prsA PE=3 SV=1	Q2FFQ5	prsA	36 kDa	56.4	49	0	51	24.4	24.8	16.2	33.4	0.0106013	1.20881	TRUE	Detected
16	Pyruvate kinase OS=Staphylococcus aureus (strain USA300) GN=pyk PE=3 SV=1	Q2FG40	pyk	63 kDa	72.6	55.8	0	33	4.2	3.4	0	9.2	2.77104e-07	4.11151	TRUE	Detected
17	Chaperone protein DnaK OS=Staphylococcus aureus (strain USA300) GN=dnaK PE=3 SV=1	Q2FGE3	dnaK	66 kDa	91	79.4	0	51.6	15	9.8	0	28.4	1.7268e-06	2.6009	TRUE	Detected
18	Alkyl hydroperoxide reductase subunit C OS=Staphylococcus aureus (strain USA300) GN=ahpC PE=3 SV=1	Q2FJN4	ahpC	21 kDa	64.4	43.2	4.8	22.8	7.8	8.4	14.2	15.6	3.09358e-06	3.04551	TRUE	Detected
19	N-acetylmuramoyl-L-alanine amidase domain protein OS=Staphylococcus aureus (strain USA300) GN=SAUSA300_2579 PE=4 SV=1	A0A0H2XI01	SAUSA300_2579	69 kDa	38.2	57.2	0	74.2	14.2	13	0	10.6	0.000433757	1.42768	TRUE	Detected
20	Formate acetyltransferase OS=Staphylococcus aureus (strain USA300) GN=pflB PE=3 SV=1	Q2FK44	pflB	85 kDa	50.4	36.2	0	21.8	8.8	5.8	14.6	16	0.000154752	2.51785	TRUE	Detected
21	DNA-directed RNA polymerase subunit beta' OS=Staphylococcus aureus (strain USA300) GN=rpoC PE=3 SV=2	Q2FJ97	rpoC	135 kDa	90.4	77.6	0	42.4	8.8	2.8	10.6	16.6	0.000223657	3.36075	TRUE	Detected
22	Elongation factor G OS=Staphylococcus aureus (strain USA300) GN=fusA PE=3 SV=3	Q2FJ93	fusA	77 kDa	84.2	75	0	48.4	7.6	2.8	3.6	10.6	0.000212884	3.46975	TRUE	Detected
23	DNA-directed RNA polymerase subunit beta OS=Staphylococcus aureus (strain USA300) GN=rpoB PE=3 SV=2	Q2FJ98	rpoB	133 kDa	94.8	87.2	0	50.6	7.8	2.2	4.8	12.2	0.00043489	3.60334	TRUE	Detected
24	Enolase OS=Staphylococcus aureus (strain USA300) GN=eno PE=3 SV=1	Q2FIL7	eno	47 kDa	75.2	65.2	4.2	49.4	18.6	13.2	24	24.4	1.1925e-05	2.01543	TRUE	Detected
26	Uncharacterized protein OS=Staphylococcus aureus (strain USA300) GN=SAUSA300_2164 PE=4 SV=1	A0A0H2XIL0	SAUSA300_2164	15 kDa	63	62.6	25.2	35.8	16.4	16.8	19.2	15.6	8.91559e-05	1.94166	TRUE	Detected
28	Elongation factor Tu OS=Staphylococcus aureus (strain USA300) GN=tuf PE=3 SV=1	Q2FJ92	tuf	43 kDa	41.4	43.8	0	27.8	8.8	4	1	10.4	0.000224722	2.23406	TRUE	Detected
30	Catalase OS=Staphylococcus aureus (strain USA300) GN=katA PE=3 SV=1	Q2FH99	katA	58 kDa	58.6	41	19.6	30.2	9.4	6.8	17	14.2	2.49733e-05	2.64017	TRUE	Detected
31	ABC transporter, substrate-binding protein OS=Staphylococcus aureus (strain USA300) GN=SAUSA300_0618 PE=3 SV=1	A0A0H2XI48	SAUSA300_0618	35 kDa	75.8	65.2	26.2	31.4	10.6	13.2	25.2	16.8	0.00060294	2.83813	TRUE	Detected
33	Ear protein OS=Staphylococcus aureus (strain USA300) GN=ear PE=4 SV=1	A0A0H2XJB4	ear	20 kDa	12.8	10.8	71.4	56.8	3.8	4	24.4	17.2	0.00131379	1.75207	TRUE	Detected
34	ATP-dependent Clp protease ATP-binding subunit ClpL OS=Staphylococcus aureus (strain USA300) GN=clpL PE=3 SV=1	Q2FDV8	clpL	78 kDa	67.2	68.4	0	42	7	6.2	2	23.2	4.80531e-06	3.26303	TRUE	Detected
36	ATP-dependent Clp protease ATP-binding subunit ClpC OS=Staphylococcus aureus (strain USA300) GN=clpC PE=3 SV=1	Q2FJB5	clpC	91 kDa	93.8	96.8	0	37.6	0.6	0.4	0	1.4	7.36342e-05	7.28848	TRUE	Detected
37	Uncharacterized leukocidin-like protein 2 OS=Staphylococcus aureus (strain USA300) GN=SAUSA300_1975 PE=3 SV=1	Q2FFA2	SAUSA300_1975	40 kDa	35.6	10.4	0	13.8	2	1	1	2.6	3.68474e-07	4.15381	TRUE	Detected
39	Cysteine protease OS=Staphylococcus aureus (strain USA300) GN=sspB PE=4 SV=1	A0A0H2XGH9	sspB	45 kDa	43.2	0.2	2	0.4	5.6	0	6.6	0	4.02776e-05	2.94753	TRUE	Detected
40	Glyceraldehyde-3-phosphate dehydrogenase OS=Staphylococcus aureus (strain USA300) GN=gap PE=3 SV=1	A0A0H2XHX6	gap	36 kDa	53.2	44.6	10.8	19.6	7	7.8	16	11.2	9.0618e-05	2.926	TRUE	Detected
42	Putative lipoprotein OS=Staphylococcus aureus (strain USA300) GN=SAUSA300_0372 PE=4 SV=1	A0A0H2XH82	SAUSA300_0372	21 kDa	35	32.4	0	26.8	11.4	15.4	1	17.8	0.000134479	1.61832	TRUE	Detected
43	Dihydrolipoyl dehydrogenase OS=Staphylococcus aureus (strain USA300) GN=lpdA PE=4 SV=1	A0A0H2XIQ2	lpdA	49 kDa	37.2	30.4	11.6	26.2	14.6	13.6	18.8	14.8	0.00331587	1.34933	TRUE	Detected
44	Putative universal stress protein SAUSA300_1656 OS=Staphylococcus aureus (strain USA300) GN=SAUSA300_1656 PE=3 SV=1	Q2FG28	SAUSA300_1656	18 kDa	39.6	39.2	0	18.8	7.2	5.6	3.8	7.6	0.000171836	2.45943	TRUE	Detected
45	Glutamine synthetase OS=Staphylococcus aureus (strain USA300) GN=glnA PE=3 SV=1	A0A0H2XHM8	glnA	51 kDa	41.2	37.4	0	26.4	10.2	6.4	12.4	12.6	0.000238291	2.01408	TRUE	Detected
46	Aconitate hydratase OS=Staphylococcus aureus (strain USA300) GN=acnA PE=3 SV=1	A0A0H2XKH5	acnA	99 kDa	47.4	48	1.2	45.2	10.2	4.8	6.4	18.8	3.60263e-05	2.21632	TRUE	Detected
48	Succinyl-CoA ligase [ADP-forming] subunit beta OS=Staphylococcus aureus (strain USA300) GN=sucC PE=3 SV=1	Q2FHJ3	sucC	42 kDa	34.8	29.4	0	18.8	3	2.4	4.8	8.4	7.09794e-06	3.53605	TRUE	Detected
49	Elongation factor Ts OS=Staphylococcus aureus (strain USA300) GN=tsf PE=3 SV=1	Q2FHI1	tsf	32 kDa	54.8	36.4	0	23	4	1.8	6.6	13	5.78638e-07	3.7761	TRUE	Detected
50	V8 protease OS=Staphylococcus aureus (strain USA300) GN=sspA PE=4 SV=1	A0A0H2XFC3	sspA	36 kDa	19.4	0.2	105	1.2	4.6	0	19.4	0	4.6166e-07	2.07635	TRUE	Detected
51	Alkaline shock protein 23 OS=Staphylococcus aureus (strain USA300) GN=asp23 PE=3 SV=1	Q2FEV0	asp23	19 kDa	55.2	56	0	34	12	10	3	15.2	3.50633e-05	2.20163	TRUE	Detected
52	Ornithine aminotransferase OS=Staphylococcus aureus (strain USA300) GN=rocD PE=3 SV=1	A0A0H2XIK4	rocD	43 kDa	58.8	47.6	0	20.6	4.4	3.4	8.4	9.4	2.44365e-05	3.74024	TRUE	Detected
53	Inosine-5'-monophosphate dehydrogenase OS=Staphylococcus aureus (strain USA300) GN=guaB PE=3 SV=1	Q2FJM6	guaB	53 kDa	70	52.2	0	21	5.2	4.8	1.4	13.6	1.29479e-05	3.75077	TRUE	Detected
54	Formate--tetrahydrofolate ligase OS=Staphylococcus aureus (strain USA300) GN=fhs PE=3 SV=1	Q2FG06	fhs	60 kDa	43.2	31.4	0	22	6	4.6	8.6	11	7.91037e-05	2.848	TRUE	Detected
56	30S ribosomal protein S1 OS=Staphylococcus aureus (strain USA300) GN=rpsA PE=4 SV=1	A0A0H2XIC6	rpsA	43 kDa	50.8	44.2	0	33.6	8.4	4.8	1.6	14.2	3.40388e-06	2.59637	TRUE	Detected
57	Cysteine synthase OS=Staphylococcus aureus (strain USA300) GN=cysK PE=3 SV=1	A0A0H2XFQ3	cysK	33 kDa	59	53.2	0.2	29.4	11.2	7	25	10.4	0.000146991	2.39722	TRUE	Detected
58	Putative lipoprotein OS=Staphylococcus aureus (strain USA300) GN=SAUSA300_0693 PE=4 SV=1	A0A0H2XH45	SAUSA300_0693	16 kDa	39.8	32	14.4	15.2	17.8	13.2	12.8	10.2	0.00670852	1.16089	TRUE	Detected
59	Pyridoxal 5'-phosphate synthase subunit PdxS OS=Staphylococcus aureus (strain USA300) GN=pdxS PE=3 SV=1	Q2FJC1	pdxS	32 kDa	28	32.4	0	22	8.8	5.8	0	12.2	0.000228729	1.66985	TRUE	Detected
60	L-lactate dehydrogenase 2 OS=Staphylococcus aureus (strain USA300) GN=ldh2 PE=3 SV=1	Q2FDQ7	ldh2	34 kDa	16.2	11.2	0.6	8.8	4.2	4.4	5	9.4	8.14801e-05	1.94753	TRUE	Detected
61	Serine protease SplB OS=Staphylococcus aureus (strain USA300) GN=splB PE=3 SV=1	Q2FFT0	splB	26 kDa	22.4	0	107.6	1	3.8	0	18.4	0	8.864e-06	2.55943	TRUE	Detected
62	Phosphoglycerate kinase OS=Staphylococcus aureus (strain USA300) GN=pgk PE=3 SV=1	Q2FIM0	pgk	43 kDa	49.2	30.4	0	17.6	3.2	2.6	10.2	6.8	7.92997e-05	3.94251	TRUE	Detected
63	Phosphoenolpyruvate carboxykinase [ATP] OS=Staphylococcus aureus (strain USA300) GN=pckA PE=3 SV=1	Q2FFV5	pckA	59 kDa	56.6	33.8	0.8	13.6	3.4	3.6	7.4	7.2	3.2699e-05	4.0572	TRUE	Detected
64	Glycine--tRNA ligase OS=Staphylococcus aureus (strain USA300) GN=glyQS PE=3 SV=1	Q2FGF8	glyQS	54 kDa	48.2	36.4	0	21.2	3.4	2	6.6	7.6	2.7794e-07	3.82543	TRUE	Detected
65	6-phosphogluconate dehydrogenase, decarboxylating OS=Staphylococcus aureus (strain USA300) GN=gnd PE=3 SV=1	A0A0H2XGG1	gnd	52 kDa	49.4	42.2	0	29	15.4	11.2	23	17.2	7.01054e-05	1.68158	TRUE	Detected
66	Clumping factor A OS=Staphylococcus aureus (strain USA300) GN=clfA PE=4 SV=1	A0A0H2XG16	clfA	97 kDa	20.4	20.4	0.2	16.8	4.6	6	2.2	6.8	3.01215e-05	2.14886	TRUE	Detected
67	Zinc metalloproteinase aureolysin OS=Staphylococcus aureus (strain USA300) GN=aur PE=4 SV=1	A0A0H2XDQ5	aur	56 kDa	6.4	0	14.4	0	2	0	36.2	0	8.12318e-05	1.67807	TRUE	Detected
68	Glucose-6-phosphate isomerase OS=Staphylococcus aureus (strain USA300) GN=pgi PE=3 SV=1	Q2FIB3	pgi	50 kDa	49	42.2	10.2	29.4	15	8.2	24.4	15.4	5.95959e-05	1.70782	TRUE	Detected
69	Fructose bisphosphate aldolase OS=Staphylococcus aureus (strain USA300) GN=fba PE=4 SV=1	A0A0H2XHZ5	fba	31 kDa	32.8	28.2	0	16.4	3.4	4	7.8	8.4	2.59593e-05	3.27009	TRUE	Detected
71	Alcohol dehydrogenase OS=Staphylococcus aureus (strain USA300) GN=adh PE=3 SV=1	Q2FJ31	adh	36 kDa	36	33.6	0	26.2	10	6	20.2	21	8.67716e-06	1.848	TRUE	Detected
72	Staphopain A OS=Staphylococcus aureus (strain USA300) GN=SAUSA300_1890 PE=4 SV=1	A0A0H2XEH7	SAUSA300_1890	44 kDa	21.2	0	73	0.2	6.2	0	29.4	0	0.000103329	1.77372	TRUE	Detected
73	Urocanate hydratase OS=Staphylococcus aureus (strain USA300) GN=hutU PE=3 SV=1	A0A0H2XDW3	hutU	61 kDa	40.4	26	0.2	15.4	11.2	4	28.2	9.2	0.000142027	1.85086	TRUE	Detected
74	Chaperone protein ClpB OS=Staphylococcus aureus (strain USA300) GN=clpB PE=3 SV=1	A0A0H2XFR7	clpB	98 kDa	48.8	48.2	0	19	0.6	0.4	0	0	0.000590835	6.34577	TRUE	Detected
75	Transketolase OS=Staphylococcus aureus (strain USA300) GN=tkt PE=4 SV=1	A0A0H2XIH6	tkt	68 kDa	38.2	40.6	0	32	7.2	5.6	1.6	11.6	1.69496e-05	2.4075	TRUE	Detected
76	Uncharacterized leukocidin-like protein 1 OS=Staphylococcus aureus (strain USA300) GN=SAUSA300_1974 PE=3 SV=1	Q2FFA3	SAUSA300_1974	39 kDa	21.4	7.2	0	7.8	2.2	0	0	2.8	1.00458e-06	3.28204	TRUE	Detected
77	Acetate kinase OS=Staphylococcus aureus (strain USA300) GN=ackA PE=3 SV=1	Q2FG27	ackA	44 kDa	48	39	0	22.2	4.8	4	3.2	8.2	4.04145e-05	3.32193	TRUE	Detected
78	Putative membrane protein OS=Staphylococcus aureus (strain USA300) GN=SAUSA300_0279 PE=4 SV=1	A0A0H2XFP1	SAUSA300_0279	115 kDa	9.8	7.4	0	17	1.4	0.6	0	16.4	0.000102064	2.80735	TRUE	Detected
79	Putative dipeptidase SAUSA300_1697 OS=Staphylococcus aureus (strain USA300) GN=SAUSA300_1697 PE=3 SV=1	Q2FFY7	SAUSA300_1697	53 kDa	37.4	27.6	0	15.2	4.6	4	7	7.6	9.60175e-06	3.02333	TRUE	Detected
80	DNA-binding protein HU OS=Staphylococcus aureus (strain USA300) GN=hup PE=3 SV=1	A0A0H2XF50	hup	10 kDa	40.6	40	0.2	26.4	6.8	9.6	1.2	13	2.32252e-05	2.57787	TRUE	Detected
81	5'-nucleotidase family protein OS=Staphylococcus aureus (strain USA300) GN=SAUSA300_0025 PE=3 SV=1	A0A0H2XI02	SAUSA300_0025	83 kDa	13.6	4.2	10.4	17.8	6.2	4.2	5.2	6.4	0.0316131	1.13327	TRUE	Detected
82	Fructose-bisphosphate aldolase class 1 OS=Staphylococcus aureus (strain USA300) GN=fda PE=3 SV=1	Q2FDQ4	fda	33 kDa	42.8	37.6	0	30	8.4	4.2	7.4	11.4	0.000139856	2.34915	TRUE	Detected
83	Citrate synthase OS=Staphylococcus aureus (strain USA300) GN=gltA PE=3 SV=1	A0A0H2XGL1	gltA	43 kDa	28	11	0	5.4	0.4	0.6	1.4	1.8	0.00018562	6.12928	TRUE	Detected
84	Uncharacterized protein OS=Staphylococcus aureus (strain USA300) GN=SAUSA300_0274 PE=4 SV=1	A0A0H2XDX3	SAUSA300_0274	58 kDa	8	4.6	0.2	13.8	2.2	4.2	7	9.6	0.0237741	1.8625	TRUE	Detected
86	60 kDa chaperonin OS=Staphylococcus aureus (strain USA300) GN=groL PE=3 SV=1	Q2FF95	groL	58 kDa	40.2	38.6	0	24.4	9	6.6	0	12.6	5.40325e-05	2.1592	TRUE	Detected
87	DNA-directed RNA polymerase subunit alpha OS=Staphylococcus aureus (strain USA300) GN=rpoA PE=3 SV=1	Q2FER5	rpoA	35 kDa	22.4	14.8	0	7.4	2.2	1.6	0.8	3.6	9.36481e-05	3.34792	TRUE	Detected
88	Glutamate dehydrogenase OS=Staphylococcus aureus (strain USA300) GN=gudB PE=3 SV=1	A0A0H2XHC2	gudB	46 kDa	35.4	31.4	0	21.8	9	5.6	11.8	13	3.16247e-05	1.97575	TRUE	Detected
89	Gamma-hemolysin component C OS=Staphylococcus aureus (strain USA300) GN=hlgC PE=4 SV=1	A0A0H2XFL0	hlgC	36 kDa	6.6	6	13.8	31.8	2.8	2.2	1.8	2.6	0.0146062	1.23704	TRUE	Detected
90	Triosephosphate isomerase OS=Staphylococcus aureus (strain USA300) GN=tpiA PE=3 SV=1	Q2FIL9	tpiA	27 kDa	36.2	32.4	7	23.8	8	6.6	18	10.6	4.64388e-05	2.17792	TRUE	Detected
91	Isoleucine--tRNA ligase OS=Staphylococcus aureus (strain USA300) GN=ileS PE=3 SV=1	Q2FHP4	ileS	105 kDa	46.6	39	0	25	4.8	1.6	12.4	9.2	0.000196727	3.27922	TRUE	Detected
92	Pyruvate dehydrogenase E1 component, beta subunit OS=Staphylococcus aureus (strain USA300) GN=pdhB PE=4 SV=1	A0A0H2XFH8	pdhB	35 kDa	27.4	28.2	9.6	26.8	12.6	6.4	9.4	13.6	0.00321023	1.12075	TRUE	Detected
93	Amidophosphoribosyltransferase OS=Staphylococcus aureus (strain USA300) GN=purF PE=3 SV=1	A0A0H2XFY4	purF	54 kDa	33	23.8	0	16.4	6.6	4.8	0.6	8.8	3.64743e-05	2.32193	TRUE	Detected
94	Valine--tRNA ligase OS=Staphylococcus aureus (strain USA300) GN=valS PE=3 SV=1	Q2FG72	valS	102 kDa	35.2	31.2	0	23.6	4.4	1.4	6.4	7	0.00113752	3	TRUE	Detected
95	2,3-bisphosphoglycerate-dependent phosphoglycerate mutase OS=Staphylococcus aureus (strain USA300) GN=gpmA PE=3 SV=1	Q2FE81	gpmA	27 kDa	38.6	29.6	2.2	20.6	5.2	3.8	17.6	10.6	0.000125805	2.89202	TRUE	Detected
96	Trigger factor OS=Staphylococcus aureus (strain USA300) GN=tig PE=3 SV=1	Q2FG61	tig	49 kDa	25.6	27.4	0	21.2	5	6.8	0	15	6.55279e-06	2.35614	TRUE	Detected
97	Delta-hemolysin OS=Staphylococcus aureus (strain USA300) GN=SAUSA300_1988 PE=4 SV=1	A0A0H2XH16	SAUSA300_1988	5 kDa	26.6	19	8.2	21.4	0.2	0	0	0	0.00793594	7.05528	TRUE	Detected
98	Glutamate--tRNA ligase OS=Staphylococcus aureus (strain USA300) GN=gltX PE=3 SV=1	Q2FJB2	gltX	56 kDa	33.4	28.6	0	13.2	4.4	3.6	6.4	7.8	7.37992e-05	2.92427	TRUE	Detected
100	Pyruvate dehydrogenase E1 component, alpha subunit OS=Staphylococcus aureus (strain USA300) GN=pdhA PE=4 SV=1	A0A0H2XHD5	pdhA	41 kDa	25.2	20.2	3.4	15.6	5.8	3	2.6	2.8	0.000107554	2.1193	TRUE	Detected
101	Uncharacterized protein OS=Staphylococcus aureus (strain USA300) GN=SAUSA300_1759 PE=4 SV=1	A0A0H2XJY4	SAUSA300_1759	20 kDa	33	28.4	17	10.2	1.8	0.8	3	1.6	5.05271e-07	4.1964	TRUE	Detected
102	Succinyl-CoA ligase [ADP-forming] subunit alpha OS=Staphylococcus aureus (strain USA300) GN=sucD PE=3 SV=1	A0A0H2XIE1	sucD	32 kDa	24	24	0	11	2.4	0.6	3	4.6	0.000195023	3.32193	TRUE	Detected
104	Phosphoenolpyruvate-protein phosphotransferase OS=Staphylococcus aureus (strain USA300) GN=ptsI PE=3 SV=1	A0A0H2XJZ3	ptsI	63 kDa	33.8	30.6	0	23.8	4	2.4	0.6	11.6	3.54479e-06	3.07895	TRUE	Detected
107	Alanine dehydrogenase 1 OS=Staphylococcus aureus (strain USA300) GN=ald1 PE=3 SV=1	Q2FH00	ald1	40 kDa	21.8	15.6	0	24	0.8	0.8	2	9.4	2.45684e-05	4.76818	TRUE	Detected
108	Threonine--tRNA ligase OS=Staphylococcus aureus (strain USA300) GN=thrS PE=3 SV=1	Q2FG54	thrS	74 kDa	36.8	29.4	0	25.4	1.6	0.4	0.4	10.6	3.49377e-05	4.52356	TRUE	Detected
109	UvrABC system protein B OS=Staphylococcus aureus (strain USA300) GN=uvrB PE=3 SV=1	A0A0H2XGZ8	uvrB	77 kDa	6.2	3.6	0.2	2	1.4	1.2	0.6	0.2	0.0277844	2.14684	TRUE	Detected
110	Amino acid ABC transporter, amino acid-binding protein OS=Staphylococcus aureus (strain USA300) GN=SAUSA300_2359 PE=4 SV=1	A0A0H2XK42	SAUSA300_2359	29 kDa	33.8	27.8	3.6	20.6	5.4	6	10.6	6.4	0.000626654	2.64599	TRUE	Detected
111	L-lactate dehydrogenase 1 OS=Staphylococcus aureus (strain USA300) GN=ldh1 PE=3 SV=2	Q2FK29	ldh1	35 kDa	25.4	26.4	0	10	3	2.8	1.6	3.6	9.42197e-06	3.08179	TRUE	Detected
112	Serine--tRNA ligase OS=Staphylococcus aureus (strain USA300) GN=serS PE=3 SV=1	Q2FKP7	serS	49 kDa	21.6	17.8	0	11.4	1.2	1	0	4.4	7.98122e-05	4.16993	TRUE	Detected
113	Molecular chaperone Hsp31 and glyoxalase 3 OS=Staphylococcus aureus (strain USA300) GN=hchA PE=3 SV=1	Q2FJ89	hchA	32 kDa	25.6	23.2	0.8	14.4	3.6	3.4	6.4	6	9.02356e-06	2.83007	TRUE	Detected
114	Methionine--tRNA ligase OS=Staphylococcus aureus (strain USA300) GN=metS PE=3 SV=1	A0A0H2XID2	metS	75 kDa	36	31.4	0	23.4	3.8	2.2	9	8	3.67131e-05	3.24393	TRUE	Detected
116	Pyruvate carboxylase OS=Staphylococcus aureus (strain USA300) GN=pyc PE=4 SV=1	A0A0H2XGF8	pyc	129 kDa	31.2	26.6	0	19.4	10.2	3.8	1.6	8.6	0.00316412	1.61298	TRUE	Detected
117	Uncharacterized protein OS=Staphylococcus aureus (strain USA300) GN=SAUSA300_1684 PE=4 SV=1	A0A0H2XJG9	SAUSA300_1684	44 kDa	32.2	28.2	0	18.4	1.2	0.8	0	2.4	4.32965e-05	4.74595	TRUE	Detected
118	Dihydrolipoamide acetyltransferase OS=Staphylococcus aureus (strain USA300) GN=SAUSA300_0995 PE=3 SV=1	A0A0H2XJG3	SAUSA300_0995	46 kDa	18.4	12.6	0	8.2	4.2	2.6	2.2	6.2	0.014368	2.13124	TRUE	Detected
119	GMP synthase [glutamine-hydrolyzing] OS=Staphylococcus aureus (strain USA300) GN=guaA PE=3 SV=1	Q2FJM5	guaA	58 kDa	26	23.4	0	13.6	2.4	1	0.8	3	0.000142438	3.43741	TRUE	Detected
120	Glutamine--fructose-6-phosphate aminotransferase [isomerizing] OS=Staphylococcus aureus (strain USA300) GN=glmS PE=3 SV=1	A0A0H2XFA9	glmS	66 kDa	30.6	23.2	0	15.4	1.8	0.4	2.6	4.2	1.32141e-07	4.08746	TRUE	Detected
121	Alanine dehydrogenase 2 OS=Staphylococcus aureus (strain USA300) GN=ald2 PE=3 SV=1	Q2FG29	ald2	40 kDa	22.6	13.8	0	8.2	3.4	4.6	8.8	6.4	0.000563653	2.73272	TRUE	Detected
122	Adenylosuccinate synthetase OS=Staphylococcus aureus (strain USA300) GN=purA PE=3 SV=1	A0A0H2XG07	purA	48 kDa	32.8	27	0	17.4	3.2	2.4	12.2	6.8	5.88714e-05	3.35755	TRUE	Detected
123	Putative aldehyde dehydrogenase AldA OS=Staphylococcus aureus (strain USA300) GN=aldA PE=3 SV=1	Q2FK94	aldA	54 kDa	21.8	20.8	0.4	8.6	2.2	2.4	1	5	4.30819e-05	3.30875	TRUE	Detected
124	1-pyrroline-5-carboxylate dehydrogenase OS=Staphylococcus aureus (strain USA300) GN=rocA PE=3 SV=1	Q2FDV3	rocA	57 kDa	16.8	10.4	0	6.4	2.2	1.2	0	5.2	0.0015079	2.93289	TRUE	Detected
125	Pyrimidine-nucleoside phosphorylase OS=Staphylococcus aureus (strain USA300) GN=pdp PE=3 SV=2	Q2FEZ3	pdp	46 kDa	31	27.2	0	16.4	5.4	3	4.8	7	0.000151293	2.52124	TRUE	Detected
127	Phenol-soluble modulin alpha 1 peptide OS=Staphylococcus aureus (strain USA300) GN=psmA1 PE=1 SV=1	P0C7Y0	psmA1	2 kDa	18.2	19.8	0.4	5.8	0.4	0.4	0	0	0.00747772	5.50779	TRUE	Detected
128	Adenylosuccinate lyase OS=Staphylococcus aureus (strain USA300) GN=purB PE=3 SV=1	Q2FFI7	purB	50 kDa	28.6	23.2	0	15.8	1.6	1.2	10.6	5.4	1.95248e-07	4.15987	TRUE	Detected
129	2,3-bisphosphoglycerate-independent phosphoglycerate mutase OS=Staphylococcus aureus (strain USA300) GN=gpmI PE=3 SV=1	A0A0H2XHC4	gpmI	56 kDa	28.4	19.8	2.6	16.6	4.6	3.2	9.4	6.4	0.000806519	2.62619	TRUE	Detected
130	GTP-sensing transcriptional pleiotropic repressor CodY OS=Staphylococcus aureus (strain USA300) GN=codY PE=3 SV=1	Q2FHI3	codY	29 kDa	30.6	26.4	0	18.4	4	2.2	6	7.6	2.2951e-05	2.93546	TRUE	Detected
131	1,4-dihydroxy-2-naphthoyl-CoA synthase OS=Staphylococcus aureus (strain USA300) GN=menB PE=3 SV=1	A0A0H2XH50	menB	30 kDa	15.4	15.4	0	7.6	2.4	2	3.6	3	4.85725e-05	2.68182	TRUE	Detected
132	Oligoendopeptidase F OS=Staphylococcus aureus (strain USA300) GN=pepF PE=4 SV=1	A0A0H2XIW1	pepF	70 kDa	16	15.8	2.4	13.6	4	2.6	12.8	9.8	0.00191029	2	TRUE	Detected
133	Uncharacterized protein OS=Staphylococcus aureus (strain USA300) GN=SAUSA300_1698 PE=4 SV=1	A0A0H2XFG6	SAUSA300_1698	16 kDa	25.4	22.6	0	10.6	2	1.8	5	5.2	4.01762e-05	3.66676	TRUE	Detected
134	Putative pyridoxal phosphate-dependent acyltransferase OS=Staphylococcus aureus (strain USA300) GN=SAUSA300_0535 PE=3 SV=1	A0A0H2XJW8	SAUSA300_0535	43 kDa	28	22.4	0	15	3.8	2.2	7.6	5.6	0.000136874	2.88136	TRUE	Detected
136	Lysine--tRNA ligase OS=Staphylococcus aureus (strain USA300) GN=lysS PE=3 SV=1	Q2FJC3	lysS	57 kDa	31.8	21.4	0	10	0.2	0.4	2	1.4	3.59161e-05	7.31288	TRUE	Detected
138	Adenylate kinase OS=Staphylococcus aureus (strain USA300) GN=adk PE=3 SV=1	A0A0H2XH09	adk	24 kDa	22	18.4	0	11.2	3.2	2.4	11.4	5.6	0.00299811	2.78136	TRUE	Detected
139	Proline dipeptidase OS=Staphylococcus aureus (strain USA300) GN=SAUSA300_1491 PE=3 SV=1	A0A0H2XHB5	SAUSA300_1491	39 kDa	25.6	13.6	3.6	7.2	2	1.4	7.8	4.2	7.35441e-06	3.67807	TRUE	Detected
140	Thioredoxin reductase OS=Staphylococcus aureus (strain USA300) GN=trxB PE=3 SV=1	A0A0H2XHQ2	trxB	34 kDa	25.2	20.4	0	14.8	7.8	4	12.4	7.4	4.53302e-05	1.69188	TRUE	Detected
141	30S ribosomal protein S2 OS=Staphylococcus aureus (strain USA300) GN=rpsB PE=3 SV=1	Q2FHI2	rpsB	29 kDa	15.8	15.4	0	8.4	4.2	1.4	0.8	1.8	5.83893e-05	1.91146	TRUE	Detected
142	Putative 2-hydroxyacid dehydrogenase SAUSA300_2254 OS=Staphylococcus aureus (strain USA300) GN=SAUSA300_2254 PE=3 SV=1	Q2FEI9	SAUSA300_2254	35 kDa	18.2	11.4	0	5.6	2.6	1.8	0.4	3.2	0.000107451	2.80735	TRUE	Detected
143	Dihydrolipoyllysine-residue succinyltransferase component of 2-oxoglutarate dehydrogenase complex OS=Staphylococcus aureus (strain USA300) GN=odhB PE=3 SV=1	Q2FH26	odhB	47 kDa	23	21.2	0	14.2	0.2	0.2	0	1.2	9.77053e-07	6.84549	TRUE	Detected
144	Translation initiation factor IF-2 OS=Staphylococcus aureus (strain USA300) GN=infB PE=3 SV=1	Q2FHG9	infB	78 kDa	25	22.6	0	4.8	0.4	0	0	0.4	0.00111554	5.96578	TRUE	Detected
146	ATP synthase subunit beta OS=Staphylococcus aureus (strain USA300) GN=atpD PE=3 SV=1	Q2FF24	atpD	51 kDa	29.6	24.8	0	20.2	4.8	0.4	4	5.6	0.000305718	2.62449	TRUE	Detected
147	Aminopeptidase PepS OS=Staphylococcus aureus (strain USA300) GN=pepS PE=4 SV=1	A0A0H2XI24	pepS	47 kDa	26.6	22	1	16	3.2	1.6	12.4	4.6	0.000344438	3.05528	TRUE	Detected
148	Uncharacterized hydrolase SAUSA300_2518 OS=Staphylococcus aureus (strain USA300) GN=SAUSA300_2518 PE=3 SV=1	Q2FDS6	SAUSA300_2518	31 kDa	29.2	27	0	15	3	1.8	8.6	5.2	9.82988e-06	3.28293	TRUE	Detected
149	Leucine--tRNA ligase OS=Staphylococcus aureus (strain USA300) GN=leuS PE=3 SV=1	Q2FFY0	leuS	92 kDa	29.6	24.6	0	17.8	5.2	2	4.2	10.2	0.00112118	2.50901	TRUE	Detected
150	Serine protease SplF OS=Staphylococcus aureus (strain USA300) GN=splF PE=3 SV=1	Q2FFT4	splF	26 kDa	10.4	0	31.2	0.2	3	0	5.2	0	9.3586e-05	1.79355	TRUE	Detected
151	Aerobic glycerol-3-phosphate dehydrogenase OS=Staphylococcus aureus (strain USA300) GN=glpD PE=3 SV=1	Q2FHD8	glpD	62 kDa	24.8	21	0	5.2	0.8	0.2	0.4	0	6.0995e-05	4.9542	TRUE	Detected
152	Alkyl hydroperoxide reductase, subunit F OS=Staphylococcus aureus (strain USA300) GN=ahpF PE=3 SV=1	A0A0H2XHQ4	ahpF	55 kDa	23.6	19.2	0	5	1	1.2	0.2	3.6	9.47183e-06	4.56071	TRUE	Detected
153	Serine protease SplD OS=Staphylococcus aureus (strain USA300) GN=splD PE=3 SV=1	Q2FFT2	splD	26 kDa	12.2	0	30.8	0.2	2.2	0	7.8	0	0.000101322	2.47131	TRUE	Detected
154	ATP synthase subunit alpha OS=Staphylococcus aureus (strain USA300) GN=atpA PE=3 SV=1	Q2FF22	atpA	55 kDa	18.4	10.4	0	8.2	2	1.6	2.8	3.8	2.39206e-05	3.20163	TRUE	Detected
155	Uncharacterized protein OS=Staphylococcus aureus (strain USA300) GN=SAUSA300_0146 PE=4 SV=1	A0A0H2XIB8	SAUSA300_0146	56 kDa	1.2	0	3.2	4.2	0.2	0	2.4	1.8	0.00766973	2.58496	TRUE	Detected
156	Uncharacterized protein OS=Staphylococcus aureus (strain USA300) GN=SAUSA300_0385 PE=4 SV=1	A0A0H2XJ55	SAUSA300_0385	15 kDa	21.8	19.8	0	8.8	3.2	3	0.6	6.2	2.39361e-05	2.76818	TRUE	Detected
157	Serine hydroxymethyltransferase OS=Staphylococcus aureus (strain USA300) GN=glyA PE=3 SV=1	Q2FF15	glyA	45 kDa	23.6	21.6	0	16.4	0.4	0	1	1.8	6.57284e-08	5.88264	TRUE	Detected
159	Deoxyribose-phosphate aldolase OS=Staphylococcus aureus (strain USA300) GN=deoC PE=3 SV=1	A0A0H2XFP3	deoC	23 kDa	19.2	21.2	0	13.4	2.2	2.8	0.4	4.4	0.000173412	3.12553	TRUE	Detected
163	Polyribonucleotide nucleotidyltransferase OS=Staphylococcus aureus (strain USA300) GN=pnp PE=3 SV=1	Q2FHG4	pnp	77 kDa	33.6	18.6	0	6.8	1.4	0	2.2	1	5.21312e-05	4.58496	TRUE	Detected
164	Transcriptional regulator SarA OS=Staphylococcus aureus (strain USA300) GN=sarA PE=3 SV=1	Q2FJ20	sarA	15 kDa	27.6	21.8	0	0	2.6	2.2	0	0	7.1717e-05	3.40808	TRUE	Detected
165	Aspartyl/glutamyl-tRNA(Asn/Gln) amidotransferase subunit B OS=Staphylococcus aureus (strain USA300) GN=gatB PE=3 SV=1	Q2FFJ6	gatB	54 kDa	24.2	15.6	0	7.2	0.2	0.2	0	0.6	1.12575e-06	6.91886	TRUE	Detected
167	Uncharacterized lipoprotein SAUSA300_0419 OS=Staphylococcus aureus (strain USA300) GN=SAUSA300_0419 PE=3 SV=1	Q2FJJ6	SAUSA300_0419	31 kDa	18.8	17.8	0	4.2	3.4	2.6	0.2	2.8	0.000293526	2.46713	TRUE	Detected
168	DNA gyrase subunit A OS=Staphylococcus aureus (strain USA300) GN=gyrA PE=3 SV=1	Q2FKQ0	gyrA	99 kDa	20.8	16	0	7	0.6	0	0	1	0.000190937	5.11548	TRUE	Detected
169	Phosphate acetyltransferase OS=Staphylococcus aureus (strain USA300) GN=pta PE=4 SV=1	A0A0H2XHL4	pta	35 kDa	16.4	15.6	5.6	12.6	6.2	3.4	11.6	8	0.00060717	1.40336	TRUE	Detected
172	Deoxyribose-phosphate aldolase OS=Staphylococcus aureus (strain USA300) GN=deoC PE=3 SV=1	A0A0H2XIA2	deoC	24 kDa	16.6	18.4	0	13	2.2	2.8	0.4	4.4	0.000129022	2.91561	TRUE	Detected
174	50S ribosomal protein L5 OS=Staphylococcus aureus (strain USA300) GN=rplE PE=3 SV=1	Q2FEQ1	rplE	20 kDa	24.8	22.8	0	8.6	2	1.8	0	5.4	7.19308e-05	3.63227	TRUE	Detected
175	Translation initiation factor IF-3 OS=Staphylococcus aureus (strain USA300) GN=infC PE=3 SV=1	Q2FG56	infC	20 kDa	11	8.8	0.8	3.4	2.2	1.2	0.2	2.2	0.00080079	2.32193	TRUE	Detected
177	50S ribosomal protein L13 OS=Staphylococcus aureus (strain USA300) GN=rplM PE=3 SV=1	Q2FES1	rplM	16 kDa	24.6	22.6	0	12.6	2.4	1.6	0.2	5.2	0.000333767	3.35755	TRUE	Detected
178	Hydroxymethylglutaryl-CoA synthase OS=Staphylococcus aureus (strain USA300) GN=SAUSA300_2484 PE=4 SV=1	A0A0H2XFD1	SAUSA300_2484	43 kDa	15.8	11.8	0	5.2	0.6	0.4	0.2	2	0.000204038	4.71882	TRUE	Detected
179	Phosphoribosylamine--glycine ligase OS=Staphylococcus aureus (strain USA300) GN=purD PE=3 SV=1	A0A0H2XFS4	purD	46 kDa	25.8	21.8	0	11	1.6	1.2	1	1.2	3.34552e-05	4.01123	TRUE	Detected
180	Uncharacterized protein OS=Staphylococcus aureus (strain USA300) GN=SAUSA300_2112 PE=4 SV=1	A0A0H2XE09	SAUSA300_2112	35 kDa	14.4	13	0.4	6.4	5.4	7.6	3.2	4.8	0.0134277	1.41504	TRUE	Detected
181	2-oxoglutarate dehydrogenase E1 component OS=Staphylococcus aureus (strain USA300) GN=odhA PE=3 SV=1	Q2FH25	odhA	105 kDa	22.6	23	0	15.6	1	0.2	0.4	1.6	0.00224811	4.49825	TRUE	Detected
184	Putative serine protease HtrA OS=Staphylococcus aureus (strain USA300) GN=SAUSA300_1674 PE=4 SV=1	A0A0H2XGV4	SAUSA300_1674	46 kDa	18.8	14.8	0	7.6	0.4	0.2	0.2	1.8	0.000101137	5.55459	TRUE	Detected
185	Acetyl-coenzyme A synthetase OS=Staphylococcus aureus (strain USA300) GN=acsA PE=4 SV=1	A0A0H2XH26	acsA	64 kDa	30.4	26	0	10.6	1.2	0.2	0	1.2	0.00020517	4.66297	TRUE	Detected
186	Putative phosphoesterase SAUSA300_0916 OS=Staphylococcus aureus (strain USA300) GN=SAUSA300_0916 PE=3 SV=1	Q2FI62	SAUSA300_0916	19 kDa	18.8	14.4	0	11.2	4.6	3.2	8.6	8.4	0.000235853	2.03103	TRUE	Detected
187	Transaldolase OS=Staphylococcus aureus (strain USA300) GN=SAUSA300_1725 PE=3 SV=1	A0A0H2XET4	SAUSA300_1725	26 kDa	20.6	15.8	0	9	2	1.6	2.2	4	0.000130188	3.36457	TRUE	Detected
188	Bacterial non-heme ferritin OS=Staphylococcus aureus (strain USA300) GN=ftnA PE=3 SV=1	Q2FFK2	ftnA	20 kDa	10.6	9.6	0	6.8	1.4	1.4	2	2.6	5.63579e-05	2.92057	TRUE	Detected
190	Nicotinate phosphoribosyltransferase OS=Staphylococcus aureus (strain USA300) GN=SAUSA300_1894 PE=3 SV=1	A0A0H2XI81	SAUSA300_1894	56 kDa	14	10.6	0	4.4	0.6	0.2	0.2	3.4	8.30569e-05	4.54432	TRUE	Detected
191	30S ribosomal protein S13 OS=Staphylococcus aureus (strain USA300) GN=rpsM PE=3 SV=1	Q2FER3	rpsM	14 kDa	15.2	13.6	0	10.6	4.4	3.8	0.2	4.6	0.00311183	1.7885	TRUE	Detected
192	Branched-chain-amino-acid aminotransferase OS=Staphylococcus aureus (strain USA300) GN=ilvE PE=3 SV=1	A0A0H2XIS2	ilvE	40 kDa	20.6	11.8	0	6.6	1.2	0.8	1.8	4.2	9.2764e-07	4.10154	TRUE	Detected
193	Coenzyme A disulfide reductase OS=Staphylococcus aureus (strain USA300) GN=cdr PE=1 SV=1	Q2FIA5	cdr	49 kDa	22	18.6	0	17.4	0.2	0.2	8	7	9.50491e-05	6.78136	TRUE	Detected
195	Nucleotide-binding protein SAUSA300_0748 OS=Staphylococcus aureus (strain USA300) GN=SAUSA300_0748 PE=3 SV=1	Q2FIM8	SAUSA300_0748	35 kDa	4.6	3.2	0	1	0.2	0	0.6	0.4	6.89078e-07	4.52356	TRUE	Detected
196	Ornithine carbamoyltransferase OS=Staphylococcus aureus (strain USA300) GN=arcB PE=3 SV=1	A0A0H2XIV7	arcB	38 kDa	4.8	11.4	4.2	7.2	0.8	2.8	9.6	6.8	0.00488444	2.58496	TRUE	Detected
197	Elongation factor P OS=Staphylococcus aureus (strain USA300) GN=efp PE=3 SV=1	Q2FGJ3	efp	21 kDa	19.4	15	0	6.6	3.2	1.6	1.6	7	6.09189e-05	2.59991	TRUE	Detected
198	Lipoprotein OS=Staphylococcus aureus (strain USA300) GN=SAUSA300_0437 PE=3 SV=1	A0A0H2XFT9	SAUSA300_0437	30 kDa	10	8.2	0	5.8	2	1.2	2.4	2.6	0.0012421	2.32193	TRUE	Detected
199	Cysteine--tRNA ligase OS=Staphylococcus aureus (strain USA300) GN=cysS PE=3 SV=1	Q2FJB0	cysS	54 kDa	25.6	15.6	0	5.2	0.4	0.6	0.2	2.2	0.000151717	6	TRUE	Detected
201	Bifunctional protein FolD OS=Staphylococcus aureus (strain USA300) GN=folD PE=3 SV=1	Q2FI15	folD	31 kDa	23.6	19	0	10	0.8	0.4	0	1.8	2.12132e-06	4.88264	TRUE	Detected
202	Uncharacterized protein OS=Staphylococcus aureus (strain USA300) GN=SAUSA300_1236 PE=4 SV=1	A0A0H2XEI1	SAUSA300_1236	34 kDa	12	9.8	0	7	3.4	2.8	2.2	2.6	0.0127696	1.81943	TRUE	Detected
203	ATP-dependent 6-phosphofructokinase OS=Staphylococcus aureus (strain USA300) GN=pfkA PE=3 SV=1	A0A0H2XGD7	pfkA	33 kDa	12.6	11.4	0	7.8	0.6	0	1.4	2.8	2.95621e-05	4.39232	TRUE	Detected
204	30S ribosomal protein S8 OS=Staphylococcus aureus (strain USA300) GN=rpsH PE=3 SV=1	Q2FEQ3	rpsH	15 kDa	22.2	16.8	0	10.2	6	4.2	1.4	3.8	0.000429407	1.88753	TRUE	Detected
206	Penicillin-binding protein 3 OS=Staphylococcus aureus (strain USA300) GN=pbp3 PE=4 SV=1	A0A0H2XJ39	pbp3	77 kDa	23.6	18.6	0	15.2	5.6	4.4	0	4.6	0.000350531	2.07529	TRUE	Detected
207	Probable manganese-dependent inorganic pyrophosphatase OS=Staphylococcus aureus (strain USA300) GN=ppaC PE=3 SV=1	Q2FFH6	ppaC	34 kDa	12.2	11.8	0	8.6	2.2	0.4	0.2	2.8	5.25681e-06	2.47131	TRUE	Detected
208	Putative lipoprotein OS=Staphylococcus aureus (strain USA300) GN=SAUSA300_0769 PE=4 SV=1	A0A0H2XHH4	SAUSA300_0769	28 kDa	11.8	9.2	0	12.2	1	0.6	0	2.2	0.00110606	3.56071	TRUE	Detected
209	Ribosome-recycling factor OS=Staphylococcus aureus (strain USA300) GN=frr PE=3 SV=1	Q2FHH9	frr	20 kDa	12.2	12.4	0	6.2	4.8	7	0.6	6.4	0.0122312	1.34577	TRUE	Detected
210	Uncharacterized protein OS=Staphylococcus aureus (strain USA300) GN=SAUSA300_1652 PE=4 SV=1	A0A0H2XFW2	SAUSA300_1652	15 kDa	15.2	15.4	1	9.8	4.4	3.8	0	4.2	6.09189e-05	1.7885	TRUE	Detected
211	Succinate dehydrogenase, flavoprotein subunit OS=Staphylococcus aureus (strain USA300) GN=sdhA PE=4 SV=1	A0A0H2XHU1	sdhA	66 kDa	26.6	21.2	0	12.4	1.4	0.6	2.8	1.2	0.000205297	4.24793	TRUE	Detected
212	Putative glutamyl aminopeptidase OS=Staphylococcus aureus (strain USA300) GN=SAUSA300_1261 PE=4 SV=1	A0A0H2XI69	SAUSA300_1261	38 kDa	16.2	9.2	3.6	4.8	1.6	0.6	4.2	2.2	3.78011e-05	3.33985	TRUE	Detected
213	Chorismate mutase/phospho-2-dehydro-3-deoxyheptonate aldolase OS=Staphylococcus aureus (strain USA300) GN=SAUSA300_1683 PE=4 SV=1	A0A0H2XI85	SAUSA300_1683	41 kDa	17.8	10.6	0	7.6	2.4	1.2	4.8	1.8	0.00120219	2.89077	TRUE	Detected
215	50S ribosomal protein L7/L12 OS=Staphylococcus aureus (strain USA300) GN=rplL PE=3 SV=1	Q2FJA0	rplL	13 kDa	15.2	14	0	8.2	7.2	5.8	0	6.8	0.00507132	1.078	TRUE	Detected
217	50S ribosomal protein L17 OS=Staphylococcus aureus (strain USA300) GN=rplQ PE=3 SV=1	Q2FER6	rplQ	14 kDa	11	10	0.8	7.6	5.2	4.4	5.6	5.6	0.00729736	1.08092	TRUE	Detected
218	Molybdenum ABC transporter, molybdenum-binding protein ModA OS=Staphylococcus aureus (strain USA300) GN=modA PE=4 SV=1	A0A0H2XGY9	modA	29 kDa	21.6	16	0.2	11.2	2.8	2.4	0	2.8	0.00012904	2.94753	TRUE	Detected
219	D-alanine aminotransferase OS=Staphylococcus aureus (strain USA300) GN=dat PE=3 SV=1	A0A0H2XHU6	dat	32 kDa	12.8	12	2	5.8	1.4	0.8	7.6	4.6	4.54001e-06	3.19265	TRUE	Detected
220	Phenylalanine--tRNA ligase beta subunit OS=Staphylococcus aureus (strain USA300) GN=pheT PE=3 SV=1	Q2FHU2	pheT	89 kDa	17.8	17.6	0	14.2	3	0.4	3.6	3.2	0.00023584	2.56884	TRUE	Detected
221	30S ribosomal protein S7 OS=Staphylococcus aureus (strain USA300) GN=rpsG PE=3 SV=2	Q2FJ94	rpsG	18 kDa	19.6	16.6	0	8.2	1.6	1.6	1.6	1.8	0.000403581	3.61471	TRUE	Detected
222	Purine nucleoside phosphorylase DeoD-type OS=Staphylococcus aureus (strain USA300) GN=deoD PE=3 SV=1	A0A0H2XEF6	deoD	26 kDa	8.8	7.8	7	6.2	3.6	2.6	6	3	0.0040153	1.28951	TRUE	Detected
224	3-hydroxyacyl-CoA dehydrogenase OS=Staphylococcus aureus (strain USA300) GN=SAUSA300_0226 PE=3 SV=1	A0A0H2XFB6	SAUSA300_0226	85 kDa	19.6	14.4	0	3	0.4	0	2	0.4	0.00149472	5.61471	TRUE	Detected
226	Isocitrate dehydrogenase [NADP] OS=Staphylococcus aureus (strain USA300) GN=icd PE=3 SV=1	A0A0H2XHS2	icd	46 kDa	16.8	14	0	7.6	2	1	0.2	1.2	7.89255e-05	3.07039	TRUE	Detected
227	50S ribosomal protein L11 OS=Staphylococcus aureus (strain USA300) GN=rplK PE=3 SV=3	Q2FJA3	rplK	15 kDa	12.8	12.4	0	7.6	5	4.4	0.2	6.2	0.00042888	1.35614	TRUE	Detected
229	Lipoprotein OS=Staphylococcus aureus (strain USA300) GN=SAUSA300_0798 PE=3 SV=1	A0A0H2XEA1	SAUSA300_0798	30 kDa	11.8	8	3.6	8	1.8	0.8	9.6	4.2	0.00139391	2.71272	TRUE	Detected
231	50S ribosomal protein L9 OS=Staphylococcus aureus (strain USA300) GN=rplI PE=3 SV=1	Q2FKP1	rplI	16 kDa	18.4	17.6	0	8.6	2	0.8	0	3.2	1.54404e-05	3.20163	TRUE	Detected
232	Transcriptional regulator OS=Staphylococcus aureus (strain USA300) GN=SAUSA300_0958 PE=4 SV=1	A0A0H2XFZ6	SAUSA300_0958	46 kDa	11.6	10.6	0	9.8	4.8	3.4	1	2.2	0.00767401	1.27302	TRUE	Detected
233	Putative flavohemoprotein OS=Staphylococcus aureus (strain USA300) GN=SAUSA300_0234 PE=3 SV=1	A0A0H2XKK6	SAUSA300_0234	43 kDa	23.6	15.4	0	7.4	0.6	0.6	6	2	8.97851e-05	5.29768	TRUE	Detected
234	50S ribosomal protein L25 OS=Staphylococcus aureus (strain USA300) GN=rplY PE=3 SV=1	Q2FJE0	rplY	24 kDa	11.4	10.2	0	7.4	1.6	1	0.4	3.6	8.68441e-05	2.83289	TRUE	Detected
235	Carboxyl-terminal protease OS=Staphylococcus aureus (strain USA300) GN=ctpA PE=3 SV=1	A0A0H2XGW3	ctpA	55 kDa	10.4	7.4	0	6.4	2.8	0.8	0.6	0.8	0.00362151	1.89308	TRUE	Detected
236	Ribonuclease J 2 OS=Staphylococcus aureus (strain USA300) GN=rnj2 PE=3 SV=2	Q2FHG3	rnj2	63 kDa	20	14.8	0	10.4	1.8	0.6	0	0.8	0.000111478	3.47393	TRUE	Detected
237	Acetoin(Diacetyl) reductase OS=Staphylococcus aureus (strain USA300) GN=SAUSA300_0129 PE=3 SV=1	A0A0H2XIT3	SAUSA300_0129	27 kDa	7.8	8	0	6.6	3.6	1.8	0	5	0.00220525	1.11548	TRUE	Detected
238	Iron compound ABC transporter, iron compound-binding protein OS=Staphylococcus aureus (strain USA300) GN=SAUSA300_2235 PE=4 SV=1	A0A0H2XFG0	SAUSA300_2235	34 kDa	16.8	11.6	0	6.4	1.4	0.8	6.8	0.8	0.000309196	3.58496	TRUE	Detected
239	UPF0337 protein SAUSA300_0816 OS=Staphylococcus aureus (strain USA300) GN=SAUSA300_0816 PE=3 SV=1	Q2FIG2	SAUSA300_0816	7 kDa	16.6	13.2	0	9	0.6	0.2	0.2	4.8	9.06783e-07	4.79008	TRUE	Detected
240	Transcriptional regulator, MarR family OS=Staphylococcus aureus (strain USA300) GN=SAUSA300_0672 PE=4 SV=1	A0A0H2XDE4	SAUSA300_0672	17 kDa	15.6	13.4	0	7.6	0.2	0	0.2	2	2.76563e-09	6.2854	TRUE	Detected
242	50S ribosomal protein L21 OS=Staphylococcus aureus (strain USA300) GN=rplU PE=3 SV=1	Q2FG80	rplU	11 kDa	15.2	12.4	0	10.6	6.6	3.8	0.8	5.4	0.00280968	1.20353	TRUE	Detected
243	Serine protease SplA OS=Staphylococcus aureus (strain USA300) GN=splA PE=3 SV=1	Q2FFS9	splA	26 kDa	5.6	0	34.6	0	0.6	0	4.8	0	5.25681e-06	3.22239	TRUE	Detected
244	Putative NADP-dependent malic enzyme OS=Staphylococcus aureus (strain USA300) GN=SAUSA300_1648 PE=3 SV=1	A0A0H2XH21	SAUSA300_1648	44 kDa	16.2	10.4	0	7.2	0.2	0	0.2	1	0.00036598	6.33985	TRUE	Detected
245	Uncharacterized protein OS=Staphylococcus aureus (strain USA300) GN=SAUSA300_1804 PE=4 SV=1	A0A0H2XH52	SAUSA300_1804	22 kDa	18.2	12.4	0	5.8	0.8	0.6	1.6	3.4	2.12534e-05	4.50779	TRUE	Detected
250	Glucose-6-phosphate 1-dehydrogenase OS=Staphylococcus aureus (strain USA300) GN=zwf PE=3 SV=1	A0A0H2XEQ2	zwf	57 kDa	19	15.4	0	8.2	0.4	0.2	0.2	1.6	0.000815406	5.56986	TRUE	Detected
251	ESAT-6-like protein OS=Staphylococcus aureus (strain USA300) GN=SAUSA300_0278 PE=3 SV=1	A0A0H2XI99	SAUSA300_0278	11 kDa	6.4	5.8	0.4	10.4	1.8	1.6	3.2	7.2	0.00376459	1.83007	TRUE	Detected
252	RNA polymerase sigma factor SigA OS=Staphylococcus aureus (strain USA300) GN=rpoD PE=3 SV=1	A0A0H2XKA5	rpoD	42 kDa	22.8	19.2	0	12	1.4	0	0.2	1.4	0.000123675	4.02554	TRUE	Detected
253	50S ribosomal protein L6 OS=Staphylococcus aureus (strain USA300) GN=rplF PE=3 SV=1	Q2FEQ4	rplF	20 kDa	13.2	11.6	0	4	1	1	0	1.8	5.98931e-05	3.72247	TRUE	Detected
254	50S ribosomal protein L30 OS=Staphylococcus aureus (strain USA300) GN=rpmD PE=3 SV=1	Q2FEQ7	rpmD	7 kDa	11.6	9.4	0	5.2	2.4	2.4	0	4.8	0.00140865	2.27302	TRUE	Detected
255	Cell division protein ftsA OS=Staphylococcus aureus (strain USA300) GN=ftsA PE=3 SV=1	A0A0H2XHQ1	ftsA	53 kDa	19.6	20	0	12	0.2	0	0	0.2	2.10163e-06	6.61471	TRUE	Detected
258	Uncharacterized protein SAUSA300_0736 OS=Staphylococcus aureus (strain USA300) GN=SAUSA300_0736 PE=3 SV=1	Q2FIN9	SAUSA300_0736	22 kDa	15	15.4	0	10.8	1.4	0.2	0	2.4	0.000268332	3.42146	TRUE	Detected
259	UPF0457 protein SAUSA300_2132 OS=Staphylococcus aureus (strain USA300) GN=SAUSA300_2132 PE=3 SV=1	Q2FEV9	SAUSA300_2132	10 kDa	12.2	11	0	7.8	2.8	3.6	0	4	0.000832224	2.12338	TRUE	Detected
260	Tryptophan--tRNA ligase OS=Staphylococcus aureus (strain USA300) GN=trpS PE=3 SV=1	A0A0H2XGX6	trpS	37 kDa	13.6	11.4	1.6	7.4	2	0.4	9.4	6.4	4.81153e-05	2.76553	TRUE	Detected
262	Uncharacterized protein OS=Staphylococcus aureus (strain USA300) GN=SAUSA300_1909 PE=4 SV=1	A0A0H2XEY2	SAUSA300_1909	22 kDa	21	13	0	3.2	1.2	1	1.2	1.6	5.83024e-05	4.12928	TRUE	Detected
263	Mannitol-1-phosphate 5-dehydrogenase OS=Staphylococcus aureus (strain USA300) GN=mtlD PE=3 SV=1	Q2FEX4	mtlD	41 kDa	18.2	8.4	0	4.2	0.4	0.2	2	3.2	0.000416853	5.50779	TRUE	Detected
265	Phosphopentomutase OS=Staphylococcus aureus (strain USA300) GN=deoB PE=3 SV=1	Q2FKC0	deoB	44 kDa	12.2	8.4	2.2	6.6	3	1.4	6.4	3.2	0.00239289	2.02385	TRUE	Detected
266	Uncharacterized protein SAUSA300_0871 OS=Staphylococcus aureus (strain USA300) GN=SAUSA300_0871 PE=3 SV=1	Q2FIA7	SAUSA300_0871	33 kDa	11.4	15.2	0	7.6	0.2	0	0	0.8	0.000173526	5.83289	TRUE	Detected
267	50S ribosomal protein L22 OS=Staphylococcus aureus (strain USA300) GN=rplV PE=3 SV=1	Q2FEP4	rplV	13 kDa	14.4	11	0	6.6	3.2	2.2	0.2	3.6	0.00010367	2.16993	TRUE	Detected
268	NH(3)-dependent NAD(+) synthetase OS=Staphylococcus aureus (strain USA300) GN=nadE PE=3 SV=1	Q2FFI3	nadE	31 kDa	11.8	4.4	0	1.4	0.2	0.4	0.6	0.8	4.9733e-05	5.88264	TRUE	Detected
269	Serine protease SplC OS=Staphylococcus aureus (strain USA300) GN=splC PE=3 SV=1	Q2FFT1	splC	26 kDa	6.4	0	23	0	1.2	0	3.4	0	0.00110967	2.41504	TRUE	Detected
270	Uncharacterized protein SAUSA300_1902 OS=Staphylococcus aureus (strain USA300) GN=SAUSA300_1902 PE=3 SV=1	Q2FFH4	SAUSA300_1902	39 kDa	17.4	15.6	0	7.2	0.2	0	0.8	0.2	2.35699e-05	6.44294	TRUE	Detected
272	DNA polymerase III subunit beta OS=Staphylococcus aureus (strain USA300) GN=dnaN PE=4 SV=1	A0A0H2XHU3	dnaN	42 kDa	15.8	14.6	0	8.4	0.8	1	0	1.2	1.33378e-06	4.30378	TRUE	Detected
273	Leucine aminopeptidase 2, chloroplastic OS=Staphylococcus aureus (strain USA300) GN=ampA PE=4 SV=1	A0A0H2XDZ4	ampA	54 kDa	13.6	9.6	3	8.6	3.6	2.4	7	4.2	0.000426861	1.91754	TRUE	Detected
274	Uncharacterized protein OS=Staphylococcus aureus (strain USA300) GN=SAUSA300_2327 PE=4 SV=1	A0A0H2XJH3	SAUSA300_2327	16 kDa	15.8	17.2	0	8	1.2	1	1.4	1.6	4.13244e-05	3.71882	TRUE	Detected
277	CTP synthase OS=Staphylococcus aureus (strain USA300) GN=pyrG PE=3 SV=1	Q2FF01	pyrG	60 kDa	15.2	11.2	0	9.2	0.6	0.2	1.4	1.4	1.31917e-05	4.66297	TRUE	Detected
278	Phosphoglucosamine mutase OS=Staphylococcus aureus (strain USA300) GN=glmM PE=3 SV=1	Q2FEX1	glmM	49 kDa	14.6	10.8	0	6.4	0.6	0.4	0	2.4	1.90726e-06	4.60486	TRUE	Detected
280	Signal transduction protein TRAP OS=Staphylococcus aureus (strain USA300) GN=traP PE=3 SV=1	Q2FFR1	traP	20 kDa	9	7.6	2.4	3.6	2	1.6	4	1	0.000955098	2.16993	TRUE	Detected
281	Probable malate:quinone oxidoreductase OS=Staphylococcus aureus (strain USA300) GN=mqo PE=3 SV=1	A0A0H2XHG3	mqo	56 kDa	7	1.8	0	1	2	1.2	1.6	6	0.00421913	1.80735	TRUE	Detected
282	Delta-aminolevulinic acid dehydratase OS=Staphylococcus aureus (strain USA300) GN=hemB PE=3 SV=1	A0A0H2XHM1	hemB	37 kDa	13.8	9.8	2.4	7.8	1.8	0.6	6.4	3.4	9.2711e-05	2.9386	TRUE	Detected
283	Oligoendopeptidase F OS=Staphylococcus aureus (strain USA300) GN=pepF PE=4 SV=1	A0A0H2XIY5	pepF	69 kDa	13.4	13.2	0.2	8.2	1.8	0.8	5	3.8	0.00380698	2.89616	TRUE	Detected
285	30S ribosomal protein S5 OS=Staphylococcus aureus (strain USA300) GN=rpsE PE=3 SV=1	Q2FEQ6	rpsE	18 kDa	10	12.6	0	7.2	2.8	2	0.4	3	0.00716599	1.8365	TRUE	Detected
286	Uracil phosphoribosyltransferase OS=Staphylococcus aureus (strain USA300) GN=upp PE=3 SV=1	Q2FF16	upp	23 kDa	11.4	10	0	7.8	1.4	1.8	0.8	1.6	0.000175634	3.02554	TRUE	Detected
287	Histidine ammonia-lyase OS=Staphylococcus aureus (strain USA300) GN=hutH PE=3 SV=1	Q2FKP8	hutH	56 kDa	14	7.2	0.4	2.4	0.4	0	3	1.6	0.000527965	5.12928	TRUE	Detected
288	N5-carboxyaminoimidazole ribonucleotide mutase OS=Staphylococcus aureus (strain USA300) GN=purE PE=3 SV=1	A0A0H2XKD0	purE	15 kDa	9.8	7.6	0.2	4.8	3.4	2.6	5.6	4.2	0.00291568	1.52725	TRUE	Detected
289	UPF0173 metal-dependent hydrolase SAUSA300_1653 OS=Staphylococcus aureus (strain USA300) GN=SAUSA300_1653 PE=3 SV=1	Q2FG31	SAUSA300_1653	25 kDa	8.2	6	3.4	4.8	1	1.4	2.6	1.6	0.00195588	3.03562	TRUE	Detected
291	Uncharacterized protein OS=Staphylococcus aureus (strain USA300) GN=SAUSA300_1856 PE=4 SV=1	A0A0H2XHR8	SAUSA300_1856	19 kDa	10.2	7.8	0	6.2	0.8	1	0	1.6	8.35978e-06	3.67243	TRUE	Detected
292	Oxidoreductase, aldo/keto reductase family OS=Staphylococcus aureus (strain USA300) GN=SAUSA300_1450 PE=4 SV=1	A0A0H2XIY8	SAUSA300_1450	34 kDa	1	0.6	0	0	0.2	0.2	0.2	0.2	0.00394977	2.32193	TRUE	Detected
294	Formimidoylglutamase OS=Staphylococcus aureus (strain USA300) GN=hutG PE=3 SV=1	Q2FEG2	hutG	35 kDa	16	11.2	1.2	6.2	1	0	5	2.4	8.23423e-05	4	TRUE	Detected
295	Oxidoreductase, short chain dehydrogenase/reductase family OS=Staphylococcus aureus (strain USA300) GN=SAUSA300_2275 PE=4 SV=1	A0A0H2XK08	SAUSA300_2275	32 kDa	9.4	8.4	0	6	0.4	0.2	0	0	6.99371e-07	4.55459	TRUE	Detected
296	Iron compound ABC transporter, iron compound-binding protein OS=Staphylococcus aureus (strain USA300) GN=SAUSA300_2136 PE=4 SV=1	A0A0H2XEB0	SAUSA300_2136	37 kDa	15.6	11.8	0	7.6	1.8	0.2	6.8	0.6	0.000159984	3.11548	TRUE	Detected
297	Nucleoside diphosphate kinase OS=Staphylococcus aureus (strain USA300) GN=ndk PE=3 SV=2	Q2FGX3	ndk	17 kDa	9	7.4	4.4	2.4	2.2	1.2	4.4	3.4	0.00305815	2.03242	TRUE	Detected
298	Probable thiol peroxidase OS=Staphylococcus aureus (strain USA300) GN=tpx PE=3 SV=1	A0A0H2XHL5	tpx	18 kDa	11.6	10.8	0	5.2	1.2	2.2	1.8	3.4	6.32879e-06	3.27302	TRUE	Detected
299	Dihydroorotase OS=Staphylococcus aureus (strain USA300) GN=pyrC PE=3 SV=1	A0A0H2XIA8	pyrC	46 kDa	10.8	8.2	1.8	5.8	1.4	0.6	6.8	3.6	2.62739e-05	2.94753	TRUE	Detected
300	Ornithine carbamoyltransferase OS=Staphylococcus aureus (strain USA300) GN=arcB PE=3 SV=1	A0A0H2XIR5	arcB	38 kDa	3.4	3.2	0.6	2.2	0.4	1.2	2.8	1.2	0.0264087	3.08746	TRUE	Detected
301	Phosphoribosylformylglycinamidine cyclo-ligase OS=Staphylococcus aureus (strain USA300) GN=purM PE=3 SV=1	Q2FI07	purM	37 kDa	9.8	9.4	0	6.4	2.8	0.2	0.4	2.8	0.000199571	1.80735	TRUE	Detected
302	HPr kinase/phosphorylase OS=Staphylococcus aureus (strain USA300) GN=hprK PE=3 SV=1	Q2FIN3	hprK	34 kDa	16.4	12.8	0	7.4	1	0	3.8	2	3.40882e-05	4.03562	TRUE	Detected
303	Putative lipoprotein OS=Staphylococcus aureus (strain USA300) GN=SAUSA300_0079 PE=4 SV=1	A0A0H2XFS1	SAUSA300_0079	20 kDa	12.8	8.8	0.4	4.4	1.6	1.2	2.2	1	0.00139836	3	TRUE	Detected
304	Aspartate carbamoyltransferase OS=Staphylococcus aureus (strain USA300) GN=pyrB PE=3 SV=1	Q2FHN8	pyrB	33 kDa	12.2	8.8	0	4.6	2	1.8	2.8	2	0.000521574	2.60881	TRUE	Detected
305	30S ribosomal protein S6 OS=Staphylococcus aureus (strain USA300) GN=rpsF PE=3 SV=1	Q2FJP8	rpsF	12 kDa	13.4	10	0	5.6	2.2	2	0.2	3.6	0.00147747	2.60666	TRUE	Detected
306	UPF0342 protein SAUSA300_1795 OS=Staphylococcus aureus (strain USA300) GN=SAUSA300_1795 PE=3 SV=1	Q2FFQ0	SAUSA300_1795	13 kDa	10.8	9.2	0	6.8	2.4	1.6	1.6	4.4	0.000812964	2.16993	TRUE	Detected
309	Thioredoxin OS=Staphylococcus aureus (strain USA300) GN=trxA PE=3 SV=1	Q2FHT6	trxA	11 kDa	9.8	9.2	3.6	7.8	2.4	1.2	2.6	2	0.00079038	2.02975	TRUE	Detected
310	Amidohydrolase family protein OS=Staphylococcus aureus (strain USA300) GN=SAUSA300_2517 PE=4 SV=1	A0A0H2XGH4	SAUSA300_2517	38 kDa	15.4	11.6	0	5.8	0.6	0	3	1	0.000136113	4.68182	TRUE	Detected
312	3-hydroxyacyl-[acyl-carrier-protein] dehydratase FabZ OS=Staphylococcus aureus (strain USA300) GN=fabZ PE=3 SV=1	Q2FF28	fabZ	16 kDa	8	3.8	1.6	3.2	2	1.2	2.2	2	0.000443638	2	TRUE	Detected
314	Cell division protein FtsZ OS=Staphylococcus aureus (strain USA300) GN=ftsZ PE=3 SV=1	A0A0H2XK58	ftsZ	41 kDa	10	11	0	5.8	3.4	1	0	5.2	0.00452763	1.55639	TRUE	Detected
315	DNA gyrase subunit B OS=Staphylococcus aureus (strain USA300) GN=gyrB PE=3 SV=3	Q2FKQ1	gyrB	73 kDa	15.2	14	0	4.8	0.6	0	0	0.6	0.00018239	4.66297	TRUE	Detected
316	50S ribosomal protein L18 OS=Staphylococcus aureus (strain USA300) GN=rplR PE=3 SV=1	Q2FEQ5	rplR	13 kDa	9.4	10.2	0	5.2	1.2	2.2	0	1.8	0.000640707	2.96963	TRUE	Detected
317	50S ribosomal protein L1 OS=Staphylococcus aureus (strain USA300) GN=rplA PE=3 SV=1	Q2FJA2	rplA	25 kDa	14	13	0	8.8	1.8	1.4	0.6	1.4	0.000792193	2.95936	TRUE	Detected
318	Putative lipoprotein OS=Staphylococcus aureus (strain USA300) GN=SAUSA300_0992 PE=4 SV=1	A0A0H2XIX8	SAUSA300_0992	24 kDa	8.4	9.8	0	3.8	0.4	0.4	0	1	0.00488444	4.39232	TRUE	Detected
319	Molybdopterin biosynthesis protein A OS=Staphylococcus aureus (strain USA300) GN=moeA PE=4 SV=1	A0A0H2XF86	moeA	45 kDa	13.8	13	0	7	0.4	0	0.6	0.6	7.79332e-05	5.10852	TRUE	Detected
320	Uncharacterized N-acetyltransferase SAUSA300_1070 OS=Staphylococcus aureus (strain USA300) GN=SAUSA300_1070 PE=3 SV=1	A0A0H2XHJ3	SAUSA300_1070	17 kDa	13.8	9.6	0	4	1.6	1.4	1.2	2.4	0.00295829	3.10852	TRUE	Detected
322	6,7-dimethyl-8-ribityllumazine synthase OS=Staphylococcus aureus (strain USA300) GN=ribH PE=3 SV=1	Q2FFX3	ribH	16 kDa	11.4	9.2	0	3.8	1.8	1.8	2.4	1.4	3.94521e-05	2.66297	TRUE	Detected
323	3-methyl-2-oxobutanoate hydroxymethyltransferase OS=Staphylococcus aureus (strain USA300) GN=panB PE=3 SV=2	Q2FDR0	panB	29 kDa	11.4	9.2	0	5.8	2.4	1.6	5.2	3.6	0.000603637	2.24793	TRUE	Detected
327	30S ribosomal protein S10 OS=Staphylococcus aureus (strain USA300) GN=rpsJ PE=3 SV=1	Q2FEN8	rpsJ	12 kDa	9.2	7.2	0	4.6	1.6	1	0	2.2	0.00523666	2.52356	TRUE	Detected
328	HTH-type transcriptional regulator SarR OS=Staphylococcus aureus (strain USA300) GN=sarR PE=3 SV=3	Q2FEJ8	sarR	14 kDa	8.8	8.8	0	4.8	2	1.6	2.2	1.4	7.47949e-05	2.1375	TRUE	Detected
330	D-alanine--poly(phosphoribitol) ligase subunit 1 OS=Staphylococcus aureus (strain USA300) GN=dltA PE=3 SV=1	Q2FIE3	dltA	55 kDa	13.6	6.6	0	3	0.4	0.4	0.2	1.4	0.000442542	5.08746	TRUE	Detected
331	Uncharacterized protein OS=Staphylococcus aureus (strain USA300) GN=SAUSA300_0383 PE=4 SV=1	A0A0H2XIC4	SAUSA300_0383	36 kDa	12.4	7.4	0	5	0.4	0.2	0	1.8	0.000681043	4.9542	TRUE	Detected
332	N-acetylglucosamine-6-phosphate deacetylase OS=Staphylococcus aureus (strain USA300) GN=nagA PE=3 SV=1	A0A0H2XGG9	nagA	43 kDa	9.8	4.4	0	3.2	0.6	0.4	3.6	0.8	0.000575065	4.02975	TRUE	Detected
333	Peptide deformylase OS=Staphylococcus aureus (strain USA300) GN=def PE=3 SV=1	A0A0H2XIK0	def	21 kDa	10.2	8.8	2.6	3.4	0.6	0.2	3	3	0.00097748	4.08746	TRUE	Detected
334	Ribonuclease J 1 OS=Staphylococcus aureus (strain USA300) GN=rnj1 PE=3 SV=1	Q2FHZ1	rnj1	63 kDa	12.2	10	0	3.4	0.4	0	0	0	0.0001524	4.93074	TRUE	Detected
335	ATP-dependent Clp protease proteolytic subunit OS=Staphylococcus aureus (strain USA300) GN=clpP PE=3 SV=1	Q2FIM5	clpP	22 kDa	11.4	9.2	0	2.2	0.2	0	0.4	1	1.54882e-06	5.83289	TRUE	Detected
336	Alkyl hydroperoxide reductase AhpD OS=Staphylococcus aureus (strain USA300) GN=SAUSA300_2418 PE=4 SV=1	A0A0H2XGT6	SAUSA300_2418	16 kDa	16.2	13.2	0	4.2	0.4	0	1.4	0.6	0.000419598	5.33985	TRUE	Detected
338	50S ribosomal protein L23 OS=Staphylococcus aureus (strain USA300) GN=rplW PE=3 SV=1	Q2FEP1	rplW	11 kDa	10.8	8.2	0	6.8	0.6	1	0	0.8	2.54062e-05	4.16993	TRUE	Detected
339	Putative septation protein SpoVG OS=Staphylococcus aureus (strain USA300) GN=spoVG PE=3 SV=1	Q2FJE4	spoVG	11 kDa	12.6	11.4	0	3.8	1.4	0.4	0	2	4.86662e-05	3.16993	TRUE	Detected
340	Protein GrpE OS=Staphylococcus aureus (strain USA300) GN=grpE PE=3 SV=1	Q2FGE2	grpE	24 kDa	9.6	8.6	0	6.2	1.6	0.8	0	3.8	3.23075e-05	2.58496	TRUE	Detected
341	Phosphoribosylformylglycinamidine synthase subunit PurQ OS=Staphylococcus aureus (strain USA300) GN=purQ PE=3 SV=1	Q2FI10	purQ	25 kDa	11	8.2	0	4.4	0.8	0.4	0.2	0.4	4.50735e-05	3.78136	TRUE	Detected
343	Putative lipoprotein OS=Staphylococcus aureus (strain USA300) GN=SAUSA300_2403 PE=4 SV=1	A0A0H2XG58	SAUSA300_2403	17 kDa	14.8	11	0	4	0.4	0	2	0.4	4.66468e-05	5.20945	TRUE	Detected
344	UPF0478 protein SAUSA300_1685 OS=Staphylococcus aureus (strain USA300) GN=SAUSA300_1685 PE=3 SV=1	Q2FFZ9	SAUSA300_1685	18 kDa	12.8	10.4	0	5	0.2	0	0.6	0.8	1.03033e-08	6	TRUE	Detected
346	Phosphoribosylaminoimidazole-succinocarboxamide synthase OS=Staphylococcus aureus (strain USA300) GN=purC PE=3 SV=1	Q2FI12	purC	27 kDa	15.6	12.2	0	6.6	0.8	0.2	0.4	0.2	4.27586e-07	4.2854	TRUE	Detected
347	5-methyltetrahydropteroyltriglutamate--homocysteine methyltransferase OS=Staphylococcus aureus (strain USA300) GN=metE PE=3 SV=1	Q2FJQ7	metE	85 kDa	14.2	10.6	0	5	0.4	0.2	1	0	0.00269043	5.14975	TRUE	Detected
349	Tyrosine--tRNA ligase OS=Staphylococcus aureus (strain USA300) GN=tyrS PE=3 SV=1	Q2FG09	tyrS	48 kDa	11.8	8.6	0	4.8	0.2	0	1.4	0	1.07407e-06	5.88264	TRUE	Detected
351	General stress protein 20U OS=Staphylococcus aureus (strain USA300) GN=dps PE=3 SV=1	A0A0H2XK48	dps	17 kDa	8.8	8.4	0.2	3.6	0.2	0.8	2	1	6.75096e-07	5.45943	TRUE	Detected
352	Phenylalanine--tRNA ligase alpha subunit OS=Staphylococcus aureus (strain USA300) GN=pheS PE=3 SV=1	Q2FHU3	pheS	40 kDa	11.2	11	0	3.6	0.6	0.6	0	2	6.95844e-05	4.22239	TRUE	Detected
353	50S ribosomal protein L10 OS=Staphylococcus aureus (strain USA300) GN=rplJ PE=3 SV=1	Q2FJA1	rplJ	18 kDa	7.4	8	0	5.4	1.4	1.6	0	2.6	0.000621751	2.4021	TRUE	Detected
354	Serine-protein kinase RsbW OS=Staphylococcus aureus (strain USA300) GN=rsbW PE=3 SV=1	Q2FF59	rsbW	18 kDa	10.2	9.2	0	4	0.8	0	2.2	2.4	5.60312e-05	3.67243	TRUE	Detected
357	50S ribosomal protein L2 OS=Staphylococcus aureus (strain USA300) GN=rplB PE=3 SV=1	Q2FEP2	rplB	30 kDa	8.2	6.2	0	1.6	0.4	0.2	0	0.6	0.000563403	4.35755	TRUE	Detected
358	Putative heme-dependent peroxidase SAUSA300_0569 OS=Staphylococcus aureus (strain USA300) GN=SAUSA300_0569 PE=3 SV=1	Q2FJ56	SAUSA300_0569	29 kDa	8	7	2.2	5	1.2	0.8	1.8	0.8	0.0127765	2.73697	TRUE	Detected
359	Arginine--tRNA ligase OS=Staphylococcus aureus (strain USA300) GN=argS PE=3 SV=1	Q2FJ29	argS	62 kDa	10.6	8	0	3.4	0.4	0.2	0	0.8	0.000872417	4.72792	TRUE	Detected
361	Dihydroxyacetone kinase, DhaK subunit OS=Staphylococcus aureus (strain USA300) GN=SAUSA300_0636 PE=4 SV=1	A0A0H2XGF3	SAUSA300_0636	35 kDa	10	9	0	4.6	1.6	0.6	3.6	3	0.00098166	2.64386	TRUE	Detected
365	Putative surface anchored protein OS=Staphylococcus aureus (strain USA300) GN=SAUSA300_2581 PE=4 SV=1	A0A0H2XF70	SAUSA300_2581	71 kDa	5.8	0.6	0	0.2	0.2	0	0	0	0.000477614	4.85798	TRUE	Detected
366	Superoxide dismutase [Mn/Fe] 1 OS=Staphylococcus aureus (strain USA300) GN=sodA PE=3 SV=1	Q2FGH0	sodA	23 kDa	9.2	7	3.6	3.2	0.8	0.8	1.2	1.2	0.00317122	3.52356	TRUE	Detected
367	PTS system, glucose-specific IIA component OS=Staphylococcus aureus (strain USA300) GN=crr PE=4 SV=1	A0A0H2XJ98	crr	18 kDa	8.2	5	0	3.4	3.4	1	4.8	1.2	0.000435394	1.27009	TRUE	Detected
368	Uncharacterized protein OS=Staphylococcus aureus (strain USA300) GN=SAUSA300_0173 PE=4 SV=1	A0A0H2XJL5	SAUSA300_0173	19 kDa	12.4	11	0	1.6	1	0.4	0.2	0.8	4.59833e-05	3.63227	TRUE	Detected
369	50S ribosomal protein L27 OS=Staphylococcus aureus (strain USA300) GN=rpmA PE=3 SV=1	Q2FG82	rpmA	10 kDa	8.2	7	0	5.4	0.2	0.8	0	1.4	0.000104954	5.35755	TRUE	Detected
370	Putative lysophospholipase OS=Staphylococcus aureus (strain USA300) GN=SAUSA300_0070 PE=4 SV=1	A0A0H2XHZ1	SAUSA300_0070	31 kDa	9.4	7.2	0	4.6	0.2	0	2.4	2	0.00189033	5.55459	TRUE	Detected
371	Threonine synthase OS=Staphylococcus aureus (strain USA300) GN=thrC PE=3 SV=1	A0A0H2XH24	thrC	38 kDa	9.6	10	0	6.2	0.2	0	0.8	2	0.000343869	5.58496	TRUE	Detected
372	Putative cell-division initiation protein OS=Staphylococcus aureus (strain USA300) GN=SAUSA300_1086 PE=4 SV=1	A0A0H2XER6	SAUSA300_1086	24 kDa	12.2	10.4	0	5.8	0.4	0	0	2.4	5.33115e-05	4.93074	TRUE	Detected
374	HIT family protein OS=Staphylococcus aureus (strain USA300) GN=SAUSA300_1787 PE=4 SV=1	A0A0H2XH57	SAUSA300_1787	16 kDa	10.4	10.6	0	4.4	1.4	0.6	1.6	2	0.000411959	2.89308	TRUE	Detected
376	Peptide chain release factor 1 OS=Staphylococcus aureus (strain USA300) GN=prfA PE=3 SV=1	Q2FF10	prfA	40 kDa	12.4	11	0	6.2	0.6	0	0	0.6	8.46978e-05	4.36923	TRUE	Detected
379	Transcription termination/antitermination protein NusG OS=Staphylococcus aureus (strain USA300) GN=nusG PE=3 SV=1	A0A0H2XEI4	nusG	21 kDa	8.4	7	0	5.2	1.8	0.8	0.8	1.8	0.000234587	2.22239	TRUE	Detected
380	Arginine repressor OS=Staphylococcus aureus (strain USA300) GN=argR PE=3 SV=1	Q2FGL3	argR	17 kDa	11	8.8	0	4.2	0.6	0	0	1.4	1.98213e-05	4.1964	TRUE	Detected
381	30S ribosomal protein S11 OS=Staphylococcus aureus (strain USA300) GN=rpsK PE=3 SV=1	Q2FER4	rpsK	14 kDa	4.6	4	0	2.4	0.8	0.6	0	0.8	0.000320407	2.52356	TRUE	Detected
382	Bacterioferritin comigratory protein OS=Staphylococcus aureus (strain USA300) GN=SAUSA300_1844 PE=4 SV=1	A0A0H2XHS7	SAUSA300_1844	17 kDa	10.4	8	0	2	0.8	0	0	1.2	3.94521e-05	3.70044	TRUE	Detected
383	Catabolite control protein A OS=Staphylococcus aureus (strain USA300) GN=ccpA PE=4 SV=1	A0A0H2XH43	ccpA	36 kDa	10.4	10.4	0	6.8	0.4	0	0.2	1.8	9.09397e-05	4.70044	TRUE	Detected
386	Thymidylate synthase OS=Staphylococcus aureus (strain USA300) GN=thyA PE=3 SV=1	Q2FH11	thyA	37 kDa	8.4	7.8	0	2.6	0.6	0	4.4	1.8	0.000680064	3.80735	TRUE	Detected
391	Polyribonucleotide nucleotidyltransferase OS=Staphylococcus aureus (strain USA300) GN=SAUSA300_0486 PE=4 SV=1	A0A0H2XEG5	SAUSA300_0486	15 kDa	6.8	5	0	2	0.4	0.4	0.4	0.8	0.000502474	4.08746	TRUE	Detected
392	3-hexulose-6-phosphate synthase OS=Staphylococcus aureus (strain USA300) GN=SAUSA300_0555 PE=3 SV=1	Q2FJ70	SAUSA300_0555	22 kDa	8.4	5.2	0	6	0.4	0.4	0.8	1	0.00321866	4.39232	TRUE	Detected
393	50S ribosomal protein L15 OS=Staphylococcus aureus (strain USA300) GN=rplO PE=3 SV=1	Q2FEQ8	rplO	16 kDa	7	8.8	0	6	0.2	0.4	0	0.8	0.00122108	5.12928	TRUE	Detected
396	Malonyl CoA-acyl carrier protein transacylase OS=Staphylococcus aureus (strain USA300) GN=fabD PE=3 SV=1	A0A0H2XJ76	fabD	34 kDa	8.6	8.8	0	4.4	0.2	0	1.6	1	0.00299651	5.42626	TRUE	Detected
397	Methicillin resistance protein FemA OS=Staphylococcus aureus (strain USA300) GN=femA PE=4 SV=1	A0A0H2XGV7	femA	51 kDa	14	9.4	0	5.4	0.2	0	0.6	0.4	0.000333718	6.12928	TRUE	Detected
400	50S ribosomal protein L14 OS=Staphylococcus aureus (strain USA300) GN=rplN PE=3 SV=1	Q2FEP9	rplN	13 kDa	7.2	7	0	4.4	2.2	1.2	0	0.6	9.09397e-05	1.71049	TRUE	Detected
401	Probable endonuclease 4 OS=Staphylococcus aureus (strain USA300) GN=nfo PE=3 SV=1	Q2FGG6	nfo	33 kDa	8.4	7.8	0	4.6	1.6	0	5.2	1	0.00209872	2.39232	TRUE	Detected
403	Pyrroline-5-carboxylate reductase OS=Staphylococcus aureus (strain USA300) GN=proC PE=3 SV=1	A0A0H2XGB3	proC	29 kDa	8.8	8	0	6.4	0.4	0.2	3.4	1	4.61993e-06	4.45943	TRUE	Detected
405	Peptidase T OS=Staphylococcus aureus (strain USA300) GN=pepT PE=3 SV=1	Q2FIP8	pepT	46 kDa	7.2	6.4	1.4	5	0.6	0.8	5	2	1.41674e-05	3.58496	TRUE	Detected
406	Glycine cleavage system H protein OS=Staphylococcus aureus (strain USA300) GN=gcvH PE=3 SV=1	Q2FII7	gcvH	14 kDa	6.6	5.8	0	4	1.2	0.8	0.2	1.4	0.00184062	2.45943	TRUE	Detected
408	Phosphoglucomutase OS=Staphylococcus aureus (strain USA300) GN=pgcA PE=3 SV=2	Q2FE11	pgcA	62 kDa	10.6	7.4	0	4.2	0.6	0	0.2	0.2	0.000426861	4.14296	TRUE	Detected
409	Protein NagD homolog OS=Staphylococcus aureus (strain USA300) GN=nagD PE=3 SV=1	Q2FIE5	nagD	28 kDa	7.6	7.6	0	4.8	2	1	1.2	3.2	0.000446351	1.926	TRUE	Detected
410	Signal peptidase I OS=Staphylococcus aureus (strain USA300) GN=spsB PE=3 SV=1	A0A0H2XEA7	spsB	18 kDa	10.2	7.8	0	3	0.6	0.2	2.8	1.2	0.000545716	4.08746	TRUE	Detected
414	Uncharacterized lipoprotein SAUSA300_2315 OS=Staphylococcus aureus (strain USA300) GN=SAUSA300_2315 PE=3 SV=1	Q2FEC8	SAUSA300_2315	23 kDa	4.8	2.4	0	2	0.8	0.8	0.8	0.8	0.00192663	2.58496	TRUE	Detected
418	50S ribosomal protein L20 OS=Staphylococcus aureus (strain USA300) GN=rplT PE=3 SV=1	Q2FG58	rplT	14 kDa	6.4	5.8	0	3.6	1.2	0.8	1.4	1	0.0023027	2.41504	TRUE	Detected
419	Glutathione peroxidase OS=Staphylococcus aureus (strain USA300) GN=SAUSA300_1197 PE=3 SV=1	A0A0H2XEC3	SAUSA300_1197	18 kDa	10.2	9.6	0	2	0.4	0	0	0.6	0.000784892	4.67243	TRUE	Detected
423	Molybdenum cofactor biosynthesis protein B OS=Staphylococcus aureus (strain USA300) GN=moaB PE=3 SV=1	A0A0H2XIY9	moaB	18 kDa	9	7.8	0	3	1	0.2	2.4	0.8	2.9829e-05	3.16993	TRUE	Detected
425	30S ribosomal protein S4 OS=Staphylococcus aureus (strain USA300) GN=rpsD PE=3 SV=1	Q2FG18	rpsD	23 kDa	9.8	6.8	0	2	0.4	0	0	0.8	0.000111928	4.61471	TRUE	Detected
426	Probable transcriptional regulatory protein SAUSA300_0655 OS=Staphylococcus aureus (strain USA300) GN=SAUSA300_0655 PE=3 SV=1	Q2FIX0	SAUSA300_0655	26 kDa	7.8	5.4	0	3.6	1	0.4	1.4	1	7.47949e-05	2.96347	TRUE	Detected
429	Putative lipoprotein OS=Staphylococcus aureus (strain USA300) GN=SAUSA300_0377 PE=4 SV=1	A0A0H2XHE2	SAUSA300_0377	24 kDa	6.6	5.4	0.2	1.6	1	0.6	0	0.6	0.00890769	2.72247	TRUE	Detected
430	30S ribosomal protein S20 OS=Staphylococcus aureus (strain USA300) GN=rpsT PE=3 SV=1	Q2FGD8	rpsT	9 kDa	9.6	7	0	3.8	1	1.2	0	1.2	0.0020146	3.26303	TRUE	Detected
431	Indole-3-pyruvate decarboxylase OS=Staphylococcus aureus (strain USA300) GN=ipdC PE=3 SV=1	A0A0H2XEM7	ipdC	61 kDa	7.6	4.2	0	3.2	0.8	0.4	0.4	1.4	0.000336661	3.24793	TRUE	Detected
432	30S ribosomal protein S17 OS=Staphylococcus aureus (strain USA300) GN=rpsQ PE=3 SV=1	Q2FEP8	rpsQ	10 kDa	7	6.2	0	3.6	2	1.2	0	1	0.000332118	1.80735	TRUE	Detected
433	Universal stress protein family OS=Staphylococcus aureus (strain USA300) GN=SAUSA300_0067 PE=4 SV=1	A0A0H2XKH6	SAUSA300_0067	17 kDa	8.8	8	0	3	0.4	0.6	0.2	0.2	0.000102064	4.45943	TRUE	Detected
434	Iron compound ABC transporter, iron compound-binding protein SirA OS=Staphylococcus aureus (strain USA300) GN=sirA PE=4 SV=1	A0A0H2XHK0	sirA	37 kDa	5.4	4	0.8	5	2.2	1.2	3.8	2	0.00974078	1.29546	TRUE	Detected
436	10 kDa chaperonin OS=Staphylococcus aureus (strain USA300) GN=groS PE=3 SV=1	Q2FF94	groS	10 kDa	9.2	8.8	0	3.2	2	1.6	0	1.8	0.000253883	2.20163	TRUE	Detected
439	Porphobilinogen deaminase OS=Staphylococcus aureus (strain USA300) GN=hemC PE=3 SV=1	Q2FG66	hemC	34 kDa	7.6	5.4	0	3.4	0.6	0.2	0.6	1.2	0.0176166	3.66297	TRUE	Detected
440	Uncharacterized oxidoreductase SAUSA300_2422 OS=Staphylococcus aureus (strain USA300) GN=SAUSA300_2422 PE=3 SV=1	Q2FE21	SAUSA300_2422	25 kDa	8.4	9.2	0	3.8	0.4	0	1.2	0.8	0.000577533	4.39232	TRUE	Detected
442	NADH-dependent flavin oxidoreductase OS=Staphylococcus aureus (strain USA300) GN=SAUSA300_0859 PE=4 SV=1	A0A0H2XGI5	SAUSA300_0859	42 kDa	8.6	7.4	0	2.8	0.4	0.2	0	1	0.000126904	4.42626	TRUE	Detected
443	UPF0337 protein SAUSA300_1582 OS=Staphylococcus aureus (strain USA300) GN=SAUSA300_1582 PE=3 SV=1	Q2FGA1	SAUSA300_1582	7 kDa	7.2	4.6	0	2.4	0.4	0.2	0	2	0.000807134	4.16993	TRUE	Detected
445	Uncharacterized protein OS=Staphylococcus aureus (strain USA300) GN=SAUSA300_2529 PE=4 SV=1	A0A0H2XH33	SAUSA300_2529	17 kDa	5	4.8	0.8	1.4	0.8	0.8	1	0.8	0.0054523	2.64386	TRUE	Detected
449	Isopentenyl-diphosphate delta-isomerase OS=Staphylococcus aureus (strain USA300) GN=fni PE=3 SV=1	Q2FEF1	fni	39 kDa	5.6	4.4	0	2.2	1.2	0.2	3.6	2	0.00228676	2.22239	TRUE	Detected
451	50S ribosomal protein L4 OS=Staphylococcus aureus (strain USA300) GN=rplD PE=3 SV=1	Q2FEP0	rplD	22 kDa	5	4.6	0	1.2	0.4	0.8	0	0.4	0.002089	3.64386	TRUE	Detected
452	Probable DNA-directed RNA polymerase subunit delta OS=Staphylococcus aureus (strain USA300) GN=rpoE PE=3 SV=1	Q2FF00	rpoE	21 kDa	5.2	3.8	0	2.8	1	1.2	0	2	0.000773835	2.37851	TRUE	Detected
454	Peptidase, M20/M25/M40 family OS=Staphylococcus aureus (strain USA300) GN=SAUSA300_1460 PE=4 SV=1	A0A0H2XFJ9	SAUSA300_1460	40 kDa	6.2	3.4	0	1.4	0.4	0.4	1	0.6	0.00447878	3.9542	TRUE	Detected
455	50S ribosomal protein L29 OS=Staphylococcus aureus (strain USA300) GN=rpmC PE=3 SV=1	A0A0H2XHC7	rpmC	9 kDa	5.6	5.8	0	3.6	1.6	2	0	2.2	0.00151375	1.80735	TRUE	Detected
456	Ribose-phosphate pyrophosphokinase OS=Staphylococcus aureus (strain USA300) GN=prs PE=3 SV=1	A0A0H2XHB4	prs	35 kDa	4.2	4.4	0	2.2	0.2	0.6	0.2	0	0.000771717	4.39232	TRUE	Detected
457	Staphylococcal accessory regulator OS=Staphylococcus aureus (strain USA300) GN=SAUSA300_0114 PE=4 SV=1	A0A0H2XHA2	SAUSA300_0114	30 kDa	5.4	5.2	0	4	1.4	0	2.6	2.2	0.000104954	1.94753	TRUE	Detected
459	Haloacid dehalogenase-like hydrolase OS=Staphylococcus aureus (strain USA300) GN=SAUSA300_2102 PE=4 SV=1	A0A0H2XHN2	SAUSA300_2102	32 kDa	7.6	7.2	0	2.6	0.4	0.2	0	1.8	0.000969923	4.24793	TRUE	Detected
461	Phi77 ORF006-like protein, putative capsid protein OS=Staphylococcus aureus (strain USA300) GN=SAUSA300_1938 PE=4 SV=1	A0A0H2XEL4	SAUSA300_1938	42 kDa	3	3.8	1.6	3.2	1.2	1	1.2	1.2	0.0265099	1.32193	TRUE	Detected
463	Regulatory protein Spx OS=Staphylococcus aureus (strain USA300) GN=spxA PE=3 SV=1	A0A0H2XFF6	spxA	15 kDa	10.4	8	0	4.2	0.2	0.2	0	0.4	4.92844e-06	5.70044	TRUE	Detected
465	Respiratory nitrate reductase, alpha subunit OS=Staphylococcus aureus (strain USA300) GN=SAUSA300_2343 PE=4 SV=1	A0A0H2XEE7	SAUSA300_2343	140 kDa	6.6	3.2	0	0.4	0.2	0	1.6	0.8	0.00097748	5.04439	TRUE	Detected
466	Uncharacterized protein OS=Staphylococcus aureus (strain USA300) GN=SAUSA300_1118 PE=4 SV=1	A0A0H2XG62	SAUSA300_1118	13 kDa	6	5.4	0	3.2	0.2	0	0	0	2.98598e-07	4.90689	TRUE	Detected
467	MutT/nudix family protein OS=Staphylococcus aureus (strain USA300) GN=SAUSA300_1624 PE=4 SV=1	A0A0H2XGI9	SAUSA300_1624	23 kDa	6.2	6.2	0	4.2	1.2	0.2	3	2.8	0.00955033	2.36923	TRUE	Detected
475	GMP reductase OS=Staphylococcus aureus (strain USA300) GN=guaC PE=3 SV=1	Q2FH96	guaC	36 kDa	8.2	6.2	0	2.2	0.4	0.2	1.4	0.8	0.000132184	4.35755	TRUE	Detected
478	ATP-dependent protease subunit HslV OS=Staphylococcus aureus (strain USA300) GN=hslV PE=3 SV=1	Q2FHI5	hslV	20 kDa	6.8	6.2	0	3.8	1.2	0.2	2.6	0.8	5.55157e-06	2.5025	TRUE	Detected
479	Uncharacterized protein OS=Staphylococcus aureus (strain USA300) GN=SAUSA300_1304 PE=4 SV=1	A0A0H2XH40	SAUSA300_1304	30 kDa	6.2	5.4	0	4.4	0.4	0	0	0.8	1.18369e-06	3.9542	TRUE	Detected
480	Ribonucleoside-diphosphate reductase, beta subunit OS=Staphylococcus aureus (strain USA300) GN=SAUSA300_0717 PE=4 SV=1	A0A0H2XI26	SAUSA300_0717	38 kDa	7.8	8.4	0	2.4	0.8	0	2	1.4	0.000199571	3.2854	TRUE	Detected
482	50S ribosomal protein L31 type B OS=Staphylococcus aureus (strain USA300) GN=rpmE2 PE=3 SV=1	Q2FF08	rpmE2	10 kDa	7.4	5.6	0	4.2	0.4	0.8	0	1.6	0.000166869	4.20945	TRUE	Detected
484	HTH-type transcriptional regulator SarZ OS=Staphylococcus aureus (strain USA300) GN=sarZ PE=3 SV=1	Q2FEB2	sarZ	17 kDa	5.2	4	0	1.8	0.2	0	2	1.2	1.29369e-05	4.70044	TRUE	Detected
485	50S ribosomal protein L36 OS=Staphylococcus aureus (strain USA300) GN=rpmJ PE=3 SV=1	Q2FER2	rpmJ	4 kDa	4.8	4	0.2	2.4	0.4	0	1	0.8	0.000117589	3.58496	TRUE	Detected
487	50S ribosomal protein L24 OS=Staphylococcus aureus (strain USA300) GN=rplX PE=3 SV=1	Q2FEQ0	rplX	12 kDa	5.6	5.2	0	3	1.8	1.4	0	1.6	0.0194555	1.63743	TRUE	Detected
495	Phosphoribosylformylglycinamidine synthase subunit PurS OS=Staphylococcus aureus (strain USA300) GN=purS PE=3 SV=1	A0A0H2XGZ9	purS	10 kDa	5.8	4.6	0	3.8	1.8	0.4	0.2	1	0.00488444	1.68806	TRUE	Detected
497	Single-stranded DNA-binding protein OS=Staphylococcus aureus (strain USA300) GN=ssb PE=3 SV=1	A0A0H2XGI6	ssb	19 kDa	5.8	5.2	0	4.4	1.2	0.2	0	1.8	0.000309292	2.27302	TRUE	Detected
498	ATP-dependent Clp protease ATP-binding subunit ClpX OS=Staphylococcus aureus (strain USA300) GN=clpX PE=3 SV=1	Q2FG62	clpX	46 kDa	6.2	6.2	0	5	0.6	0.2	0	1.2	0.00117652	3.36923	TRUE	Detected
502	50S ribosomal protein L16 OS=Staphylococcus aureus (strain USA300) GN=rplP PE=3 SV=1	Q2FEP6	rplP	16 kDa	7.4	6	0	2.4	0.4	0.4	0.8	0.8	0.000696265	4.20945	TRUE	Detected
503	Uncharacterized protein OS=Staphylococcus aureus (strain USA300) GN=SAUSA300_2447 PE=4 SV=1	A0A0H2XE56	SAUSA300_2447	19 kDa	6.8	7.8	0	1.6	0.4	0.2	0	1.2	0.000386102	4.08746	TRUE	Detected
505	Transferrin receptor OS=Staphylococcus aureus (strain USA300) GN=SAUSA300_0721 PE=4 SV=1	A0A0H2XKM7	SAUSA300_0721	38 kDa	5.6	1.8	0	1.6	0.2	0.4	0.8	0.6	0.00324618	4.80735	TRUE	Detected
506	Cell cycle protein GpsB OS=Staphylococcus aureus (strain USA300) GN=gpsB PE=3 SV=1	Q2FGZ4	gpsB	13 kDa	7.4	7.6	0	2	0.2	0	0	0.4	0.00288426	5.20945	TRUE	Detected
507	Uncharacterized peptidase SAUSA300_1654 OS=Staphylococcus aureus (strain USA300) GN=SAUSA300_1654 PE=3 SV=1	Q2FG30	SAUSA300_1654	40 kDa	5.6	5	0	1	0.4	0.4	0	0.4	4.27451e-05	3.80735	TRUE	Detected
509	50S ribosomal protein L19 OS=Staphylococcus aureus (strain USA300) GN=rplS PE=3 SV=1	Q2FHJ7	rplS	13 kDa	6.6	7	0	1.8	2.4	0.2	0.2	0.8	0.00779373	1.45943	TRUE	Detected
510	Organic hydroperoxide resistance protein-like OS=Staphylococcus aureus (strain USA300) GN=SAUSA300_0786 PE=3 SV=1	Q2FIJ2	SAUSA300_0786	15 kDa	6	5.2	0	1.4	0.6	0.8	1.4	0.6	4.51956e-05	3.32193	TRUE	Detected
513	Cmp-binding-factor 1 OS=Staphylococcus aureus (strain USA300) GN=cbf1 PE=4 SV=1	A0A0H2XHZ3	cbf1	36 kDa	6.2	3.6	0	1.6	0.2	0	0.2	0.6	0.000210021	4.9542	TRUE	Detected
516	Histidine--tRNA ligase OS=Staphylococcus aureus (strain USA300) GN=hisS PE=3 SV=1	Q2FG96	hisS	48 kDa	6.2	6.8	0	4	0.2	0	0	0.2	0.000558113	4.9542	TRUE	Detected
519	Transcriptional regulator, Fur family OS=Staphylococcus aureus (strain USA300) GN=SAUSA300_1448 PE=4 SV=1	A0A0H2XGT2	SAUSA300_1448	17 kDa	7	5.2	0	2.2	0.4	0	0	0.6	0.00262911	4.12928	TRUE	Detected
520	Glycine betaine/carnitine/choline ABC transporter OS=Staphylococcus aureus (strain USA300) GN=opuCc PE=4 SV=1	A0A0H2XIQ0	opuCc	35 kDa	4.4	3.8	0	1.6	0.8	1.4	0	1	0.0310475	2.45943	TRUE	Detected
523	Biotin synthase OS=Staphylococcus aureus (strain USA300) GN=bioB PE=3 SV=1	Q2FE72	bioB	38 kDa	7.2	7.6	0	0	0.2	0	0	0	4.66891e-05	5.16993	TRUE	Detected
524	Hydrolase, TatD family OS=Staphylococcus aureus (strain USA300) GN=SAUSA300_0468 PE=4 SV=1	A0A0H2XI16	SAUSA300_0468	29 kDa	4.4	4	1.8	2.6	1.2	0.6	2.8	1.6	0.000386102	1.87447	TRUE	Detected
526	Acyl carrier protein OS=Staphylococcus aureus (strain USA300) GN=acpP PE=3 SV=1	Q2FHK6	acpP	9 kDa	5.2	3.8	0	1.8	0.6	0.2	0.2	1	0.00127375	3.11548	TRUE	Detected
531	Ribonuclease Y OS=Staphylococcus aureus (strain USA300) GN=rny PE=3 SV=1	Q2FHF2	rny	59 kDa	2.6	1.4	0	0.8	0.4	0.4	0.2	0.2	0.0509729	2.70044	TRUE	Detected
533	GTP cyclohydrolase FolE2 OS=Staphylococcus aureus (strain USA300) GN=folE2 PE=3 SV=1	Q2FJ74	folE2	33 kDa	4.6	4.2	0	1.4	0.2	0	0.2	0.6	0.0179675	4.52356	TRUE	Detected
537	Putative iron compound ABC transporter, iron compound-binding protein OS=Staphylococcus aureus (strain USA300) GN=SAUSA300_0598 PE=4 SV=1	A0A0H2XHC8	SAUSA300_0598	31 kDa	6.6	6.4	0	0.8	0.2	0	0	0.2	0.00118091	5.04439	TRUE	Detected
538	Uncharacterized protein OS=Staphylococcus aureus (strain USA300) GN=SAUSA300_1583 PE=4 SV=1	A0A0H2XJ48	SAUSA300_1583	16 kDa	5.8	4.2	0	0.8	0.2	0	0.2	0.4	4.05418e-05	4.85798	TRUE	Detected
540	Putative arsenate reductase OS=Staphylococcus aureus (strain USA300) GN=SAUSA300_0790 PE=4 SV=1	A0A0H2XJ60	SAUSA300_0790	14 kDa	3.2	5.4	0	2.2	1.2	1	1.6	0.6	0.00539088	1.41504	TRUE	Detected
544	Uncharacterized protein SAUSA300_2562 OS=Staphylococcus aureus (strain USA300) GN=SAUSA300_2562 PE=4 SV=1	Q2FDN2	SAUSA300_2562	4 kDa	2.4	2.4	0	1.6	0.8	0.6	0.8	0.8	0.00097748	1.58496	TRUE	Detected
549	Superoxide dismutase [Mn/Fe] 2 OS=Staphylococcus aureus (strain USA300) GN=sodM PE=3 SV=1	Q2FKC6	sodM	23 kDa	1.8	1.4	2.2	1.8	0.6	0.6	1.4	1.2	0.00527611	1.58496	TRUE	Detected
550	DNA-directed RNA polymerase subunit omega OS=Staphylococcus aureus (strain USA300) GN=rpoZ PE=3 SV=1	Q2FHM8	rpoZ	8 kDa	4.8	3.8	0	2	0.2	0.6	0.2	1.2	4.62652e-06	4.58496	TRUE	Detected
551	ATP-dependent protease ATPase subunit HslU OS=Staphylococcus aureus (strain USA300) GN=hslU PE=3 SV=1	Q2FHI4	hslU	52 kDa	2.4	2.2	0	0.2	0.2	0	0	1	0.00385922	3.58496	TRUE	Detected
557	Iron-sulfur cluster repair protein ScdA OS=Staphylococcus aureus (strain USA300) GN=scdA PE=3 SV=1	Q2FK11	scdA	25 kDa	3.6	2.6	0	1	0.4	0.2	1.4	0.6	0.0102886	3.16993	TRUE	Detected
558	Uncharacterized protein OS=Staphylococcus aureus (strain USA300) GN=SAUSA300_1863 PE=4 SV=1	A0A0H2XI52	SAUSA300_1863	10 kDa	3.8	3.2	0	1.8	0.8	1	0.6	1.6	0.00251155	2.24793	TRUE	Detected
559	33 kDa chaperonin OS=Staphylococcus aureus (strain USA300) GN=hslO PE=3 SV=1	Q2FJC9	hslO	32 kDa	4.2	3.6	0	1	0.4	0	0.6	2	0.00118509	3.39232	TRUE	Detected
562	Uncharacterized protein OS=Staphylococcus aureus (strain USA300) GN=SAUSA300_1788 PE=4 SV=1	A0A0H2XJW7	SAUSA300_1788	13 kDa	6.4	6.2	0	2	0.4	0	0	0	0.000104954	4	TRUE	Detected
563	Uncharacterized protein OS=Staphylococcus aureus (strain USA300) GN=SAUSA300_1230 PE=4 SV=1	A0A0H2XIS0	SAUSA300_1230	12 kDa	5.2	4.4	0.8	2.4	0.6	0.4	0.6	0.2	0.000346388	3.11548	TRUE	Detected
564	Arginase OS=Staphylococcus aureus (strain USA300) GN=rocF PE=3 SV=1	A0A0H2XH65	rocF	33 kDa	8	5.2	0	2.2	0.4	0	0	0	5.45017e-05	4.32193	TRUE	Detected
566	Protein RecA OS=Staphylococcus aureus (strain USA300) GN=recA PE=3 SV=1	A0A0H2XFW9	recA	35 kDa	3.2	3.6	0	2.6	0.8	0.2	0	0	0.00191029	2	TRUE	Detected
571	FeS assembly ATPase SufC OS=Staphylococcus aureus (strain USA300) GN=sufC PE=3 SV=1	A0A0H2XG15	sufC	28 kDa	5.4	5.2	0	3.4	0.4	0.2	0	0	0.0136046	3.75489	TRUE	Detected
579	Hypoxanthine phosphoribosyltransferase OS=Staphylococcus aureus (strain USA300) GN=hpt PE=4 SV=1	A0A0H2XGC3	hpt	21 kDa	3.6	4.4	0	1.6	0.2	0	0	0.6	0.00231947	4.16993	TRUE	Detected
581	RNA methyltransferase, TrmH family, group 3 OS=Staphylococcus aureus (strain USA300) GN=SAUSA300_0517 PE=4 SV=1	A0A0H2XIQ1	SAUSA300_0517	27 kDa	6.2	4.6	0	2.4	0.4	0	0	0	0.000191185	3.9542	TRUE	Detected
588	Putative thioredoxin OS=Staphylococcus aureus (strain USA300) GN=SAUSA300_1690 PE=4 SV=1	A0A0H2XGN7	SAUSA300_1690	12 kDa	4.4	2.8	0.6	1.8	0.4	0.6	0.8	0.6	0.00223464	3.45943	TRUE	Detected
589	50S ribosomal protein L32 OS=Staphylococcus aureus (strain USA300) GN=rpmF PE=3 SV=1	Q2FHV3	rpmF	6 kDa	3.6	3.2	0	2	0.2	0.2	0.2	1.8	0.000664913	4.16993	TRUE	Detected
590	30S ribosomal protein S3 OS=Staphylococcus aureus (strain USA300) GN=rpsC PE=3 SV=1	Q2FEP5	rpsC	24 kDa	4	1.6	0	0.4	1.4	0.6	0	0.8	0.0492056	1.51457	TRUE	Detected
591	S-ribosylhomocysteine lyase OS=Staphylococcus aureus (strain USA300) GN=luxS PE=3 SV=1	Q2FEZ4	luxS	18 kDa	4	3.2	0	1.2	0.2	0	0.2	0.8	0.000851941	4.32193	TRUE	Detected
594	Uncharacterized protein OS=Staphylococcus aureus (strain USA300) GN=SAUSA300_1552 PE=4 SV=1	A0A0H2XE54	SAUSA300_1552	22 kDa	3.2	3	0	1.6	0.2	0.2	1.2	1	5.45936e-06	4	TRUE	Detected
595	Uncharacterized protein OS=Staphylococcus aureus (strain USA300) GN=SAUSA300_0289 PE=4 SV=1	A0A0H2XH25	SAUSA300_0289	20 kDa	3.2	2.8	0	3	0.2	0	2.4	0.4	0.000104954	4	TRUE	Detected
598	Uncharacterized protein OS=Staphylococcus aureus (strain USA300) GN=SAUSA300_2257 PE=4 SV=1	A0A0H2XKB1	SAUSA300_2257	17 kDa	4	2.4	0	1.2	0.4	0	1	0.6	0.000106092	3.32193	TRUE	Detected
599	Ribosome-binding factor A OS=Staphylococcus aureus (strain USA300) GN=rbfA PE=3 SV=1	Q2FHG8	rbfA	14 kDa	2.8	3.2	0	1.2	0.4	0	0.8	0	6.36754e-05	2.80735	TRUE	Detected
604	Conserved virulence factor B OS=Staphylococcus aureus (strain USA300) GN=cvfB PE=3 SV=1	Q2FH47	cvfB	34 kDa	4.4	4.4	0	2.2	0.4	0	0	0	0.000267439	3.45943	TRUE	Detected
608	UTP--glucose-1-phosphate uridylyltransferase OS=Staphylococcus aureus (strain USA300) GN=gtaB PE=3 SV=2	Q2FE05	gtaB	32 kDa	3.6	3	0	1.6	0.2	0	0	0.4	6.28943e-05	4.16993	TRUE	Detected
609	Pseudouridine synthase OS=Staphylococcus aureus (strain USA300) GN=rluB PE=3 SV=1	A0A0H2XGY5	rluB	28 kDa	5.2	3.4	0	1.8	0.4	0	0	0.2	0.000139489	3.70044	TRUE	Detected
610	30S ribosomal protein S16 OS=Staphylococcus aureus (strain USA300) GN=rpsP PE=3 SV=1	Q2FHK0	rpsP	10 kDa	3.4	3.8	0	2.6	0.8	0.4	0	0.2	0.00145097	2.08746	TRUE	Detected
613	Uncharacterized protein OS=Staphylococcus aureus (strain USA300) GN=SAUSA300_0812 PE=4 SV=1	A0A0H2XJ51	SAUSA300_0812	32 kDa	3.4	2.6	0	1.4	0.2	0	0	0.2	0.00505561	4.08746	TRUE	Detected
615	5'-methylthioadenosine/S-adenosylhomocysteine nucleosidase OS=Staphylococcus aureus (strain USA300) GN=mtnN PE=3 SV=1	Q2FGC5	mtnN	25 kDa	3.4	2.2	0	1.8	0.2	0	1.2	1.2	0.00505561	4.08746	TRUE	Detected
623	ComE operon protein 2 OS=Staphylococcus aureus (strain USA300) GN=SAUSA300_1548 PE=4 SV=1	A0A0H2XFG3	SAUSA300_1548	16 kDa	4.8	3.2	0	0.6	0.2	0	0.2	0.4	0.00285823	4.58496	TRUE	Detected
636	Uncharacterized protein OS=Staphylococcus aureus (strain USA300) GN=SAUSA300_1031 PE=4 SV=1	A0A0H2XI86	SAUSA300_1031	41 kDa	1.8	1.2	0	2	0.2	0.2	0	1.6	0.005456	3.16993	TRUE	Detected
646	ABC transporter, ATP-binding protein OS=Staphylococcus aureus (strain USA300) GN=SAUSA300_2357 PE=3 SV=1	A0A0H2XDP9	SAUSA300_2357	27 kDa	2.2	2.2	0	1.2	0.4	0	0.2	0	0.0216099	2.45943	TRUE	Detected
648	PTS system, mannitol specific IIA component OS=Staphylococcus aureus (strain USA300) GN=mtlA PE=4 SV=1	A0A0H2XGP6	mtlA	16 kDa	3.2	4.2	0	1.6	0.4	0	0	0.4	0.000916094	3	TRUE	Detected
649	Uncharacterized protein OS=Staphylococcus aureus (strain USA300) GN=SAUSA300_0856 PE=4 SV=1	A0A0H2XJ71	SAUSA300_0856	15 kDa	4	3.6	0	2	0.6	0	0	0.2	0.000157846	2.73697	TRUE	Detected
661	Putative thioredoxin OS=Staphylococcus aureus (strain USA300) GN=SAUSA300_0789 PE=4 SV=1	A0A0H2XHS5	SAUSA300_0789	12 kDa	3	2.4	0	1.8	0.4	0.4	0.6	0.4	0.000188104	2.90689	TRUE	Detected
662	Pyruvate ferredoxin oxidoreductase, alpha subunit OS=Staphylococcus aureus (strain USA300) GN=SAUSA300_1182 PE=4 SV=1	A0A0H2XHA9	SAUSA300_1182	65 kDa	4.2	3.4	0	1.4	0.2	0	0	0.4	0.000417607	4.39232	TRUE	Detected
665	Transcription elongation factor GreA OS=Staphylococcus aureus (strain USA300) GN=greA PE=3 SV=1	Q2FGB6	greA	18 kDa	3	2.2	0	1	1	0.4	0	0.6	0.000226717	1.58496	TRUE	Detected
674	Putative lipoprotein OS=Staphylococcus aureus (strain USA300) GN=SAUSA300_0203 PE=4 SV=1	A0A0H2XIF6	SAUSA300_0203	67 kDa	3.6	2.6	0	0.6	0.2	0.2	0	0	0.0175469	4.16993	TRUE	Detected
677	Uncharacterized protein OS=Staphylococcus aureus (strain USA300) GN=SAUSA300_0293 PE=4 SV=1	A0A0H2XHM6	SAUSA300_0293	20 kDa	2.4	1.8	0	2	0.2	0	1.4	0.4	0.00385922	3.58496	TRUE	Detected
681	Uncharacterized protein OS=Staphylococcus aureus (strain USA300) GN=SAUSA300_1554 PE=4 SV=1	A0A0H2XI06	SAUSA300_1554	11 kDa	3	2.2	0	0.8	0.2	0	0	0.6	0.00807908	3.90689	TRUE	Detected
693	Xanthine phosphoribosyltransferase OS=Staphylococcus aureus (strain USA300) GN=xpt PE=3 SV=1	Q2FJM8	xpt	21 kDa	3.6	2.4	0	0.6	0.4	0	0	0.8	1.52944e-05	3.16993	TRUE	Detected
694	Oxidoreductase, Gfo/Idh/MocA family OS=Staphylococcus aureus (strain USA300) GN=SAUSA300_0213 PE=4 SV=1	A0A0H2XGR9	SAUSA300_0213	39 kDa	2.2	1.4	0	0.8	0.2	0	0	1	0.0203001	3.45943	TRUE	Detected
701	UPF0356 protein SAUSA300_0990 OS=Staphylococcus aureus (strain USA300) GN=SAUSA300_0990 PE=3 SV=1	Q2FHZ0	SAUSA300_0990	9 kDa	1.8	2.2	0	1.6	0.4	0.2	0.2	0.6	0.0140048	2.16993	TRUE	Detected
702	Bifunctional protein PyrR OS=Staphylococcus aureus (strain USA300) GN=pyrR PE=3 SV=1	Q2FHP0	pyrR	20 kDa	3.8	2.2	0	0.6	0.2	0	0	0.2	2.85111e-05	4.24793	TRUE	Detected
705	Uncharacterized protein OS=Staphylococcus aureus (strain USA300) GN=SAUSA300_1011 PE=4 SV=1	A0A0H2XGZ2	SAUSA300_1011	19 kDa	4	3.2	0	0.6	0.2	0	0	0.2	0.000184777	4.32193	TRUE	Detected
716	Transcriptional repressor, ArsR family OS=Staphylococcus aureus (strain USA300) GN=arsR PE=4 SV=1	A0A0H2XG84	arsR	12 kDa	1.8	1.6	0	1.2	0.2	0.2	0.8	0.2	0.005456	3.16993	TRUE	Detected
717	UPF0403 protein SAUSA300_1321 OS=Staphylococcus aureus (strain USA300) GN=SAUSA300_1321 PE=3 SV=1	Q2FH10	SAUSA300_1321	16 kDa	2.8	2.2	0	0.8	0.4	0	0	0.2	0.000672364	2.80735	TRUE	Detected
721	Translation initiation factor IF-1 OS=Staphylococcus aureus (strain USA300) GN=infA PE=3 SV=1	Q2FER1	infA	8 kDa	2.4	1.6	0	1	0.2	0	0.2	0.6	0.00385922	3.58496	TRUE	Detected
748	UPF0637 protein SAUSA300_1006 OS=Staphylococcus aureus (strain USA300) GN=SAUSA300_1006 PE=3 SV=1	Q2FHX4	SAUSA300_1006	24 kDa	1.4	1.6	0	1.2	0.4	0	0.8	0.2	0.0203001	1.80735	TRUE	Detected
749	Uncharacterized protein OS=Staphylococcus aureus (strain USA300) GN=SAUSA300_1506 PE=4 SV=1	A0A0H2XHN9	SAUSA300_1506	12 kDa	1.8	1.8	0	0.6	0.2	0	0	0	0.005456	3.16993	TRUE	Detected
750	ADP-dependent (S)-NAD(P)H-hydrate dehydratase OS=Staphylococcus aureus (strain USA300) GN=nnrD PE=3 SV=1	A0A0H2XDS1	nnrD	30 kDa	2.4	1.2	0	0.4	0.2	0.2	1	1	0.00385922	3.58496	TRUE	Detected
767	Uncharacterized protein OS=Staphylococcus aureus (strain USA300) GN=SAUSA300_0460 PE=4 SV=1	A0A0H2XH20	SAUSA300_0460	12 kDa	1	1.8	0.8	1.2	0.2	0	0.8	0.4	0.00394977	2.32193	TRUE	Detected
844	Bifunctional purine biosynthesis protein PurH OS=Staphylococcus aureus (strain USA300) GN=purH PE=3 SV=1	Q2FI05	purH	54 kDa	2	0	0	0	0.4	0	0	0	0.0285092	2.32193	TRUE	Detected
864	NAD-dependent protein deacetylase OS=Staphylococcus aureus (strain USA300) GN=cobB PE=3 SV=1	A0A0H2XID9	cobB	27 kDa	1.2	0.2	0	0	0.2	0	0	0	0.00766973	2.58496	TRUE	Detected
889	N utilization substance protein B homolog OS=Staphylococcus aureus (strain USA300) GN=nusB PE=3 SV=1	Q2FGK9	nusB	15 kDa	1.6	1	0	0.2	0.2	0.2	0.2	0	0.00220525	3	TRUE	Detected
