# Supplementary material for: Staphylococcus aureus Proteins Implicated in the Reduced Virulence of sarA and sarA/agr Mutants in Osteomyelitis
Source: Microorganisms. 2025 Jan 16;13(1):181. doi: 10.3390/microorganisms13010181 (PMC11767506; doi:10.3390/microorganisms13010181)
Supplement: Supplementary file 1 [file microorganisms-13-00181-s001.zip › Supplementary Table S5 70 APvA similar_Log2FC.xlsx]

## Sheet: 70 present in but not different
							0.874636								Significant	Not Detected
				proteins Identified	1039	986	139	870	496	405	461	563			426	543
				count zero	0	53	900	169	543	634	578	476
					Average MS2 Spectral Counts								WT - A
number	Identified Proteins (1072)	Accession Number	Alternate ID	Molecular Weight	WT	P	S	SP	A	AP	SA	SAP	Ttest	Log2 Fold change	Significant (pval and 2-fold)	Detected in A
2	Thermonuclease OS=Staphylococcus aureus (strain USA300) GN=nuc PE=4 SV=1	A0A0H2XHI2	nuc	25 kDa	89.4	85.2	38.2	434.2	123.6	105	131.8	336	0.00208134	-0.467332	FALSE	Detected
5	Uncharacterized protein OS=Staphylococcus aureus (strain USA300) GN=SAUSA300_pUSA010004 PE=4 SV=1	A0A0H2XKN2	SAUSA300_pUSA010004	21 kDa	84.4	94.2	0.6	105.8	72	82	12.4	82.6	0.610815	0.229246	FALSE	Detected
9	Uncharacterized protein OS=Staphylococcus aureus (strain USA300) GN=SAUSA300_0602 PE=4 SV=1	A0A0H2XG24	SAUSA300_0602	19 kDa	89	125	3.4	81.6	82.4	90	11.4	62.8	0.713609	0.111161	FALSE	Detected
10	Serine-aspartate repeat-containing protein D OS=Staphylococcus aureus (strain USA300) GN=sdrD PE=3 SV=1	Q2FJ78	sdrD	149 kDa	10	9	0	76.6	34.4	41.8	14	73.8	0.000182162	-1.78241	FALSE	Detected
14	Immunoglobulin G binding protein A OS=Staphylococcus aureus (strain USA300) GN=SAUSA300_0113 PE=4 SV=1	A0A0H2XJH7	SAUSA300_0113	56 kDa	24.4	18.8	0	54.4	68.4	54	5	60.4	0.000145396	-1.48712	FALSE	Detected
25	Gamma-hemolysin component B OS=Staphylococcus aureus (strain USA300) GN=hlgB PE=4 SV=1	A0A0H2XH48	hlgB	37 kDa	29.8	26.6	62.8	72.6	26.8	14.8	24.4	15.8	0.46485	0.153079	FALSE	Detected
27	Immunoglobulin-binding protein sbi OS=Staphylococcus aureus (strain USA300) GN=sbi PE=3 SV=1	Q2FE79	sbi	50 kDa	18.2	1	1.2	3.8	18.4	5	6	3.8	0.95761	-0.0157673	FALSE	Detected
29	Serine-aspartate repeat-containing protein E OS=Staphylococcus aureus (strain USA300) GN=sdrE PE=3 SV=1	Q2FJ77	sdrE	125 kDa	7.4	11.4	0.8	88	6	6.6	2.6	18.4	0.496359	0.302563	FALSE	Detected
32	Lipoteichoic acid synthase OS=Staphylococcus aureus (strain USA300) GN=ltaS PE=3 SV=1	Q2FIS2	ltaS	74 kDa	54.4	52.6	0	51.8	28.8	28.2	6	32.6	0.0164238	0.917538	FALSE	Detected
35	Immunodominant staphylococcal antigen B OS=Staphylococcus aureus (strain USA300) GN=isaB PE=3 SV=1	Q2FDM1	isaB	19 kDa	25.2	20.8	20.2	28	27.6	30.2	22	22	0.825748	-0.131245	FALSE	Detected
38	Glycerophosphoryl diester phosphodiesterase OS=Staphylococcus aureus (strain USA300) GN=glpQ PE=4 SV=1	A0A0H2XHP4	glpQ	35 kDa	28.8	29	20	29.8	27.8	39	25.4	26.2	0.923141	0.0509839	FALSE	Detected
41	Leukotoxin LukD OS=Staphylococcus aureus (strain USA300) GN=lukD PE=4 SV=1	A0A0H2XFN4	lukD	37 kDa	19.4	17.8	48.6	80.2	11.2	7	24.8	20.6	0.000285696	0.792558	FALSE	Detected
47	Putative cell wall surface anchor family protein OS=Staphylococcus aureus (strain USA300) GN=SAUSA300_2436 PE=4 SV=1	A0A0H2XJV9	SAUSA300_2436	49 kDa	31.8	35.6	0	35.2	48.2	49.4	0	26.8	0.0130946	-0.600006	FALSE	Detected
55	5'-nucleotidase, lipoprotein e(P4) family OS=Staphylococcus aureus (strain USA300) GN=SAUSA300_0307 PE=4 SV=1	A0A0H2XKC1	SAUSA300_0307	33 kDa	16.8	14.6	16.2	22	16.4	18.4	17.8	15.4	0.937062	0.0347654	FALSE	Detected
70	Clumping factor B OS=Staphylococcus aureus (strain USA300) GN=clfB PE=4 SV=1	A0A0H2XHK2	clfB	96 kDa	11.6	4.6	0	7	15.4	6.2	12	7.6	0.0107385	-0.408806	FALSE	Detected
85	Gamma-hemolysin component A OS=Staphylococcus aureus (strain USA300) GN=hlgA PE=4 SV=1	A0A0H2XIG9	hlgA	35 kDa	30.2	25.2	0.4	15	19	16	1.6	7.4	0.128818	0.668549	FALSE	Detected
99	Truncated FmtB protein OS=Staphylococcus aureus (strain USA300) GN=fmtB PE=4 SV=1	A0A0H2XHS1	fmtB	117 kDa	8.4	8.2	0	57	19.4	11.4	0	14	0.00166606	-1.2076	FALSE	Detected
103	Iron-regulated surface determinant protein A OS=Staphylococcus aureus (strain USA300) GN=isdA PE=3 SV=1	Q2FHV1	isdA	39 kDa	9	8.2	0	7	5.4	3.4	0	4.2	0.096645	0.736966	FALSE	Detected
105	Fibrinogen-binding protein OS=Staphylococcus aureus (strain USA300) GN=efb PE=4 SV=1	A0A0H2XIH9	efb	19 kDa	14.8	3	0	3.6	14.2	7	0.8	7.6	0.929574	0.0597062	FALSE	Detected
115	Staphylococcal enterotoxin Q OS=Staphylococcus aureus (strain USA300) GN=seq PE=4 SV=1	A0A0H2XFV8	seq	28 kDa	16	16	4	15	13.8	15.8	11.6	14	0.104104	0.213404	FALSE	Detected
126	Probable transglycosylase IsaA OS=Staphylococcus aureus (strain USA300) GN=isaA PE=3 SV=1	Q2FDT8	isaA	24 kDa	4.6	9	0	7.6	5.4	9.8	0	8.2	0.63442	-0.231326	FALSE	Detected
135	Staphylokinase OS=Staphylococcus aureus (strain USA300) GN=sak PE=4 SV=1	A0A0H2XFS8	sak	18 kDa	10.8	13.6	4.8	23.8	7.2	8.4	12.6	13.4	0.0181689	0.584963	FALSE	Detected
137	Uncharacterized protein OS=Staphylococcus aureus (strain USA300) GN=SAUSA300_0409 PE=4 SV=1	A0A0H2XGR0	SAUSA300_0409	11 kDa	23.8	15.6	0	14	12.8	12.4	4.2	5.4	0.131502	0.894818	FALSE	Detected
145	Putative staphylococcal enterotoxin OS=Staphylococcus aureus (strain USA300) GN=SAUSA300_0370 PE=4 SV=1	A0A0H2XIS3	SAUSA300_0370	23 kDa	17	15.8	0	12.6	16.8	13	2	7.2	0.932524	0.0170735	FALSE	Detected
158	CHAP domain family OS=Staphylococcus aureus (strain USA300) GN=SAUSA300_0651 PE=4 SV=1	A0A0H2XHA3	SAUSA300_0651	28 kDa	9.6	11.6	0.2	9.2	10.8	9.4	3	5.8	0.486042	-0.169925	FALSE	Detected
160	Extracellular matrix protein-binding protein emp OS=Staphylococcus aureus (strain USA300) GN=emp PE=3 SV=1	Q2FIK4	emp	38 kDa	4	0.8	0	0.8	3.2	1	0.2	0.2	0.455366	0.321928	FALSE	Detected
161	Staphylococcal complement inhibitor OS=Staphylococcus aureus (strain USA300) GN=scn PE=3 SV=1	Q2FFF8	scn	13 kDa	10.8	6.4	0	7.6	8.8	11.2	0.6	8.4	0.479733	0.295456	FALSE	Detected
166	Chemotaxis inhibitory protein OS=Staphylococcus aureus (strain USA300) GN=chp PE=3 SV=1	Q2FFF7	chp	17 kDa	13.6	12.8	0	15	13.4	9.6	1.2	15.2	0.805902	0.0213737	FALSE	Detected
171	Ornithine carbamoyltransferase OS=Staphylococcus aureus (strain USA300) GN=argF PE=3 SV=1	A0A0H2XHH2	argF	38 kDa	7.2	5.4	1.4	6.2	3.6	4	11.4	7.6	0.0905159	1	FALSE	Detected
173	Staphylococcal enterotoxin K OS=Staphylococcus aureus (strain USA300) GN=sek PE=4 SV=1	A0A0H2XJE8	sek	28 kDa	11.2	11.8	0	11.8	10.6	10.2	4.8	9.4	0.666581	0.0794345	FALSE	Detected
176	Putative lipoprotein OS=Staphylococcus aureus (strain USA300) GN=SAUSA300_1106 PE=4 SV=1	A0A0H2XF17	SAUSA300_1106	36 kDa	8.6	6.8	0	9.4	6.4	4.6	16.2	8	0.42725	0.426265	FALSE	Detected
182	Phage terminase family protein OS=Staphylococcus aureus (strain USA300) GN=SAUSA300_1981 PE=4 SV=1	A0A0H2XGR2	SAUSA300_1981	22 kDa	1.2	0.8	0.4	0.6	0.6	0	0.4	0.4	0.0943498	1	FALSE	Detected
189	N-acetylmuramoyl-L-alanine amidase sle1 OS=Staphylococcus aureus (strain USA300) GN=sle1 PE=3 SV=1	Q2FJH7	sle1	36 kDa	7.8	6	0	5.8	4.2	0.2	0	2.2	0.00239445	0.893085	FALSE	Detected
205	Fibrinogen-binding protein OS=Staphylococcus aureus (strain USA300) GN=SAUSA300_1052 PE=4 SV=1	A0A0H2XH00	SAUSA300_1052	13 kDa	5.4	5.2	0	1.6	7.6	10.6	0	3.2	0.320749	-0.49304	FALSE	Detected
228	Staphylocoagulase OS=Staphylococcus aureus (strain USA300) GN=coa PE=4 SV=1	A0A0H2XHP9	coa	69 kDa	11	0.6	0	0	9	0	0	0	0.204884	0.289507	FALSE	Detected
230	Cell shape-determining protein MreC OS=Staphylococcus aureus (strain USA300) GN=mreC PE=3 SV=1	A0A0H2XG99	mreC	31 kDa	5	12.8	0	12	7.6	9.4	0	6.2	0.135966	-0.604071	FALSE	Detected
248	Secretory antigen SsaA OS=Staphylococcus aureus (strain USA300) GN=ssaA PE=4 SV=1	A0A0H2XEL7	ssaA	29 kDa	2	4.6	0	4.4	2.6	3.4	0.4	1.8	0.346594	-0.378512	FALSE	Detected
329	Fibronectin-binding protein A OS=Staphylococcus aureus (strain USA300) GN=fnbA PE=3 SV=1	Q2FE03	fnbA	112 kDa	2.8	0	0	0	5.4	0.4	0	0	0.103286	-0.947533	FALSE	Detected
342	Cell wall surface anchor family protein OS=Staphylococcus aureus (strain USA300) GN=SAUSA300_0136 PE=4 SV=1	A0A0H2XG47	SAUSA300_0136	26 kDa	1.2	1	0	2.2	1.2	1.2	0	1.2	1	0	FALSE	Detected
350	Antigen, 67 kDa OS=Staphylococcus aureus (strain USA300) GN=SAUSA300_0108 PE=4 SV=1	A0A0H2XHW2	SAUSA300_0108	68 kDa	1	0	0	1.2	0.6	0.4	10	5.8	0.141113	0.736966	FALSE	Detected
356	Chitinase-related protein OS=Staphylococcus aureus (strain USA300) GN=SAUSA300_0964 PE=4 SV=1	A0A0H2XED4	SAUSA300_0964	11 kDa	4.6	5.8	0	6.2	3.6	4.4	0	4.4	0.351101	0.353637	FALSE	Detected
362	Serine-aspartate repeat family protein, SdrH OS=Staphylococcus aureus (strain USA300) GN=sdrH PE=4 SV=1	A0A0H2XFX3	sdrH	46 kDa	2.6	5.6	0	6.2	3	1.8	0	4.2	0.730795	-0.206451	FALSE	Detected
363	Penicillin-binding protein 1 OS=Staphylococcus aureus (strain USA300) GN=pbpA PE=4 SV=1	A0A0H2XJZ5	pbpA	83 kDa	1.6	0.6	0	1.6	1.6	1.6	1.6	3	1	0	FALSE	Detected
373	Iron-regulated surface determinant protein H OS=Staphylococcus aureus (strain USA300) GN=isdH PE=1 SV=1	Q2FG07	isdH	101 kDa	2	2.6	0	2.2	3.6	1.4	0	1.8	0.19187	-0.847997	FALSE	Detected
377	Uncharacterized protein OS=Staphylococcus aureus (strain USA300) GN=SAUSA300_2148 PE=4 SV=1	A0A0H2XJ93	SAUSA300_2148	33 kDa	5	3.8	0	5	3	3.2	0.8	4	0.0805162	0.736966	FALSE	Detected
402	Putative lipoprotein OS=Staphylococcus aureus (strain USA300) GN=SAUSA300_1492 PE=4 SV=1	A0A0H2XGW7	SAUSA300_1492	21 kDa	3.2	3.6	1	3.6	1.8	2	2.2	2	0.233483	0.830075	FALSE	Detected
416	Cell division protein FtsL OS=Staphylococcus aureus (strain USA300) GN=ftsL PE=3 SV=1	A0A0H2XH39	ftsL	15 kDa	5	5	0	1.8	3.4	4	0	2.4	0.297314	0.556393	FALSE	Detected
424	Peptidoglycan hydrolase OS=Staphylococcus aureus (strain USA300) GN=lytM PE=4 SV=1	A0A0H2XF37	lytM	34 kDa	3.4	4.6	0	4.2	5.8	3.8	0	5.8	0.0352652	-0.770518	FALSE	Detected
437	Fibronectin binding protein B OS=Staphylococcus aureus (strain USA300) GN=fnbB PE=4 SV=1	A0A0H2XKG3	fnbB	104 kDa	4	0	0	0	4	0	0	0	1	0	FALSE	Detected
441	Penicillin binding protein 2 OS=Staphylococcus aureus (strain USA300) GN=pbp2 PE=4 SV=1	A0A0H2XI32	pbp2	80 kDa	4.2	5.2	0	5.6	1.6	0.2	0	1.2	0.09598	1.39232	FALSE	Detected
471	30S ribosomal protein S9 OS=Staphylococcus aureus (strain USA300) GN=rpsI PE=3 SV=1	Q2FES2	rpsI	15 kDa	5.4	4.8	0	2.2	1.8	1	0.2	1.6	0.0636352	1.58496	FALSE	Detected
508	Putative staphyloxanthin biosynthesis protein OS=Staphylococcus aureus (strain USA300) GN=SAUSA300_0277 PE=4 SV=1	A0A0H2XFX2	SAUSA300_0277	33 kDa	1.6	0	0	0	0.6	0	0	0	0.115077	1.41504	FALSE	Detected
530	Acyltransferase OS=Staphylococcus aureus (strain USA300) GN=SAUSA300_2504 PE=4 SV=1	A0A0H2XFE4	SAUSA300_2504	69 kDa	2.8	1.8	0	1.6	1.8	1.8	0.6	0.8	0.186905	0.63743	FALSE	Detected
565	Probable quinol oxidase subunit 2 OS=Staphylococcus aureus (strain USA300) GN=qoxA PE=3 SV=1	Q2FI17	qoxA	42 kDa	1.4	0.8	0	0	0.2	0.4	1	0.4	0.128122	2.80735	FALSE	Detected
574	Exotoxin OS=Staphylococcus aureus (strain USA300) GN=SAUSA300_0395 PE=4 SV=1	A0A0H2XEC0	SAUSA300_0395	26 kDa	1.2	0.4	0.2	0.4	1.8	2.4	1.8	1.8	0.358897	-0.584962	FALSE	Detected
584	HTH-type transcriptional regulator rot OS=Staphylococcus aureus (strain USA300) GN=rot PE=3 SV=1	A0A0H2XFX7	rot	19 kDa	1.2	1	0	2.4	1	1	4	1.6	0.607511	0.263034	FALSE	Detected
607	High-affinity heme uptake system protein IsdE OS=Staphylococcus aureus (strain USA300) GN=isdE PE=3 SV=2	Q2FHU8	isdE	33 kDa	1.6	0.8	0.4	0.8	0.6	0.8	0.8	0.8	0.0655877	1.41504	FALSE	Detected
622	FPRL1 inhibitory protein OS=Staphylococcus aureus (strain USA300) GN=flr PE=3 SV=1	Q2FHS7	flr	15 kDa	1.2	1.2	0.2	0.8	1.8	1.8	0.2	0.4	0.635126	-0.584962	FALSE	Detected
625	PhiSLT ORF144-like protein, putative lipoprotein OS=Staphylococcus aureus (strain USA300) GN=SAUSA300_1436 PE=4 SV=1	A0A0H2XG92	SAUSA300_1436	16 kDa	1.8	1.4	0	1.2	1.4	1.4	0	1	0.397204	0.36257	FALSE	Detected
678	Putative exotoxin 4 OS=Staphylococcus aureus (strain USA300) GN=SAUSA300_1060 PE=4 SV=1	A0A0H2XJP1	SAUSA300_1060	27 kDa	1.4	1.4	0	1.8	1.6	1.2	0	0.6	0.681057	-0.192645	FALSE	Detected
711	Uncharacterized protein OS=Staphylococcus aureus (strain USA300) GN=SAUSA300_0681 PE=4 SV=1	A0A0H2XEE5	SAUSA300_0681	17 kDa	0.2	0	0	0.2	0.2	0.2	0	0.4	1	0	FALSE	Detected
715	Uncharacterized protein OS=Staphylococcus aureus (strain USA300) GN=SAUSA300_1739 PE=4 SV=1	A0A0H2XGM5	SAUSA300_1739	25 kDa	0.8	0.8	0	0.4	1.4	1.2	0	0.4	0.216547	-0.807355	FALSE	Detected
729	Iron-regulated surface determinant protein C OS=Staphylococcus aureus (strain USA300) GN=isdC PE=3 SV=1	Q2FHV0	isdC	25 kDa	0.8	0.2	2.6	0	0.2	0.4	1	0	0.066688	2	FALSE	Detected
753	ABC transporter, ATP-binding protein OS=Staphylococcus aureus (strain USA300) GN=SAUSA300_2453 PE=3 SV=1	A0A0H2XHT0	SAUSA300_2453	26 kDa	2.4	0	0	0	0.4	0	2.8	0.2	0.0705487	2.58496	FALSE	Detected
776	Tautomerase OS=Staphylococcus aureus (strain USA300) GN=SAUSA300_1258 PE=3 SV=1	A0A0H2XGH6	SAUSA300_1258	7 kDa	1	0.6	0.6	0.4	0.6	0	0.8	0.2	0.141113	0.736966	FALSE	Detected
777	Cold shock protein CspA OS=Staphylococcus aureus (strain USA300) GN=cspA PE=3 SV=1	Q2FH36	cspA	7 kDa	1.8	1.8	0	1.4	0.8	0.4	0	0.2	0.225572	1.16993	FALSE	Detected
779	Non-canonical purine NTP pyrophosphatase OS=Staphylococcus aureus (strain USA300) GN=SAUSA300_1050 PE=3 SV=1	A0A0H2XI62	SAUSA300_1050	21 kDa	3.2	1.8	0	0.4	0.2	0	0.2	0	0.0877194	4	FALSE	Detected
787	Peptide methionine sulfoxide reductase MsrB OS=Staphylococcus aureus (strain USA300) GN=msrB PE=3 SV=1	Q2FH15	msrB	16 kDa	1.2	1.6	0	1	0.8	0.4	0.4	1	0.195016	0.584963	FALSE	Detected
818	Exotoxin OS=Staphylococcus aureus (strain USA300) GN=SAUSA300_0404 PE=4 SV=1	A0A0H2XKK3	SAUSA300_0404	26 kDa	1	1	0	0.8	0.4	0.8	0	0	0.172003	1.32193	FALSE	Detected
852	Phosphate-binding protein PstS OS=Staphylococcus aureus (strain USA300) GN=pstS PE=3 SV=1	Q2FH48	pstS	36 kDa	1.4	0.4	0	0.8	0.4	0	0.8	0	0.239776	1.80735	FALSE	Detected
