# Supplementary material for: Staphylococcus aureus Proteins Implicated in the Reduced Virulence of sarA and sarA/agr Mutants in Osteomyelitis
Source: Microorganisms. 2025 Jan 16;13(1):181. doi: 10.3390/microorganisms13010181 (PMC11767506; doi:10.3390/microorganisms13010181)
Supplement: Supplementary file 1 [file microorganisms-13-00181-s001.zip › Supplementary Table S6 SAPvSA_Log2FC.xlsx]

## Sheet: SAP vs SA 
					Average MS2 Spectral Counts								SP-S					SAP-SA
number	Identified Proteins (1072)	Accession Number	Alternate ID	Molecular Weight	WT	P	S	SP	A	AP	SA	SAP	Ttest	Log2 Fold change	Significant (pval and 2-fold)	Detected in SP	Detected in S	Ttest	Log2 Fold Change	Significant (pval and 2-fold)	Detected in SAP	Detected in SA
2	Thermonuclease OS=Staphylococcus aureus (strain USA300) GN=nuc PE=4 SV=1	A0A0H2XHI2	nuc	25 kDa	89.4	85.2	38.2	434.2	123.6	105	131.8	336	2.01176e-06	3.50672	TRUE	Detected	Detected	0.00448776	1.35011	TRUE	Detected	Detected
3	Triacylglycerol lipase OS=Staphylococcus aureus (strain USA300) GN=lip PE=4 SV=1	A0A0H2XG41	lip	77 kDa	162.4	209.2	2	199.6	13.4	14	0.4	23.4	0.00802035	6.64097	TRUE	Detected	Detected	0.0395822	5.87036	TRUE	Detected	Detected
4	Autolysin OS=Staphylococcus aureus (strain USA300) GN=atl PE=4 SV=1	A0A0H2XIJ3	atl	137 kDa	84.4	58.8	0	73.2	39.2	22.2	4.8	31.6	5.50745e-06	#DIV/0!		Detected	Not Detected	0.0125948	2.71882	TRUE	Detected	Detected
5	Uncharacterized protein OS=Staphylococcus aureus (strain USA300) GN=SAUSA300_pUSA010004 PE=4 SV=1	A0A0H2XKN2	SAUSA300_pUSA010004	21 kDa	84.4	94.2	0.6	105.8	72	82	12.4	82.6	0.0058355	7.46216	TRUE	Detected	Detected	0.0395396	2.7358	TRUE	Detected	Detected
9	Uncharacterized protein OS=Staphylococcus aureus (strain USA300) GN=SAUSA300_0602 PE=4 SV=1	A0A0H2XG24	SAUSA300_0602	19 kDa	89	125	3.4	81.6	82.4	90	11.4	62.8	0.000251439	4.58496	TRUE	Detected	Detected	0.000568697	2.46173	TRUE	Detected	Detected
10	Serine-aspartate repeat-containing protein D OS=Staphylococcus aureus (strain USA300) GN=sdrD PE=3 SV=1	Q2FJ78	sdrD	149 kDa	10	9	0	76.6	34.4	41.8	14	73.8	5.30503e-06	#DIV/0!		Detected	Not Detected	3.94953e-05	2.39819	TRUE	Detected	Detected
14	Immunoglobulin G binding protein A OS=Staphylococcus aureus (strain USA300) GN=SAUSA300_0113 PE=4 SV=1	A0A0H2XJH7	SAUSA300_0113	56 kDa	24.4	18.8	0	54.4	68.4	54	5	60.4	0.00108891	#DIV/0!		Detected	Not Detected	0.00838081	3.59455	TRUE	Detected	Detected
23	DNA-directed RNA polymerase subunit beta OS=Staphylococcus aureus (strain USA300) GN=rpoB PE=3 SV=2	Q2FJ98	rpoB	133 kDa	94.8	87.2	0	50.6	7.8	2.2	4.8	12.2	0.000751922	#DIV/0!		Detected	Not Detected	0.0183436	1.34577	TRUE	Detected	Detected
28	Elongation factor Tu OS=Staphylococcus aureus (strain USA300) GN=tuf PE=3 SV=1	Q2FJ92	tuf	43 kDa	41.4	43.8	0	27.8	8.8	4	1	10.4	0.000235561	#DIV/0!		Detected	Not Detected	0.00117366	3.37851	TRUE	Detected	Detected
29	Serine-aspartate repeat-containing protein E OS=Staphylococcus aureus (strain USA300) GN=sdrE PE=3 SV=1	Q2FJ77	sdrE	125 kDa	7.4	11.4	0.8	88	6	6.6	2.6	18.4	0.000104623	6.78136	TRUE	Detected	Detected	0.0145902	2.82312	TRUE	Detected	Detected
32	Lipoteichoic acid synthase OS=Staphylococcus aureus (strain USA300) GN=ltaS PE=3 SV=1	Q2FIS2	ltaS	74 kDa	54.4	52.6	0	51.8	28.8	28.2	6	32.6	0.00662544	#DIV/0!		Detected	Not Detected	0.0283668	2.44184	TRUE	Detected	Detected
34	ATP-dependent Clp protease ATP-binding subunit ClpL OS=Staphylococcus aureus (strain USA300) GN=clpL PE=3 SV=1	Q2FDV8	clpL	78 kDa	67.2	68.4	0	42	7	6.2	2	23.2	0.000144846	#DIV/0!		Detected	Not Detected	3.37687e-05	3.53605	TRUE	Detected	Detected
42	Putative lipoprotein OS=Staphylococcus aureus (strain USA300) GN=SAUSA300_0372 PE=4 SV=1	A0A0H2XH82	SAUSA300_0372	21 kDa	35	32.4	0	26.8	11.4	15.4	1	17.8	0.000167678	#DIV/0!		Detected	Not Detected	0.00250533	4.15381	TRUE	Detected	Detected
46	Aconitate hydratase OS=Staphylococcus aureus (strain USA300) GN=acnA PE=3 SV=1	A0A0H2XKH5	acnA	99 kDa	47.4	48	1.2	45.2	10.2	4.8	6.4	18.8	1.81879e-05	5.23522	TRUE	Detected	Detected	0.0456303	1.55459	TRUE	Detected	Detected
51	Alkaline shock protein 23 OS=Staphylococcus aureus (strain USA300) GN=asp23 PE=3 SV=1	Q2FEV0	asp23	19 kDa	55.2	56	0	34	12	10	3	15.2	2.01668e-06	#DIV/0!		Detected	Not Detected	0.000991226	2.34104	TRUE	Detected	Detected
56	30S ribosomal protein S1 OS=Staphylococcus aureus (strain USA300) GN=rpsA PE=4 SV=1	A0A0H2XIC6	rpsA	43 kDa	50.8	44.2	0	33.6	8.4	4.8	1.6	14.2	0.0133389	#DIV/0!		Detected	Not Detected	0.016763	3.14975	TRUE	Detected	Detected
75	Transketolase OS=Staphylococcus aureus (strain USA300) GN=tkt PE=4 SV=1	A0A0H2XIH6	tkt	68 kDa	38.2	40.6	0	32	7.2	5.6	1.6	11.6	7.61984e-05	#DIV/0!		Detected	Not Detected	0.00355526	2.85798	TRUE	Detected	Detected
77	Acetate kinase OS=Staphylococcus aureus (strain USA300) GN=ackA PE=3 SV=1	Q2FG27	ackA	44 kDa	48	39	0	22.2	4.8	4	3.2	8.2	0.000675843	#DIV/0!		Detected	Not Detected	0.0262633	1.35755	TRUE	Detected	Detected
93	Amidophosphoribosyltransferase OS=Staphylococcus aureus (strain USA300) GN=purF PE=3 SV=1	A0A0H2XFY4	purF	54 kDa	33	23.8	0	16.4	6.6	4.8	0.6	8.8	0.0061359	#DIV/0!		Detected	Not Detected	0.0123073	3.87447	TRUE	Detected	Detected
104	Phosphoenolpyruvate-protein phosphotransferase OS=Staphylococcus aureus (strain USA300) GN=ptsI PE=3 SV=1	A0A0H2XJZ3	ptsI	63 kDa	33.8	30.6	0	23.8	4	2.4	0.6	11.6	6.34215e-06	#DIV/0!		Detected	Not Detected	6.57822e-05	4.27302	TRUE	Detected	Detected
107	Alanine dehydrogenase 1 OS=Staphylococcus aureus (strain USA300) GN=ald1 PE=3 SV=1	Q2FH00	ald1	40 kDa	21.8	15.6	0	24	0.8	0.8	2	9.4	0.000950442	#DIV/0!		Detected	Not Detected	0.0004322	2.23266	TRUE	Detected	Detected
108	Threonine--tRNA ligase OS=Staphylococcus aureus (strain USA300) GN=thrS PE=3 SV=1	Q2FG54	thrS	74 kDa	36.8	29.4	0	25.4	1.6	0.4	0.4	10.6	0.000331843	#DIV/0!		Detected	Not Detected	0.000153238	4.72792	TRUE	Detected	Detected
116	Pyruvate carboxylase OS=Staphylococcus aureus (strain USA300) GN=pyc PE=4 SV=1	A0A0H2XGF8	pyc	129 kDa	31.2	26.6	0	19.4	10.2	3.8	1.6	8.6	1.23199e-05	#DIV/0!		Detected	Not Detected	0.0404678	2.42626	TRUE	Detected	Detected
118	Dihydrolipoamide acetyltransferase OS=Staphylococcus aureus (strain USA300) GN=SAUSA300_0995 PE=3 SV=1	A0A0H2XJG3	SAUSA300_0995	46 kDa	18.4	12.6	0	8.2	4.2	2.6	2.2	6.2	0.00378763	#DIV/0!		Detected	Not Detected	0.00488444	1.49476	TRUE	Detected	Detected
145	Putative staphylococcal enterotoxin OS=Staphylococcus aureus (strain USA300) GN=SAUSA300_0370 PE=4 SV=1	A0A0H2XIS3	SAUSA300_0370	23 kDa	17	15.8	0	12.6	16.8	13	2	7.2	1.00231e-05	#DIV/0!		Detected	Not Detected	0.0216344	1.848	TRUE	Detected	Detected
149	Leucine--tRNA ligase OS=Staphylococcus aureus (strain USA300) GN=leuS PE=3 SV=1	Q2FFY0	leuS	92 kDa	29.6	24.6	0	17.8	5.2	2	4.2	10.2	0.000117195	#DIV/0!		Detected	Not Detected	0.0371921	1.28011	TRUE	Detected	Detected
161	Staphylococcal complement inhibitor OS=Staphylococcus aureus (strain USA300) GN=scn PE=3 SV=1	Q2FFF8	scn	13 kDa	10.8	6.4	0	7.6	8.8	11.2	0.6	8.4	0.00246299	#DIV/0!		Detected	Not Detected	0.0537887	3.80735	TRUE	Detected	Detected
166	Chemotaxis inhibitory protein OS=Staphylococcus aureus (strain USA300) GN=chp PE=3 SV=1	Q2FFF7	chp	17 kDa	13.6	12.8	0	15	13.4	9.6	1.2	15.2	1.06069e-06	#DIV/0!		Detected	Not Detected	7.89437e-08	3.66297	TRUE	Detected	Detected
184	Putative serine protease HtrA OS=Staphylococcus aureus (strain USA300) GN=SAUSA300_1674 PE=4 SV=1	A0A0H2XGV4	SAUSA300_1674	46 kDa	18.8	14.8	0	7.6	0.4	0.2	0.2	1.8	0.00270455	#DIV/0!		Detected	Not Detected	0.005456	3.16993	TRUE	Detected	Detected
191	30S ribosomal protein S13 OS=Staphylococcus aureus (strain USA300) GN=rpsM PE=3 SV=1	Q2FER3	rpsM	14 kDa	15.2	13.6	0	10.6	4.4	3.8	0.2	4.6	0.000107061	#DIV/0!		Detected	Not Detected	0.000253142	4.52356	TRUE	Detected	Detected
207	Probable manganese-dependent inorganic pyrophosphatase OS=Staphylococcus aureus (strain USA300) GN=ppaC PE=3 SV=1	Q2FFH6	ppaC	34 kDa	12.2	11.8	0	8.6	2.2	0.4	0.2	2.8	2.97845e-06	#DIV/0!		Detected	Not Detected	0.0368356	3.80735	TRUE	Detected	Detected
226	Isocitrate dehydrogenase [NADP] OS=Staphylococcus aureus (strain USA300) GN=icd PE=3 SV=1	A0A0H2XHS2	icd	46 kDa	16.8	14	0	7.6	2	1	0.2	1.2	0.0106385	#DIV/0!		Detected	Not Detected	0.0461723	2.58496	TRUE	Detected	Detected
227	50S ribosomal protein L11 OS=Staphylococcus aureus (strain USA300) GN=rplK PE=3 SV=3	Q2FJA3	rplK	15 kDa	12.8	12.4	0	7.6	5	4.4	0.2	6.2	4.04832e-07	#DIV/0!		Detected	Not Detected	8.58538e-05	4.9542	TRUE	Detected	Detected
242	50S ribosomal protein L21 OS=Staphylococcus aureus (strain USA300) GN=rplU PE=3 SV=1	Q2FG80	rplU	11 kDa	15.2	12.4	0	10.6	6.6	3.8	0.8	5.4	1.29967e-05	#DIV/0!		Detected	Not Detected	0.000881921	2.75489	TRUE	Detected	Detected
248	Secretory antigen SsaA OS=Staphylococcus aureus (strain USA300) GN=ssaA PE=4 SV=1	A0A0H2XEL7	ssaA	29 kDa	2	4.6	0	4.4	2.6	3.4	0.4	1.8	4.14884e-06	#DIV/0!		Detected	Not Detected	0.0140048	2.16993	TRUE	Detected	Detected
250	Glucose-6-phosphate 1-dehydrogenase OS=Staphylococcus aureus (strain USA300) GN=zwf PE=3 SV=1	A0A0H2XEQ2	zwf	57 kDa	19	15.4	0	8.2	0.4	0.2	0.2	1.6	0.00549395	#DIV/0!		Detected	Not Detected	0.033855	3	TRUE	Detected	Detected
267	50S ribosomal protein L22 OS=Staphylococcus aureus (strain USA300) GN=rplV PE=3 SV=1	Q2FEP4	rplV	13 kDa	14.4	11	0	6.6	3.2	2.2	0.2	3.6	0.0126558	#DIV/0!		Detected	Not Detected	0.0510828	4.16993	TRUE	Detected	Detected
301	Phosphoribosylformylglycinamidine cyclo-ligase OS=Staphylococcus aureus (strain USA300) GN=purM PE=3 SV=1	Q2FI07	purM	37 kDa	9.8	9.4	0	6.4	2.8	0.2	0.4	2.8	0.000344962	#DIV/0!		Detected	Not Detected	0.000672364	2.80735	TRUE	Detected	Detected
317	50S ribosomal protein L1 OS=Staphylococcus aureus (strain USA300) GN=rplA PE=3 SV=1	Q2FJA2	rplA	25 kDa	14	13	0	8.8	1.8	1.4	0.6	1.4	0.00218715	#DIV/0!		Detected	Not Detected	0.0497356	1.22239	TRUE	Detected	Detected
377	Uncharacterized protein OS=Staphylococcus aureus (strain USA300) GN=SAUSA300_2148 PE=4 SV=1	A0A0H2XJ93	SAUSA300_2148	33 kDa	5	3.8	0	5	3	3.2	0.8	4	0.0282476	#DIV/0!		Detected	Not Detected	0.0245085	2.32193	TRUE	Detected	Detected
383	Catabolite control protein A OS=Staphylococcus aureus (strain USA300) GN=ccpA PE=4 SV=1	A0A0H2XH43	ccpA	36 kDa	10.4	10.4	0	6.8	0.4	0	0.2	1.8	0.00901062	#DIV/0!		Detected	Not Detected	0.005456	3.16993	TRUE	Detected	Detected
409	Protein NagD homolog OS=Staphylococcus aureus (strain USA300) GN=nagD PE=3 SV=1	Q2FIE5	nagD	28 kDa	7.6	7.6	0	4.8	2	1	1.2	3.2	0.000323393	#DIV/0!		Detected	Not Detected	0.0303601	1.41504	TRUE	Detected	Detected
471	30S ribosomal protein S9 OS=Staphylococcus aureus (strain USA300) GN=rpsI PE=3 SV=1	Q2FES2	rpsI	15 kDa	5.4	4.8	0	2.2	1.8	1	0.2	1.6	0.000370107	#DIV/0!		Detected	Not Detected	0.0140048	3	TRUE	Detected	Detected
589	50S ribosomal protein L32 OS=Staphylococcus aureus (strain USA300) GN=rpmF PE=3 SV=1	Q2FHV3	rpmF	6 kDa	3.6	3.2	0	2	0.2	0.2	0.2	1.8	0.00207734	#DIV/0!		Detected	Not Detected	0.0318376	3.16993	TRUE	Detected	Detected
787	Peptide methionine sulfoxide reductase MsrB OS=Staphylococcus aureus (strain USA300) GN=msrB PE=3 SV=1	Q2FH15	msrB	16 kDa	1.2	1.6	0	1	0.8	0.4	0.4	1	#DIV/0!	#DIV/0!		Detected	Not Detected	0.0399685	1.32193	TRUE	Detected	Detected
17	Chaperone protein DnaK OS=Staphylococcus aureus (strain USA300) GN=dnaK PE=3 SV=1	Q2FGE3	dnaK	66 kDa	91	79.4	0	51.6	15	9.8	0	28.4	0.000393618	#DIV/0!		Detected	Not Detected	8.86486e-06	#DIV/0!		Detected	Not Detected
47	Putative cell wall surface anchor family protein OS=Staphylococcus aureus (strain USA300) GN=SAUSA300_2436 PE=4 SV=1	A0A0H2XJV9	SAUSA300_2436	49 kDa	31.8	35.6	0	35.2	48.2	49.4	0	26.8	1.39349e-07	#DIV/0!		Detected	Not Detected	4.25234e-05	#DIV/0!		Detected	Not Detected
78	Putative membrane protein OS=Staphylococcus aureus (strain USA300) GN=SAUSA300_0279 PE=4 SV=1	A0A0H2XFP1	SAUSA300_0279	115 kDa	9.8	7.4	0	17	1.4	0.6	0	16.4	0.0215053	#DIV/0!		Detected	Not Detected	0.0273285	#DIV/0!		Detected	Not Detected
96	Trigger factor OS=Staphylococcus aureus (strain USA300) GN=tig PE=3 SV=1	Q2FG61	tig	49 kDa	25.6	27.4	0	21.2	5	6.8	0	15	4.87272e-05	#DIV/0!		Detected	Not Detected	3.66891e-06	#DIV/0!		Detected	Not Detected
99	Truncated FmtB protein OS=Staphylococcus aureus (strain USA300) GN=fmtB PE=4 SV=1	A0A0H2XHS1	fmtB	117 kDa	8.4	8.2	0	57	19.4	11.4	0	14	6.30493e-07	#DIV/0!		Detected	Not Detected	1.64639e-07	#DIV/0!		Detected	Not Detected
86	60 kDa chaperonin OS=Staphylococcus aureus (strain USA300) GN=groL PE=3 SV=1	Q2FF95	groL	58 kDa	40.2	38.6	0	24.4	9	6.6	0	12.6	0.000129982	#DIV/0!		Detected	Not Detected	3.11826e-05	#DIV/0!		Detected	Not Detected
59	Pyridoxal 5'-phosphate synthase subunit PdxS OS=Staphylococcus aureus (strain USA300) GN=pdxS PE=3 SV=1	Q2FJC1	pdxS	32 kDa	28	32.4	0	22	8.8	5.8	0	12.2	2.78377e-06	#DIV/0!		Detected	Not Detected	0.000620152	#DIV/0!		Detected	Not Detected
19	N-acetylmuramoyl-L-alanine amidase domain protein OS=Staphylococcus aureus (strain USA300) GN=SAUSA300_2579 PE=4 SV=1	A0A0H2XI01	SAUSA300_2579	69 kDa	38.2	57.2	0	74.2	14.2	13	0	10.6	6.08803e-07	#DIV/0!		Detected	Not Detected	0.0229481	#DIV/0!		Detected	Not Detected
16	Pyruvate kinase OS=Staphylococcus aureus (strain USA300) GN=pyk PE=3 SV=1	Q2FG40	pyk	63 kDa	72.6	55.8	0	33	4.2	3.4	0	9.2	6.89203e-06	#DIV/0!		Detected	Not Detected	0.00307196	#DIV/0!		Detected	Not Detected
126	Probable transglycosylase IsaA OS=Staphylococcus aureus (strain USA300) GN=isaA PE=3 SV=1	Q2FDT8	isaA	24 kDa	4.6	9	0	7.6	5.4	9.8	0	8.2	0.0266239	#DIV/0!		Detected	Not Detected	0.00945531	#DIV/0!		Detected	Not Detected
215	50S ribosomal protein L7/L12 OS=Staphylococcus aureus (strain USA300) GN=rplL PE=3 SV=1	Q2FJA0	rplL	13 kDa	15.2	14	0	8.2	7.2	5.8	0	6.8	0.00329346	#DIV/0!		Detected	Not Detected	0.0297636	#DIV/0!		Detected	Not Detected
8	Alpha-hemolysin OS=Staphylococcus aureus (strain USA300) GN=SAUSA300_1058 PE=4 SV=1	A0A0H2XEW5	SAUSA300_1058	36 kDa	131.4	118	26	134.6	7.8	7.8	0	6.2	6.89139e-05	5.17692	TRUE	Detected	Detected	0.045202	#DIV/0!		Detected	Not Detected
230	Cell shape-determining protein MreC OS=Staphylococcus aureus (strain USA300) GN=mreC PE=3 SV=1	A0A0H2XG99	mreC	31 kDa	5	12.8	0	12	7.6	9.4	0	6.2	0.000186542	#DIV/0!		Detected	Not Detected	0.003242	#DIV/0!		Detected	Not Detected
424	Peptidoglycan hydrolase OS=Staphylococcus aureus (strain USA300) GN=lytM PE=4 SV=1	A0A0H2XF37	lytM	34 kDa	3.4	4.6	0	4.2	5.8	3.8	0	5.8	2.64481e-05	#DIV/0!		Detected	Not Detected	0.000621712	#DIV/0!		Detected	Not Detected
174	50S ribosomal protein L5 OS=Staphylococcus aureus (strain USA300) GN=rplE PE=3 SV=1	Q2FEQ1	rplE	20 kDa	24.8	22.8	0	8.6	2	1.8	0	5.4	0.111747	#DIV/0!		Detected	Not Detected	0.141509	#DIV/0!		Detected	Not Detected
124	1-pyrroline-5-carboxylate dehydrogenase OS=Staphylococcus aureus (strain USA300) GN=rocA PE=3 SV=1	Q2FDV3	rocA	57 kDa	16.8	10.4	0	6.4	2.2	1.2	0	5.2	0.000581961	#DIV/0!		Detected	Not Detected	0.154559	#DIV/0!		Detected	Not Detected
314	Cell division protein FtsZ OS=Staphylococcus aureus (strain USA300) GN=ftsZ PE=3 SV=1	A0A0H2XK58	ftsZ	41 kDa	10	11	0	5.8	3.4	1	0	5.2	0.00270278	#DIV/0!		Detected	Not Detected	0.000104411	#DIV/0!		Detected	Not Detected
237	Acetoin(Diacetyl) reductase OS=Staphylococcus aureus (strain USA300) GN=SAUSA300_0129 PE=3 SV=1	A0A0H2XIT3	SAUSA300_0129	27 kDa	7.8	8	0	6.6	3.6	1.8	0	5	1.83677e-07	#DIV/0!		Detected	Not Detected	4.75547e-05	#DIV/0!		Detected	Not Detected
254	50S ribosomal protein L30 OS=Staphylococcus aureus (strain USA300) GN=rpmD PE=3 SV=1	Q2FEQ7	rpmD	7 kDa	11.6	9.4	0	5.2	2.4	2.4	0	4.8	0.0492056	#DIV/0!		Detected	Not Detected	0.0419675	#DIV/0!		Detected	Not Detected
206	Penicillin-binding protein 3 OS=Staphylococcus aureus (strain USA300) GN=pbp3 PE=4 SV=1	A0A0H2XJ39	pbp3	77 kDa	23.6	18.6	0	15.2	5.6	4.4	0	4.6	0.000419359	#DIV/0!		Detected	Not Detected	0.000274896	#DIV/0!		Detected	Not Detected
112	Serine--tRNA ligase OS=Staphylococcus aureus (strain USA300) GN=serS PE=3 SV=1	Q2FKP7	serS	49 kDa	21.6	17.8	0	11.4	1.2	1	0	4.4	0.000184777	#DIV/0!		Detected	Not Detected	0.0480119	#DIV/0!		Detected	Not Detected
356	Chitinase-related protein OS=Staphylococcus aureus (strain USA300) GN=SAUSA300_0964 PE=4 SV=1	A0A0H2XED4	SAUSA300_0964	11 kDa	4.6	5.8	0	6.2	3.6	4.4	0	4.4	5.48405e-05	#DIV/0!		Detected	Not Detected	0.04315	#DIV/0!		Detected	Not Detected
103	Iron-regulated surface determinant protein A OS=Staphylococcus aureus (strain USA300) GN=isdA PE=3 SV=1	Q2FHV1	isdA	39 kDa	9	8.2	0	7	5.4	3.4	0	4.2	0.00659729	#DIV/0!		Detected	Not Detected	0.0147486	#DIV/0!		Detected	Not Detected
210	Uncharacterized protein OS=Staphylococcus aureus (strain USA300) GN=SAUSA300_1652 PE=4 SV=1	A0A0H2XFW2	SAUSA300_1652	15 kDa	15.2	15.4	1	9.8	4.4	3.8	0	4.2	0.000714234	9.8	TRUE	Detected	Detected	3.55994e-06	#DIV/0!		Detected	Not Detected
362	Serine-aspartate repeat family protein, SdrH OS=Staphylococcus aureus (strain USA300) GN=sdrH PE=4 SV=1	A0A0H2XFX3	sdrH	46 kDa	2.6	5.6	0	6.2	3	1.8	0	4.2	0.0101884	#DIV/0!		Detected	Not Detected	0.0275489	#DIV/0!		Detected	Not Detected
259	UPF0457 protein SAUSA300_2132 OS=Staphylococcus aureus (strain USA300) GN=SAUSA300_2132 PE=3 SV=1	Q2FEV9	SAUSA300_2132	10 kDa	12.2	11	0	7.8	2.8	3.6	0	4	2.42502e-07	#DIV/0!		Detected	Not Detected	0.0409254	#DIV/0!		Detected	Not Detected
340	Protein GrpE OS=Staphylococcus aureus (strain USA300) GN=grpE PE=3 SV=1	Q2FGE2	grpE	24 kDa	9.6	8.6	0	6.2	1.6	0.8	0	3.8	0.00213549	#DIV/0!		Detected	Not Detected	0.0475092	#DIV/0!		Detected	Not Detected
205	Fibrinogen-binding protein OS=Staphylococcus aureus (strain USA300) GN=SAUSA300_1052 PE=4 SV=1	A0A0H2XH00	SAUSA300_1052	13 kDa	5.4	5.2	0	1.6	7.6	10.6	0	3.2	0.0138499	#DIV/0!		Detected	Not Detected	0.0795417	#DIV/0!		Detected	Not Detected
231	50S ribosomal protein L9 OS=Staphylococcus aureus (strain USA300) GN=rplI PE=3 SV=1	Q2FKP1	rplI	16 kDa	18.4	17.6	0	8.6	2	0.8	0	3.2	3.19588e-05	#DIV/0!		Detected	Not Detected	0.0698109	#DIV/0!		Detected	Not Detected
76	Uncharacterized leukocidin-like protein 1 OS=Staphylococcus aureus (strain USA300) GN=SAUSA300_1974 PE=3 SV=1	Q2FFA3	SAUSA300_1974	39 kDa	21.4	7.2	0	7.8	2.2	0	0	2.8	9.33192e-07	#DIV/0!		Detected	Not Detected	7.03816e-05	#DIV/0!		Detected	Not Detected
218	Molybdenum ABC transporter, molybdenum-binding protein ModA OS=Staphylococcus aureus (strain USA300) GN=modA PE=4 SV=1	A0A0H2XGY9	modA	29 kDa	21.6	16	0.2	11.2	2.8	2.4	0	2.8	5.15463e-05	56	TRUE	Detected	Detected	0.00135214	#DIV/0!		Detected	Not Detected
353	50S ribosomal protein L10 OS=Staphylococcus aureus (strain USA300) GN=rplJ PE=3 SV=1	Q2FJA1	rplJ	18 kDa	7.4	8	0	5.4	1.4	1.6	0	2.6	0.000161318	#DIV/0!		Detected	Not Detected	0.0563425	#DIV/0!		Detected	Not Detected
117	Uncharacterized protein OS=Staphylococcus aureus (strain USA300) GN=SAUSA300_1684 PE=4 SV=1	A0A0H2XJG9	SAUSA300_1684	44 kDa	32.2	28.2	0	18.4	1.2	0.8	0	2.4	0.000431764	#DIV/0!		Detected	Not Detected	0.001528	#DIV/0!		Detected	Not Detected
258	Uncharacterized protein SAUSA300_0736 OS=Staphylococcus aureus (strain USA300) GN=SAUSA300_0736 PE=3 SV=1	Q2FIN9	SAUSA300_0736	22 kDa	15	15.4	0	10.8	1.4	0.2	0	2.4	0.000323393	#DIV/0!		Detected	Not Detected	0.000323393	#DIV/0!		Detected	Not Detected
278	Phosphoglucosamine mutase OS=Staphylococcus aureus (strain USA300) GN=glmM PE=3 SV=1	Q2FEX1	glmM	49 kDa	14.6	10.8	0	6.4	0.6	0.4	0	2.4	0.0637632	#DIV/0!		Detected	Not Detected	0.0995077	#DIV/0!		Detected	Not Detected
372	Putative cell-division initiation protein OS=Staphylococcus aureus (strain USA300) GN=SAUSA300_1086 PE=4 SV=1	A0A0H2XER6	SAUSA300_1086	24 kDa	12.2	10.4	0	5.8	0.4	0	0	2.4	0.00129911	#DIV/0!		Detected	Not Detected	9.88338e-06	#DIV/0!		Detected	Not Detected
416	Cell division protein FtsL OS=Staphylococcus aureus (strain USA300) GN=ftsL PE=3 SV=1	A0A0H2XH39	ftsL	15 kDa	5	5	0	1.8	3.4	4	0	2.4	0.0545673	#DIV/0!		Detected	Not Detected	0.0480801	#DIV/0!		Detected	Not Detected
189	N-acetylmuramoyl-L-alanine amidase sle1 OS=Staphylococcus aureus (strain USA300) GN=sle1 PE=3 SV=1	Q2FJH7	sle1	36 kDa	7.8	6	0	5.8	4.2	0.2	0	2.2	0.000329863	#DIV/0!		Detected	Not Detected	0.0172332	#DIV/0!		Detected	Not Detected
208	Putative lipoprotein OS=Staphylococcus aureus (strain USA300) GN=SAUSA300_0769 PE=4 SV=1	A0A0H2XHH4	SAUSA300_0769	28 kDa	11.8	9.2	0	12.2	1	0.6	0	2.2	0.00806169	#DIV/0!		Detected	Not Detected	0.133908	#DIV/0!		Detected	Not Detected
327	30S ribosomal protein S10 OS=Staphylococcus aureus (strain USA300) GN=rpsJ PE=3 SV=1	Q2FEN8	rpsJ	12 kDa	9.2	7.2	0	4.6	1.6	1	0	2.2	0.000274896	#DIV/0!		Detected	Not Detected	0.0105932	#DIV/0!		Detected	Not Detected
455	50S ribosomal protein L29 OS=Staphylococcus aureus (strain USA300) GN=rpmC PE=3 SV=1	A0A0H2XHC7	rpmC	9 kDa	5.6	5.8	0	3.6	1.6	2	0	2.2	0.00466173	#DIV/0!		Detected	Not Detected	0.0529626	#DIV/0!		Detected	Not Detected
339	Putative septation protein SpoVG OS=Staphylococcus aureus (strain USA300) GN=spoVG PE=3 SV=1	Q2FJE4	spoVG	11 kDa	12.6	11.4	0	3.8	1.4	0.4	0	2	0.00442213	#DIV/0!		Detected	Not Detected	0.0557665	#DIV/0!		Detected	Not Detected
352	Phenylalanine--tRNA ligase alpha subunit OS=Staphylococcus aureus (strain USA300) GN=pheS PE=3 SV=1	Q2FHU3	pheS	40 kDa	11.2	11	0	3.6	0.6	0.6	0	2	0.0545673	#DIV/0!		Detected	Not Detected	0.105322	#DIV/0!		Detected	Not Detected
360	L-threonine dehydratase catabolic TdcB OS=Staphylococcus aureus (strain USA300) GN=tdcB PE=3 SV=1	Q2FH01	tdcB	37 kDa	9	6.2	0	9.4	0	0	0	2	0.0249498	#DIV/0!		Detected	Not Detected	0.0133491	#DIV/0!		Detected	Not Detected
443	UPF0337 protein SAUSA300_1582 OS=Staphylococcus aureus (strain USA300) GN=SAUSA300_1582 PE=3 SV=1	Q2FGA1	SAUSA300_1582	7 kDa	7.2	4.6	0	2.4	0.4	0.2	0	2	0.0183079	#DIV/0!		Detected	Not Detected	0.0438246	#DIV/0!		Detected	Not Detected
452	Probable DNA-directed RNA polymerase subunit delta OS=Staphylococcus aureus (strain USA300) GN=rpoE PE=3 SV=1	Q2FF00	rpoE	21 kDa	5.2	3.8	0	2.8	1	1.2	0	2	0.0540331	#DIV/0!		Detected	Not Detected	0.0438246	#DIV/0!		Detected	Not Detected
201	Bifunctional protein FolD OS=Staphylococcus aureus (strain USA300) GN=folD PE=3 SV=1	Q2FI15	folD	31 kDa	23.6	19	0	10	0.8	0.4	0	1.8	0.00246601	#DIV/0!		Detected	Not Detected	0.014958	#DIV/0!		Detected	Not Detected
253	50S ribosomal protein L6 OS=Staphylococcus aureus (strain USA300) GN=rplF PE=3 SV=1	Q2FEQ4	rplF	20 kDa	13.2	11.6	0	4	1	1	0	1.8	0.0497356	#DIV/0!		Detected	Not Detected	0.0851351	#DIV/0!		Detected	Not Detected
316	50S ribosomal protein L18 OS=Staphylococcus aureus (strain USA300) GN=rplR PE=3 SV=1	Q2FEQ5	rplR	13 kDa	9.4	10.2	0	5.2	1.2	2.2	0	1.8	0.000674925	#DIV/0!		Detected	Not Detected	0.0851351	#DIV/0!		Detected	Not Detected
331	Uncharacterized protein OS=Staphylococcus aureus (strain USA300) GN=SAUSA300_0383 PE=4 SV=1	A0A0H2XIC4	SAUSA300_0383	36 kDa	12.4	7.4	0	5	0.4	0.2	0	1.8	0.0121025	#DIV/0!		Detected	Not Detected	0.0545673	#DIV/0!		Detected	Not Detected
373	Iron-regulated surface determinant protein H OS=Staphylococcus aureus (strain USA300) GN=isdH PE=1 SV=1	Q2FG07	isdH	101 kDa	2	2.6	0	2.2	3.6	1.4	0	1.8	0.0337808	#DIV/0!		Detected	Not Detected	0.0265099	#DIV/0!		Detected	Not Detected
436	10 kDa chaperonin OS=Staphylococcus aureus (strain USA300) GN=groS PE=3 SV=1	Q2FF94	groS	10 kDa	9.2	8.8	0	3.2	2	1.6	0	1.8	0.000581961	#DIV/0!		Detected	Not Detected	0.0265099	#DIV/0!		Detected	Not Detected
459	Haloacid dehalogenase-like hydrolase OS=Staphylococcus aureus (strain USA300) GN=SAUSA300_2102 PE=4 SV=1	A0A0H2XHN2	SAUSA300_2102	32 kDa	7.6	7.2	0	2.6	0.4	0.2	0	1.8	0.0783021	#DIV/0!		Detected	Not Detected	0.0545673	#DIV/0!		Detected	Not Detected
497	Single-stranded DNA-binding protein OS=Staphylococcus aureus (strain USA300) GN=ssb PE=3 SV=1	A0A0H2XGI6	ssb	19 kDa	5.8	5.2	0	4.4	1.2	0.2	0	1.8	0.000992767	#DIV/0!		Detected	Not Detected	0.0265099	#DIV/0!		Detected	Not Detected
291	Uncharacterized protein OS=Staphylococcus aureus (strain USA300) GN=SAUSA300_1856 PE=4 SV=1	A0A0H2XHR8	SAUSA300_1856	19 kDa	10.2	7.8	0	6.2	0.8	1	0	1.6	0.003242	#DIV/0!		Detected	Not Detected	0.0649694	#DIV/0!		Detected	Not Detected
482	50S ribosomal protein L31 type B OS=Staphylococcus aureus (strain USA300) GN=rpmE2 PE=3 SV=1	Q2FF08	rpmE2	10 kDa	7.4	5.6	0	4.2	0.4	0.8	0	1.6	9.21854e-05	#DIV/0!		Detected	Not Detected	0.0460249	#DIV/0!		Detected	Not Detected
487	50S ribosomal protein L24 OS=Staphylococcus aureus (strain USA300) GN=rplX PE=3 SV=1	Q2FEQ0	rplX	12 kDa	5.6	5.2	0	3	1.8	1.4	0	1.6	0.00015142	#DIV/0!		Detected	Not Detected	0.000181882	#DIV/0!		Detected	Not Detected
636	Uncharacterized protein OS=Staphylococcus aureus (strain USA300) GN=SAUSA300_1031 PE=4 SV=1	A0A0H2XI86	SAUSA300_1031	41 kDa	1.8	1.2	0	2	0.2	0.2	0	1.6	0.141113	#DIV/0!		Detected	Not Detected	0.12275	#DIV/0!		Detected	Not Detected
36	ATP-dependent Clp protease ATP-binding subunit ClpC OS=Staphylococcus aureus (strain USA300) GN=clpC PE=3 SV=1	Q2FJB5	clpC	91 kDa	93.8	96.8	0	37.6	0.6	0.4	0	1.4	0.000603044	#DIV/0!		Detected	Not Detected	0.16957	#DIV/0!		Detected	Not Detected
369	50S ribosomal protein L27 OS=Staphylococcus aureus (strain USA300) GN=rpmA PE=3 SV=1	Q2FG82	rpmA	10 kDa	8.2	7	0	5.4	0.2	0.8	0	1.4	0.0007786	#DIV/0!		Detected	Not Detected	0.264287	#DIV/0!		Detected	Not Detected
380	Arginine repressor OS=Staphylococcus aureus (strain USA300) GN=argR PE=3 SV=1	Q2FGL3	argR	17 kDa	11	8.8	0	4.2	0.6	0	0	1.4	0.0323677	#DIV/0!		Detected	Not Detected	0.0252289	#DIV/0!		Detected	Not Detected
143	Dihydrolipoyllysine-residue succinyltransferase component of 2-oxoglutarate dehydrogenase complex OS=Staphylococcus aureus (strain USA300) GN=odhB PE=3 SV=1	Q2FH26	odhB	47 kDa	23	21.2	0	14.2	0.2	0.2	0	1.2	0.000197358	#DIV/0!		Detected	Not Detected	0.0735902	#DIV/0!		Detected	Not Detected
185	Acetyl-coenzyme A synthetase OS=Staphylococcus aureus (strain USA300) GN=acsA PE=4 SV=1	A0A0H2XH26	acsA	64 kDa	30.4	26	0	10.6	1.2	0.2	0	1.2	0.00285058	#DIV/0!		Detected	Not Detected	0.0735902	#DIV/0!		Detected	Not Detected
272	DNA polymerase III subunit beta OS=Staphylococcus aureus (strain USA300) GN=dnaN PE=4 SV=1	A0A0H2XHU3	dnaN	42 kDa	15.8	14.6	0	8.4	0.8	1	0	1.2	0.00038167	#DIV/0!		Detected	Not Detected	0.0399685	#DIV/0!		Detected	Not Detected
279	Alanine--tRNA ligase OS=Staphylococcus aureus (strain USA300) GN=alaS PE=3 SV=1	Q2FGA8	alaS	99 kDa	18.2	17.8	0	10.2	0	0	0	1.2	0.00656179	#DIV/0!		Detected	Not Detected	0.172003	#DIV/0!		Detected	Not Detected
342	Cell wall surface anchor family protein OS=Staphylococcus aureus (strain USA300) GN=SAUSA300_0136 PE=4 SV=1	A0A0H2XG47	SAUSA300_0136	26 kDa	1.2	1	0	2.2	1.2	1.2	0	1.2	0.0250589	#DIV/0!		Detected	Not Detected	0.0735902	#DIV/0!		Detected	Not Detected
382	Bacterioferritin comigratory protein OS=Staphylococcus aureus (strain USA300) GN=SAUSA300_1844 PE=4 SV=1	A0A0H2XHS7	SAUSA300_1844	17 kDa	10.4	8	0	2	0.8	0	0	1.2	0.0438246	#DIV/0!		Detected	Not Detected	0.172003	#DIV/0!		Detected	Not Detected
430	30S ribosomal protein S20 OS=Staphylococcus aureus (strain USA300) GN=rpsT PE=3 SV=1	Q2FGD8	rpsT	9 kDa	9.6	7	0	3.8	1	1.2	0	1.2	0.0259162	#DIV/0!		Detected	Not Detected	0.0399685	#DIV/0!		Detected	Not Detected
441	Penicillin binding protein 2 OS=Staphylococcus aureus (strain USA300) GN=pbp2 PE=4 SV=1	A0A0H2XI32	pbp2	80 kDa	4.2	5.2	0	5.6	1.6	0.2	0	1.2	0.0146313	#DIV/0!		Detected	Not Detected	0.250917	#DIV/0!		Detected	Not Detected
498	ATP-dependent Clp protease ATP-binding subunit ClpX OS=Staphylococcus aureus (strain USA300) GN=clpX PE=3 SV=1	Q2FG62	clpX	46 kDa	6.2	6.2	0	5	0.6	0.2	0	1.2	0.00141347	#DIV/0!		Detected	Not Detected	0.0399685	#DIV/0!		Detected	Not Detected
503	Uncharacterized protein OS=Staphylococcus aureus (strain USA300) GN=SAUSA300_2447 PE=4 SV=1	A0A0H2XE56	SAUSA300_2447	19 kDa	6.8	7.8	0	1.6	0.4	0.2	0	1.2	0.00394977	#DIV/0!		Detected	Not Detected	0.0399685	#DIV/0!		Detected	Not Detected
168	DNA gyrase subunit A OS=Staphylococcus aureus (strain USA300) GN=gyrA PE=3 SV=1	Q2FKQ0	gyrA	99 kDa	20.8	16	0	7	0.6	0	0	1	0.00130387	#DIV/0!		Detected	Not Detected	0.0557665	#DIV/0!		Detected	Not Detected
183	3-oxoacyl-[acyl-carrier-protein] synthase 2 OS=Staphylococcus aureus (strain USA300) GN=fabF PE=3 SV=1	A0A0H2XJF4	fabF	44 kDa	15.4	14.2	0	10.2	0	0	0	1	0.000472218	#DIV/0!		Detected	Not Detected	0.0133491	#DIV/0!		Detected	Not Detected
318	Putative lipoprotein OS=Staphylococcus aureus (strain USA300) GN=SAUSA300_0992 PE=4 SV=1	A0A0H2XIX8	SAUSA300_0992	24 kDa	8.4	9.8	0	3.8	0.4	0.4	0	1	0.0643276	#DIV/0!		Detected	Not Detected	0.346594	#DIV/0!		Detected	Not Detected
432	30S ribosomal protein S17 OS=Staphylococcus aureus (strain USA300) GN=rpsQ PE=3 SV=1	Q2FEP8	rpsQ	10 kDa	7	6.2	0	3.6	2	1.2	0	1	0.0081191	#DIV/0!		Detected	Not Detected	0.105322	#DIV/0!		Detected	Not Detected
442	NADH-dependent flavin oxidoreductase OS=Staphylococcus aureus (strain USA300) GN=SAUSA300_0859 PE=4 SV=1	A0A0H2XGI5	SAUSA300_0859	42 kDa	8.6	7.4	0	2.8	0.4	0.2	0	1	0.0202619	#DIV/0!		Detected	Not Detected	0.0557665	#DIV/0!		Detected	Not Detected
520	Glycine betaine/carnitine/choline ABC transporter OS=Staphylococcus aureus (strain USA300) GN=opuCc PE=4 SV=1	A0A0H2XIQ0	opuCc	35 kDa	4.4	3.8	0	1.6	0.8	1.4	0	1	0.0649694	#DIV/0!		Detected	Not Detected	0.0557665	#DIV/0!		Detected	Not Detected
551	ATP-dependent protease ATPase subunit HslU OS=Staphylococcus aureus (strain USA300) GN=hslU PE=3 SV=1	Q2FHI4	hslU	52 kDa	2.4	2.2	0	0.2	0.2	0	0	1	0.346594	#DIV/0!		Detected	Not Detected	0.346594	#DIV/0!		Detected	Not Detected
570	Uncharacterized protein OS=Staphylococcus aureus (strain USA300) GN=SAUSA300_0420 PE=4 SV=1	A0A0H2XKB6	SAUSA300_0420	49 kDa	1.6	3.2	0	8.2	0	0	0	1	0.00647028	#DIV/0!		Detected	Not Detected	0.23276	#DIV/0!		Detected	Not Detected
578	Enoyl-[acyl-carrier-protein] reductase [NADPH] OS=Staphylococcus aureus (strain USA300) GN=SAUSA300_0912 PE=3 SV=1	A0A0H2XIJ1	SAUSA300_0912	28 kDa	6	4.4	0	1.6	0	0	0	1	0.0460249	#DIV/0!		Detected	Not Detected	0.346594	#DIV/0!		Detected	Not Detected
625	PhiSLT ORF144-like protein, putative lipoprotein OS=Staphylococcus aureus (strain USA300) GN=SAUSA300_1436 PE=4 SV=1	A0A0H2XG92	SAUSA300_1436	16 kDa	1.8	1.4	0	1.2	1.4	1.4	0	1	0.0124779	#DIV/0!		Detected	Not Detected	0.0557665	#DIV/0!		Detected	Not Detected
694	Oxidoreductase, Gfo/Idh/MocA family OS=Staphylococcus aureus (strain USA300) GN=SAUSA300_0213 PE=4 SV=1	A0A0H2XGR9	SAUSA300_0213	39 kDa	2.2	1.4	0	0.8	0.2	0	0	1	0.207305	#DIV/0!		Detected	Not Detected	0.23276	#DIV/0!		Detected	Not Detected
236	Ribonuclease J 2 OS=Staphylococcus aureus (strain USA300) GN=rnj2 PE=3 SV=2	Q2FHG3	rnj2	63 kDa	20	14.8	0	10.4	1.8	0.6	0	0.8	0.00180592	#DIV/0!		Detected	Not Detected	0.0649694	#DIV/0!		Detected	Not Detected
266	Uncharacterized protein SAUSA300_0871 OS=Staphylococcus aureus (strain USA300) GN=SAUSA300_0871 PE=3 SV=1	Q2FIA7	SAUSA300_0871	33 kDa	11.4	15.2	0	7.6	0.2	0	0	0.8	0.0483317	#DIV/0!		Detected	Not Detected	0.0649694	#DIV/0!		Detected	Not Detected
338	50S ribosomal protein L23 OS=Staphylococcus aureus (strain USA300) GN=rplW PE=3 SV=1	Q2FEP1	rplW	11 kDa	10.8	8.2	0	6.8	0.6	1	0	0.8	0.0027364	#DIV/0!		Detected	Not Detected	0.0649694	#DIV/0!		Detected	Not Detected
359	Arginine--tRNA ligase OS=Staphylococcus aureus (strain USA300) GN=argS PE=3 SV=1	Q2FJ29	argS	62 kDa	10.6	8	0	3.4	0.4	0.2	0	0.8	0.0620346	#DIV/0!		Detected	Not Detected	0.346594	#DIV/0!		Detected	Not Detected
381	30S ribosomal protein S11 OS=Staphylococcus aureus (strain USA300) GN=rpsK PE=3 SV=1	Q2FER4	rpsK	14 kDa	4.6	4	0	2.4	0.8	0.6	0	0.8	0.00763538	#DIV/0!		Detected	Not Detected	0.0649694	#DIV/0!		Detected	Not Detected
393	50S ribosomal protein L15 OS=Staphylococcus aureus (strain USA300) GN=rplO PE=3 SV=1	Q2FEQ8	rplO	16 kDa	7	8.8	0	6	0.2	0.4	0	0.8	0.00648045	#DIV/0!		Detected	Not Detected	0.0649694	#DIV/0!		Detected	Not Detected
411	50S ribosomal protein L3 OS=Staphylococcus aureus (strain USA300) GN=rplC PE=3 SV=1	Q2FEN9	rplC	24 kDa	6	5.6	0	2.6	0	0	0	0.8	0.0856814	#DIV/0!		Detected	Not Detected	0.0649694	#DIV/0!		Detected	Not Detected
425	30S ribosomal protein S4 OS=Staphylococcus aureus (strain USA300) GN=rpsD PE=3 SV=1	Q2FG18	rpsD	23 kDa	9.8	6.8	0	2	0.4	0	0	0.8	0.0133491	#DIV/0!		Detected	Not Detected	0.346594	#DIV/0!		Detected	Not Detected
479	Uncharacterized protein OS=Staphylococcus aureus (strain USA300) GN=SAUSA300_1304 PE=4 SV=1	A0A0H2XH40	SAUSA300_1304	30 kDa	6.2	5.4	0	4.4	0.4	0	0	0.8	0.0230078	#DIV/0!		Detected	Not Detected	0.141113	#DIV/0!		Detected	Not Detected
525	NADH dehydrogenase-like protein SAUSA300_0844 OS=Staphylococcus aureus (strain USA300) GN=SAUSA300_0844 PE=3 SV=1	Q2FID4	SAUSA300_0844	44 kDa	4.2	3	0	1.8	0	0	0	0.8	0.069751	#DIV/0!		Detected	Not Detected	0.207305	#DIV/0!		Detected	Not Detected
568	Peptidase, rhomboid family OS=Staphylococcus aureus (strain USA300) GN=SAUSA300_1509 PE=4 SV=1	A0A0H2XHE1	SAUSA300_1509	57 kDa	0.6	0.6	0	0.8	0	0.6	0	0.8	0.346594	#DIV/0!		Detected	Not Detected	0.346594	#DIV/0!		Detected	Not Detected
590	30S ribosomal protein S3 OS=Staphylococcus aureus (strain USA300) GN=rpsC PE=3 SV=1	Q2FEP5	rpsC	24 kDa	4	1.6	0	0.4	1.4	0.6	0	0.8	0.346594	#DIV/0!		Detected	Not Detected	0.346594	#DIV/0!		Detected	Not Detected
616	Cystathionine gamma-synthase OS=Staphylococcus aureus (strain USA300) GN=metB PE=3 SV=1	A0A0H2XFF8	metB	41 kDa	3.8	3.4	0	1.6	0	0	0	0.8	0.12275	#DIV/0!		Detected	Not Detected	0.0649694	#DIV/0!		Detected	Not Detected
657	Putative transcriptional regulator OS=Staphylococcus aureus (strain USA300) GN=SAUSA300_2563 PE=4 SV=1	A0A0H2XID1	SAUSA300_2563	18 kDa	3.4	2.8	0	1.2	0	0	0	0.8	0.0399685	#DIV/0!		Detected	Not Detected	0.141113	#DIV/0!		Detected	Not Detected
693	Xanthine phosphoribosyltransferase OS=Staphylococcus aureus (strain USA300) GN=xpt PE=3 SV=1	Q2FJM8	xpt	21 kDa	3.6	2.4	0	0.6	0.4	0	0	0.8	0.0399685	#DIV/0!		Detected	Not Detected	0.0649694	#DIV/0!		Detected	Not Detected
165	Aspartyl/glutamyl-tRNA(Asn/Gln) amidotransferase subunit B OS=Staphylococcus aureus (strain USA300) GN=gatB PE=3 SV=1	Q2FFJ6	gatB	54 kDa	24.2	15.6	0	7.2	0.2	0.2	0	0.6	0.116488	#DIV/0!		Detected	Not Detected	0.172003	#DIV/0!		Detected	Not Detected
315	DNA gyrase subunit B OS=Staphylococcus aureus (strain USA300) GN=gyrB PE=3 SV=3	Q2FKQ1	gyrB	73 kDa	15.2	14	0	4.8	0.6	0	0	0.6	0.00659974	#DIV/0!		Detected	Not Detected	0.172003	#DIV/0!		Detected	Not Detected
345	Glycerol kinase OS=Staphylococcus aureus (strain USA300) GN=glpK PE=3 SV=1	Q2FHD9	glpK	56 kDa	11.6	6.6	0	1.6	0	0	0	0.6	0.12275	#DIV/0!		Detected	Not Detected	0.346594	#DIV/0!		Detected	Not Detected
348	3-oxoacyl-(Acyl-carrier-protein) reductase OS=Staphylococcus aureus (strain USA300) GN=fabG PE=3 SV=1	A0A0H2XJC9	fabG	26 kDa	11.8	11.8	0	5.6	0	0	0	0.6	0.00453374	#DIV/0!		Detected	Not Detected	0.346594	#DIV/0!		Detected	Not Detected
357	50S ribosomal protein L2 OS=Staphylococcus aureus (strain USA300) GN=rplB PE=3 SV=1	Q2FEP2	rplB	30 kDa	8.2	6.2	0	1.6	0.4	0.2	0	0.6	0.0460249	#DIV/0!		Detected	Not Detected	0.346594	#DIV/0!		Detected	Not Detected
376	Peptide chain release factor 1 OS=Staphylococcus aureus (strain USA300) GN=prfA PE=3 SV=1	Q2FF10	prfA	40 kDa	12.4	11	0	6.2	0.6	0	0	0.6	0.0101884	#DIV/0!		Detected	Not Detected	0.346594	#DIV/0!		Detected	Not Detected
390	Staphylococcal respiratory response protein, SrrA OS=Staphylococcus aureus (strain USA300) GN=srrA PE=4 SV=1	A0A0H2XI68	srrA	28 kDa	10.8	9.4	0	2.2	0	0	0	0.6	0.104104	#DIV/0!		Detected	Not Detected	0.172003	#DIV/0!		Detected	Not Detected
400	50S ribosomal protein L14 OS=Staphylococcus aureus (strain USA300) GN=rplN PE=3 SV=1	Q2FEP9	rplN	13 kDa	7.2	7	0	4.4	2.2	1.2	0	0.6	8.12318e-05	#DIV/0!		Detected	Not Detected	0.172003	#DIV/0!		Detected	Not Detected
404	Uncharacterized protein OS=Staphylococcus aureus (strain USA300) GN=SAUSA300_2097 PE=4 SV=1	A0A0H2XJE5	SAUSA300_2097	24 kDa	10.6	7.6	0	3	0	0	0	0.6	0.0777446	#DIV/0!		Detected	Not Detected	0.172003	#DIV/0!		Detected	Not Detected
419	Glutathione peroxidase OS=Staphylococcus aureus (strain USA300) GN=SAUSA300_1197 PE=3 SV=1	A0A0H2XEC3	SAUSA300_1197	18 kDa	10.2	9.6	0	2	0.4	0	0	0.6	0.152502	#DIV/0!		Detected	Not Detected	0.172003	#DIV/0!		Detected	Not Detected
429	Putative lipoprotein OS=Staphylococcus aureus (strain USA300) GN=SAUSA300_0377 PE=4 SV=1	A0A0H2XHE2	SAUSA300_0377	24 kDa	6.6	5.4	0.2	1.6	1	0.6	0	0.6	0.132801	8	FALSE	Detected	Detected	0.172003	#DIV/0!		Detected	Not Detected
435	Probable glycine dehydrogenase (decarboxylating) subunit 2 OS=Staphylococcus aureus (strain USA300) GN=gcvPB PE=3 SV=1	Q2FGI7	gcvPB	55 kDa	6.6	4.8	0	3	0	0	0	0.6	0.066688	#DIV/0!		Detected	Not Detected	0.172003	#DIV/0!		Detected	Not Detected
499	Signal recognition particle protein OS=Staphylococcus aureus (strain USA300) GN=ffh PE=3 SV=1	A0A0H2XH01	ffh	51 kDa	1.6	0.2	0	0.2	0	0	0	0.6	0.346594	#DIV/0!		Detected	Not Detected	0.346594	#DIV/0!		Detected	Not Detected
519	Transcriptional regulator, Fur family OS=Staphylococcus aureus (strain USA300) GN=SAUSA300_1448 PE=4 SV=1	A0A0H2XGT2	SAUSA300_1448	17 kDa	7	5.2	0	2.2	0.4	0	0	0.6	0.0529626	#DIV/0!		Detected	Not Detected	0.0399685	#DIV/0!		Detected	Not Detected
528	Phosphomethylpyrimidine kinase OS=Staphylococcus aureus (strain USA300) GN=thiD PE=4 SV=1	A0A0H2XGZ0	thiD	30 kDa	6.8	5.8	0	3.4	0	0	0	0.6	0.00454422	#DIV/0!		Detected	Not Detected	0.172003	#DIV/0!		Detected	Not Detected
539	Uncharacterized protein OS=Staphylococcus aureus (strain USA300) GN=SAUSA300_2236 PE=4 SV=1	A0A0H2XI18	SAUSA300_2236	43 kDa	8	5.2	0	0.6	0	0	0	0.6	0.172003	#DIV/0!		Detected	Not Detected	0.172003	#DIV/0!		Detected	Not Detected
555	2-C-methyl-D-erythritol 4-phosphate cytidylyltransferase OS=Staphylococcus aureus (strain USA300) GN=SAUSA300_0245 PE=4 SV=1	A0A0H2XIF7	SAUSA300_0245	25 kDa	5.6	2.8	0	1.8	0	0.2	0	0.6	0.00627106	#DIV/0!		Detected	Not Detected	0.346594	#DIV/0!		Detected	Not Detected
579	Hypoxanthine phosphoribosyltransferase OS=Staphylococcus aureus (strain USA300) GN=hpt PE=4 SV=1	A0A0H2XGC3	hpt	21 kDa	3.6	4.4	0	1.6	0.2	0	0	0.6	0.00394977	#DIV/0!		Detected	Not Detected	0.172003	#DIV/0!		Detected	Not Detected
665	Transcription elongation factor GreA OS=Staphylococcus aureus (strain USA300) GN=greA PE=3 SV=1	Q2FGB6	greA	18 kDa	3	2.2	0	1	1	0.4	0	0.6	0.0133491	#DIV/0!		Detected	Not Detected	0.0399685	#DIV/0!		Detected	Not Detected
678	Putative exotoxin 4 OS=Staphylococcus aureus (strain USA300) GN=SAUSA300_1060 PE=4 SV=1	A0A0H2XJP1	SAUSA300_1060	27 kDa	1.4	1.4	0	1.8	1.6	1.2	0	0.6	0.0265099	#DIV/0!		Detected	Not Detected	0.0399685	#DIV/0!		Detected	Not Detected
681	Uncharacterized protein OS=Staphylococcus aureus (strain USA300) GN=SAUSA300_1554 PE=4 SV=1	A0A0H2XI06	SAUSA300_1554	11 kDa	3	2.2	0	0.8	0.2	0	0	0.6	0.346594	#DIV/0!		Detected	Not Detected	0.346594	#DIV/0!		Detected	Not Detected
144	Translation initiation factor IF-2 OS=Staphylococcus aureus (strain USA300) GN=infB PE=3 SV=1	Q2FHG9	infB	78 kDa	25	22.6	0	4.8	0.4	0	0	0.4	0.0735902	#DIV/0!		Detected	Not Detected	0.346594	#DIV/0!		Detected	Not Detected
216	Putative aldehyde dehydrogenase SAUSA300_2076 OS=Staphylococcus aureus (strain USA300) GN=SAUSA300_2076 PE=3 SV=1	Q2FF06	SAUSA300_2076	52 kDa	12.8	13.2	0	6.2	0	0.2	0	0.4	0.0809056	#DIV/0!		Detected	Not Detected	0.346594	#DIV/0!		Detected	Not Detected
225	Asparagine--tRNA ligase OS=Staphylococcus aureus (strain USA300) GN=asnS PE=3 SV=1	Q2FGY6	asnS	49 kDa	14.2	12	0	8.8	0	0	0	0.4	0.0320893	#DIV/0!		Detected	Not Detected	0.346594	#DIV/0!		Detected	Not Detected
247	Transcription termination/antitermination protein NusA OS=Staphylococcus aureus (strain USA300) GN=nusA PE=3 SV=1	A0A0H2XEX6	nusA	44 kDa	19.2	11.4	0	6.2	0	0	0	0.4	0.091277	#DIV/0!		Detected	Not Detected	0.141113	#DIV/0!		Detected	Not Detected
249	Signal recognition particle receptor FtsY OS=Staphylococcus aureus (strain USA300) GN=ftsY PE=3 SV=1	A0A0H2XJ83	ftsY	47 kDa	17	13	0	5.8	0	0	0	0.4	0.0573889	#DIV/0!		Detected	Not Detected	0.346594	#DIV/0!		Detected	Not Detected
276	Putative formate dehydrogenase SAUSA300_2258 OS=Staphylococcus aureus (strain USA300) GN=SAUSA300_2258 PE=3 SV=1	Q2FEI5	SAUSA300_2258	111 kDa	11.6	9.8	0	8.8	0	0	0	0.4	0.0046648	#DIV/0!		Detected	Not Detected	0.346594	#DIV/0!		Detected	Not Detected
321	2-C-methyl-D-erythritol 4-phosphate cytidylyltransferase OS=Staphylococcus aureus (strain USA300) GN=ispD PE=3 SV=1	Q2FK15	ispD	27 kDa	13.6	12.4	0	8.4	0	0.2	0	0.4	7.03816e-05	#DIV/0!		Detected	Not Detected	0.141113	#DIV/0!		Detected	Not Detected
385	Carboxylic ester hydrolase OS=Staphylococcus aureus (strain USA300) GN=pnbA PE=3 SV=1	A0A0H2XHF0	pnbA	52 kDa	12.6	7	0	4.6	0	0	0	0.4	0.00344724	#DIV/0!		Detected	Not Detected	0.141113	#DIV/0!		Detected	Not Detected
448	Probable glycine dehydrogenase (decarboxylating) subunit 1 OS=Staphylococcus aureus (strain USA300) GN=gcvPA PE=3 SV=1	Q2FGI6	gcvPA	50 kDa	4.4	4.4	0	3	0	0	0	0.4	0.000589388	#DIV/0!		Detected	Not Detected	0.346594	#DIV/0!		Detected	Not Detected
451	50S ribosomal protein L4 OS=Staphylococcus aureus (strain USA300) GN=rplD PE=3 SV=1	Q2FEP0	rplD	22 kDa	5	4.6	0	1.2	0.4	0.8	0	0.4	0.0399685	#DIV/0!		Detected	Not Detected	0.141113	#DIV/0!		Detected	Not Detected
463	Regulatory protein Spx OS=Staphylococcus aureus (strain USA300) GN=spxA PE=3 SV=1	A0A0H2XFF6	spxA	15 kDa	10.4	8	0	4.2	0.2	0.2	0	0.4	0.0054523	#DIV/0!		Detected	Not Detected	0.141113	#DIV/0!		Detected	Not Detected
500	Phenylalanyl-tRNA synthetase (Beta subunit) OS=Staphylococcus aureus (strain USA300) GN=SAUSA300_1688 PE=4 SV=1	A0A0H2XIH7	SAUSA300_1688	22 kDa	7.2	4.2	0	0.8	0	0.2	0	0.4	0.207305	#DIV/0!		Detected	Not Detected	0.346594	#DIV/0!		Detected	Not Detected
506	Cell cycle protein GpsB OS=Staphylococcus aureus (strain USA300) GN=gpsB PE=3 SV=1	Q2FGZ4	gpsB	13 kDa	7.4	7.6	0	2	0.2	0	0	0.4	0.0929707	#DIV/0!		Detected	Not Detected	0.141113	#DIV/0!		Detected	Not Detected
507	Uncharacterized peptidase SAUSA300_1654 OS=Staphylococcus aureus (strain USA300) GN=SAUSA300_1654 PE=3 SV=1	Q2FG30	SAUSA300_1654	40 kDa	5.6	5	0	1	0.4	0.4	0	0.4	0.0133491	#DIV/0!		Detected	Not Detected	0.141113	#DIV/0!		Detected	Not Detected
576	Glutamate-1-semialdehyde 2,1-aminomutase 1 OS=Staphylococcus aureus (strain USA300) GN=hemL1 PE=3 SV=1	Q2FG69	hemL1	46 kDa	3.6	3.8	0	1.4	0	0	0	0.4	0.0479117	#DIV/0!		Detected	Not Detected	0.346594	#DIV/0!		Detected	Not Detected
577	Anti-sigma factor antagonist OS=Staphylococcus aureus (strain USA300) GN=rsbV PE=3 SV=1	A0A0H2XG98	rsbV	12 kDa	6.2	4.6	0	3	0	0	0	0.4	0.0451259	#DIV/0!		Detected	Not Detected	0.141113	#DIV/0!		Detected	Not Detected
586	Homoserine dehydrogenase OS=Staphylococcus aureus (strain USA300) GN=SAUSA300_1226 PE=3 SV=1	A0A0H2XHR4	SAUSA300_1226	47 kDa	6.2	2.6	0	1.2	0	0	0	0.4	0.141113	#DIV/0!		Detected	Not Detected	0.141113	#DIV/0!		Detected	Not Detected
608	UTP--glucose-1-phosphate uridylyltransferase OS=Staphylococcus aureus (strain USA300) GN=gtaB PE=3 SV=2	Q2FE05	gtaB	32 kDa	3.6	3	0	1.6	0.2	0	0	0.4	0.0844136	#DIV/0!		Detected	Not Detected	0.141113	#DIV/0!		Detected	Not Detected
617	Redox-sensing transcriptional repressor Rex OS=Staphylococcus aureus (strain USA300) GN=rex PE=3 SV=1	Q2FF78	rex	24 kDa	4.8	3.4	0	1.6	0	0	0	0.4	0.0844136	#DIV/0!		Detected	Not Detected	0.346594	#DIV/0!		Detected	Not Detected
648	PTS system, mannitol specific IIA component OS=Staphylococcus aureus (strain USA300) GN=mtlA PE=4 SV=1	A0A0H2XGP6	mtlA	16 kDa	3.2	4.2	0	1.6	0.4	0	0	0.4	0.00394977	#DIV/0!		Detected	Not Detected	0.141113	#DIV/0!		Detected	Not Detected
662	Pyruvate ferredoxin oxidoreductase, alpha subunit OS=Staphylococcus aureus (strain USA300) GN=SAUSA300_1182 PE=4 SV=1	A0A0H2XHA9	SAUSA300_1182	65 kDa	4.2	3.4	0	1.4	0.2	0	0	0.4	0.190902	#DIV/0!		Detected	Not Detected	0.141113	#DIV/0!		Detected	Not Detected
675	Urease subunit alpha OS=Staphylococcus aureus (strain USA300) GN=ureC PE=3 SV=1	Q2FEK3	ureC	62 kDa	2.2	1.2	0.6	5	0	0	0	0.4	0.00657501	8.33333	TRUE	Detected	Detected	0.346594	#DIV/0!		Detected	Not Detected
711	Uncharacterized protein OS=Staphylococcus aureus (strain USA300) GN=SAUSA300_0681 PE=4 SV=1	A0A0H2XEE5	SAUSA300_0681	17 kDa	0.2	0	0	0.2	0.2	0.2	0	0.4	0.346594	#DIV/0!		Detected	Not Detected	0.346594	#DIV/0!		Detected	Not Detected
715	Uncharacterized protein OS=Staphylococcus aureus (strain USA300) GN=SAUSA300_1739 PE=4 SV=1	A0A0H2XGM5	SAUSA300_1739	25 kDa	0.8	0.8	0	0.4	1.4	1.2	0	0.4	0.141113	#DIV/0!		Detected	Not Detected	0.141113	#DIV/0!		Detected	Not Detected
798	Transcription termination factor Rho OS=Staphylococcus aureus (strain USA300) GN=rho PE=3 SV=1	A0A0H2XGJ3	rho	50 kDa	1.8	1	0	0.4	0	0	0	0.4	0.346594	#DIV/0!		Detected	Not Detected	0.346594	#DIV/0!		Detected	Not Detected
223	Carbamoyl-phosphate synthase large chain OS=Staphylococcus aureus (strain USA300) GN=carB PE=3 SV=1	Q2FHN5	carB	117 kDa	18.6	18.2	0	9.8	0	0	0	0.2	0.0017569	#DIV/0!		Detected	Not Detected	0.346594	#DIV/0!		Detected	Not Detected
255	Cell division protein ftsA OS=Staphylococcus aureus (strain USA300) GN=ftsA PE=3 SV=1	A0A0H2XHQ1	ftsA	53 kDa	19.6	20	0	12	0.2	0	0	0.2	0.000477614	#DIV/0!		Detected	Not Detected	0.346594	#DIV/0!		Detected	Not Detected
293	Glutamyl-tRNA(Gln) amidotransferase subunit A OS=Staphylococcus aureus (strain USA300) GN=gatA PE=3 SV=1	Q2FFJ5	gatA	53 kDa	11	10	0	1.8	0	0	0	0.2	0.014958	#DIV/0!		Detected	Not Detected	0.346594	#DIV/0!		Detected	Not Detected
378	Putative NAD(P)H nitroreductase SAUSA300_2462 OS=Staphylococcus aureus (strain USA300) GN=SAUSA300_2462 PE=3 SV=1	Q2FDY2	SAUSA300_2462	25 kDa	10.6	12	0	5.8	0	0	0	0.2	0.0131229	#DIV/0!		Detected	Not Detected	0.346594	#DIV/0!		Detected	Not Detected
388	Imidazolonepropionase OS=Staphylococcus aureus (strain USA300) GN=hutI PE=3 SV=1	Q2FEG6	hutI	45 kDa	11	10.8	0	6.4	0	0	0	0.2	0.0188985	#DIV/0!		Detected	Not Detected	0.346594	#DIV/0!		Detected	Not Detected
407	Putative AMP-binding enzyme OS=Staphylococcus aureus (strain USA300) GN=SAUSA300_2542 PE=4 SV=1	A0A0H2XHR6	SAUSA300_2542	60 kDa	10.6	5	0	0.6	0	0	0	0.2	0.0399685	#DIV/0!		Detected	Not Detected	0.346594	#DIV/0!		Detected	Not Detected
417	tRNA uridine 5-carboxymethylaminomethyl modification enzyme MnmG OS=Staphylococcus aureus (strain USA300) GN=mnmG PE=3 SV=2	Q2FDE9	mnmG	70 kDa	13.4	7.6	0	3.8	0	0	0	0.2	0.00442213	#DIV/0!		Detected	Not Detected	0.346594	#DIV/0!		Detected	Not Detected
460	Proline--tRNA ligase OS=Staphylococcus aureus (strain USA300) GN=proS PE=3 SV=1	Q2FHH5	proS	64 kDa	9.6	8.6	0	4.2	0	0	0	0.2	0.0147486	#DIV/0!		Detected	Not Detected	0.346594	#DIV/0!		Detected	Not Detected
483	Uncharacterized protein OS=Staphylococcus aureus (strain USA300) GN=SAUSA300_1793 PE=4 SV=1	A0A0H2XFI3	SAUSA300_1793	46 kDa	9.4	7.6	0	4.2	0	0	0	0.2	0.0425835	#DIV/0!		Detected	Not Detected	0.346594	#DIV/0!		Detected	Not Detected
496	Uncharacterized protein SAUSA300_1119 OS=Staphylococcus aureus (strain USA300) GN=SAUSA300_1119 PE=3 SV=1	Q2FHL2	SAUSA300_1119	61 kDa	4.8	4.4	0	1.8	0	0	0	0.2	0.0265099	#DIV/0!		Detected	Not Detected	0.346594	#DIV/0!		Detected	Not Detected
516	Histidine--tRNA ligase OS=Staphylococcus aureus (strain USA300) GN=hisS PE=3 SV=1	Q2FG96	hisS	48 kDa	6.2	6.8	0	4	0.2	0	0	0.2	0.00293029	#DIV/0!		Detected	Not Detected	0.346594	#DIV/0!		Detected	Not Detected
527	Ribosome-binding ATPase YchF OS=Staphylococcus aureus (strain USA300) GN=ychF PE=3 SV=1	A0A0H2XG28	ychF	41 kDa	5.2	5.2	0	4.8	0	0.2	0	0.2	0.0267078	#DIV/0!		Detected	Not Detected	0.346594	#DIV/0!		Detected	Not Detected
537	Putative iron compound ABC transporter, iron compound-binding protein OS=Staphylococcus aureus (strain USA300) GN=SAUSA300_0598 PE=4 SV=1	A0A0H2XHC8	SAUSA300_0598	31 kDa	6.6	6.4	0	0.8	0.2	0	0	0.2	0.207305	#DIV/0!		Detected	Not Detected	0.346594	#DIV/0!		Detected	Not Detected
554	Uncharacterized protein OS=Staphylococcus aureus (strain USA300) GN=SAUSA300_0579 PE=4 SV=1	A0A0H2XH53	SAUSA300_0579	52 kDa	1.4	0.8	0.2	0.2	0	0	0	0.2	1	1	FALSE	Detected	Detected	0.346594	#DIV/0!		Detected	Not Detected
592	Oligopeptide permease, peptide-binding protein OS=Staphylococcus aureus (strain USA300) GN=opp-1A PE=4 SV=1	A0A0H2XH66	opp-1A	60 kDa	3	2	0	0.4	0	0	0	0.2	0.346594	#DIV/0!		Detected	Not Detected	0.346594	#DIV/0!		Detected	Not Detected
609	Pseudouridine synthase OS=Staphylococcus aureus (strain USA300) GN=rluB PE=3 SV=1	A0A0H2XGY5	rluB	28 kDa	5.2	3.4	0	1.8	0.4	0	0	0.2	0.0399685	#DIV/0!		Detected	Not Detected	0.346594	#DIV/0!		Detected	Not Detected
610	30S ribosomal protein S16 OS=Staphylococcus aureus (strain USA300) GN=rpsP PE=3 SV=1	Q2FHK0	rpsP	10 kDa	3.4	3.8	0	2.6	0.8	0.4	0	0.2	0.0230676	#DIV/0!		Detected	Not Detected	0.346594	#DIV/0!		Detected	Not Detected
613	Uncharacterized protein OS=Staphylococcus aureus (strain USA300) GN=SAUSA300_0812 PE=4 SV=1	A0A0H2XJ51	SAUSA300_0812	32 kDa	3.4	2.6	0	1.4	0.2	0	0	0.2	0.0252289	#DIV/0!		Detected	Not Detected	0.346594	#DIV/0!		Detected	Not Detected
639	Nucleoid-associated protein SAUSA300_0453 OS=Staphylococcus aureus (strain USA300) GN=SAUSA300_0453 PE=3 SV=1	Q2FJG3	SAUSA300_0453	12 kDa	3.8	3.2	0	1.2	0	0	0	0.2	0.172003	#DIV/0!		Detected	Not Detected	0.346594	#DIV/0!		Detected	Not Detected
649	Uncharacterized protein OS=Staphylococcus aureus (strain USA300) GN=SAUSA300_0856 PE=4 SV=1	A0A0H2XJ71	SAUSA300_0856	15 kDa	4	3.6	0	2	0.6	0	0	0.2	0.000226717	#DIV/0!		Detected	Not Detected	0.346594	#DIV/0!		Detected	Not Detected
656	Aldehyde dehydrogenase OS=Staphylococcus aureus (strain USA300) GN=aldA2 PE=3 SV=1	A0A0H2XFU7	aldA2	52 kDa	4.4	4.6	0	1.2	0	0	0	0.2	0.0735902	#DIV/0!		Detected	Not Detected	0.346594	#DIV/0!		Detected	Not Detected
702	Bifunctional protein PyrR OS=Staphylococcus aureus (strain USA300) GN=pyrR PE=3 SV=1	Q2FHP0	pyrR	20 kDa	3.8	2.2	0	0.6	0.2	0	0	0.2	0.172003	#DIV/0!		Detected	Not Detected	0.346594	#DIV/0!		Detected	Not Detected
705	Uncharacterized protein OS=Staphylococcus aureus (strain USA300) GN=SAUSA300_1011 PE=4 SV=1	A0A0H2XGZ2	SAUSA300_1011	19 kDa	4	3.2	0	0.6	0.2	0	0	0.2	0.0399685	#DIV/0!		Detected	Not Detected	0.346594	#DIV/0!		Detected	Not Detected
710	30S ribosomal protein S21 OS=Staphylococcus aureus (strain USA300) GN=rpsU PE=3 SV=1	Q2FGE8	rpsU	7 kDa	4.8	2	0	0.8	0	0	0	0.2	0.141113	#DIV/0!		Detected	Not Detected	0.346594	#DIV/0!		Detected	Not Detected
717	UPF0403 protein SAUSA300_1321 OS=Staphylococcus aureus (strain USA300) GN=SAUSA300_1321 PE=3 SV=1	Q2FH10	SAUSA300_1321	16 kDa	2.8	2.2	0	0.8	0.4	0	0	0.2	0.00394977	#DIV/0!		Detected	Not Detected	0.346594	#DIV/0!		Detected	Not Detected
732	Uncharacterized protein OS=Staphylococcus aureus (strain USA300) GN=SAUSA300_1247 PE=4 SV=1	A0A0H2XFE3	SAUSA300_1247	18 kDa	2.8	3	0	0.8	0	0	0	0.2	0.207305	#DIV/0!		Detected	Not Detected	0.346594	#DIV/0!		Detected	Not Detected
739	SUF system FeS assembly protein, NifU family OS=Staphylococcus aureus (strain USA300) GN=SAUSA300_0821 PE=4 SV=1	A0A0H2XJC0	SAUSA300_0821	17 kDa	2.6	1.8	0	0.6	0	0	0	0.2	0.172003	#DIV/0!		Detected	Not Detected	0.346594	#DIV/0!		Detected	Not Detected
777	Cold shock protein CspA OS=Staphylococcus aureus (strain USA300) GN=cspA PE=3 SV=1	Q2FH36	cspA	7 kDa	1.8	1.8	0	1.4	0.8	0.4	0	0.2	0.16957	#DIV/0!		Detected	Not Detected	0.346594	#DIV/0!		Detected	Not Detected
782	N5-carboxyaminoimidazole ribonucleotide synthase OS=Staphylococcus aureus (strain USA300) GN=purK PE=3 SV=1	A0A0H2XEX9	purK	42 kDa	2.2	1.4	0	0	0	0	0	0.2	#DIV/0!	#DIV/0!		Not Detected	Not Detected	0.346594	#DIV/0!		Detected	Not Detected
796	Peroxide-responsive repressor PerR OS=Staphylococcus aureus (strain USA300) GN=perR PE=3 SV=1	Q2FFN4	perR	17 kDa	2.2	1.2	0	0.8	0	0	0	0.2	0.0649694	#DIV/0!		Detected	Not Detected	0.346594	#DIV/0!		Detected	Not Detected
809	Aminotransferase, class V OS=Staphylococcus aureus (strain USA300) GN=SAUSA300_1579 PE=4 SV=1	A0A0H2XKI8	SAUSA300_1579	42 kDa	2.8	1.8	0	0.4	0	0	0	0.2	0.141113	#DIV/0!		Detected	Not Detected	0.346594	#DIV/0!		Detected	Not Detected
835	Cytidylate kinase OS=Staphylococcus aureus (strain USA300) GN=cmk PE=4 SV=1	A0A0H2XGA5	cmk	21 kDa	2.4	1.6	0	0.6	0	0	0	0.2	0.172003	#DIV/0!		Detected	Not Detected	0.346594	#DIV/0!		Detected	Not Detected
842	Uncharacterized protein OS=Staphylococcus aureus (strain USA300) GN=SAUSA300_0664 PE=4 SV=1	A0A0H2XK60	SAUSA300_0664	11 kDa	1.6	2	0	1.2	0	0.2	0	0.2	0.0124779	#DIV/0!		Detected	Not Detected	0.346594	#DIV/0!		Detected	Not Detected
870	ABC transporter, ATP-binding protein OS=Staphylococcus aureus (strain USA300) GN=SAUSA300_0352 PE=4 SV=1	A0A0H2XH88	SAUSA300_0352	32 kDa	1.8	1.8	0	0	0	0	0	0.2	#DIV/0!	#DIV/0!		Not Detected	Not Detected	0.346594	#DIV/0!		Detected	Not Detected
919	Acylphosphatase OS=Staphylococcus aureus (strain USA300) GN=acyP PE=3 SV=1	Q2FH34	acyP	10 kDa	1	1.2	0	0.4	0	0	0	0.2	0.141113	#DIV/0!		Detected	Not Detected	0.346594	#DIV/0!		Detected	Not Detected
939	UPF0223 protein SAUSA300_0997 OS=Staphylococcus aureus (strain USA300) GN=SAUSA300_0997 PE=3 SV=1	Q2FHY3	SAUSA300_0997	11 kDa	1.6	1	0	0.4	0	0	0	0.2	0.141113	#DIV/0!		Detected	Not Detected	0.346594	#DIV/0!		Detected	Not Detected
955	Low molecular weight protein-tyrosine-phosphatase PtpA OS=Staphylococcus aureus (strain USA300) GN=ptpA PE=3 SV=1	Q2FFL4	ptpA	17 kDa	1	1	0	0.2	0	0	0	0.2	0.346594	#DIV/0!		Detected	Not Detected	0.346594	#DIV/0!		Detected	Not Detected
990	Nitroreductase family protein OS=Staphylococcus aureus (strain USA300) GN=SAUSA300_1986 PE=4 SV=1	A0A0H2XDT0	SAUSA300_1986	24 kDa	1	0.6	0	0.2	0	0	0	0.2	0.346594	#DIV/0!		Detected	Not Detected	0.346594	#DIV/0!		Detected	Not Detected
992	Uncharacterized protein OS=Staphylococcus aureus (strain USA300) GN=SAUSA300_1797 PE=4 SV=1	A0A0H2XKH0	SAUSA300_1797	18 kDa	1	0.8	0	0	0	0	0	0.2	#DIV/0!	#DIV/0!		Not Detected	Not Detected	0.346594	#DIV/0!		Detected	Not Detected
